# Supplementary material for: Genome-wide identification of long non-coding RNAs and their potential functions in radish response to salt stress
Source: Front Genet. 2023 Nov 2;14:1232363. doi: 10.3389/fgene.2023.1232363 (PMC10656690; doi:10.3389/fgene.2023.1232363)
Supplement: Supplementary file 1 [file Table2.xlsx]

## Sheet: Sheet1
Supplementary Table S2. Statistics of lncRNA sequencing for each library in radish.
Sample	Raw reads	Clean reads	Clean read rate(%)	Q20(%)	Q30(%)	GC content(%)	Mapped reads	Mapped reads rates (%)
CK_1	82090574	80915722	0.9857	97.16	92.05	45.31	59547947	0.7359
CK_2	83875334	82934546	0.9888	97.25	92.25	45.56	61807894	0.7453
NA1_1	98996930	96774238	0.9775	97.34	92.47	48.71	73084365	0.7552
NA1_2	103379146	102119968	0.9878	97.58	92.87	45.77	72050504	0.7055
NA2_1	82924712	81996026	0.9888	97.32	92.42	45.87	58809623	0.7172
NA2_2	90746176	89525710	0.9866	97.15	92.02	45.98	65856394	0.7356
NA3_1	105822722	104634552	0.9888	97.43	92.68	46.25	77812968	0.7437
NA3_2	104326050	102558458	0.9831	96.82	91.39	45.46	72152082	0.7035
NA4_1	99765892	98605230	0.9884	97.4	92.53	46.49	74628278	0.7568
NA4_2	82905058	81488790	0.9829	98.38	94.88	47.81	60243132	0.7393
NA5_1	99543200	98040778	0.9849	97.15	92.03	46	70675143	0.7209
NA5_2	94213972	92973492	0.9868	98.64	95.51	48.98	74242766	0.7985
CK, seedlings under control condition; NA_1, seedlings under 200 mM NaCl for 6 h; NA_2, seedlings under 200 mM NaCl for 12 h; NA_3, seedlings under 200 mM NaCl for 24 h; NA_4, seedlings under 200 mM NaCl for 48 h; NA_5, seedlings under 200 mM NaCl for 96 h; 1-32, two biological replicates.
