# Supplementary material for: Genome-wide identification of long non-coding RNAs and their potential functions in radish response to salt stress
Source: Front Genet. 2023 Nov 2;14:1232363. doi: 10.3389/fgene.2023.1232363 (PMC10656690; doi:10.3389/fgene.2023.1232363)
Supplement: Supplementary file 2 [file Table3.xlsx]

## Sheet: Sheet1
Supplementary Table S3. Detailed information of the novel lncRNAs identified in radish.
Novel_lncRNA_ID	Novel_lncRNA_Gene_ID	Novel_lncRNA_Gene_Name	Gene_Type	Status	Chromosome	Start	End	Strand	Exon_number	Length	ORF
TCONS_00000007	XLOC_000007	XLOC_000007	novel	Novel_lncRNA	R1	49988	50663	+	2	412	97
TCONS_00000031	XLOC_000024	XLOC_000024	novel	Novel_lncRNA	R1	150143	165014	+	5	855	149
TCONS_00000032	XLOC_000025	XLOC_000025	novel	Novel_lncRNA	R1	170243	170966	+	4	510	115
TCONS_00000033	XLOC_000026	XLOC_000026	novel	Novel_lncRNA	R1	171481	172823	+	3	291	60
TCONS_00000244	XLOC_000165	XLOC_000165	novel	Novel_lncRNA	R1	1005715	1007123	+	2	977	70
TCONS_00000245	XLOC_000165	XLOC_000165	novel	Novel_lncRNA	R1	1005717	1008595	+	3	793	80
TCONS_00000252	XLOC_000168	XLOC_000168	novel	Novel_lncRNA	R1	1038777	1040352	+	2	979	72
TCONS_00000261	XLOC_000175	XLOC_000175	novel	Novel_lncRNA	R1	1081958	1085729	+	4	2660	109
TCONS_00000262	XLOC_000175	XLOC_000175	novel	Novel_lncRNA	R1	1084468	1085276	+	2	387	76
TCONS_00000342	XLOC_000214	XLOC_000214	novel	Novel_lncRNA	R1	1283604	1284055	+	2	253	71
TCONS_00000437	XLOC_000277	XLOC_000277	novel	Novel_lncRNA	R1	1741518	1741849	+	2	232	66
TCONS_00000441	XLOC_000280	XLOC_000280	novel	Novel_lncRNA	R1	1747529	1753302	+	2	345	60
TCONS_00000476	XLOC_000304	XLOC_000304	novel	Novel_lncRNA	R1	1926965	1927902	+	3	734	70
TCONS_00000479	XLOC_000307	XLOC_000307	novel	Novel_lncRNA	R1	1942909	1943702	+	3	489	91
TCONS_00000634	XLOC_000391	XLOC_000391	novel	Novel_lncRNA	R1	2460241	2460544	+	2	226	62
TCONS_00000647	XLOC_000402	XLOC_000402	novel	Novel_lncRNA	R1	2505640	2508176	+	3	2372	85
TCONS_00000692	XLOC_000428	XLOC_000428	novel	Novel_lncRNA	R1	2700001	2700911	+	2	634	136
TCONS_00000693	XLOC_000428	XLOC_000428	novel	Novel_lncRNA	R1	2700034	2701134	+	2	762	171
TCONS_00000694	XLOC_000428	XLOC_000428	novel	Novel_lncRNA	R1	2700046	2701134	+	2	607	141
TCONS_00000721	XLOC_000440	XLOC_000440	novel	Novel_lncRNA	R1	2784983	2785700	+	2	597	77
TCONS_00000729	XLOC_000446	XLOC_000446	novel	Novel_lncRNA	R1	2823985	2825044	+	5	722	240
TCONS_00000824	XLOC_000474	XLOC_000474	novel	Novel_lncRNA	R1	3073722	3074773	+	2	526	115
TCONS_00000924	XLOC_000522	XLOC_000522	novel	Novel_lncRNA	R1	3391463	3392888	+	4	337	69
TCONS_00000953	XLOC_000537	XLOC_000537	novel	Novel_lncRNA	R1	3469920	3470835	+	5	492	84
TCONS_00001093	XLOC_000621	XLOC_000621	novel	Novel_lncRNA	R1	3973933	3974598	+	2	465	57
TCONS_00001282	XLOC_000720	XLOC_000720	novel	Novel_lncRNA	R1	4623515	4624049	+	2	434	102
TCONS_00001302	XLOC_000737	XLOC_000737	novel	Novel_lncRNA	R1	4698854	4699597	+	2	558	76
TCONS_00001380	XLOC_000787	XLOC_000787	novel	Novel_lncRNA	R1	5141996	5143241	+	3	692	114
TCONS_00001381	XLOC_000788	XLOC_000788	novel	Novel_lncRNA	R1	5143362	5144563	+	4	785	152
TCONS_00001438	XLOC_000830	XLOC_000830	novel	Novel_lncRNA	R1	5430642	5432316	+	5	844	126
TCONS_00001439	XLOC_000830	XLOC_000830	novel	Novel_lncRNA	R1	5430677	5431444	+	3	625	126
TCONS_00001553	XLOC_000901	XLOC_000901	novel	Novel_lncRNA	R1	5831747	5833775	+	5	1611	73
TCONS_00001595	XLOC_000930	XLOC_000930	novel	Novel_lncRNA	R1	6043259	6044377	+	3	685	126
TCONS_00001654	XLOC_000964	XLOC_000964	novel	Novel_lncRNA	R1	6244810	6246401	+	6	980	214
TCONS_00001655	XLOC_000964	XLOC_000964	novel	Novel_lncRNA	R1	6244969	6246401	+	6	826	169
TCONS_00001767	XLOC_001026	XLOC_001026	novel	Novel_lncRNA	R1	6614481	6616074	+	3	980	82
TCONS_00001769	XLOC_001026	XLOC_001026	novel	Novel_lncRNA	R1	6614609	6616074	+	3	1193	84
TCONS_00001894	XLOC_001084	XLOC_001084	novel	Novel_lncRNA	R1	6953334	6953698	+	2	301	100
TCONS_00001895	XLOC_001085	XLOC_001085	novel	Novel_lncRNA	R1	6954357	6955424	+	2	596	178
TCONS_00001963	XLOC_001125	XLOC_001125	novel	Novel_lncRNA	R1	7201880	7203897	+	2	1744	227
TCONS_00001964	XLOC_001125	XLOC_001125	novel	Novel_lncRNA	R1	7201881	7203897	+	5	1101	366
TCONS_00002006	XLOC_001139	XLOC_001139	novel	Novel_lncRNA	R1	7340096	7340905	+	5	460	153
TCONS_00002107	XLOC_001192	XLOC_001192	novel	Novel_lncRNA	R1	7671941	7673801	+	4	947	189
TCONS_00002159	XLOC_001220	XLOC_001220	novel	Novel_lncRNA	R1	7861254	7861560	+	2	213	52
TCONS_00002171	XLOC_001230	XLOC_001230	novel	Novel_lncRNA	R1	7966379	7967006	+	2	536	58
TCONS_00002240	XLOC_001275	XLOC_001275	novel	Novel_lncRNA	R1	8266502	8268017	+	3	765	126
TCONS_00002247	XLOC_001281	XLOC_001281	novel	Novel_lncRNA	R1	8324195	8324653	+	2	377	81
TCONS_00002400	XLOC_001376	XLOC_001376	novel	Novel_lncRNA	R1	8933037	8936221	+	2	882	62
TCONS_00002449	XLOC_001404	XLOC_001404	novel	Novel_lncRNA	R1	9192623	9193188	+	3	268	86
TCONS_00002517	XLOC_001448	XLOC_001448	novel	Novel_lncRNA	R1	9505523	9510317	+	3	1225	127
TCONS_00002522	XLOC_001451	XLOC_001451	novel	Novel_lncRNA	R1	9551436	9552291	+	3	495	79
TCONS_00002555	XLOC_001480	XLOC_001480	novel	Novel_lncRNA	R1	9708083	9709995	+	3	1240	95
TCONS_00002556	XLOC_001480	XLOC_001480	novel	Novel_lncRNA	R1	9708083	9709995	+	4	1531	100
TCONS_00002557	XLOC_001480	XLOC_001480	novel	Novel_lncRNA	R1	9708083	9709995	+	4	1536	100
TCONS_00002558	XLOC_001480	XLOC_001480	novel	Novel_lncRNA	R1	9708083	9709995	+	4	1358	100
TCONS_00002559	XLOC_001480	XLOC_001480	novel	Novel_lncRNA	R1	9708083	9709995	+	3	1447	100
TCONS_00002560	XLOC_001480	XLOC_001480	novel	Novel_lncRNA	R1	9708084	9709995	+	4	1563	100
TCONS_00002561	XLOC_001480	XLOC_001480	novel	Novel_lncRNA	R1	9708084	9709995	+	4	1558	100
TCONS_00002566	XLOC_001485	XLOC_001485	novel	Novel_lncRNA	R1	9726586	9727384	+	2	705	72
TCONS_00002567	XLOC_001485	XLOC_001485	novel	Novel_lncRNA	R1	9726586	9727384	+	2	708	72
TCONS_00002584	XLOC_001496	XLOC_001496	novel	Novel_lncRNA	R1	9783655	9784485	+	2	731	73
TCONS_00002602	XLOC_001504	XLOC_001504	novel	Novel_lncRNA	R1	9836881	9839023	+	4	1386	98
TCONS_00002603	XLOC_001504	XLOC_001504	novel	Novel_lncRNA	R1	9836899	9839023	+	4	1645	98
TCONS_00002604	XLOC_001505	XLOC_001505	novel	Novel_lncRNA	R1	9840263	9841721	+	3	1189	91
TCONS_00002605	XLOC_001505	XLOC_001505	novel	Novel_lncRNA	R1	9840263	9841721	+	3	1184	91
TCONS_00002606	XLOC_001505	XLOC_001505	novel	Novel_lncRNA	R1	9840263	9841721	+	4	949	128
TCONS_00002607	XLOC_001505	XLOC_001505	novel	Novel_lncRNA	R1	9840263	9841721	+	3	1140	112
TCONS_00002608	XLOC_001505	XLOC_001505	novel	Novel_lncRNA	R1	9840349	9841721	+	4	1007	77
TCONS_00002609	XLOC_001505	XLOC_001505	novel	Novel_lncRNA	R1	9840380	9841721	+	4	831	128
TCONS_00002716	XLOC_001596	XLOC_001596	novel	Novel_lncRNA	R1	10493172	10494123	+	3	417	85
TCONS_00002744	XLOC_001614	XLOC_001614	novel	Novel_lncRNA	R1	10631006	10631797	+	2	402	70
TCONS_00002745	XLOC_001614	XLOC_001614	novel	Novel_lncRNA	R1	10631037	10631797	+	2	651	90
TCONS_00002810	XLOC_001666	XLOC_001666	novel	Novel_lncRNA	R1	10963988	10964278	+	2	219	73
TCONS_00002872	XLOC_001716	XLOC_001716	novel	Novel_lncRNA	R1	11280912	11281222	+	2	225	67
TCONS_00003007	XLOC_001775	XLOC_001775	novel	Novel_lncRNA	R1	11783050	11783838	+	2	428	72
TCONS_00003053	XLOC_001801	XLOC_001801	novel	Novel_lncRNA	R1	11960309	11960967	+	2	205	46
TCONS_00003071	XLOC_001812	XLOC_001812	novel	Novel_lncRNA	R1	12007625	12012164	+	2	519	66
TCONS_00003082	XLOC_001819	XLOC_001819	novel	Novel_lncRNA	R1	12069812	12072349	+	9	1526	99
TCONS_00003083	XLOC_001819	XLOC_001819	novel	Novel_lncRNA	R1	12070034	12072349	+	9	1580	99
TCONS_00003085	XLOC_001819	XLOC_001819	novel	Novel_lncRNA	R1	12070195	12072349	+	9	1415	106
TCONS_00003206	XLOC_001901	XLOC_001901	novel	Novel_lncRNA	R1	12779507	12781573	+	3	1798	150
TCONS_00003221	XLOC_001914	XLOC_001914	novel	Novel_lncRNA	R1	12915847	12917255	+	4	888	137
TCONS_00003271	XLOC_001934	XLOC_001934	novel	Novel_lncRNA	R1	13122904	13123665	+	3	432	143
TCONS_00003299	XLOC_001948	XLOC_001948	novel	Novel_lncRNA	R1	13201067	13202246	+	2	771	94
TCONS_00003304	XLOC_001952	XLOC_001952	novel	Novel_lncRNA	R1	13231346	13232838	+	4	1191	83
TCONS_00003305	XLOC_001952	XLOC_001952	novel	Novel_lncRNA	R1	13231346	13232838	+	5	1119	87
TCONS_00003306	XLOC_001952	XLOC_001952	novel	Novel_lncRNA	R1	13231346	13232838	+	6	883	87
TCONS_00003534	XLOC_002083	XLOC_002083	novel	Novel_lncRNA	R1	14385650	14390081	+	2	331	57
TCONS_00003566	XLOC_002112	XLOC_002112	novel	Novel_lncRNA	R1	14597383	14598489	+	4	543	104
TCONS_00003662	XLOC_002174	XLOC_002174	novel	Novel_lncRNA	R1	15115344	15116068	+	2	674	53
TCONS_00003700	XLOC_002198	XLOC_002198	novel	Novel_lncRNA	R1	15295391	15298830	+	2	3356	106
TCONS_00003701	XLOC_002198	XLOC_002198	novel	Novel_lncRNA	R1	15295428	15298830	+	3	3038	106
TCONS_00003749	XLOC_002229	XLOC_002229	novel	Novel_lncRNA	R1	15601839	15602661	+	5	515	170
TCONS_00003790	XLOC_002258	XLOC_002258	novel	Novel_lncRNA	R1	15802398	15803411	+	4	415	86
TCONS_00003791	XLOC_002259	XLOC_002259	novel	Novel_lncRNA	R1	15803617	15803936	+	2	231	76
TCONS_00003794	XLOC_002261	XLOC_002261	novel	Novel_lncRNA	R1	15816470	15819597	+	2	3044	102
TCONS_00003815	XLOC_002278	XLOC_002278	novel	Novel_lncRNA	R1	15992608	15993966	+	2	1045	158
TCONS_00003816	XLOC_002278	XLOC_002278	novel	Novel_lncRNA	R1	15992608	15993966	+	2	987	158
TCONS_00003824	XLOC_002283	XLOC_002283	novel	Novel_lncRNA	R1	16059237	16064294	+	2	974	128
TCONS_00003830	XLOC_002287	XLOC_002287	novel	Novel_lncRNA	R1	16075213	16101002	+	2	765	102
TCONS_00003853	XLOC_002303	XLOC_002303	novel	Novel_lncRNA	R1	16211332	16212548	+	4	712	102
TCONS_00003855	XLOC_002305	XLOC_002305	novel	Novel_lncRNA	R1	16239399	16239763	+	2	333	71
TCONS_00003899	XLOC_002339	XLOC_002339	novel	Novel_lncRNA	R1	16615567	16616676	+	2	228	47
TCONS_00003984	XLOC_002397	XLOC_002397	novel	Novel_lncRNA	R1	17137602	17141964	+	5	3195	103
TCONS_00003985	XLOC_002398	XLOC_002398	novel	Novel_lncRNA	R1	17154994	17157714	+	5	1761	123
TCONS_00004014	XLOC_002425	XLOC_002425	novel	Novel_lncRNA	R1	17523544	17524289	+	3	548	112
TCONS_00004043	XLOC_002453	XLOC_002453	novel	Novel_lncRNA	R1	17724322	17724881	+	2	308	102
TCONS_00004067	XLOC_002469	XLOC_002469	novel	Novel_lncRNA	R1	17837774	17838749	+	2	576	113
TCONS_00004094	XLOC_002494	XLOC_002494	novel	Novel_lncRNA	R1	17994622	17995060	+	2	335	43
TCONS_00004138	XLOC_002536	XLOC_002536	novel	Novel_lncRNA	R1	18468176	18468662	+	2	369	75
TCONS_00004164	XLOC_002556	XLOC_002556	novel	Novel_lncRNA	R1	18644579	18645050	+	2	239	50
TCONS_00004170	XLOC_002558	XLOC_002558	novel	Novel_lncRNA	R1	18660307	18662537	+	4	1669	87
TCONS_00004236	XLOC_002613	XLOC_002613	novel	Novel_lncRNA	R1	19121862	19124094	+	2	1245	80
TCONS_00004288	XLOC_002653	XLOC_002653	novel	Novel_lncRNA	R1	19463682	19468127	+	2	362	91
TCONS_00004293	XLOC_002658	XLOC_002658	novel	Novel_lncRNA	R1	19509522	19510539	+	2	937	79
TCONS_00004404	XLOC_002746	XLOC_002746	novel	Novel_lncRNA	R1	20384801	20386461	+	5	930	81
TCONS_00004405	XLOC_002746	XLOC_002746	novel	Novel_lncRNA	R1	20384801	20386461	+	4	1257	71
TCONS_00004429	XLOC_002763	XLOC_002763	novel	Novel_lncRNA	R1	20469958	20471048	+	4	662	136
TCONS_00004432	XLOC_002753	XLOC_002753	novel	Novel_lncRNA	R1	20505663	20525488	+	2	473	59
TCONS_00004433	XLOC_002766	XLOC_002766	novel	Novel_lncRNA	R1	20506233	20525906	+	2	321	55
TCONS_00004490	XLOC_002816	XLOC_002816	novel	Novel_lncRNA	R1	21050944	21051312	+	2	284	76
TCONS_00004497	XLOC_002822	XLOC_002822	novel	Novel_lncRNA	R1	21127314	21133232	+	2	5563	112
TCONS_00004498	XLOC_002822	XLOC_002822	novel	Novel_lncRNA	R1	21127314	21139343	+	2	714	100
TCONS_00004500	XLOC_002822	XLOC_002822	novel	Novel_lncRNA	R1	21127316	21133232	+	2	1567	112
TCONS_00004515	XLOC_002836	XLOC_002836	novel	Novel_lncRNA	R1	21183579	21184297	+	2	275	60
TCONS_00004524	XLOC_002844	XLOC_002844	novel	Novel_lncRNA	R1	21235653	21237726	+	6	1526	84
TCONS_00004525	XLOC_002844	XLOC_002844	novel	Novel_lncRNA	R1	21235653	21237726	+	6	1536	74
TCONS_00004526	XLOC_002844	XLOC_002844	novel	Novel_lncRNA	R1	21235653	21237726	+	7	1202	78
TCONS_00004528	XLOC_002846	XLOC_002846	novel	Novel_lncRNA	R1	21257984	21258512	+	3	315	104
TCONS_00004542	XLOC_002850	XLOC_002850	novel	Novel_lncRNA	R1	21319393	21319712	+	2	260	64
TCONS_00004563	XLOC_002862	XLOC_002862	novel	Novel_lncRNA	R1	21462721	21464546	+	3	957	82
TCONS_00004613	XLOC_002898	XLOC_002898	novel	Novel_lncRNA	R1	21961662	21962470	+	2	728	83
TCONS_00004615	XLOC_002900	XLOC_002900	novel	Novel_lncRNA	R1	21980779	21981156	+	2	248	82
TCONS_00004623	XLOC_002908	XLOC_002908	novel	Novel_lncRNA	R1	22029590	22030057	+	2	281	93
TCONS_00004641	XLOC_002919	XLOC_002919	novel	Novel_lncRNA	R1	22231728	22236419	+	2	204	67
TCONS_00004668	XLOC_002936	XLOC_002936	novel	Novel_lncRNA	R1	22421217	22421823	+	3	217	48
TCONS_00004730	XLOC_002977	XLOC_002977	novel	Novel_lncRNA	R1	22714183	22719333	+	2	284	71
TCONS_00004759	XLOC_003005	XLOC_003005	novel	Novel_lncRNA	R1	22846662	22847975	+	4	698	94
TCONS_00004798	XLOC_003024	XLOC_003024	novel	Novel_lncRNA	R1	22960383	22961119	+	5	356	118
TCONS_00004857	XLOC_003049	XLOC_003049	novel	Novel_lncRNA	R1	23148614	23149491	+	2	527	84
TCONS_00004858	XLOC_003049	XLOC_003049	novel	Novel_lncRNA	R1	23148720	23149491	+	2	418	83
TCONS_00004920	XLOC_003079	XLOC_003079	novel	Novel_lncRNA	R1	23645589	23646092	+	2	424	77
TCONS_00004930	XLOC_003089	XLOC_003089	novel	Novel_lncRNA	R1	23724455	23725254	+	3	629	209
TCONS_00004992	XLOC_003133	XLOC_003133	novel	Novel_lncRNA	R1	24040604	24042310	+	3	1205	129
TCONS_00005020	XLOC_003151	XLOC_003151	novel	Novel_lncRNA	R1	24146389	24147541	+	2	595	75
TCONS_00005088	XLOC_003190	XLOC_003190	novel	Novel_lncRNA	R1	24558101	24565523	+	2	988	73
TCONS_00005090	XLOC_003190	XLOC_003190	novel	Novel_lncRNA	R1	24558105	24565523	+	2	984	73
TCONS_00005091	XLOC_003190	XLOC_003190	novel	Novel_lncRNA	R1	24558105	24565523	+	2	984	73
TCONS_00005092	XLOC_003190	XLOC_003190	novel	Novel_lncRNA	R1	24558105	24565523	+	2	984	73
TCONS_00005144	XLOC_003220	XLOC_003220	novel	Novel_lncRNA	R1	24758731	24760344	+	4	1119	66
TCONS_00005145	XLOC_003221	XLOC_003221	novel	Novel_lncRNA	R1	24760487	24760824	+	2	234	59
TCONS_00005169	XLOC_003241	XLOC_003241	novel	Novel_lncRNA	R1	24863544	24863852	+	2	209	58
TCONS_00005193	XLOC_003259	XLOC_003259	novel	Novel_lncRNA	R1	25036354	25036845	+	2	414	137
TCONS_00005206	XLOC_003268	XLOC_003268	novel	Novel_lncRNA	R1	25098530	25102371	+	2	1832	135
TCONS_00005207	XLOC_003269	XLOC_003269	novel	Novel_lncRNA	R1	25102495	25105001	+	3	1694	86
TCONS_00005257	XLOC_003296	XLOC_003296	novel	Novel_lncRNA	R1	25334434	25335301	+	3	468	65
TCONS_00005258	XLOC_003296	XLOC_003296	novel	Novel_lncRNA	R1	25334438	25335301	+	3	422	51
TCONS_00005348	XLOC_003353	XLOC_003353	novel	Novel_lncRNA	R1	25778912	25780448	+	3	895	109
TCONS_00005372	XLOC_003364	XLOC_003364	novel	Novel_lncRNA	R1	25889499	25889849	+	2	226	73
TCONS_00005414	XLOC_003392	XLOC_003392	novel	Novel_lncRNA	R1	26188872	26189414	+	3	355	79
TCONS_00005439	XLOC_003403	XLOC_003403	novel	Novel_lncRNA	R1	11211	12168	-	2	724	83
TCONS_00005440	XLOC_003403	XLOC_003403	novel	Novel_lncRNA	R1	11211	13123	-	3	1113	87
TCONS_00005448	XLOC_003407	XLOC_003407	novel	Novel_lncRNA	R1	39485	41177	-	2	1300	71
TCONS_00005449	XLOC_003407	XLOC_003407	novel	Novel_lncRNA	R1	49867	50586	-	2	456	77
TCONS_00005511	XLOC_003434	XLOC_003434	novel	Novel_lncRNA	R1	230499	231837	-	4	761	85
TCONS_00005553	XLOC_003457	XLOC_003457	novel	Novel_lncRNA	R1	372153	373333	-	4	959	102
TCONS_00005554	XLOC_003458	XLOC_003458	novel	Novel_lncRNA	R1	374803	376909	-	3	922	233
TCONS_00005555	XLOC_003458	XLOC_003458	novel	Novel_lncRNA	R1	374803	377255	-	3	1259	230
TCONS_00005556	XLOC_003458	XLOC_003458	novel	Novel_lncRNA	R1	374803	377255	-	2	1664	204
TCONS_00005586	XLOC_003478	XLOC_003478	novel	Novel_lncRNA	R1	498674	499272	-	2	574	70
TCONS_00005716	XLOC_003564	XLOC_003564	novel	Novel_lncRNA	R1	1057292	1058704	-	2	1144	60
TCONS_00005819	XLOC_003615	XLOC_003615	novel	Novel_lncRNA	R1	1395834	1396237	-	2	292	97
TCONS_00005821	XLOC_003617	XLOC_003617	novel	Novel_lncRNA	R1	1413299	1414263	-	3	800	76
TCONS_00005924	XLOC_003686	XLOC_003686	novel	Novel_lncRNA	R1	1817465	1818422	-	2	753	73
TCONS_00005953	XLOC_003703	XLOC_003703	novel	Novel_lncRNA	R1	1926927	1927914	-	3	756	90
TCONS_00005954	XLOC_003703	XLOC_003703	novel	Novel_lncRNA	R1	1926927	1927934	-	3	687	70
TCONS_00005955	XLOC_003703	XLOC_003703	novel	Novel_lncRNA	R1	1926927	1927934	-	3	804	70
TCONS_00006067	XLOC_003768	XLOC_003768	novel	Novel_lncRNA	R1	2296673	2297343	-	2	585	128
TCONS_00006084	XLOC_003779	XLOC_003779	novel	Novel_lncRNA	R1	2361160	2364253	-	9	1305	326
TCONS_00006085	XLOC_003779	XLOC_003779	novel	Novel_lncRNA	R1	2363307	2365591	-	5	1475	263
TCONS_00006143	XLOC_003804	XLOC_003804	novel	Novel_lncRNA	R1	2507635	2508035	-	2	313	81
TCONS_00006216	XLOC_003858	XLOC_003858	novel	Novel_lncRNA	R1	2784959	2785544	-	2	465	74
TCONS_00006309	XLOC_003887	XLOC_003887	novel	Novel_lncRNA	R1	3005364	3005983	-	2	237	78
TCONS_00006310	XLOC_003884	XLOC_003884	novel	Novel_lncRNA	R1	3006381	3007597	-	4	433	144
TCONS_00006324	XLOC_003897	XLOC_003897	novel	Novel_lncRNA	R1	3066344	3067848	-	2	1294	116
TCONS_00006325	XLOC_003897	XLOC_003897	novel	Novel_lncRNA	R1	3066344	3068342	-	4	1438	116
TCONS_00006326	XLOC_003897	XLOC_003897	novel	Novel_lncRNA	R1	3066344	3068342	-	3	1371	116
TCONS_00006428	XLOC_003958	XLOC_003958	novel	Novel_lncRNA	R1	3468931	3471308	-	7	1759	98
TCONS_00006429	XLOC_003958	XLOC_003958	novel	Novel_lncRNA	R1	3468931	3471308	-	6	1872	84
TCONS_00006431	XLOC_003958	XLOC_003958	novel	Novel_lncRNA	R1	3468931	3471308	-	7	1750	95
TCONS_00006436	XLOC_003963	XLOC_003963	novel	Novel_lncRNA	R1	3498300	3499032	-	3	505	110
TCONS_00006469	XLOC_003984	XLOC_003984	novel	Novel_lncRNA	R1	3627511	3628257	-	2	676	88
TCONS_00006620	XLOC_004063	XLOC_004063	novel	Novel_lncRNA	R1	4105394	4106764	-	2	294	51
TCONS_00006621	XLOC_004063	XLOC_004063	novel	Novel_lncRNA	R1	4106225	4106803	-	2	355	82
TCONS_00006648	XLOC_004081	XLOC_004081	novel	Novel_lncRNA	R1	4272408	4273269	-	2	704	92
TCONS_00006699	XLOC_004113	XLOC_004113	novel	Novel_lncRNA	R1	4428436	4428922	-	4	224	74
TCONS_00006796	XLOC_004179	XLOC_004179	novel	Novel_lncRNA	R1	4923568	4924231	-	4	323	107
TCONS_00006797	XLOC_004180	XLOC_004180	novel	Novel_lncRNA	R1	4925037	4925752	-	3	521	166
TCONS_00006870	XLOC_004222	XLOC_004222	novel	Novel_lncRNA	R1	5264642	5266848	-	2	2126	92
TCONS_00006871	XLOC_004222	XLOC_004222	novel	Novel_lncRNA	R1	5266218	5274684	-	2	530	73
TCONS_00006903	XLOC_004238	XLOC_004238	novel	Novel_lncRNA	R1	5393043	5394043	-	2	924	86
TCONS_00006957	XLOC_004272	XLOC_004272	novel	Novel_lncRNA	R1	5566519	5569357	-	3	2109	647
TCONS_00007001	XLOC_004299	XLOC_004299	novel	Novel_lncRNA	R1	5764886	5766538	-	3	1181	263
TCONS_00007023	XLOC_004313	XLOC_004313	novel	Novel_lncRNA	R1	5832882	5833331	-	3	218	60
TCONS_00007108	XLOC_004362	XLOC_004362	novel	Novel_lncRNA	R1	6157994	6159333	-	5	600	120
TCONS_00007166	XLOC_004400	XLOC_004400	novel	Novel_lncRNA	R1	6381341	6385029	-	2	578	79
TCONS_00007225	XLOC_004419	XLOC_004419	novel	Novel_lncRNA	R1	6507097	6509256	-	2	1857	140
TCONS_00007243	XLOC_004432	XLOC_004432	novel	Novel_lncRNA	R1	6559501	6559876	-	2	288	95
TCONS_00007273	XLOC_004450	XLOC_004450	novel	Novel_lncRNA	R1	6724943	6726199	-	5	649	211
TCONS_00007338	XLOC_004498	XLOC_004498	novel	Novel_lncRNA	R1	7016097	7017031	-	2	858	142
TCONS_00007356	XLOC_004511	XLOC_004511	novel	Novel_lncRNA	R1	7132963	7133361	-	2	304	93
TCONS_00007395	XLOC_004527	XLOC_004527	novel	Novel_lncRNA	R1	7214111	7215265	-	3	623	103
TCONS_00007404	XLOC_004531	XLOC_004531	novel	Novel_lncRNA	R1	7237812	7240251	-	3	518	57
TCONS_00007536	XLOC_004604	XLOC_004604	novel	Novel_lncRNA	R1	7768144	7768644	-	2	468	61
TCONS_00007551	XLOC_004615	XLOC_004615	novel	Novel_lncRNA	R1	7843180	7844588	-	2	1338	116
TCONS_00007552	XLOC_004615	XLOC_004615	novel	Novel_lncRNA	R1	7843180	7844609	-	3	838	81
TCONS_00007595	XLOC_004647	XLOC_004647	novel	Novel_lncRNA	R1	8023609	8024817	-	3	788	99
TCONS_00007596	XLOC_004647	XLOC_004647	novel	Novel_lncRNA	R1	8023609	8024818	-	3	758	99
TCONS_00007645	XLOC_004667	XLOC_004667	novel	Novel_lncRNA	R1	8160604	8161882	-	2	1143	98
TCONS_00007682	XLOC_004687	XLOC_004687	novel	Novel_lncRNA	R1	8323420	8325221	-	3	1534	110
TCONS_00007820	XLOC_004771	XLOC_004771	novel	Novel_lncRNA	R1	8933379	8936193	-	2	512	44
TCONS_00007839	XLOC_004786	XLOC_004786	novel	Novel_lncRNA	R1	9030552	9037523	-	7	1180	81
TCONS_00007840	XLOC_004786	XLOC_004786	novel	Novel_lncRNA	R1	9033260	9037523	-	10	1787	113
TCONS_00007841	XLOC_004786	XLOC_004786	novel	Novel_lncRNA	R1	9035482	9037502	-	5	1177	77
TCONS_00007845	XLOC_004789	XLOC_004789	novel	Novel_lncRNA	R1	9076125	9079496	-	6	2501	766
TCONS_00007853	XLOC_004795	XLOC_004795	novel	Novel_lncRNA	R1	9135065	9135420	-	2	270	90
TCONS_00007866	XLOC_004807	XLOC_004807	novel	Novel_lncRNA	R1	9192623	9193261	-	3	341	86
TCONS_00007911	XLOC_004840	XLOC_004840	novel	Novel_lncRNA	R1	9439368	9440057	-	2	378	68
TCONS_00007929	XLOC_004846	XLOC_004846	novel	Novel_lncRNA	R1	9506395	9510389	-	2	1298	77
TCONS_00007980	XLOC_004879	XLOC_004879	novel	Novel_lncRNA	R1	9708584	9709150	-	2	462	100
TCONS_00008012	XLOC_004898	XLOC_004898	novel	Novel_lncRNA	R1	9794579	9795333	-	3	522	151
TCONS_00008216	XLOC_005033	XLOC_005033	novel	Novel_lncRNA	R1	10725892	10728935	-	2	2844	106
TCONS_00008217	XLOC_005033	XLOC_005033	novel	Novel_lncRNA	R1	10725892	10728939	-	3	2494	106
TCONS_00008218	XLOC_005033	XLOC_005033	novel	Novel_lncRNA	R1	10725892	10728955	-	3	2549	106
TCONS_00008219	XLOC_005033	XLOC_005033	novel	Novel_lncRNA	R1	10725892	10728955	-	2	1738	92
TCONS_00008220	XLOC_005033	XLOC_005033	novel	Novel_lncRNA	R1	10725892	10728955	-	2	2532	102
TCONS_00008221	XLOC_005034	XLOC_005034	novel	Novel_lncRNA	R1	10734168	10737173	-	2	2806	106
TCONS_00008222	XLOC_005034	XLOC_005034	novel	Novel_lncRNA	R1	10734168	10737173	-	2	1680	92
TCONS_00008223	XLOC_005034	XLOC_005034	novel	Novel_lncRNA	R1	10734168	10737194	-	2	2627	106
TCONS_00008237	XLOC_005042	XLOC_005042	novel	Novel_lncRNA	R1	10778392	10778829	-	3	214	56
TCONS_00008263	XLOC_005062	XLOC_005062	novel	Novel_lncRNA	R1	10927170	10928294	-	2	626	107
TCONS_00008317	XLOC_005087	XLOC_005087	novel	Novel_lncRNA	R1	11136147	11136640	-	2	404	83
TCONS_00008368	XLOC_005104	XLOC_005104	novel	Novel_lncRNA	R1	11304335	11305507	-	6	637	181
TCONS_00008412	XLOC_005129	XLOC_005129	novel	Novel_lncRNA	R1	11505831	11507778	-	6	1188	321
TCONS_00008455	XLOC_005146	XLOC_005146	novel	Novel_lncRNA	R1	11676485	11677362	-	3	718	239
TCONS_00008516	XLOC_005189	XLOC_005189	novel	Novel_lncRNA	R1	11968259	11969489	-	3	538	109
TCONS_00008534	XLOC_005201	XLOC_005201	novel	Novel_lncRNA	R1	12012878	12014396	-	6	770	191
TCONS_00008542	XLOC_005208	XLOC_005208	novel	Novel_lncRNA	R1	12047232	12053431	-	2	829	141
TCONS_00008546	XLOC_005210	XLOC_005210	novel	Novel_lncRNA	R1	12069219	12072368	-	9	2417	116
TCONS_00008548	XLOC_005210	XLOC_005210	novel	Novel_lncRNA	R1	12069219	12072390	-	10	2042	99
TCONS_00008549	XLOC_005210	XLOC_005210	novel	Novel_lncRNA	R1	12069219	12072390	-	9	2436	116
TCONS_00008554	XLOC_005215	XLOC_005215	novel	Novel_lncRNA	R1	12121948	12122364	-	2	326	57
TCONS_00008555	XLOC_005215	XLOC_005215	novel	Novel_lncRNA	R1	12121948	12122364	-	2	294	76
TCONS_00008579	XLOC_005230	XLOC_005230	novel	Novel_lncRNA	R1	12255364	12263483	-	2	439	132
TCONS_00008580	XLOC_005231	XLOC_005231	novel	Novel_lncRNA	R1	12256330	12264589	-	2	520	173
TCONS_00008593	XLOC_005241	XLOC_005241	novel	Novel_lncRNA	R1	12341804	12342214	-	2	209	69
TCONS_00008628	XLOC_005251	XLOC_005251	novel	Novel_lncRNA	R1	12483068	12484498	-	3	1110	145
TCONS_00008629	XLOC_005251	XLOC_005251	novel	Novel_lncRNA	R1	12483068	12484557	-	3	1172	145
TCONS_00008630	XLOC_005251	XLOC_005251	novel	Novel_lncRNA	R1	12483068	12484559	-	3	1218	127
TCONS_00008631	XLOC_005251	XLOC_005251	novel	Novel_lncRNA	R1	12483068	12484562	-	4	1093	109
TCONS_00008665	XLOC_005275	XLOC_005275	novel	Novel_lncRNA	R1	12701611	12703247	-	2	1511	93
TCONS_00008676	XLOC_005282	XLOC_005282	novel	Novel_lncRNA	R1	12734496	12735286	-	2	527	65
TCONS_00008687	XLOC_005289	XLOC_005289	novel	Novel_lncRNA	R1	12779137	12781226	-	5	1593	137
TCONS_00008697	XLOC_005294	XLOC_005294	novel	Novel_lncRNA	R1	12804928	12810090	-	8	3043	106
TCONS_00008698	XLOC_005294	XLOC_005294	novel	Novel_lncRNA	R1	12804928	12810090	-	6	3925	149
TCONS_00008699	XLOC_005294	XLOC_005294	novel	Novel_lncRNA	R1	12804928	12810297	-	8	3243	106
TCONS_00008723	XLOC_005311	XLOC_005311	novel	Novel_lncRNA	R1	12961793	12963533	-	5	530	83
TCONS_00008725	XLOC_005311	XLOC_005311	novel	Novel_lncRNA	R1	12963031	12963547	-	2	374	55
TCONS_00008784	XLOC_005351	XLOC_005351	novel	Novel_lncRNA	R1	13295796	13296121	-	2	225	75
TCONS_00008843	XLOC_005394	XLOC_005394	novel	Novel_lncRNA	R1	13626051	13627193	-	2	1032	88
TCONS_00008869	XLOC_005406	XLOC_005406	novel	Novel_lncRNA	R1	13707593	13708785	-	4	640	166
TCONS_00008983	XLOC_005494	XLOC_005494	novel	Novel_lncRNA	R1	14512701	14515405	-	6	1639	457
TCONS_00009009	XLOC_005509	XLOC_005509	novel	Novel_lncRNA	R1	14698245	14699071	-	2	592	90
TCONS_00009010	XLOC_005510	XLOC_005510	novel	Novel_lncRNA	R1	14720386	14721477	-	2	857	90
TCONS_00009011	XLOC_005510	XLOC_005510	novel	Novel_lncRNA	R1	14720386	14721477	-	2	984	90
TCONS_00009013	XLOC_005512	XLOC_005512	novel	Novel_lncRNA	R1	14755057	14757153	-	6	1216	110
TCONS_00009046	XLOC_005539	XLOC_005539	novel	Novel_lncRNA	R1	14981581	14990653	-	2	843	59
TCONS_00009168	XLOC_005624	XLOC_005624	novel	Novel_lncRNA	R1	15803617	15803980	-	2	279	89
TCONS_00009303	XLOC_005711	XLOC_005711	novel	Novel_lncRNA	R1	16615486	16616715	-	2	348	60
TCONS_00009367	XLOC_005767	XLOC_005767	novel	Novel_lncRNA	R1	17137612	17141539	-	4	397	94
TCONS_00009368	XLOC_005767	XLOC_005767	novel	Novel_lncRNA	R1	17138812	17141500	-	2	452	65
TCONS_00009372	XLOC_005771	XLOC_005771	novel	Novel_lncRNA	R1	17153161	17157756	-	5	3512	110
TCONS_00009373	XLOC_005771	XLOC_005771	novel	Novel_lncRNA	R1	17153161	17157798	-	6	3761	106
TCONS_00009374	XLOC_005771	XLOC_005771	novel	Novel_lncRNA	R1	17153161	17157798	-	7	3515	103
TCONS_00009375	XLOC_005771	XLOC_005771	novel	Novel_lncRNA	R1	17153161	17157798	-	5	4299	106
TCONS_00009376	XLOC_005771	XLOC_005771	novel	Novel_lncRNA	R1	17153161	17157798	-	5	4156	103
TCONS_00009393	XLOC_005782	XLOC_005782	novel	Novel_lncRNA	R1	17203495	17204788	-	2	276	91
TCONS_00009401	XLOC_005789	XLOC_005789	novel	Novel_lncRNA	R1	17281085	17282930	-	2	1785	93
TCONS_00009402	XLOC_005789	XLOC_005789	novel	Novel_lncRNA	R1	17281085	17282938	-	2	1369	87
TCONS_00009403	XLOC_005789	XLOC_005789	novel	Novel_lncRNA	R1	17281085	17282938	-	4	1401	94
TCONS_00009419	XLOC_005798	XLOC_005798	novel	Novel_lncRNA	R1	17350894	17355996	-	2	294	49
TCONS_00009487	XLOC_005857	XLOC_005857	novel	Novel_lncRNA	R1	18084649	18086061	-	3	627	110
TCONS_00009488	XLOC_005857	XLOC_005857	novel	Novel_lncRNA	R1	18084649	18086164	-	3	802	110
TCONS_00009540	XLOC_005907	XLOC_005907	novel	Novel_lncRNA	R1	18619555	18621140	-	3	1401	232
TCONS_00009569	XLOC_005928	XLOC_005928	novel	Novel_lncRNA	R1	18845273	18846033	-	3	550	67
TCONS_00009578	XLOC_005934	XLOC_005934	novel	Novel_lncRNA	R1	18929178	18930833	-	3	929	219
TCONS_00009708	XLOC_006000	XLOC_006000	novel	Novel_lncRNA	R1	19587047	19589026	-	2	522	86
TCONS_00009744	XLOC_006034	XLOC_006034	novel	Novel_lncRNA	R1	19888832	19889362	-	3	265	78
TCONS_00009745	XLOC_006034	XLOC_006034	novel	Novel_lncRNA	R1	19888832	19916720	-	3	412	86
TCONS_00009760	XLOC_006046	XLOC_006046	novel	Novel_lncRNA	R1	20009885	20013588	-	3	1407	96
TCONS_00009763	XLOC_006046	XLOC_006046	novel	Novel_lncRNA	R1	20011847	20013583	-	3	1257	99
TCONS_00009764	XLOC_006046	XLOC_006046	novel	Novel_lncRNA	R1	20011847	20013655	-	2	1435	99
TCONS_00009797	XLOC_006077	XLOC_006077	novel	Novel_lncRNA	R1	20387321	20388383	-	2	977	84
TCONS_00009901	XLOC_006152	XLOC_006152	novel	Novel_lncRNA	R1	21122269	21122871	-	2	440	66
TCONS_00009909	XLOC_006160	XLOC_006160	novel	Novel_lncRNA	R1	21180665	21183579	-	2	250	82
TCONS_00010042	XLOC_006240	XLOC_006240	novel	Novel_lncRNA	R1	22012543	22013554	-	2	209	43
TCONS_00010089	XLOC_006275	XLOC_006275	novel	Novel_lncRNA	R1	22385286	22386042	-	3	579	192
TCONS_00010138	XLOC_006306	XLOC_006306	novel	Novel_lncRNA	R1	22577275	22578548	-	2	541	87
TCONS_00010145	XLOC_006312	XLOC_006312	novel	Novel_lncRNA	R1	22617565	22619248	-	4	1117	77
TCONS_00010147	XLOC_006312	XLOC_006312	novel	Novel_lncRNA	R1	22617565	22619248	-	4	1152	77
TCONS_00010157	XLOC_006319	XLOC_006319	novel	Novel_lncRNA	R1	22678002	22679038	-	3	885	218
TCONS_00010259	XLOC_006364	XLOC_006364	novel	Novel_lncRNA	R1	23072657	23074954	-	2	2204	97
TCONS_00010311	XLOC_006402	XLOC_006402	novel	Novel_lncRNA	R1	23331549	23332302	-	3	547	63
TCONS_00010350	XLOC_006432	XLOC_006432	novel	Novel_lncRNA	R1	23699375	23700743	-	4	583	114
TCONS_00010351	XLOC_006432	XLOC_006432	novel	Novel_lncRNA	R1	23699375	23700743	-	4	586	114
TCONS_00010352	XLOC_006432	XLOC_006432	novel	Novel_lncRNA	R1	23699375	23700879	-	5	915	114
TCONS_00010353	XLOC_006432	XLOC_006432	novel	Novel_lncRNA	R1	23699375	23700881	-	4	1024	114
TCONS_00010357	XLOC_006435	XLOC_006435	novel	Novel_lncRNA	R1	23728674	23729471	-	2	700	98
TCONS_00010378	XLOC_006453	XLOC_006453	novel	Novel_lncRNA	R1	23879523	23880988	-	3	967	142
TCONS_00010404	XLOC_006477	XLOC_006477	novel	Novel_lncRNA	R1	24145077	24146041	-	2	383	122
TCONS_00010405	XLOC_006477	XLOC_006477	novel	Novel_lncRNA	R1	24145306	24146041	-	2	374	84
TCONS_00010430	XLOC_006488	XLOC_006488	novel	Novel_lncRNA	R1	24242476	24269430	-	3	311	78
TCONS_00010475	XLOC_006525	XLOC_006525	novel	Novel_lncRNA	R1	24558709	24565523	-	2	380	69
TCONS_00010498	XLOC_006545	XLOC_006545	novel	Novel_lncRNA	R1	24680718	24683546	-	11	1243	392
TCONS_00010528	XLOC_006552	XLOC_006552	novel	Novel_lncRNA	R1	24758694	24760899	-	4	1504	86
TCONS_00010530	XLOC_006552	XLOC_006552	novel	Novel_lncRNA	R1	24758694	24760903	-	5	1611	77
TCONS_00010534	XLOC_006552	XLOC_006552	novel	Novel_lncRNA	R1	24758694	24760983	-	7	1621	73
TCONS_00010537	XLOC_006554	XLOC_006554	novel	Novel_lncRNA	R1	24768050	24768598	-	2	445	79
TCONS_00010551	XLOC_006567	XLOC_006567	novel	Novel_lncRNA	R1	24851453	24852538	-	2	917	87
TCONS_00010552	XLOC_006567	XLOC_006567	novel	Novel_lncRNA	R1	24851453	24862262	-	4	632	66
TCONS_00010553	XLOC_006567	XLOC_006567	novel	Novel_lncRNA	R1	24851453	24862280	-	3	651	66
TCONS_00010554	XLOC_006567	XLOC_006567	novel	Novel_lncRNA	R1	24851453	24862280	-	3	708	60
TCONS_00010555	XLOC_006567	XLOC_006567	novel	Novel_lncRNA	R1	24851453	24864198	-	7	1552	87
TCONS_00010556	XLOC_006567	XLOC_006567	novel	Novel_lncRNA	R1	24851453	24864206	-	7	1253	71
TCONS_00010558	XLOC_006567	XLOC_006567	novel	Novel_lncRNA	R1	24860610	24862193	-	3	1307	87
TCONS_00010559	XLOC_006567	XLOC_006567	novel	Novel_lncRNA	R1	24860610	24862262	-	3	1072	76
TCONS_00010560	XLOC_006567	XLOC_006567	novel	Novel_lncRNA	R1	24860610	24864198	-	6	1550	87
TCONS_00010569	XLOC_006576	XLOC_006576	novel	Novel_lncRNA	R1	24927072	24932930	-	3	818	107
TCONS_00010601	XLOC_006598	XLOC_006598	novel	Novel_lncRNA	R1	25097719	25104995	-	3	6821	146
TCONS_00010604	XLOC_006598	XLOC_006598	novel	Novel_lncRNA	R1	25097719	25105013	-	4	6380	146
TCONS_00010609	XLOC_006598	XLOC_006598	novel	Novel_lncRNA	R1	25097719	25105014	-	2	6837	146
TCONS_00010664	XLOC_006624	XLOC_006624	novel	Novel_lncRNA	R1	25334409	25335229	-	3	421	65
TCONS_00010677	XLOC_006631	XLOC_006631	novel	Novel_lncRNA	R1	25372800	25375191	-	3	1513	122
TCONS_00010699	XLOC_006647	XLOC_006647	novel	Novel_lncRNA	R1	25513246	25518932	-	4	1612	74
TCONS_00010700	XLOC_006647	XLOC_006647	novel	Novel_lncRNA	R1	25513246	25519512	-	2	1047	101
TCONS_00010702	XLOC_006647	XLOC_006647	novel	Novel_lncRNA	R1	25517682	25518929	-	5	756	103
TCONS_00010707	XLOC_006647	XLOC_006647	novel	Novel_lncRNA	R1	25524222	25529959	-	5	1442	73
TCONS_00010710	XLOC_006647	XLOC_006647	novel	Novel_lncRNA	R1	25524222	25529961	-	5	1804	92
TCONS_00010711	XLOC_006647	XLOC_006647	novel	Novel_lncRNA	R1	25524222	25530534	-	2	1093	101
TCONS_00010749	XLOC_006673	XLOC_006673	novel	Novel_lncRNA	R1	25777484	25778612	-	3	632	80
TCONS_00010853	XLOC_006741	XLOC_006741	novel	Novel_lncRNA	R2	5077	5911	+	2	665	85
TCONS_00010997	XLOC_006822	XLOC_006822	novel	Novel_lncRNA	R2	652841	653759	+	2	627	83
TCONS_00011058	XLOC_006860	XLOC_006860	novel	Novel_lncRNA	R2	1023694	1025176	+	5	1029	86
TCONS_00011059	XLOC_006860	XLOC_006860	novel	Novel_lncRNA	R2	1023697	1025176	+	5	1065	86
TCONS_00011096	XLOC_006888	XLOC_006888	novel	Novel_lncRNA	R2	1295516	1296289	+	2	668	101
TCONS_00011195	XLOC_006954	XLOC_006954	novel	Novel_lncRNA	R2	1988083	1989432	+	3	1044	90
TCONS_00011199	XLOC_006958	XLOC_006958	novel	Novel_lncRNA	R2	2067259	2068416	+	2	1066	74
TCONS_00011207	XLOC_006965	XLOC_006965	novel	Novel_lncRNA	R2	2129226	2135729	+	4	787	89
TCONS_00011208	XLOC_006965	XLOC_006965	novel	Novel_lncRNA	R2	2129232	2130142	+	3	616	74
TCONS_00011209	XLOC_006965	XLOC_006965	novel	Novel_lncRNA	R2	2129238	2135125	+	4	428	74
TCONS_00011226	XLOC_006975	XLOC_006975	novel	Novel_lncRNA	R2	2232973	2233458	+	2	389	60
TCONS_00011284	XLOC_007008	XLOC_007008	novel	Novel_lncRNA	R2	2562118	2568637	+	3	6177	90
TCONS_00011327	XLOC_007037	XLOC_007037	novel	Novel_lncRNA	R2	2885747	2886402	+	2	573	103
TCONS_00011423	XLOC_007101	XLOC_007101	novel	Novel_lncRNA	R2	3311106	3313160	+	5	1297	133
TCONS_00011424	XLOC_007101	XLOC_007101	novel	Novel_lncRNA	R2	3311106	3313160	+	6	1469	97
TCONS_00011426	XLOC_007101	XLOC_007101	novel	Novel_lncRNA	R2	3311106	3313160	+	5	1251	100
TCONS_00011553	XLOC_007168	XLOC_007168	novel	Novel_lncRNA	R2	3943053	3943362	+	2	208	44
TCONS_00011563	XLOC_007177	XLOC_007177	novel	Novel_lncRNA	R2	4019626	4020163	+	2	464	91
TCONS_00011574	XLOC_007183	XLOC_007183	novel	Novel_lncRNA	R2	4055212	4058720	+	2	213	63
TCONS_00011575	XLOC_007183	XLOC_007183	novel	Novel_lncRNA	R2	4055310	4058824	+	2	219	73
TCONS_00011607	XLOC_007208	XLOC_007208	novel	Novel_lncRNA	R2	4287581	4288524	+	3	236	67
TCONS_00011774	XLOC_007311	XLOC_007311	novel	Novel_lncRNA	R2	5165277	5166632	+	2	1170	94
TCONS_00011780	XLOC_007317	XLOC_007317	novel	Novel_lncRNA	R2	5251447	5253378	+	5	1411	121
TCONS_00011781	XLOC_007317	XLOC_007317	novel	Novel_lncRNA	R2	5251447	5253378	+	5	1475	121
TCONS_00011782	XLOC_007317	XLOC_007317	novel	Novel_lncRNA	R2	5251447	5253378	+	6	1330	96
TCONS_00011783	XLOC_007317	XLOC_007317	novel	Novel_lncRNA	R2	5251447	5253378	+	5	1552	96
TCONS_00011806	XLOC_007333	XLOC_007333	novel	Novel_lncRNA	R2	5406752	5407324	+	2	486	97
TCONS_00011855	XLOC_007370	XLOC_007370	novel	Novel_lncRNA	R2	5772078	5772440	+	2	278	65
TCONS_00011856	XLOC_007371	XLOC_007371	novel	Novel_lncRNA	R2	5772774	5773278	+	2	201	55
TCONS_00011857	XLOC_007372	XLOC_007372	novel	Novel_lncRNA	R2	5783167	5784655	+	2	925	247
TCONS_00011877	XLOC_007384	XLOC_007384	novel	Novel_lncRNA	R2	5834521	5839153	+	21	2157	392
TCONS_00011878	XLOC_007385	XLOC_007385	novel	Novel_lncRNA	R2	5839691	5841390	+	5	1203	103
TCONS_00011879	XLOC_007385	XLOC_007385	novel	Novel_lncRNA	R2	5839691	5841390	+	5	1198	103
TCONS_00011880	XLOC_007385	XLOC_007385	novel	Novel_lncRNA	R2	5839691	5841390	+	5	1230	106
TCONS_00011881	XLOC_007385	XLOC_007385	novel	Novel_lncRNA	R2	5839691	5841390	+	5	1235	106
TCONS_00011998	XLOC_007467	XLOC_007467	novel	Novel_lncRNA	R2	6770860	6773483	+	2	608	73
TCONS_00012014	XLOC_007479	XLOC_007479	novel	Novel_lncRNA	R2	6932793	6934987	+	8	1399	90
TCONS_00012015	XLOC_007479	XLOC_007479	novel	Novel_lncRNA	R2	6932793	6934987	+	8	1379	93
TCONS_00012016	XLOC_007479	XLOC_007479	novel	Novel_lncRNA	R2	6932793	6934987	+	8	1386	116
TCONS_00012052	XLOC_007505	XLOC_007505	novel	Novel_lncRNA	R2	7202456	7204570	+	5	1736	93
TCONS_00012062	XLOC_007514	XLOC_007514	novel	Novel_lncRNA	R2	7275035	7276277	+	2	1179	86
TCONS_00012067	XLOC_007516	XLOC_007516	novel	Novel_lncRNA	R2	7316104	7321131	+	2	442	60
TCONS_00012150	XLOC_007577	XLOC_007577	novel	Novel_lncRNA	R2	7974744	7979031	+	3	464	61
TCONS_00012188	XLOC_007611	XLOC_007611	novel	Novel_lncRNA	R2	8290895	8292933	+	2	1948	291
TCONS_00012257	XLOC_007667	XLOC_007667	novel	Novel_lncRNA	R2	8906435	8906986	+	2	319	69
TCONS_00012280	XLOC_007683	XLOC_007683	novel	Novel_lncRNA	R2	9058088	9060354	+	3	639	84
TCONS_00012281	XLOC_007683	XLOC_007683	novel	Novel_lncRNA	R2	9058088	9060354	+	2	1170	117
TCONS_00012283	XLOC_007683	XLOC_007683	novel	Novel_lncRNA	R2	9058100	9060354	+	3	1335	117
TCONS_00012284	XLOC_007683	XLOC_007683	novel	Novel_lncRNA	R2	9058100	9060354	+	4	978	117
TCONS_00012294	XLOC_007691	XLOC_007691	novel	Novel_lncRNA	R2	9105133	9105807	+	2	480	100
TCONS_00012320	XLOC_007712	XLOC_007712	novel	Novel_lncRNA	R2	9324191	9324885	+	2	234	37
TCONS_00012334	XLOC_007723	XLOC_007723	novel	Novel_lncRNA	R2	9411846	9412442	+	3	411	93
TCONS_00012392	XLOC_007753	XLOC_007753	novel	Novel_lncRNA	R2	9732968	9735017	+	2	366	52
TCONS_00012403	XLOC_007759	XLOC_007759	novel	Novel_lncRNA	R2	9787346	9788718	+	3	771	102
TCONS_00012410	XLOC_007765	XLOC_007765	novel	Novel_lncRNA	R2	9850161	9852632	+	6	976	135
TCONS_00012411	XLOC_007765	XLOC_007765	novel	Novel_lncRNA	R2	9850161	9852632	+	6	948	137
TCONS_00012412	XLOC_007765	XLOC_007765	novel	Novel_lncRNA	R2	9850161	9852632	+	6	920	89
TCONS_00012413	XLOC_007765	XLOC_007765	novel	Novel_lncRNA	R2	9850161	9852632	+	6	978	137
TCONS_00012414	XLOC_007765	XLOC_007765	novel	Novel_lncRNA	R2	9850161	9852632	+	5	779	89
TCONS_00012415	XLOC_007765	XLOC_007765	novel	Novel_lncRNA	R2	9850161	9852632	+	5	775	89
TCONS_00012416	XLOC_007765	XLOC_007765	novel	Novel_lncRNA	R2	9850161	9852632	+	5	827	135
TCONS_00012417	XLOC_007765	XLOC_007765	novel	Novel_lncRNA	R2	9850161	9852632	+	3	1809	89
TCONS_00012418	XLOC_007765	XLOC_007765	novel	Novel_lncRNA	R2	9850185	9852632	+	6	958	137
TCONS_00012419	XLOC_007765	XLOC_007765	novel	Novel_lncRNA	R2	9850186	9852632	+	6	947	135
TCONS_00012420	XLOC_007765	XLOC_007765	novel	Novel_lncRNA	R2	9850186	9852632	+	6	899	89
TCONS_00012421	XLOC_007765	XLOC_007765	novel	Novel_lncRNA	R2	9850188	9852632	+	6	980	137
TCONS_00012422	XLOC_007765	XLOC_007765	novel	Novel_lncRNA	R2	9850188	9852632	+	5	804	127
TCONS_00012423	XLOC_007765	XLOC_007765	novel	Novel_lncRNA	R2	9850194	9852632	+	5	829	137
TCONS_00012424	XLOC_007765	XLOC_007765	novel	Novel_lncRNA	R2	9850199	9852632	+	5	2035	89
TCONS_00012429	XLOC_007770	XLOC_007770	novel	Novel_lncRNA	R2	9879830	9882581	+	2	652	73
TCONS_00012434	XLOC_007775	XLOC_007775	novel	Novel_lncRNA	R2	9944213	9945106	+	2	841	47
TCONS_00012492	XLOC_007819	XLOC_007819	novel	Novel_lncRNA	R2	10453480	10454891	+	2	1172	75
TCONS_00012506	XLOC_007825	XLOC_007825	novel	Novel_lncRNA	R2	10525334	10525627	+	2	205	67
TCONS_00012528	XLOC_007834	XLOC_007834	novel	Novel_lncRNA	R2	10604568	10608433	+	9	1440	89
TCONS_00012530	XLOC_007834	XLOC_007834	novel	Novel_lncRNA	R2	10604568	10608433	+	8	2197	79
TCONS_00012531	XLOC_007834	XLOC_007834	novel	Novel_lncRNA	R2	10604568	10608433	+	9	2111	94
TCONS_00012532	XLOC_007834	XLOC_007834	novel	Novel_lncRNA	R2	10604568	10608433	+	9	1471	94
TCONS_00012533	XLOC_007834	XLOC_007834	novel	Novel_lncRNA	R2	10604568	10608433	+	8	3055	87
TCONS_00012534	XLOC_007834	XLOC_007834	novel	Novel_lncRNA	R2	10604568	10608433	+	8	3049	85
TCONS_00012535	XLOC_007834	XLOC_007834	novel	Novel_lncRNA	R2	10604568	10608433	+	9	1434	87
TCONS_00012536	XLOC_007834	XLOC_007834	novel	Novel_lncRNA	R2	10604568	10608433	+	9	2068	77
TCONS_00012537	XLOC_007834	XLOC_007834	novel	Novel_lncRNA	R2	10604568	10608433	+	8	3092	94
TCONS_00012538	XLOC_007834	XLOC_007834	novel	Novel_lncRNA	R2	10604568	10608433	+	8	3054	97
TCONS_00012539	XLOC_007834	XLOC_007834	novel	Novel_lncRNA	R2	10604568	10608433	+	8	3121	87
TCONS_00012548	XLOC_007841	XLOC_007841	novel	Novel_lncRNA	R2	10646161	10646561	+	2	316	68
TCONS_00012589	XLOC_007872	XLOC_007872	novel	Novel_lncRNA	R2	10928273	10928874	+	3	376	92
TCONS_00012667	XLOC_007921	XLOC_007921	novel	Novel_lncRNA	R2	11474091	11476781	+	5	593	85
TCONS_00012668	XLOC_007921	XLOC_007921	novel	Novel_lncRNA	R2	11474091	11476781	+	5	596	86
TCONS_00012669	XLOC_007921	XLOC_007921	novel	Novel_lncRNA	R2	11474091	11476781	+	5	568	85
TCONS_00012677	XLOC_007929	XLOC_007929	novel	Novel_lncRNA	R2	11522194	11523524	+	2	771	94
TCONS_00012678	XLOC_007930	XLOC_007930	novel	Novel_lncRNA	R2	11525247	11527117	+	3	1686	99
TCONS_00012679	XLOC_007930	XLOC_007930	novel	Novel_lncRNA	R2	11525271	11527117	+	2	1191	91
TCONS_00012680	XLOC_007930	XLOC_007930	novel	Novel_lncRNA	R2	11525271	11527117	+	3	1394	91
TCONS_00012703	XLOC_007951	XLOC_007951	novel	Novel_lncRNA	R2	11684880	11686627	+	2	457	58
TCONS_00012786	XLOC_008021	XLOC_008021	novel	Novel_lncRNA	R2	12402403	12403017	+	2	549	114
TCONS_00012802	XLOC_008034	XLOC_008034	novel	Novel_lncRNA	R2	12553029	12553257	+	2	207	63
TCONS_00012833	XLOC_008061	XLOC_008061	novel	Novel_lncRNA	R2	12902042	12902957	+	4	643	187
TCONS_00012854	XLOC_008080	XLOC_008080	novel	Novel_lncRNA	R2	13157581	13158458	+	2	493	70
TCONS_00012882	XLOC_008102	XLOC_008102	novel	Novel_lncRNA	R2	13368366	13369629	+	2	1186	151
TCONS_00012883	XLOC_008102	XLOC_008102	novel	Novel_lncRNA	R2	13368367	13369629	+	3	983	155
TCONS_00012899	XLOC_008114	XLOC_008114	novel	Novel_lncRNA	R2	13445590	13448371	+	3	2425	85
TCONS_00012900	XLOC_008114	XLOC_008114	novel	Novel_lncRNA	R2	13445914	13448371	+	2	2386	93
TCONS_00012924	XLOC_008121	XLOC_008121	novel	Novel_lncRNA	R2	13497136	13513386	+	6	955	93
TCONS_00012963	XLOC_008140	XLOC_008140	novel	Novel_lncRNA	R2	13731604	13734362	+	2	2637	94
TCONS_00012965	XLOC_008141	XLOC_008141	novel	Novel_lncRNA	R2	13735107	13736111	+	2	921	66
TCONS_00013126	XLOC_008251	XLOC_008251	novel	Novel_lncRNA	R2	14993907	14994458	+	3	389	129
TCONS_00013145	XLOC_008262	XLOC_008262	novel	Novel_lncRNA	R2	15088849	15089646	+	3	547	136
TCONS_00013146	XLOC_008262	XLOC_008262	novel	Novel_lncRNA	R2	15088849	15089646	+	3	599	140
TCONS_00013147	XLOC_008262	XLOC_008262	novel	Novel_lncRNA	R2	15088849	15089646	+	2	720	118
TCONS_00013180	XLOC_008273	XLOC_008273	novel	Novel_lncRNA	R2	15272689	15273358	+	2	575	82
TCONS_00013229	XLOC_008311	XLOC_008311	novel	Novel_lncRNA	R2	15624473	15624906	+	2	249	60
TCONS_00013273	XLOC_008346	XLOC_008346	novel	Novel_lncRNA	R2	16007813	16008724	+	3	725	113
TCONS_00013279	XLOC_008350	XLOC_008350	novel	Novel_lncRNA	R2	16092995	16093955	+	4	529	84
TCONS_00013310	XLOC_008375	XLOC_008375	novel	Novel_lncRNA	R2	16486783	16487104	+	2	274	27
TCONS_00013320	XLOC_008383	XLOC_008383	novel	Novel_lncRNA	R2	16569274	16572168	+	4	1582	79
TCONS_00013358	XLOC_008413	XLOC_008413	novel	Novel_lncRNA	R2	16793986	16794287	+	2	244	37
TCONS_00013372	XLOC_008421	XLOC_008421	novel	Novel_lncRNA	R2	16839355	16840334	+	3	711	117
TCONS_00013453	XLOC_008478	XLOC_008478	novel	Novel_lncRNA	R2	17573671	17573985	+	2	219	72
TCONS_00013459	XLOC_008484	XLOC_008484	novel	Novel_lncRNA	R2	17620407	17620966	+	3	366	50
TCONS_00013466	XLOC_008489	XLOC_008489	novel	Novel_lncRNA	R2	17633236	17634486	+	4	651	81
TCONS_00013498	XLOC_008507	XLOC_008507	novel	Novel_lncRNA	R2	17797405	17799488	+	6	1360	103
TCONS_00013499	XLOC_008507	XLOC_008507	novel	Novel_lncRNA	R2	17797417	17799488	+	5	1273	103
TCONS_00013533	XLOC_008534	XLOC_008534	novel	Novel_lncRNA	R2	18098201	18103402	+	4	484	97
TCONS_00013552	XLOC_008543	XLOC_008543	novel	Novel_lncRNA	R2	18220803	18229680	+	2	701	123
TCONS_00013553	XLOC_008543	XLOC_008543	novel	Novel_lncRNA	R2	18225051	18229680	+	2	637	123
TCONS_00013585	XLOC_008568	XLOC_008568	novel	Novel_lncRNA	R2	18500185	18501215	+	5	654	94
TCONS_00013624	XLOC_008599	XLOC_008599	novel	Novel_lncRNA	R2	18930221	18934518	+	2	368	70
TCONS_00013702	XLOC_008662	XLOC_008662	novel	Novel_lncRNA	R2	19553357	19555658	+	8	1267	88
TCONS_00013703	XLOC_008662	XLOC_008662	novel	Novel_lncRNA	R2	19553357	19555658	+	7	1587	67
TCONS_00013704	XLOC_008662	XLOC_008662	novel	Novel_lncRNA	R2	19553357	19555658	+	7	1588	88
TCONS_00013705	XLOC_008662	XLOC_008662	novel	Novel_lncRNA	R2	19553357	19555658	+	8	1270	88
TCONS_00013708	XLOC_008662	XLOC_008662	novel	Novel_lncRNA	R2	19553357	19590377	+	7	1477	65
TCONS_00013709	XLOC_008662	XLOC_008662	novel	Novel_lncRNA	R2	19553388	19555658	+	8	1241	67
TCONS_00013710	XLOC_008662	XLOC_008662	novel	Novel_lncRNA	R2	19553388	19555658	+	7	1350	67
TCONS_00013711	XLOC_008662	XLOC_008662	novel	Novel_lncRNA	R2	19553388	19555658	+	6	1451	67
TCONS_00013712	XLOC_008662	XLOC_008662	novel	Novel_lncRNA	R2	19553388	19590377	+	5	1616	67
TCONS_00013713	XLOC_008662	XLOC_008662	novel	Novel_lncRNA	R2	19553388	19590377	+	8	1310	62
TCONS_00013714	XLOC_008662	XLOC_008662	novel	Novel_lncRNA	R2	19553444	19555658	+	5	1711	88
TCONS_00013715	XLOC_008662	XLOC_008662	novel	Novel_lncRNA	R2	19553444	19590377	+	8	1283	65
TCONS_00013716	XLOC_008662	XLOC_008662	novel	Novel_lncRNA	R2	19553444	19590377	+	9	1170	111
TCONS_00013717	XLOC_008662	XLOC_008662	novel	Novel_lncRNA	R2	19553489	19590377	+	8	1201	84
TCONS_00013718	XLOC_008662	XLOC_008662	novel	Novel_lncRNA	R2	19553489	19590377	+	9	1130	88
TCONS_00013720	XLOC_008662	XLOC_008662	novel	Novel_lncRNA	R2	19553489	19590377	+	8	1443	111
TCONS_00013721	XLOC_008662	XLOC_008662	novel	Novel_lncRNA	R2	19553489	19590377	+	8	1445	88
TCONS_00013722	XLOC_008662	XLOC_008662	novel	Novel_lncRNA	R2	19553496	19555658	+	5	1487	63
TCONS_00013728	XLOC_008662	XLOC_008662	novel	Novel_lncRNA	R2	19588107	19590377	+	7	1350	115
TCONS_00013732	XLOC_008662	XLOC_008662	novel	Novel_lncRNA	R2	19588233	19590377	+	5	1646	65
TCONS_00013735	XLOC_008665	XLOC_008665	novel	Novel_lncRNA	R2	19614608	19614988	+	2	299	99
TCONS_00013815	XLOC_008712	XLOC_008712	novel	Novel_lncRNA	R2	20061380	20062852	+	3	1203	68
TCONS_00013816	XLOC_008712	XLOC_008712	novel	Novel_lncRNA	R2	20061397	20062852	+	3	1136	67
TCONS_00013817	XLOC_008712	XLOC_008712	novel	Novel_lncRNA	R2	20061423	20062852	+	2	1307	66
TCONS_00013818	XLOC_008713	XLOC_008713	novel	Novel_lncRNA	R2	20073246	20073711	+	3	276	72
TCONS_00013868	XLOC_008743	XLOC_008743	novel	Novel_lncRNA	R2	20361719	20362505	+	3	225	48
TCONS_00013924	XLOC_008779	XLOC_008779	novel	Novel_lncRNA	R2	20625842	20629132	+	8	2212	90
TCONS_00013925	XLOC_008779	XLOC_008779	novel	Novel_lncRNA	R2	20625842	20629132	+	7	2154	90
TCONS_00013926	XLOC_008779	XLOC_008779	novel	Novel_lncRNA	R2	20625842	20629132	+	8	2182	90
TCONS_00013927	XLOC_008779	XLOC_008779	novel	Novel_lncRNA	R2	20625842	20629132	+	7	2142	90
TCONS_00013928	XLOC_008779	XLOC_008779	novel	Novel_lncRNA	R2	20625842	20629132	+	8	2170	90
TCONS_00013931	XLOC_008782	XLOC_008782	novel	Novel_lncRNA	R2	20660842	20662663	+	5	1161	82
TCONS_00013932	XLOC_008782	XLOC_008782	novel	Novel_lncRNA	R2	20660842	20662663	+	4	1513	82
TCONS_00013956	XLOC_008793	XLOC_008793	novel	Novel_lncRNA	R2	20765342	20765777	+	2	265	48
TCONS_00014058	XLOC_008843	XLOC_008843	novel	Novel_lncRNA	R2	21102353	21102858	+	2	311	63
TCONS_00014149	XLOC_008901	XLOC_008901	novel	Novel_lncRNA	R2	21650185	21662836	+	4	742	77
TCONS_00014153	XLOC_008901	XLOC_008901	novel	Novel_lncRNA	R2	21660833	21662836	+	3	1042	63
TCONS_00014179	XLOC_008925	XLOC_008925	novel	Novel_lncRNA	R2	21844645	21848791	+	2	260	41
TCONS_00014248	XLOC_008956	XLOC_008956	novel	Novel_lncRNA	R2	22176759	22178219	+	4	597	133
TCONS_00014250	XLOC_008956	XLOC_008956	novel	Novel_lncRNA	R2	22176759	22178219	+	5	744	140
TCONS_00014269	XLOC_008973	XLOC_008973	novel	Novel_lncRNA	R2	22335052	22335753	+	2	495	163
TCONS_00014270	XLOC_008973	XLOC_008973	novel	Novel_lncRNA	R2	22335052	22335753	+	2	608	152
TCONS_00014318	XLOC_009011	XLOC_009011	novel	Novel_lncRNA	R2	22696015	22697229	+	4	995	100
TCONS_00014319	XLOC_009011	XLOC_009011	novel	Novel_lncRNA	R2	22696015	22697229	+	4	990	100
TCONS_00014366	XLOC_009053	XLOC_009053	novel	Novel_lncRNA	R2	23021900	23024717	+	5	2184	109
TCONS_00014370	XLOC_009053	XLOC_009053	novel	Novel_lncRNA	R2	23021902	23024717	+	5	2177	109
TCONS_00014372	XLOC_009053	XLOC_009053	novel	Novel_lncRNA	R2	23021902	23027991	+	5	1103	101
TCONS_00014442	XLOC_009082	XLOC_009082	novel	Novel_lncRNA	R2	23297242	23297915	+	3	433	119
TCONS_00014464	XLOC_009092	XLOC_009092	novel	Novel_lncRNA	R2	23354246	23354815	+	3	243	80
TCONS_00014485	XLOC_009101	XLOC_009101	novel	Novel_lncRNA	R2	23427437	23427755	+	2	238	79
TCONS_00014496	XLOC_009108	XLOC_009108	novel	Novel_lncRNA	R2	23466141	23469767	+	11	2277	113
TCONS_00014498	XLOC_009108	XLOC_009108	novel	Novel_lncRNA	R2	23466141	23469767	+	11	2563	113
TCONS_00014551	XLOC_009134	XLOC_009134	novel	Novel_lncRNA	R2	23625267	23626782	+	2	1124	78
TCONS_00014552	XLOC_009134	XLOC_009134	novel	Novel_lncRNA	R2	23625798	23626782	+	2	577	78
TCONS_00014553	XLOC_009134	XLOC_009134	novel	Novel_lncRNA	R2	23625798	23626782	+	2	612	78
TCONS_00014562	XLOC_009143	XLOC_009143	novel	Novel_lncRNA	R2	23738412	23739245	+	2	738	170
TCONS_00014605	XLOC_009174	XLOC_009174	novel	Novel_lncRNA	R2	24153311	24155773	+	4	1757	114
TCONS_00014630	XLOC_009191	XLOC_009191	novel	Novel_lncRNA	R2	24303468	24306171	+	5	1981	145
TCONS_00014631	XLOC_009191	XLOC_009191	novel	Novel_lncRNA	R2	24303468	24306171	+	2	2571	187
TCONS_00014632	XLOC_009191	XLOC_009191	novel	Novel_lncRNA	R2	24303468	24306171	+	3	2285	145
TCONS_00014633	XLOC_009191	XLOC_009191	novel	Novel_lncRNA	R2	24303468	24306171	+	3	2361	187
TCONS_00014663	XLOC_009214	XLOC_009214	novel	Novel_lncRNA	R2	24477075	24479308	+	5	1427	77
TCONS_00014664	XLOC_009214	XLOC_009214	novel	Novel_lncRNA	R2	24477075	24479308	+	5	1395	106
TCONS_00014666	XLOC_009216	XLOC_009216	novel	Novel_lncRNA	R2	24484342	24484872	+	2	436	50
TCONS_00014699	XLOC_009239	XLOC_009239	novel	Novel_lncRNA	R2	24635954	24637691	+	5	1022	75
TCONS_00014703	XLOC_009242	XLOC_009242	novel	Novel_lncRNA	R2	24656095	24657109	+	2	812	126
TCONS_00014746	XLOC_009270	XLOC_009270	novel	Novel_lncRNA	R2	24819407	24819876	+	3	279	84
TCONS_00014798	XLOC_009312	XLOC_009312	novel	Novel_lncRNA	R2	25187299	25187686	+	2	311	49
TCONS_00014822	XLOC_009326	XLOC_009326	novel	Novel_lncRNA	R2	25282393	25284516	+	5	1622	82
TCONS_00014823	XLOC_009326	XLOC_009326	novel	Novel_lncRNA	R2	25282393	25284516	+	4	1875	82
TCONS_00014824	XLOC_009327	XLOC_009327	novel	Novel_lncRNA	R2	25296438	25298035	+	3	1224	126
TCONS_00014865	XLOC_009358	XLOC_009358	novel	Novel_lncRNA	R2	25508719	25509235	+	2	426	61
TCONS_00014869	XLOC_009360	XLOC_009360	novel	Novel_lncRNA	R2	25529243	25529840	+	2	507	61
TCONS_00014904	XLOC_009366	XLOC_009366	novel	Novel_lncRNA	R2	25586072	25587617	+	4	499	74
TCONS_00014949	XLOC_009396	XLOC_009396	novel	Novel_lncRNA	R2	25826791	25839215	+	2	514	83
TCONS_00014996	XLOC_009428	XLOC_009428	novel	Novel_lncRNA	R2	26072865	26073796	+	2	472	83
TCONS_00015023	XLOC_009447	XLOC_009447	novel	Novel_lncRNA	R2	26252494	26253094	+	2	472	63
TCONS_00015050	XLOC_009468	XLOC_009468	novel	Novel_lncRNA	R2	26453349	26453990	+	2	567	131
TCONS_00015197	XLOC_009554	XLOC_009554	novel	Novel_lncRNA	R2	27083847	27089029	+	4	1347	102
TCONS_00015290	XLOC_009615	XLOC_009615	novel	Novel_lncRNA	R2	27508329	27509723	+	3	614	88
TCONS_00015424	XLOC_009709	XLOC_009709	novel	Novel_lncRNA	R2	28181312	28184054	+	10	1751	92
TCONS_00015425	XLOC_009709	XLOC_009709	novel	Novel_lncRNA	R2	28181312	28184054	+	9	1986	137
TCONS_00015426	XLOC_009709	XLOC_009709	novel	Novel_lncRNA	R2	28181312	28184054	+	9	1989	137
TCONS_00015427	XLOC_009709	XLOC_009709	novel	Novel_lncRNA	R2	28181367	28184054	+	7	2128	137
TCONS_00015468	XLOC_009736	XLOC_009736	novel	Novel_lncRNA	R2	28354565	28355379	+	2	399	61
TCONS_00015478	XLOC_009745	XLOC_009745	novel	Novel_lncRNA	R2	28418190	28419671	+	2	1338	102
TCONS_00015526	XLOC_009765	XLOC_009765	novel	Novel_lncRNA	R2	28566489	28567405	+	3	605	82
TCONS_00015528	XLOC_009765	XLOC_009765	novel	Novel_lncRNA	R2	28569944	28571352	+	3	381	73
TCONS_00015576	XLOC_009796	XLOC_009796	novel	Novel_lncRNA	R2	28754704	28755330	+	2	376	56
TCONS_00015680	XLOC_009866	XLOC_009866	novel	Novel_lncRNA	R2	29201984	29202678	+	2	613	105
TCONS_00015737	XLOC_009904	XLOC_009904	novel	Novel_lncRNA	R2	29449451	29449769	+	2	226	51
TCONS_00015889	XLOC_009976	XLOC_009976	novel	Novel_lncRNA	R2	30011098	30011912	+	2	792	87
TCONS_00015916	XLOC_009998	XLOC_009998	novel	Novel_lncRNA	R2	30181314	30184173	+	5	2226	88
TCONS_00015917	XLOC_009998	XLOC_009998	novel	Novel_lncRNA	R2	30181338	30184173	+	2	2148	93
TCONS_00015918	XLOC_009998	XLOC_009998	novel	Novel_lncRNA	R2	30181338	30184173	+	4	2410	88
TCONS_00016062	XLOC_010068	XLOC_010068	novel	Novel_lncRNA	R2	30642568	30642877	+	2	232	65
TCONS_00016080	XLOC_010078	XLOC_010078	novel	Novel_lncRNA	R2	30765702	30767155	+	2	1227	59
TCONS_00016081	XLOC_010078	XLOC_010078	novel	Novel_lncRNA	R2	30765724	30767155	+	2	1208	60
TCONS_00016096	XLOC_010084	XLOC_010084	novel	Novel_lncRNA	R2	30807047	30807518	+	2	370	69
TCONS_00016128	XLOC_010098	XLOC_010098	novel	Novel_lncRNA	R2	30967017	30967841	+	2	719	84
TCONS_00016145	XLOC_010109	XLOC_010109	novel	Novel_lncRNA	R2	31019238	31021296	+	2	1966	99
TCONS_00016174	XLOC_010133	XLOC_010133	novel	Novel_lncRNA	R2	31221987	31222311	+	2	226	63
TCONS_00016227	XLOC_010160	XLOC_010160	novel	Novel_lncRNA	R2	31448920	31449687	+	3	588	195
TCONS_00016310	XLOC_010205	XLOC_010205	novel	Novel_lncRNA	R2	31739895	31741032	+	5	534	64
TCONS_00016328	XLOC_010217	XLOC_010217	novel	Novel_lncRNA	R2	31814403	31816492	+	7	967	230
TCONS_00016355	XLOC_010235	XLOC_010235	novel	Novel_lncRNA	R2	31930375	31932149	+	3	1576	426
TCONS_00016384	XLOC_010255	XLOC_010255	novel	Novel_lncRNA	R2	32038190	32038814	+	4	371	123
TCONS_00016464	XLOC_010291	XLOC_010291	novel	Novel_lncRNA	R2	32262981	32263708	+	2	640	89
TCONS_00016465	XLOC_010291	XLOC_010291	novel	Novel_lncRNA	R2	32263034	32263708	+	2	554	93
TCONS_00016535	XLOC_010340	XLOC_010340	novel	Novel_lncRNA	R2	32521103	32523457	+	4	2090	120
TCONS_00016536	XLOC_010340	XLOC_010340	novel	Novel_lncRNA	R2	32521103	32523457	+	6	1324	98
TCONS_00016538	XLOC_010340	XLOC_010340	novel	Novel_lncRNA	R2	32521116	32523457	+	4	1768	120
TCONS_00016633	XLOC_010409	XLOC_010409	novel	Novel_lncRNA	R2	32930709	32931708	+	2	920	73
TCONS_00016767	XLOC_010511	XLOC_010511	novel	Novel_lncRNA	R2	33566865	33567422	+	3	263	70
TCONS_00016794	XLOC_010529	XLOC_010529	novel	Novel_lncRNA	R2	33676467	33676822	+	2	256	62
TCONS_00016949	XLOC_010610	XLOC_010610	novel	Novel_lncRNA	R2	34344633	34346878	+	7	983	247
TCONS_00017081	XLOC_010698	XLOC_010698	novel	Novel_lncRNA	R2	34886659	34888556	+	8	905	199
TCONS_00017138	XLOC_010734	XLOC_010734	novel	Novel_lncRNA	R2	35125660	35135965	+	8	752	250
TCONS_00017139	XLOC_010734	XLOC_010734	novel	Novel_lncRNA	R2	35125666	35133642	+	7	669	223
TCONS_00017198	XLOC_010773	XLOC_010773	novel	Novel_lncRNA	R2	35434452	35441242	+	2	517	120
TCONS_00017232	XLOC_010790	XLOC_010790	novel	Novel_lncRNA	R2	35526706	35532244	+	2	1618	81
TCONS_00017261	XLOC_010808	XLOC_010808	novel	Novel_lncRNA	R2	35645289	35646578	+	3	1083	98
TCONS_00017262	XLOC_010808	XLOC_010808	novel	Novel_lncRNA	R2	35645368	35646578	+	2	714	82
TCONS_00017332	XLOC_010857	XLOC_010857	novel	Novel_lncRNA	R2	36040665	36041007	+	2	258	85
TCONS_00017339	XLOC_010861	XLOC_010861	novel	Novel_lncRNA	R2	36071570	36075613	+	3	416	114
TCONS_00017340	XLOC_010862	XLOC_010862	novel	Novel_lncRNA	R2	36072160	36072646	+	3	324	107
TCONS_00017341	XLOC_010862	XLOC_010862	novel	Novel_lncRNA	R2	36072173	36072646	+	3	320	106
TCONS_00017353	XLOC_010872	XLOC_010872	novel	Novel_lncRNA	R2	36140240	36141610	+	4	926	81
TCONS_00017389	XLOC_010894	XLOC_010894	novel	Novel_lncRNA	R2	36344158	36345034	+	2	717	104
TCONS_00017390	XLOC_010895	XLOC_010895	novel	Novel_lncRNA	R2	36356322	36359375	+	2	2815	88
TCONS_00017391	XLOC_010895	XLOC_010895	novel	Novel_lncRNA	R2	36356322	36359375	+	2	2836	88
TCONS_00017392	XLOC_010895	XLOC_010895	novel	Novel_lncRNA	R2	36356322	36359375	+	2	2778	114
TCONS_00017394	XLOC_010895	XLOC_010895	novel	Novel_lncRNA	R2	36356360	36359375	+	2	2719	107
TCONS_00017585	XLOC_010993	XLOC_010993	novel	Novel_lncRNA	R2	36922214	36923382	+	3	483	87
TCONS_00017602	XLOC_011003	XLOC_011003	novel	Novel_lncRNA	R2	36971176	36973132	+	2	683	72
TCONS_00017620	XLOC_011016	XLOC_011016	novel	Novel_lncRNA	R2	37037261	37039042	+	7	934	111
TCONS_00017654	XLOC_011042	XLOC_011042	novel	Novel_lncRNA	R2	37199033	37199941	+	2	645	120
TCONS_00017671	XLOC_011056	XLOC_011056	novel	Novel_lncRNA	R2	37278114	37283476	+	3	998	194
TCONS_00017672	XLOC_011057	XLOC_011057	novel	Novel_lncRNA	R2	37278737	37279756	+	2	308	72
TCONS_00017679	XLOC_011062	XLOC_011062	novel	Novel_lncRNA	R2	37303652	37305357	+	8	768	190
TCONS_00017733	XLOC_011086	XLOC_011086	novel	Novel_lncRNA	R2	37473660	37474604	+	3	736	87
TCONS_00017734	XLOC_011086	XLOC_011086	novel	Novel_lncRNA	R2	37473664	37474604	+	3	685	87
TCONS_00017735	XLOC_011086	XLOC_011086	novel	Novel_lncRNA	R2	37473666	37474604	+	3	742	87
TCONS_00017811	XLOC_011132	XLOC_011132	novel	Novel_lncRNA	R2	37771844	37774022	+	10	1180	231
TCONS_00017812	XLOC_011132	XLOC_011132	novel	Novel_lncRNA	R2	37772370	37774022	+	8	949	191
TCONS_00017891	XLOC_011185	XLOC_011185	novel	Novel_lncRNA	R2	38110584	38112483	+	3	1671	208
TCONS_00018016	XLOC_011258	XLOC_011258	novel	Novel_lncRNA	R2	38556190	38558748	+	2	853	69
TCONS_00018018	XLOC_011260	XLOC_011260	novel	Novel_lncRNA	R2	38561929	38563967	+	7	1329	83
TCONS_00018019	XLOC_011260	XLOC_011260	novel	Novel_lncRNA	R2	38561929	38563967	+	6	1464	84
TCONS_00018020	XLOC_011260	XLOC_011260	novel	Novel_lncRNA	R2	38561929	38563967	+	7	1359	93
TCONS_00018021	XLOC_011260	XLOC_011260	novel	Novel_lncRNA	R2	38561930	38563967	+	6	1468	89
TCONS_00018022	XLOC_011260	XLOC_011260	novel	Novel_lncRNA	R2	38561930	38563967	+	7	1390	93
TCONS_00018023	XLOC_011260	XLOC_011260	novel	Novel_lncRNA	R2	38561930	38563967	+	7	1333	83
TCONS_00018086	XLOC_011291	XLOC_011291	novel	Novel_lncRNA	R2	38753468	38754254	+	2	587	123
TCONS_00018087	XLOC_011291	XLOC_011291	novel	Novel_lncRNA	R2	38753468	38754254	+	2	562	104
TCONS_00018151	XLOC_011314	XLOC_011314	novel	Novel_lncRNA	R2	38920896	38922308	+	3	1245	369
TCONS_00018224	XLOC_011355	XLOC_011355	novel	Novel_lncRNA	R2	39213722	39214614	+	3	376	87
TCONS_00018332	XLOC_011434	XLOC_011434	novel	Novel_lncRNA	R2	39779421	39781112	+	2	1523	98
TCONS_00018333	XLOC_011434	XLOC_011434	novel	Novel_lncRNA	R2	39779428	39781112	+	2	1510	103
TCONS_00018405	XLOC_011481	XLOC_011481	novel	Novel_lncRNA	R2	40007246	40008397	+	2	678	92
TCONS_00018424	XLOC_011496	XLOC_011496	novel	Novel_lncRNA	R2	40075195	40076309	+	3	1008	114
TCONS_00018509	XLOC_011535	XLOC_011535	novel	Novel_lncRNA	R2	40272995	40275491	+	6	1927	110
TCONS_00018510	XLOC_011535	XLOC_011535	novel	Novel_lncRNA	R2	40272995	40275491	+	7	1502	85
TCONS_00018511	XLOC_011535	XLOC_011535	novel	Novel_lncRNA	R2	40273000	40275491	+	6	1658	116
TCONS_00018512	XLOC_011535	XLOC_011535	novel	Novel_lncRNA	R2	40273000	40275491	+	6	1914	110
TCONS_00018513	XLOC_011535	XLOC_011535	novel	Novel_lncRNA	R2	40273001	40275491	+	4	2211	110
TCONS_00018514	XLOC_011535	XLOC_011535	novel	Novel_lncRNA	R2	40273012	40275491	+	6	1552	83
TCONS_00018515	XLOC_011535	XLOC_011535	novel	Novel_lncRNA	R2	40273018	40275491	+	4	2202	110
TCONS_00018516	XLOC_011535	XLOC_011535	novel	Novel_lncRNA	R2	40273053	40275491	+	6	1584	83
TCONS_00018526	XLOC_011540	XLOC_011540	novel	Novel_lncRNA	R2	40299877	40302337	+	6	1805	100
TCONS_00018527	XLOC_011540	XLOC_011540	novel	Novel_lncRNA	R2	40299877	40302337	+	7	1466	85
TCONS_00018528	XLOC_011540	XLOC_011540	novel	Novel_lncRNA	R2	40299877	40302337	+	5	1873	111
TCONS_00018529	XLOC_011540	XLOC_011540	novel	Novel_lncRNA	R2	40299877	40302337	+	6	1729	124
TCONS_00018530	XLOC_011540	XLOC_011540	novel	Novel_lncRNA	R2	40299880	40302337	+	6	1842	110
TCONS_00018531	XLOC_011540	XLOC_011540	novel	Novel_lncRNA	R2	40299882	40302337	+	6	1832	100
TCONS_00018532	XLOC_011540	XLOC_011540	novel	Novel_lncRNA	R2	40299882	40302337	+	6	1779	93
TCONS_00018533	XLOC_011540	XLOC_011540	novel	Novel_lncRNA	R2	40299882	40302337	+	6	1792	100
TCONS_00018534	XLOC_011540	XLOC_011540	novel	Novel_lncRNA	R2	40299882	40302337	+	7	1383	90
TCONS_00018536	XLOC_011540	XLOC_011540	novel	Novel_lncRNA	R2	40299883	40302337	+	7	1406	83
TCONS_00018537	XLOC_011540	XLOC_011540	novel	Novel_lncRNA	R2	40299883	40302337	+	6	1823	100
TCONS_00018538	XLOC_011540	XLOC_011540	novel	Novel_lncRNA	R2	40299894	40302337	+	6	1866	110
TCONS_00018539	XLOC_011540	XLOC_011540	novel	Novel_lncRNA	R2	40299901	40302337	+	7	1490	113
TCONS_00018540	XLOC_011540	XLOC_011540	novel	Novel_lncRNA	R2	40299901	40302337	+	6	1595	90
TCONS_00018541	XLOC_011540	XLOC_011540	novel	Novel_lncRNA	R2	40299935	40302337	+	6	1548	83
TCONS_00018551	XLOC_011546	XLOC_011546	novel	Novel_lncRNA	R2	40381225	40382180	+	3	316	65
TCONS_00018555	XLOC_011549	XLOC_011549	novel	Novel_lncRNA	R2	40393762	40394621	+	4	605	201
TCONS_00018556	XLOC_011550	XLOC_011550	novel	Novel_lncRNA	R2	40394788	40395421	+	4	370	123
TCONS_00018659	XLOC_011609	XLOC_011609	novel	Novel_lncRNA	R2	40798483	40799431	+	3	458	100
TCONS_00018686	XLOC_011630	XLOC_011630	novel	Novel_lncRNA	R2	40916622	40917438	+	3	641	94
TCONS_00018688	XLOC_011632	XLOC_011632	novel	Novel_lncRNA	R2	40921119	40922320	+	5	837	111
TCONS_00018742	XLOC_011641	XLOC_011641	novel	Novel_lncRNA	R2	41033614	41033979	+	2	276	91
TCONS_00018774	XLOC_011666	XLOC_011666	novel	Novel_lncRNA	R2	41161548	41161837	+	2	217	71
TCONS_00018795	XLOC_011678	XLOC_011678	novel	Novel_lncRNA	R2	41244241	41244651	+	2	211	70
TCONS_00018837	XLOC_011701	XLOC_011701	novel	Novel_lncRNA	R2	41374958	41376336	+	2	564	101
TCONS_00018840	XLOC_011703	XLOC_011703	novel	Novel_lncRNA	R2	41395701	41397897	+	5	1246	368
TCONS_00018937	XLOC_011763	XLOC_011763	novel	Novel_lncRNA	R2	41729036	41730951	+	5	1348	110
TCONS_00018938	XLOC_011763	XLOC_011763	novel	Novel_lncRNA	R2	41729036	41730951	+	5	1267	110
TCONS_00018940	XLOC_011763	XLOC_011763	novel	Novel_lncRNA	R2	41729036	41730951	+	4	1224	91
TCONS_00018941	XLOC_011763	XLOC_011763	novel	Novel_lncRNA	R2	41729036	41730951	+	5	1248	110
TCONS_00018945	XLOC_011763	XLOC_011763	novel	Novel_lncRNA	R2	41729039	41730951	+	4	1227	91
TCONS_00018946	XLOC_011763	XLOC_011763	novel	Novel_lncRNA	R2	41729039	41730951	+	5	1351	110
TCONS_00018947	XLOC_011763	XLOC_011763	novel	Novel_lncRNA	R2	41729052	41730951	+	4	1127	91
TCONS_00018949	XLOC_011763	XLOC_011763	novel	Novel_lncRNA	R2	41746934	41748787	+	4	1410	110
TCONS_00018951	XLOC_011763	XLOC_011763	novel	Novel_lncRNA	R2	41746934	41748787	+	5	1205	110
TCONS_00018952	XLOC_011763	XLOC_011763	novel	Novel_lncRNA	R2	41746934	41748787	+	4	1162	110
TCONS_00018953	XLOC_011763	XLOC_011763	novel	Novel_lncRNA	R2	41746941	41748787	+	4	1074	110
TCONS_00019103	XLOC_011828	XLOC_011828	novel	Novel_lncRNA	R2	42208714	42217909	+	2	570	50
TCONS_00019119	XLOC_011843	XLOC_011843	novel	Novel_lncRNA	R2	42309274	42310089	+	2	698	68
TCONS_00019120	XLOC_011843	XLOC_011843	novel	Novel_lncRNA	R2	42309331	42310089	+	2	638	67
TCONS_00019129	XLOC_011852	XLOC_011852	novel	Novel_lncRNA	R2	42362334	42365533	+	16	1773	411
TCONS_00019136	XLOC_011858	XLOC_011858	novel	Novel_lncRNA	R2	42426060	42427370	+	3	1162	311
TCONS_00019138	XLOC_011860	XLOC_011860	novel	Novel_lncRNA	R2	42429189	42429601	+	2	330	109
TCONS_00019168	XLOC_011878	XLOC_011878	novel	Novel_lncRNA	R2	42567980	42569756	+	8	1200	339
TCONS_00019189	XLOC_011892	XLOC_011892	novel	Novel_lncRNA	R2	42649093	42650703	+	5	1255	353
TCONS_00019240	XLOC_011931	XLOC_011931	novel	Novel_lncRNA	R2	42891748	42893011	+	3	1082	275
TCONS_00019241	XLOC_011932	XLOC_011932	novel	Novel_lncRNA	R2	42899296	42899640	+	2	264	88
TCONS_00019253	XLOC_011940	XLOC_011940	novel	Novel_lncRNA	R2	42962582	42962920	+	2	208	52
TCONS_00019430	XLOC_012045	XLOC_012045	novel	Novel_lncRNA	R2	43652280	43656715	+	18	2436	422
TCONS_00019520	XLOC_012099	XLOC_012099	novel	Novel_lncRNA	R2	223939	224568	-	2	378	70
TCONS_00019605	XLOC_012150	XLOC_012150	novel	Novel_lncRNA	R2	652576	653776	-	2	784	97
TCONS_00019606	XLOC_012150	XLOC_012150	novel	Novel_lncRNA	R2	652576	653778	-	2	911	97
TCONS_00019607	XLOC_012150	XLOC_012150	novel	Novel_lncRNA	R2	652576	653778	-	2	1055	97
TCONS_00019677	XLOC_012195	XLOC_012195	novel	Novel_lncRNA	R2	1040352	1040650	-	2	222	73
TCONS_00019710	XLOC_012217	XLOC_012217	novel	Novel_lncRNA	R2	1242639	1243298	-	2	439	42
TCONS_00019734	XLOC_012228	XLOC_012228	novel	Novel_lncRNA	R2	1359555	1360577	-	4	494	138
TCONS_00019745	XLOC_012236	XLOC_012236	novel	Novel_lncRNA	R2	1415153	1415487	-	2	211	70
TCONS_00019781	XLOC_012258	XLOC_012258	novel	Novel_lncRNA	R2	1550221	1552152	-	2	1420	105
TCONS_00019782	XLOC_012258	XLOC_012258	novel	Novel_lncRNA	R2	1550221	1552171	-	2	1862	113
TCONS_00019900	XLOC_012347	XLOC_012347	novel	Novel_lncRNA	R2	2453729	2455020	-	2	726	139
TCONS_00019958	XLOC_012392	XLOC_012392	novel	Novel_lncRNA	R2	2823821	2824410	-	4	239	56
TCONS_00019959	XLOC_012393	XLOC_012393	novel	Novel_lncRNA	R2	2825418	2826607	-	2	343	50
TCONS_00019969	XLOC_012400	XLOC_012400	novel	Novel_lncRNA	R2	2909030	2909528	-	2	359	73
TCONS_00019993	XLOC_012420	XLOC_012420	novel	Novel_lncRNA	R2	3067190	3067631	-	2	361	85
TCONS_00020064	XLOC_012457	XLOC_012457	novel	Novel_lncRNA	R2	3362303	3367889	-	2	437	106
TCONS_00020107	XLOC_012490	XLOC_012490	novel	Novel_lncRNA	R2	3571123	3572133	-	2	820	81
TCONS_00020161	XLOC_012526	XLOC_012526	novel	Novel_lncRNA	R2	3965110	3967149	-	4	1285	150
TCONS_00020163	XLOC_012526	XLOC_012526	novel	Novel_lncRNA	R2	3965110	3967185	-	6	1257	93
TCONS_00020165	XLOC_012526	XLOC_012526	novel	Novel_lncRNA	R2	3965110	3967185	-	4	1557	101
TCONS_00020166	XLOC_012526	XLOC_012526	novel	Novel_lncRNA	R2	3965110	3967185	-	5	1508	103
TCONS_00020167	XLOC_012526	XLOC_012526	novel	Novel_lncRNA	R2	3965110	3967185	-	5	1195	99
TCONS_00020265	XLOC_012575	XLOC_012575	novel	Novel_lncRNA	R2	4482578	4483358	-	2	618	186
TCONS_00020281	XLOC_012586	XLOC_012586	novel	Novel_lncRNA	R2	4550785	4552601	-	4	1088	77
TCONS_00020290	XLOC_012594	XLOC_012594	novel	Novel_lncRNA	R2	4632390	4633212	-	2	218	30
TCONS_00020291	XLOC_012595	XLOC_012595	novel	Novel_lncRNA	R2	4635980	4636975	-	2	920	127
TCONS_00020327	XLOC_012615	XLOC_012615	novel	Novel_lncRNA	R2	4785916	4787386	-	2	340	73
TCONS_00020371	XLOC_012650	XLOC_012650	novel	Novel_lncRNA	R2	5063307	5068074	-	2	287	95
TCONS_00020398	XLOC_012670	XLOC_012670	novel	Novel_lncRNA	R2	5252757	5253330	-	2	352	59
TCONS_00020406	XLOC_012677	XLOC_012677	novel	Novel_lncRNA	R2	5350625	5353012	-	4	2162	111
TCONS_00020415	XLOC_012684	XLOC_012684	novel	Novel_lncRNA	R2	5455003	5455415	-	2	221	51
TCONS_00020437	XLOC_012703	XLOC_012703	novel	Novel_lncRNA	R2	5650811	5654699	-	2	288	35
TCONS_00020438	XLOC_012704	XLOC_012704	novel	Novel_lncRNA	R2	5651381	5652261	-	4	628	100
TCONS_00020439	XLOC_012705	XLOC_012705	novel	Novel_lncRNA	R2	5652321	5655235	-	3	705	101
TCONS_00020440	XLOC_012705	XLOC_012705	novel	Novel_lncRNA	R2	5652321	5655244	-	3	704	101
TCONS_00020460	XLOC_012720	XLOC_012720	novel	Novel_lncRNA	R2	5770890	5773757	-	4	2047	94
TCONS_00020461	XLOC_012720	XLOC_012720	novel	Novel_lncRNA	R2	5770890	5773760	-	5	2258	88
TCONS_00020462	XLOC_012720	XLOC_012720	novel	Novel_lncRNA	R2	5770890	5773763	-	5	2266	88
TCONS_00020463	XLOC_012720	XLOC_012720	novel	Novel_lncRNA	R2	5770890	5773763	-	6	2305	79
TCONS_00020464	XLOC_012720	XLOC_012720	novel	Novel_lncRNA	R2	5770890	5773763	-	5	2394	79
TCONS_00020486	XLOC_012733	XLOC_012733	novel	Novel_lncRNA	R2	5840087	5840821	-	4	464	56
TCONS_00020498	XLOC_012741	XLOC_012741	novel	Novel_lncRNA	R2	5886345	5887593	-	2	608	73
TCONS_00020499	XLOC_012741	XLOC_012741	novel	Novel_lncRNA	R2	5887155	5887593	-	2	336	73
TCONS_00020501	XLOC_012743	XLOC_012743	novel	Novel_lncRNA	R2	5890214	5891113	-	3	648	84
TCONS_00020540	XLOC_012764	XLOC_012764	novel	Novel_lncRNA	R2	6174884	6175486	-	3	446	93
TCONS_00020588	XLOC_012782	XLOC_012782	novel	Novel_lncRNA	R2	6362912	6363301	-	2	318	49
TCONS_00020589	XLOC_012783	XLOC_012783	novel	Novel_lncRNA	R2	6363874	6364833	-	3	385	47
TCONS_00020651	XLOC_012826	XLOC_012826	novel	Novel_lncRNA	R2	6932896	6934953	-	6	1463	90
TCONS_00020693	XLOC_012859	XLOC_012859	novel	Novel_lncRNA	R2	7203321	7203807	-	3	315	87
TCONS_00020706	XLOC_012871	XLOC_012871	novel	Novel_lncRNA	R2	7269147	7270405	-	2	871	103
TCONS_00020723	XLOC_012888	XLOC_012888	novel	Novel_lncRNA	R2	7490888	7491510	-	3	302	53
TCONS_00020741	XLOC_012892	XLOC_012892	novel	Novel_lncRNA	R2	7576272	7577301	-	3	863	111
TCONS_00020742	XLOC_012892	XLOC_012892	novel	Novel_lncRNA	R2	7576272	7577301	-	3	875	115
TCONS_00020782	XLOC_012933	XLOC_012933	novel	Novel_lncRNA	R2	7869016	7869326	-	2	229	75
TCONS_00020787	XLOC_012938	XLOC_012938	novel	Novel_lncRNA	R2	7892373	7893518	-	2	820	127
TCONS_00020852	XLOC_012989	XLOC_012989	novel	Novel_lncRNA	R2	8482580	8482904	-	2	298	49
TCONS_00020856	XLOC_012993	XLOC_012993	novel	Novel_lncRNA	R2	8558527	8559584	-	2	994	93
TCONS_00020896	XLOC_013016	XLOC_013016	novel	Novel_lncRNA	R2	8909970	8911509	-	2	1307	117
TCONS_00020900	XLOC_013018	XLOC_013018	novel	Novel_lncRNA	R2	8925275	8925940	-	2	504	75
TCONS_00020908	XLOC_013024	XLOC_013024	novel	Novel_lncRNA	R2	8976232	8978112	-	6	483	113
TCONS_00020920	XLOC_013035	XLOC_013035	novel	Novel_lncRNA	R2	9058128	9059778	-	2	554	108
TCONS_00020921	XLOC_013035	XLOC_013035	novel	Novel_lncRNA	R2	9058861	9059778	-	2	741	58
TCONS_00020922	XLOC_013035	XLOC_013035	novel	Novel_lncRNA	R2	9058861	9059816	-	2	779	117
TCONS_00020930	XLOC_013043	XLOC_013043	novel	Novel_lncRNA	R2	9101667	9103203	-	2	820	72
TCONS_00020958	XLOC_013066	XLOC_013066	novel	Novel_lncRNA	R2	9324147	9325111	-	2	508	66
TCONS_00020968	XLOC_013075	XLOC_013075	novel	Novel_lncRNA	R2	9405261	9406197	-	2	854	132
TCONS_00020969	XLOC_013075	XLOC_013075	novel	Novel_lncRNA	R2	9405261	9406223	-	4	497	59
TCONS_00020982	XLOC_013082	XLOC_013082	novel	Novel_lncRNA	R2	9449104	9449548	-	3	270	89
TCONS_00021042	XLOC_013121	XLOC_013121	novel	Novel_lncRNA	R2	9850210	9850696	-	3	308	65
TCONS_00021078	XLOC_013152	XLOC_013152	novel	Novel_lncRNA	R2	10086340	10088068	-	6	944	249
TCONS_00021079	XLOC_013153	XLOC_013153	novel	Novel_lncRNA	R2	10105557	10106777	-	2	1142	117
TCONS_00021095	XLOC_013166	XLOC_013166	novel	Novel_lncRNA	R2	10224738	10226385	-	5	1014	128
TCONS_00021123	XLOC_013181	XLOC_013181	novel	Novel_lncRNA	R2	10436479	10437720	-	3	1106	65
TCONS_00021124	XLOC_013181	XLOC_013181	novel	Novel_lncRNA	R2	10436479	10437755	-	3	1116	68
TCONS_00021125	XLOC_013181	XLOC_013181	novel	Novel_lncRNA	R2	10436479	10437755	-	5	839	65
TCONS_00021126	XLOC_013181	XLOC_013181	novel	Novel_lncRNA	R2	10436479	10437755	-	5	844	65
TCONS_00021130	XLOC_013185	XLOC_013185	novel	Novel_lncRNA	R2	10495561	10496826	-	2	766	98
TCONS_00021132	XLOC_013187	XLOC_013187	novel	Novel_lncRNA	R2	10519384	10520733	-	3	1097	95
TCONS_00021133	XLOC_013187	XLOC_013187	novel	Novel_lncRNA	R2	10519384	10520781	-	4	1073	88
TCONS_00021141	XLOC_013195	XLOC_013195	novel	Novel_lncRNA	R2	10568026	10569651	-	2	258	69
TCONS_00021142	XLOC_013195	XLOC_013195	novel	Novel_lncRNA	R2	10569105	10569651	-	2	229	68
TCONS_00021149	XLOC_013202	XLOC_013202	novel	Novel_lncRNA	R2	10605110	10605689	-	3	255	57
TCONS_00021150	XLOC_013203	XLOC_013203	novel	Novel_lncRNA	R2	10606019	10606408	-	2	316	87
TCONS_00021220	XLOC_013235	XLOC_013235	novel	Novel_lncRNA	R2	10992429	10993720	-	3	271	61
TCONS_00021223	XLOC_013238	XLOC_013238	novel	Novel_lncRNA	R2	11027202	11033756	-	10	4038	222
TCONS_00021289	XLOC_013277	XLOC_013277	novel	Novel_lncRNA	R2	11474657	11476753	-	2	305	59
TCONS_00021379	XLOC_013343	XLOC_013343	novel	Novel_lncRNA	R2	12172191	12173112	-	2	623	141
TCONS_00021426	XLOC_013378	XLOC_013378	novel	Novel_lncRNA	R2	12442348	12444780	-	5	1868	134
TCONS_00021443	XLOC_013388	XLOC_013388	novel	Novel_lncRNA	R2	12526429	12527225	-	2	561	58
TCONS_00021451	XLOC_013396	XLOC_013396	novel	Novel_lncRNA	R2	12615438	12617713	-	2	745	178
TCONS_00021463	XLOC_013407	XLOC_013407	novel	Novel_lncRNA	R2	12749601	12750761	-	2	229	46
TCONS_00021491	XLOC_013430	XLOC_013430	novel	Novel_lncRNA	R2	12926670	12927208	-	2	207	53
TCONS_00021500	XLOC_013435	XLOC_013435	novel	Novel_lncRNA	R2	12953339	12954313	-	3	530	68
TCONS_00021501	XLOC_013436	XLOC_013436	novel	Novel_lncRNA	R2	12954387	12955696	-	5	698	81
TCONS_00021505	XLOC_013440	XLOC_013440	novel	Novel_lncRNA	R2	12970102	12970704	-	2	280	60
TCONS_00021557	XLOC_013483	XLOC_013483	novel	Novel_lncRNA	R2	13368872	13369285	-	2	212	40
TCONS_00021573	XLOC_013493	XLOC_013493	novel	Novel_lncRNA	R2	13465906	13466748	-	3	268	79
TCONS_00021574	XLOC_013494	XLOC_013494	novel	Novel_lncRNA	R2	13488132	13492435	-	3	829	93
TCONS_00021575	XLOC_013495	XLOC_013495	novel	Novel_lncRNA	R2	13502056	13502330	-	2	215	62
TCONS_00021584	XLOC_013500	XLOC_013500	novel	Novel_lncRNA	R2	13608310	13609252	-	2	736	94
TCONS_00021604	XLOC_013516	XLOC_013516	novel	Novel_lncRNA	R2	13731890	13733972	-	6	961	127
TCONS_00021607	XLOC_013518	XLOC_013518	novel	Novel_lncRNA	R2	13756014	13756344	-	2	260	86
TCONS_00021636	XLOC_013533	XLOC_013533	novel	Novel_lncRNA	R2	13888897	13890267	-	2	659	71
TCONS_00021714	XLOC_013600	XLOC_013600	novel	Novel_lncRNA	R2	14839277	14845381	-	2	333	110
TCONS_00021721	XLOC_013607	XLOC_013607	novel	Novel_lncRNA	R2	14906516	14906800	-	2	204	56
TCONS_00021725	XLOC_013609	XLOC_013609	novel	Novel_lncRNA	R2	14923169	14929034	-	2	265	49
TCONS_00021768	XLOC_013644	XLOC_013644	novel	Novel_lncRNA	R2	15294851	15296248	-	2	929	167
TCONS_00021773	XLOC_013649	XLOC_013649	novel	Novel_lncRNA	R2	15326764	15327506	-	2	411	106
TCONS_00021830	XLOC_013689	XLOC_013689	novel	Novel_lncRNA	R2	15598555	15599080	-	2	438	102
TCONS_00021831	XLOC_013689	XLOC_013689	novel	Novel_lncRNA	R2	15598555	15599080	-	2	405	91
TCONS_00021855	XLOC_013711	XLOC_013711	novel	Novel_lncRNA	R2	15832187	15833865	-	2	1110	105
TCONS_00021907	XLOC_013761	XLOC_013761	novel	Novel_lncRNA	R2	16301087	16301403	-	2	211	70
TCONS_00021940	XLOC_013784	XLOC_013784	novel	Novel_lncRNA	R2	16530613	16532855	-	3	1490	143
TCONS_00021941	XLOC_013784	XLOC_013784	novel	Novel_lncRNA	R2	16530613	16532855	-	2	2025	143
TCONS_00021946	XLOC_013786	XLOC_013786	novel	Novel_lncRNA	R2	16550207	16551830	-	3	937	109
TCONS_00021983	XLOC_013819	XLOC_013819	novel	Novel_lncRNA	R2	16831676	16832904	-	2	612	72
TCONS_00021992	XLOC_013822	XLOC_013822	novel	Novel_lncRNA	R2	16856581	16858184	-	2	613	92
TCONS_00021995	XLOC_013824	XLOC_013824	novel	Novel_lncRNA	R2	16879540	16883895	-	3	636	77
TCONS_00022085	XLOC_013891	XLOC_013891	novel	Novel_lncRNA	R2	17624375	17624984	-	2	522	86
TCONS_00022089	XLOC_013894	XLOC_013894	novel	Novel_lncRNA	R2	17633268	17633740	-	2	347	66
TCONS_00022090	XLOC_013894	XLOC_013894	novel	Novel_lncRNA	R2	17633268	17634326	-	4	517	67
TCONS_00022091	XLOC_013894	XLOC_013894	novel	Novel_lncRNA	R2	17633268	17634757	-	4	849	125
TCONS_00022116	XLOC_013912	XLOC_013912	novel	Novel_lncRNA	R2	17797204	17799126	-	6	1163	91
TCONS_00022117	XLOC_013912	XLOC_013912	novel	Novel_lncRNA	R2	17797204	17799329	-	5	1327	103
TCONS_00022145	XLOC_013935	XLOC_013935	novel	Novel_lncRNA	R2	18098140	18104509	-	2	695	79
TCONS_00022152	XLOC_013942	XLOC_013942	novel	Novel_lncRNA	R2	18188560	18189162	-	2	532	75
TCONS_00022166	XLOC_013952	XLOC_013952	novel	Novel_lncRNA	R2	18258142	18259321	-	3	917	149
TCONS_00022251	XLOC_014021	XLOC_014021	novel	Novel_lncRNA	R2	19109160	19109630	-	2	381	49
TCONS_00022309	XLOC_014062	XLOC_014062	novel	Novel_lncRNA	R2	19585882	19587841	-	2	1856	85
TCONS_00022310	XLOC_014062	XLOC_014062	novel	Novel_lncRNA	R2	19585882	19587844	-	4	1144	75
TCONS_00022311	XLOC_014062	XLOC_014062	novel	Novel_lncRNA	R2	19585882	19587844	-	3	1549	67
TCONS_00022314	XLOC_014063	XLOC_014063	novel	Novel_lncRNA	R2	19588233	19588725	-	3	250	60
TCONS_00022350	XLOC_014090	XLOC_014090	novel	Novel_lncRNA	R2	19789856	19790457	-	2	529	84
TCONS_00022356	XLOC_014096	XLOC_014096	novel	Novel_lncRNA	R2	19850584	19853696	-	12	1713	484
TCONS_00022362	XLOC_014102	XLOC_014102	novel	Novel_lncRNA	R2	19887490	19888687	-	2	1055	74
TCONS_00022363	XLOC_014103	XLOC_014103	novel	Novel_lncRNA	R2	19890016	19890787	-	3	579	85
TCONS_00022383	XLOC_014116	XLOC_014116	novel	Novel_lncRNA	R2	20029839	20030433	-	2	507	85
TCONS_00022400	XLOC_014126	XLOC_014126	novel	Novel_lncRNA	R2	20122647	20126901	-	2	267	89
TCONS_00022401	XLOC_014126	XLOC_014126	novel	Novel_lncRNA	R2	20122647	20127020	-	2	386	128
TCONS_00022484	XLOC_014171	XLOC_014171	novel	Novel_lncRNA	R2	20480096	20481589	-	2	294	84
TCONS_00022487	XLOC_014174	XLOC_014174	novel	Novel_lncRNA	R2	20487821	20488209	-	2	306	86
TCONS_00022505	XLOC_014186	XLOC_014186	novel	Novel_lncRNA	R2	20625879	20628437	-	8	1450	90
TCONS_00022507	XLOC_014188	XLOC_014188	novel	Novel_lncRNA	R2	20661854	20662259	-	2	280	69
TCONS_00022584	XLOC_014237	XLOC_014237	novel	Novel_lncRNA	R2	21073991	21074512	-	3	300	62
TCONS_00022585	XLOC_014238	XLOC_014238	novel	Novel_lncRNA	R2	21074745	21075185	-	3	239	79
TCONS_00022607	XLOC_014256	XLOC_014256	novel	Novel_lncRNA	R2	21228838	21229926	-	2	970	64
TCONS_00022608	XLOC_014256	XLOC_014256	novel	Novel_lncRNA	R2	21228838	21229926	-	2	923	68
TCONS_00022640	XLOC_014285	XLOC_014285	novel	Novel_lncRNA	R2	21513818	21514255	-	2	357	61
TCONS_00022655	XLOC_014290	XLOC_014290	novel	Novel_lncRNA	R2	21569173	21570438	-	2	908	71
TCONS_00022656	XLOC_014290	XLOC_014290	novel	Novel_lncRNA	R2	21569173	21570441	-	2	864	71
TCONS_00022704	XLOC_014313	XLOC_014313	novel	Novel_lncRNA	R2	21844699	21849422	-	2	837	123
TCONS_00022723	XLOC_014321	XLOC_014321	novel	Novel_lncRNA	R2	21960538	21963842	-	4	2711	851
TCONS_00022725	XLOC_014323	XLOC_014323	novel	Novel_lncRNA	R2	21978191	21978864	-	2	433	64
TCONS_00022727	XLOC_014325	XLOC_014325	novel	Novel_lncRNA	R2	21982784	21983722	-	3	647	102
TCONS_00022750	XLOC_014336	XLOC_014336	novel	Novel_lncRNA	R2	22069840	22070231	-	2	283	54
TCONS_00022765	XLOC_014344	XLOC_014344	novel	Novel_lncRNA	R2	22170423	22171707	-	5	844	134
TCONS_00022766	XLOC_014344	XLOC_014344	novel	Novel_lncRNA	R2	22170685	22171629	-	4	538	119
TCONS_00022840	XLOC_014391	XLOC_014391	novel	Novel_lncRNA	R2	22595028	22595671	-	2	547	68
TCONS_00022947	XLOC_014463	XLOC_014463	novel	Novel_lncRNA	R2	23253545	23256029	-	4	1532	121
TCONS_00022948	XLOC_014463	XLOC_014463	novel	Novel_lncRNA	R2	23253545	23256029	-	4	1356	122
TCONS_00022949	XLOC_014463	XLOC_014463	novel	Novel_lncRNA	R2	23253545	23256029	-	3	2247	122
TCONS_00022957	XLOC_014463	XLOC_014463	novel	Novel_lncRNA	R2	23296471	23298965	-	5	2049	119
TCONS_00022958	XLOC_014463	XLOC_014463	novel	Novel_lncRNA	R2	23296471	23298965	-	5	1427	119
TCONS_00022959	XLOC_014463	XLOC_014463	novel	Novel_lncRNA	R2	23296471	23298965	-	5	1430	120
TCONS_00023008	XLOC_014502	XLOC_014502	novel	Novel_lncRNA	R2	23466270	23469096	-	11	1763	113
TCONS_00023010	XLOC_014502	XLOC_014502	novel	Novel_lncRNA	R2	23466270	23469161	-	11	1833	113
TCONS_00023011	XLOC_014502	XLOC_014502	novel	Novel_lncRNA	R2	23466270	23469170	-	10	1814	113
TCONS_00023027	XLOC_014511	XLOC_014511	novel	Novel_lncRNA	R2	23557055	23557500	-	2	352	102
TCONS_00023097	XLOC_014563	XLOC_014563	novel	Novel_lncRNA	R2	24153385	24155298	-	3	580	81
TCONS_00023098	XLOC_014563	XLOC_014563	novel	Novel_lncRNA	R2	24153385	24155298	-	3	568	77
TCONS_00023112	XLOC_014577	XLOC_014577	novel	Novel_lncRNA	R2	24303873	24304453	-	3	238	55
TCONS_00023119	XLOC_014581	XLOC_014581	novel	Novel_lncRNA	R2	24321747	24322809	-	3	798	90
TCONS_00023150	XLOC_014599	XLOC_014599	novel	Novel_lncRNA	R2	24476773	24479420	-	5	1684	76
TCONS_00023154	XLOC_014599	XLOC_014599	novel	Novel_lncRNA	R2	24476773	24479477	-	6	1786	129
TCONS_00023156	XLOC_014599	XLOC_014599	novel	Novel_lncRNA	R2	24476773	24479477	-	7	1720	110
TCONS_00023157	XLOC_014599	XLOC_014599	novel	Novel_lncRNA	R2	24476773	24479477	-	5	2084	110
TCONS_00023159	XLOC_014599	XLOC_014599	novel	Novel_lncRNA	R2	24476773	24479477	-	6	2129	110
TCONS_00023206	XLOC_014634	XLOC_014634	novel	Novel_lncRNA	R2	24735817	24737534	-	4	1125	82
TCONS_00023207	XLOC_014634	XLOC_014634	novel	Novel_lncRNA	R2	24735817	24737534	-	4	1139	82
TCONS_00023208	XLOC_014634	XLOC_014634	novel	Novel_lncRNA	R2	24735817	24737534	-	5	899	82
TCONS_00023226	XLOC_014646	XLOC_014646	novel	Novel_lncRNA	R2	24776846	24777660	-	2	740	108
TCONS_00023401	XLOC_014747	XLOC_014747	novel	Novel_lncRNA	R2	25632905	25633982	-	5	654	217
TCONS_00023498	XLOC_014808	XLOC_014808	novel	Novel_lncRNA	R2	26026499	26028626	-	8	1354	407
TCONS_00023499	XLOC_014809	XLOC_014809	novel	Novel_lncRNA	R2	26029380	26030233	-	2	789	110
TCONS_00023511	XLOC_014820	XLOC_014820	novel	Novel_lncRNA	R2	26166240	26167203	-	2	883	57
TCONS_00023595	XLOC_014861	XLOC_014861	novel	Novel_lncRNA	R2	26539291	26540976	-	2	1247	78
TCONS_00023633	XLOC_014883	XLOC_014883	novel	Novel_lncRNA	R2	26709412	26715566	-	2	949	92
TCONS_00023634	XLOC_014883	XLOC_014883	novel	Novel_lncRNA	R2	26709412	26715566	-	2	946	91
TCONS_00023638	XLOC_014886	XLOC_014886	novel	Novel_lncRNA	R2	26745422	26746368	-	3	709	131
TCONS_00023663	XLOC_014904	XLOC_014904	novel	Novel_lncRNA	R2	26863850	26864457	-	2	501	115
TCONS_00023694	XLOC_014933	XLOC_014933	novel	Novel_lncRNA	R2	27110541	27111523	-	4	635	145
TCONS_00023716	XLOC_014952	XLOC_014952	novel	Novel_lncRNA	R2	27200827	27202184	-	2	1279	102
TCONS_00023717	XLOC_014952	XLOC_014952	novel	Novel_lncRNA	R2	27200827	27202316	-	3	1171	93
TCONS_00023745	XLOC_014973	XLOC_014973	novel	Novel_lncRNA	R2	27335373	27336279	-	3	522	96
TCONS_00023831	XLOC_015005	XLOC_015005	novel	Novel_lncRNA	R2	27556606	27557811	-	2	890	114
TCONS_00023955	XLOC_015084	XLOC_015084	novel	Novel_lncRNA	R2	28183046	28183825	-	2	545	92
TCONS_00023979	XLOC_015101	XLOC_015101	novel	Novel_lncRNA	R2	28301405	28303075	-	2	1495	101
TCONS_00023992	XLOC_015105	XLOC_015105	novel	Novel_lncRNA	R2	28335723	28338120	-	6	1523	106
TCONS_00023993	XLOC_015105	XLOC_015105	novel	Novel_lncRNA	R2	28335723	28338120	-	5	1941	116
TCONS_00024013	XLOC_015120	XLOC_015120	novel	Novel_lncRNA	R2	28417506	28419591	-	3	1518	76
TCONS_00024014	XLOC_015120	XLOC_015120	novel	Novel_lncRNA	R2	28417506	28419592	-	2	1826	105
TCONS_00024017	XLOC_015120	XLOC_015120	novel	Novel_lncRNA	R2	28417506	28419598	-	2	1478	78
TCONS_00024018	XLOC_015120	XLOC_015120	novel	Novel_lncRNA	R2	28417506	28419598	-	3	1529	91
TCONS_00024048	XLOC_015141	XLOC_015141	novel	Novel_lncRNA	R2	28540866	28541895	-	3	846	207
TCONS_00024055	XLOC_015146	XLOC_015146	novel	Novel_lncRNA	R2	28566464	28567405	-	3	630	82
TCONS_00024086	XLOC_015161	XLOC_015161	novel	Novel_lncRNA	R2	28678033	28679465	-	4	884	93
TCONS_00024191	XLOC_015222	XLOC_015222	novel	Novel_lncRNA	R2	29046467	29046977	-	2	258	71
TCONS_00024207	XLOC_015231	XLOC_015231	novel	Novel_lncRNA	R2	29127500	29128455	-	2	504	71
TCONS_00024224	XLOC_015241	XLOC_015241	novel	Novel_lncRNA	R2	29201900	29202648	-	4	515	77
TCONS_00024251	XLOC_015259	XLOC_015259	novel	Novel_lncRNA	R2	29321929	29322793	-	2	762	128
TCONS_00024252	XLOC_015259	XLOC_015259	novel	Novel_lncRNA	R2	29321929	29322793	-	2	769	128
TCONS_00024253	XLOC_015259	XLOC_015259	novel	Novel_lncRNA	R2	29321929	29322793	-	2	757	128
TCONS_00024326	XLOC_015296	XLOC_015296	novel	Novel_lncRNA	R2	29563814	29564135	-	2	234	77
TCONS_00024372	XLOC_015319	XLOC_015319	novel	Novel_lncRNA	R2	29762449	29770388	-	2	334	62
TCONS_00024373	XLOC_015320	XLOC_015320	novel	Novel_lncRNA	R2	29763351	29771423	-	2	467	155
TCONS_00024374	XLOC_015320	XLOC_015320	novel	Novel_lncRNA	R2	29763351	29771423	-	2	467	155
TCONS_00024491	XLOC_015383	XLOC_015383	novel	Novel_lncRNA	R2	30185305	30185858	-	4	260	55
TCONS_00024518	XLOC_015397	XLOC_015397	novel	Novel_lncRNA	R2	30282243	30282997	-	3	471	81
TCONS_00024527	XLOC_015403	XLOC_015403	novel	Novel_lncRNA	R2	30323173	30325248	-	8	1010	127
TCONS_00024546	XLOC_015421	XLOC_015421	novel	Novel_lncRNA	R2	30414159	30414667	-	2	431	116
TCONS_00024631	XLOC_015466	XLOC_015466	novel	Novel_lncRNA	R2	30749498	30750400	-	2	863	189
TCONS_00024655	XLOC_015472	XLOC_015472	novel	Novel_lncRNA	R2	30806583	30808568	-	5	1598	102
TCONS_00024656	XLOC_015472	XLOC_015472	novel	Novel_lncRNA	R2	30806583	30808568	-	5	1566	102
TCONS_00024705	XLOC_015509	XLOC_015509	novel	Novel_lncRNA	R2	31032353	31032802	-	3	297	98
TCONS_00024706	XLOC_015510	XLOC_015510	novel	Novel_lncRNA	R2	31047850	31049540	-	2	846	77
TCONS_00024719	XLOC_015520	XLOC_015520	novel	Novel_lncRNA	R2	31137650	31139045	-	4	954	206
TCONS_00024734	XLOC_015528	XLOC_015528	novel	Novel_lncRNA	R2	31181198	31184531	-	13	1533	418
TCONS_00024735	XLOC_015528	XLOC_015528	novel	Novel_lncRNA	R2	31181198	31184531	-	14	1587	319
TCONS_00024768	XLOC_015552	XLOC_015552	novel	Novel_lncRNA	R2	31364023	31364766	-	4	202	67
TCONS_00024794	XLOC_015567	XLOC_015567	novel	Novel_lncRNA	R2	31447028	31448029	-	3	849	191
TCONS_00024838	XLOC_015589	XLOC_015589	novel	Novel_lncRNA	R2	31618726	31619410	-	2	560	119
TCONS_00024839	XLOC_015590	XLOC_015590	novel	Novel_lncRNA	R2	31619890	31620683	-	3	609	179
TCONS_00024858	XLOC_015603	XLOC_015603	novel	Novel_lncRNA	R2	31706183	31706677	-	3	280	57
TCONS_00024863	XLOC_015608	XLOC_015608	novel	Novel_lncRNA	R2	31729058	31729948	-	2	800	104
TCONS_00024864	XLOC_015609	XLOC_015609	novel	Novel_lncRNA	R2	31739562	31741145	-	5	980	94
TCONS_00024895	XLOC_015626	XLOC_015626	novel	Novel_lncRNA	R2	31864293	31865138	-	2	776	106
TCONS_00024896	XLOC_015626	XLOC_015626	novel	Novel_lncRNA	R2	31864293	31865245	-	2	886	107
TCONS_00024946	XLOC_015661	XLOC_015661	novel	Novel_lncRNA	R2	32110412	32110829	-	2	324	98
TCONS_00024985	XLOC_015679	XLOC_015679	novel	Novel_lncRNA	R2	32213998	32214567	-	3	262	87
TCONS_00024993	XLOC_015687	XLOC_015687	novel	Novel_lncRNA	R2	32262944	32263599	-	2	568	89
TCONS_00024994	XLOC_015687	XLOC_015687	novel	Novel_lncRNA	R2	32262944	32263599	-	2	535	101
TCONS_00025012	XLOC_015699	XLOC_015699	novel	Novel_lncRNA	R2	32321133	32322077	-	2	746	111
TCONS_00025227	XLOC_015821	XLOC_015821	novel	Novel_lncRNA	R2	33138093	33139285	-	2	834	102
TCONS_00025265	XLOC_015848	XLOC_015848	novel	Novel_lncRNA	R2	33328945	33330248	-	2	967	113
TCONS_00025315	XLOC_015876	XLOC_015876	novel	Novel_lncRNA	R2	33510018	33511036	-	2	738	94
TCONS_00025321	XLOC_015882	XLOC_015882	novel	Novel_lncRNA	R2	33566655	33567681	-	4	495	73
TCONS_00025322	XLOC_015882	XLOC_015882	novel	Novel_lncRNA	R2	33566655	33567683	-	3	734	73
TCONS_00025347	XLOC_015901	XLOC_015901	novel	Novel_lncRNA	R2	33660357	33663590	-	16	1549	498
TCONS_00025440	XLOC_015966	XLOC_015966	novel	Novel_lncRNA	R2	34191045	34192262	-	2	308	78
TCONS_00025441	XLOC_015966	XLOC_015966	novel	Novel_lncRNA	R2	34191579	34192262	-	2	608	61
TCONS_00025463	XLOC_015980	XLOC_015980	novel	Novel_lncRNA	R2	34312088	34312901	-	2	723	192
TCONS_00025535	XLOC_016018	XLOC_016018	novel	Novel_lncRNA	R2	34605439	34605789	-	2	225	75
TCONS_00025536	XLOC_016019	XLOC_016019	novel	Novel_lncRNA	R2	34606766	34607137	-	2	306	102
TCONS_00025654	XLOC_016081	XLOC_016081	novel	Novel_lncRNA	R2	35048260	35050543	-	7	1324	353
TCONS_00025755	XLOC_016135	XLOC_016135	novel	Novel_lncRNA	R2	35437729	35438267	-	2	501	65
TCONS_00025756	XLOC_016135	XLOC_016135	novel	Novel_lncRNA	R2	35437729	35444541	-	2	501	65
TCONS_00025814	XLOC_016163	XLOC_016163	novel	Novel_lncRNA	R2	35598664	35602310	-	2	1805	91
TCONS_00025891	XLOC_016224	XLOC_016224	novel	Novel_lncRNA	R2	36001530	36006113	-	3	280	93
TCONS_00025924	XLOC_016243	XLOC_016243	novel	Novel_lncRNA	R2	36140272	36141478	-	4	772	81
TCONS_00025941	XLOC_016250	XLOC_016250	novel	Novel_lncRNA	R2	36206149	36206533	-	2	304	78
TCONS_00025981	XLOC_016280	XLOC_016280	novel	Novel_lncRNA	R2	36433689	36436096	-	7	583	189
TCONS_00025985	XLOC_016280	XLOC_016280	novel	Novel_lncRNA	R2	36443706	36444462	-	2	389	68
TCONS_00026149	XLOC_016380	XLOC_016380	novel	Novel_lncRNA	R2	37036649	37039106	-	7	1610	125
TCONS_00026150	XLOC_016380	XLOC_016380	novel	Novel_lncRNA	R2	37036649	37039106	-	6	1836	125
TCONS_00026205	XLOC_016419	XLOC_016419	novel	Novel_lncRNA	R2	37278732	37279770	-	2	327	72
TCONS_00026252	XLOC_016442	XLOC_016442	novel	Novel_lncRNA	R2	37433255	37434021	-	3	575	191
TCONS_00026405	XLOC_016522	XLOC_016522	novel	Novel_lncRNA	R2	37969999	37971175	-	4	682	152
TCONS_00026619	XLOC_016635	XLOC_016635	novel	Novel_lncRNA	R2	38753319	38754149	-	2	631	158
TCONS_00026620	XLOC_016635	XLOC_016635	novel	Novel_lncRNA	R2	38753319	38754216	-	2	673	126
TCONS_00026624	XLOC_016638	XLOC_016638	novel	Novel_lncRNA	R2	38825482	38827372	-	8	1032	344
TCONS_00026625	XLOC_016639	XLOC_016639	novel	Novel_lncRNA	R2	38829651	38830630	-	4	453	150
TCONS_00026706	XLOC_016671	XLOC_016671	novel	Novel_lncRNA	R2	39130655	39132579	-	2	1333	132
TCONS_00026831	XLOC_016739	XLOC_016739	novel	Novel_lncRNA	R2	39599172	39599982	-	3	358	89
TCONS_00026864	XLOC_016766	XLOC_016766	novel	Novel_lncRNA	R2	39789616	39789953	-	2	241	39
TCONS_00026879	XLOC_016775	XLOC_016775	novel	Novel_lncRNA	R2	39862523	39863179	-	2	551	91
TCONS_00026880	XLOC_016776	XLOC_016776	novel	Novel_lncRNA	R2	39863581	39864222	-	2	321	103
TCONS_00026950	XLOC_016821	XLOC_016821	novel	Novel_lncRNA	R2	40075595	40076034	-	2	278	92
TCONS_00026951	XLOC_016821	XLOC_016821	novel	Novel_lncRNA	R2	40075595	40076348	-	2	700	135
TCONS_00026956	XLOC_016826	XLOC_016826	novel	Novel_lncRNA	R2	40115297	40115761	-	2	292	52
TCONS_00027000	XLOC_016859	XLOC_016859	novel	Novel_lncRNA	R2	40263788	40264862	-	3	598	88
TCONS_00027150	XLOC_016959	XLOC_016959	novel	Novel_lncRNA	R2	40796838	40799534	-	2	2435	78
TCONS_00027151	XLOC_016959	XLOC_016959	novel	Novel_lncRNA	R2	40796838	40799534	-	3	2211	71
TCONS_00027152	XLOC_016959	XLOC_016959	novel	Novel_lncRNA	R2	40796838	40799534	-	3	2225	71
TCONS_00027153	XLOC_016959	XLOC_016959	novel	Novel_lncRNA	R2	40796838	40799534	-	5	1886	100
TCONS_00027154	XLOC_016959	XLOC_016959	novel	Novel_lncRNA	R2	40796838	40799681	-	5	2047	100
TCONS_00027155	XLOC_016959	XLOC_016959	novel	Novel_lncRNA	R2	40796838	40799681	-	4	2257	100
TCONS_00027179	XLOC_016974	XLOC_016974	novel	Novel_lncRNA	R2	40915305	40915823	-	2	444	74
TCONS_00027181	XLOC_016976	XLOC_016976	novel	Novel_lncRNA	R2	40921119	40921845	-	5	349	83
TCONS_00027182	XLOC_016976	XLOC_016976	novel	Novel_lncRNA	R2	40921119	40921872	-	5	389	83
TCONS_00027210	XLOC_016990	XLOC_016990	novel	Novel_lncRNA	R2	41034898	41035316	-	2	305	74
TCONS_00027270	XLOC_017023	XLOC_017023	novel	Novel_lncRNA	R2	41226207	41228601	-	7	1330	430
TCONS_00027307	XLOC_017050	XLOC_017050	novel	Novel_lncRNA	R2	41377039	41385197	-	2	951	71
TCONS_00027378	XLOC_017104	XLOC_017104	novel	Novel_lncRNA	R2	41729075	41730594	-	5	952	110
TCONS_00027379	XLOC_017104	XLOC_017104	novel	Novel_lncRNA	R2	41729075	41730594	-	5	852	110
TCONS_00027380	XLOC_017104	XLOC_017104	novel	Novel_lncRNA	R2	41729472	41730594	-	4	778	99
TCONS_00027530	XLOC_017188	XLOC_017188	novel	Novel_lncRNA	R2	42309225	42311066	-	5	913	84
TCONS_00027533	XLOC_017188	XLOC_017188	novel	Novel_lncRNA	R2	42309225	42311088	-	6	995	104
TCONS_00027534	XLOC_017188	XLOC_017188	novel	Novel_lncRNA	R2	42309225	42311139	-	5	1440	85
TCONS_00027697	XLOC_017269	XLOC_017269	novel	Novel_lncRNA	R2	42923281	42924596	-	3	378	87
TCONS_00027708	XLOC_017279	XLOC_017279	novel	Novel_lncRNA	R2	42962251	42963824	-	2	1443	131
TCONS_00027709	XLOC_017279	XLOC_017279	novel	Novel_lncRNA	R2	42962251	42963905	-	3	852	131
TCONS_00027737	XLOC_017302	XLOC_017302	novel	Novel_lncRNA	R2	43189421	43191786	-	3	2184	143
TCONS_00027738	XLOC_017302	XLOC_017302	novel	Novel_lncRNA	R2	43190210	43191672	-	2	1010	143
TCONS_00027811	XLOC_017356	XLOC_017356	novel	Novel_lncRNA	R2	43504556	43505349	-	3	476	70
TCONS_00027928	XLOC_017419	XLOC_017419	novel	Novel_lncRNA	R3	19366	20321	+	4	261	55
TCONS_00027936	XLOC_017425	XLOC_017425	novel	Novel_lncRNA	R3	69250	69937	+	3	379	114
TCONS_00027937	XLOC_017426	XLOC_017426	novel	Novel_lncRNA	R3	71892	72490	+	2	429	102
TCONS_00027939	XLOC_017428	XLOC_017428	novel	Novel_lncRNA	R3	78886	79402	+	4	230	76
TCONS_00027993	XLOC_017449	XLOC_017449	novel	Novel_lncRNA	R3	266359	268803	+	6	1890	159
TCONS_00027997	XLOC_017449	XLOC_017449	novel	Novel_lncRNA	R3	266361	268803	+	4	2110	162
TCONS_00028012	XLOC_017460	XLOC_017460	novel	Novel_lncRNA	R3	321304	326053	+	2	350	38
TCONS_00028023	XLOC_017469	XLOC_017469	novel	Novel_lncRNA	R3	378023	378897	+	2	473	92
TCONS_00028070	XLOC_017503	XLOC_017503	novel	Novel_lncRNA	R3	740671	741027	+	2	260	86
TCONS_00028116	XLOC_017534	XLOC_017534	novel	Novel_lncRNA	R3	1075227	1078893	+	2	581	193
TCONS_00028135	XLOC_017548	XLOC_017548	novel	Novel_lncRNA	R3	1192216	1192980	+	2	689	98
TCONS_00028139	XLOC_017552	XLOC_017552	novel	Novel_lncRNA	R3	1222828	1223572	+	2	673	125
TCONS_00028191	XLOC_017582	XLOC_017582	novel	Novel_lncRNA	R3	1575281	1575713	+	2	223	74
TCONS_00028204	XLOC_017588	XLOC_017588	novel	Novel_lncRNA	R3	1636519	1637456	+	3	531	77
TCONS_00028291	XLOC_017634	XLOC_017634	novel	Novel_lncRNA	R3	2171906	2173071	+	4	578	69
TCONS_00028305	XLOC_017646	XLOC_017646	novel	Novel_lncRNA	R3	2283764	2289639	+	3	422	140
TCONS_00028400	XLOC_017699	XLOC_017699	novel	Novel_lncRNA	R3	2941645	2944809	+	4	2633	117
TCONS_00028401	XLOC_017699	XLOC_017699	novel	Novel_lncRNA	R3	2941645	2954371	+	3	1777	117
TCONS_00028449	XLOC_017729	XLOC_017729	novel	Novel_lncRNA	R3	3238060	3239604	+	5	860	108
TCONS_00028502	XLOC_017766	XLOC_017766	novel	Novel_lncRNA	R3	3756056	3757246	+	2	1099	69
TCONS_00028503	XLOC_017766	XLOC_017766	novel	Novel_lncRNA	R3	3756056	3757246	+	3	896	70
TCONS_00028504	XLOC_017766	XLOC_017766	novel	Novel_lncRNA	R3	3756056	3757246	+	2	905	76
TCONS_00028530	XLOC_017787	XLOC_017787	novel	Novel_lncRNA	R3	3998042	4003469	+	7	742	188
TCONS_00028531	XLOC_017787	XLOC_017787	novel	Novel_lncRNA	R3	3998042	4003469	+	6	4604	195
TCONS_00028683	XLOC_017887	XLOC_017887	novel	Novel_lncRNA	R3	5138400	5139153	+	2	663	86
TCONS_00028714	XLOC_017916	XLOC_017916	novel	Novel_lncRNA	R3	5518177	5519982	+	7	1314	351
TCONS_00028742	XLOC_017937	XLOC_017937	novel	Novel_lncRNA	R3	5784735	5787066	+	4	1045	76
TCONS_00028743	XLOC_017937	XLOC_017937	novel	Novel_lncRNA	R3	5784735	5787066	+	5	1052	68
TCONS_00028744	XLOC_017937	XLOC_017937	novel	Novel_lncRNA	R3	5784735	5787066	+	3	2042	118
TCONS_00028745	XLOC_017937	XLOC_017937	novel	Novel_lncRNA	R3	5784749	5787066	+	3	1934	118
TCONS_00028773	XLOC_017956	XLOC_017956	novel	Novel_lncRNA	R3	6068611	6069869	+	3	871	82
TCONS_00028774	XLOC_017956	XLOC_017956	novel	Novel_lncRNA	R3	6068611	6069869	+	4	921	82
TCONS_00028775	XLOC_017956	XLOC_017956	novel	Novel_lncRNA	R3	6068611	6069869	+	3	882	82
TCONS_00028816	XLOC_017990	XLOC_017990	novel	Novel_lncRNA	R3	6571514	6574418	+	4	1278	373
TCONS_00028817	XLOC_017990	XLOC_017990	novel	Novel_lncRNA	R3	6571514	6574418	+	5	1278	373
TCONS_00028818	XLOC_017990	XLOC_017990	novel	Novel_lncRNA	R3	6571530	6574418	+	5	1262	373
TCONS_00028819	XLOC_017990	XLOC_017990	novel	Novel_lncRNA	R3	6571543	6573376	+	4	1246	372
TCONS_00028850	XLOC_018015	XLOC_018015	novel	Novel_lncRNA	R3	6952725	6953318	+	2	477	94
TCONS_00028856	XLOC_018021	XLOC_018021	novel	Novel_lncRNA	R3	6999789	7001198	+	2	1208	69
TCONS_00028859	XLOC_018024	XLOC_018024	novel	Novel_lncRNA	R3	7042205	7042697	+	2	402	133
TCONS_00028873	XLOC_018038	XLOC_018038	novel	Novel_lncRNA	R3	7207840	7209574	+	4	1212	110
TCONS_00028874	XLOC_018038	XLOC_018038	novel	Novel_lncRNA	R3	7207862	7209574	+	2	1618	95
TCONS_00028916	XLOC_018068	XLOC_018068	novel	Novel_lncRNA	R3	7607549	7608173	+	2	501	73
TCONS_00028962	XLOC_018092	XLOC_018092	novel	Novel_lncRNA	R3	7897704	7900874	+	2	308	102
TCONS_00029005	XLOC_018124	XLOC_018124	novel	Novel_lncRNA	R3	8242810	8243416	+	2	528	130
TCONS_00029218	XLOC_018264	XLOC_018264	novel	Novel_lncRNA	R3	9796018	9797490	+	3	1167	97
TCONS_00029219	XLOC_018264	XLOC_018264	novel	Novel_lncRNA	R3	9796018	9797490	+	3	1209	83
TCONS_00029220	XLOC_018264	XLOC_018264	novel	Novel_lncRNA	R3	9796018	9797490	+	3	1010	82
TCONS_00029252	XLOC_018279	XLOC_018279	novel	Novel_lncRNA	R3	9918973	9920478	+	2	1353	115
TCONS_00029268	XLOC_018294	XLOC_018294	novel	Novel_lncRNA	R3	10054690	10056466	+	4	994	98
TCONS_00029269	XLOC_018294	XLOC_018294	novel	Novel_lncRNA	R3	10054757	10056629	+	5	1092	105
TCONS_00029270	XLOC_018295	XLOC_018295	novel	Novel_lncRNA	R3	10057946	10059056	+	5	369	73
TCONS_00029297	XLOC_018314	XLOC_018314	novel	Novel_lncRNA	R3	10196375	10198022	+	3	1150	75
TCONS_00029426	XLOC_018398	XLOC_018398	novel	Novel_lncRNA	R3	11262968	11265486	+	3	912	74
TCONS_00029427	XLOC_018398	XLOC_018398	novel	Novel_lncRNA	R3	11262968	11265486	+	3	553	50
TCONS_00029428	XLOC_018398	XLOC_018398	novel	Novel_lncRNA	R3	11262968	11265486	+	2	1568	74
TCONS_00029429	XLOC_018398	XLOC_018398	novel	Novel_lncRNA	R3	11262981	11265486	+	3	707	71
TCONS_00029478	XLOC_018429	XLOC_018429	novel	Novel_lncRNA	R3	11597627	11599417	+	5	887	61
TCONS_00029479	XLOC_018429	XLOC_018429	novel	Novel_lncRNA	R3	11597856	11599417	+	5	812	71
TCONS_00029522	XLOC_018441	XLOC_018441	novel	Novel_lncRNA	R3	11728083	11728969	+	2	772	95
TCONS_00029523	XLOC_018442	XLOC_018442	novel	Novel_lncRNA	R3	11736636	11738137	+	7	716	71
TCONS_00029524	XLOC_018442	XLOC_018442	novel	Novel_lncRNA	R3	11736719	11738137	+	7	602	67
TCONS_00029525	XLOC_018442	XLOC_018442	novel	Novel_lncRNA	R3	11736910	11738137	+	6	501	51
TCONS_00029533	XLOC_018443	XLOC_018443	novel	Novel_lncRNA	R3	11766483	11767265	+	2	397	60
TCONS_00029547	XLOC_018454	XLOC_018454	novel	Novel_lncRNA	R3	11872204	11873028	+	2	409	58
TCONS_00029576	XLOC_018471	XLOC_018471	novel	Novel_lncRNA	R3	12111576	12112599	+	3	620	109
TCONS_00029617	XLOC_018497	XLOC_018497	novel	Novel_lncRNA	R3	12290663	12291722	+	2	599	80
TCONS_00029648	XLOC_018524	XLOC_018524	novel	Novel_lncRNA	R3	12464857	12465751	+	5	377	64
TCONS_00029708	XLOC_018576	XLOC_018576	novel	Novel_lncRNA	R3	12870682	12872295	+	3	1385	121
TCONS_00029710	XLOC_018576	XLOC_018576	novel	Novel_lncRNA	R3	12870690	12872295	+	5	921	108
TCONS_00029712	XLOC_018578	XLOC_018578	novel	Novel_lncRNA	R3	12915995	12916317	+	2	249	82
TCONS_00029748	XLOC_018599	XLOC_018599	novel	Novel_lncRNA	R3	13117332	13120344	+	4	1253	142
TCONS_00029749	XLOC_018599	XLOC_018599	novel	Novel_lncRNA	R3	13117970	13119572	+	2	464	70
TCONS_00029750	XLOC_018599	XLOC_018599	novel	Novel_lncRNA	R3	13119708	13120344	+	3	378	79
TCONS_00029790	XLOC_018618	XLOC_018618	novel	Novel_lncRNA	R3	13273113	13275604	+	5	1019	74
TCONS_00029791	XLOC_018618	XLOC_018618	novel	Novel_lncRNA	R3	13273131	13275604	+	3	1442	74
TCONS_00029855	XLOC_018656	XLOC_018656	novel	Novel_lncRNA	R3	13624673	13625221	+	2	473	117
TCONS_00029871	XLOC_018669	XLOC_018669	novel	Novel_lncRNA	R3	13794647	13794999	+	2	249	72
TCONS_00029876	XLOC_018674	XLOC_018674	novel	Novel_lncRNA	R3	13837697	13839014	+	2	1162	94
TCONS_00029882	XLOC_018677	XLOC_018677	novel	Novel_lncRNA	R3	13856603	13857196	+	3	273	90
TCONS_00029900	XLOC_018686	XLOC_018686	novel	Novel_lncRNA	R3	13893345	13894854	+	6	1063	292
TCONS_00029920	XLOC_018701	XLOC_018701	novel	Novel_lncRNA	R3	14022437	14023415	+	3	802	120
TCONS_00029973	XLOC_018737	XLOC_018737	novel	Novel_lncRNA	R3	14323659	14324006	+	2	259	59
TCONS_00029974	XLOC_018737	XLOC_018737	novel	Novel_lncRNA	R3	14323702	14324006	+	2	213	58
TCONS_00029980	XLOC_018743	XLOC_018743	novel	Novel_lncRNA	R3	14358558	14359378	+	2	405	82
TCONS_00030029	XLOC_018788	XLOC_018788	novel	Novel_lncRNA	R3	14837314	14839767	+	2	1743	100
TCONS_00030091	XLOC_018832	XLOC_018832	novel	Novel_lncRNA	R3	15134379	15135243	+	3	659	58
TCONS_00030193	XLOC_018900	XLOC_018900	novel	Novel_lncRNA	R3	15738316	15739047	+	2	265	72
TCONS_00030206	XLOC_018911	XLOC_018911	novel	Novel_lncRNA	R3	15819098	15819569	+	3	216	71
TCONS_00030225	XLOC_018921	XLOC_018921	novel	Novel_lncRNA	R3	15871219	15872636	+	7	580	141
TCONS_00030292	XLOC_018958	XLOC_018958	novel	Novel_lncRNA	R3	16157867	16158765	+	2	813	100
TCONS_00030298	XLOC_018964	XLOC_018964	novel	Novel_lncRNA	R3	16228219	16235201	+	3	1764	105
TCONS_00030299	XLOC_018964	XLOC_018964	novel	Novel_lncRNA	R3	16228219	16235201	+	5	1398	95
TCONS_00030300	XLOC_018965	XLOC_018965	novel	Novel_lncRNA	R3	16242822	16243504	+	2	232	77
TCONS_00030452	XLOC_019054	XLOC_019054	novel	Novel_lncRNA	R3	17045758	17047254	+	3	802	114
TCONS_00030499	XLOC_019089	XLOC_019089	novel	Novel_lncRNA	R3	17352972	17354551	+	3	993	100
TCONS_00030500	XLOC_019089	XLOC_019089	novel	Novel_lncRNA	R3	17352972	17354551	+	2	1412	91
TCONS_00030501	XLOC_019089	XLOC_019089	novel	Novel_lncRNA	R3	17353236	17354551	+	3	647	97
TCONS_00030520	XLOC_019104	XLOC_019104	novel	Novel_lncRNA	R3	17458031	17458674	+	4	242	71
TCONS_00030529	XLOC_019112	XLOC_019112	novel	Novel_lncRNA	R3	17505738	17507026	+	2	948	220
TCONS_00030568	XLOC_019139	XLOC_019139	novel	Novel_lncRNA	R3	17716496	17720201	+	3	509	63
TCONS_00030570	XLOC_019141	XLOC_019141	novel	Novel_lncRNA	R3	17720360	17721129	+	3	493	76
TCONS_00030628	XLOC_019180	XLOC_019180	novel	Novel_lncRNA	R3	18052797	18053492	+	2	588	93
TCONS_00030632	XLOC_019184	XLOC_019184	novel	Novel_lncRNA	R3	18076782	18078834	+	6	1012	70
TCONS_00030633	XLOC_019184	XLOC_019184	novel	Novel_lncRNA	R3	18076782	18078834	+	6	988	124
TCONS_00030706	XLOC_019241	XLOC_019241	novel	Novel_lncRNA	R3	18437792	18439654	+	9	1089	284
TCONS_00030756	XLOC_019271	XLOC_019271	novel	Novel_lncRNA	R3	18731931	18732357	+	2	340	113
TCONS_00030757	XLOC_019272	XLOC_019272	novel	Novel_lncRNA	R3	18732933	18735477	+	7	1320	404
TCONS_00030767	XLOC_019277	XLOC_019277	novel	Novel_lncRNA	R3	18821451	18822475	+	3	443	65
TCONS_00030817	XLOC_019298	XLOC_019298	novel	Novel_lncRNA	R3	19039319	19040860	+	5	592	171
TCONS_00030851	XLOC_019319	XLOC_019319	novel	Novel_lncRNA	R3	19158569	19159306	+	2	226	54
TCONS_00030939	XLOC_019363	XLOC_019363	novel	Novel_lncRNA	R3	19539480	19539964	+	2	403	63
TCONS_00030947	XLOC_019371	XLOC_019371	novel	Novel_lncRNA	R3	19597263	19597726	+	3	230	50
TCONS_00030969	XLOC_019386	XLOC_019386	novel	Novel_lncRNA	R3	19743658	19746633	+	9	2064	119
TCONS_00030972	XLOC_019386	XLOC_019386	novel	Novel_lncRNA	R3	19743659	19746633	+	6	1944	138
TCONS_00030973	XLOC_019386	XLOC_019386	novel	Novel_lncRNA	R3	19743820	19746633	+	6	1911	138
TCONS_00031011	XLOC_019416	XLOC_019416	novel	Novel_lncRNA	R3	19992790	19993622	+	3	477	65
TCONS_00031022	XLOC_019421	XLOC_019421	novel	Novel_lncRNA	R3	20045035	20045821	+	2	590	96
TCONS_00031054	XLOC_019446	XLOC_019446	novel	Novel_lncRNA	R3	20179801	20180671	+	2	566	188
TCONS_00031182	XLOC_019523	XLOC_019523	novel	Novel_lncRNA	R3	20689447	20690947	+	2	1379	76
TCONS_00031201	XLOC_019538	XLOC_019538	novel	Novel_lncRNA	R3	20921383	20926608	+	2	560	111
TCONS_00031222	XLOC_019551	XLOC_019551	novel	Novel_lncRNA	R3	21022586	21028151	+	3	985	76
TCONS_00031223	XLOC_019551	XLOC_019551	novel	Novel_lncRNA	R3	21022683	21028151	+	3	1267	77
TCONS_00031224	XLOC_019551	XLOC_019551	novel	Novel_lncRNA	R3	21022826	21028151	+	2	990	67
TCONS_00031275	XLOC_019587	XLOC_019587	novel	Novel_lncRNA	R3	21382768	21384092	+	3	709	81
TCONS_00031306	XLOC_019607	XLOC_019607	novel	Novel_lncRNA	R3	21554564	21555734	+	2	713	50
TCONS_00031336	XLOC_019628	XLOC_019628	novel	Novel_lncRNA	R3	21686442	21687103	+	2	237	78
TCONS_00031430	XLOC_019670	XLOC_019670	novel	Novel_lncRNA	R3	22006682	22008421	+	3	776	219
TCONS_00031478	XLOC_019702	XLOC_019702	novel	Novel_lncRNA	R3	22173191	22173719	+	2	297	98
TCONS_00031513	XLOC_019725	XLOC_019725	novel	Novel_lncRNA	R3	22292962	22294138	+	3	629	79
TCONS_00031528	XLOC_019733	XLOC_019733	novel	Novel_lncRNA	R3	22391014	22391583	+	2	485	89
TCONS_00031728	XLOC_019872	XLOC_019872	novel	Novel_lncRNA	R3	23279847	23280409	+	2	335	111
TCONS_00031739	XLOC_019883	XLOC_019883	novel	Novel_lncRNA	R3	23332593	23333603	+	2	920	112
TCONS_00031907	XLOC_019984	XLOC_019984	novel	Novel_lncRNA	R3	24120878	24123826	+	4	2564	196
TCONS_00031974	XLOC_020025	XLOC_020025	novel	Novel_lncRNA	R3	24355470	24356053	+	2	369	113
TCONS_00031975	XLOC_020025	XLOC_020025	novel	Novel_lncRNA	R3	24355476	24356053	+	2	358	119
TCONS_00031981	XLOC_020031	XLOC_020031	novel	Novel_lncRNA	R3	24385997	24386906	+	3	739	113
TCONS_00031990	XLOC_020039	XLOC_020039	novel	Novel_lncRNA	R3	24427695	24428255	+	2	341	97
TCONS_00032044	XLOC_020057	XLOC_020057	novel	Novel_lncRNA	R3	24515802	24516618	+	2	551	84
TCONS_00032165	XLOC_020136	XLOC_020136	novel	Novel_lncRNA	R3	24991213	24992089	+	2	515	142
TCONS_00032168	XLOC_020139	XLOC_020139	novel	Novel_lncRNA	R3	24996198	24996587	+	2	299	99
TCONS_00032205	XLOC_020168	XLOC_020168	novel	Novel_lncRNA	R3	25236169	25236929	+	2	488	87
TCONS_00032232	XLOC_020185	XLOC_020185	novel	Novel_lncRNA	R3	25471733	25472348	+	2	270	83
TCONS_00032258	XLOC_020196	XLOC_020196	novel	Novel_lncRNA	R3	25528907	25529784	+	3	358	75
TCONS_00032275	XLOC_020206	XLOC_020206	novel	Novel_lncRNA	R3	25622353	25623516	+	5	776	256
TCONS_00032282	XLOC_020211	XLOC_020211	novel	Novel_lncRNA	R3	25656605	25657564	+	6	304	101
TCONS_00032323	XLOC_020233	XLOC_020233	novel	Novel_lncRNA	R3	25828027	25828501	+	2	301	66
TCONS_00032324	XLOC_020234	XLOC_020234	novel	Novel_lncRNA	R3	25828966	25830090	+	3	358	52
TCONS_00032355	XLOC_020243	XLOC_020243	novel	Novel_lncRNA	R3	25946163	25947493	+	8	704	234
TCONS_00032356	XLOC_020253	XLOC_020253	novel	Novel_lncRNA	R3	25947555	25948500	+	6	481	160
TCONS_00032357	XLOC_020254	XLOC_020254	novel	Novel_lncRNA	R3	25948839	25950349	+	6	1053	318
TCONS_00032417	XLOC_020276	XLOC_020276	novel	Novel_lncRNA	R3	26076497	26076831	+	2	243	80
TCONS_00032428	XLOC_020284	XLOC_020284	novel	Novel_lncRNA	R3	26139296	26139776	+	2	409	72
TCONS_00032429	XLOC_020284	XLOC_020284	novel	Novel_lncRNA	R3	26139315	26139776	+	2	385	79
TCONS_00032436	XLOC_020290	XLOC_020290	novel	Novel_lncRNA	R3	26196793	26197455	+	2	582	194
TCONS_00032463	XLOC_020299	XLOC_020299	novel	Novel_lncRNA	R3	26263615	26264130	+	2	436	92
TCONS_00032506	XLOC_020319	XLOC_020319	novel	Novel_lncRNA	R3	26409593	26409898	+	2	221	45
TCONS_00032539	XLOC_020326	XLOC_020326	novel	Novel_lncRNA	R3	26436319	26438173	+	4	1184	89
TCONS_00032540	XLOC_020326	XLOC_020326	novel	Novel_lncRNA	R3	26436320	26438173	+	4	1100	88
TCONS_00032541	XLOC_020326	XLOC_020326	novel	Novel_lncRNA	R3	26436320	26438173	+	5	1069	88
TCONS_00032606	XLOC_020358	XLOC_020358	novel	Novel_lncRNA	R3	26715154	26715582	+	2	343	114
TCONS_00032607	XLOC_020359	XLOC_020359	novel	Novel_lncRNA	R3	26717026	26717407	+	2	286	95
TCONS_00032609	XLOC_020361	XLOC_020361	novel	Novel_lncRNA	R3	26718258	26718845	+	2	234	77
TCONS_00032623	XLOC_020372	XLOC_020372	novel	Novel_lncRNA	R3	26787044	26788397	+	4	838	137
TCONS_00032632	XLOC_020377	XLOC_020377	novel	Novel_lncRNA	R3	26836604	26838822	+	12	1004	293
TCONS_00032638	XLOC_020383	XLOC_020383	novel	Novel_lncRNA	R3	26876677	26877379	+	2	619	88
TCONS_00032937	XLOC_020561	XLOC_020561	novel	Novel_lncRNA	R3	28003449	28004744	+	6	662	220
TCONS_00032938	XLOC_020562	XLOC_020562	novel	Novel_lncRNA	R3	28005599	28006643	+	6	375	125
TCONS_00032964	XLOC_020573	XLOC_020573	novel	Novel_lncRNA	R3	28117336	28120060	+	4	652	115
TCONS_00032965	XLOC_020573	XLOC_020573	novel	Novel_lncRNA	R3	28119084	28119832	+	2	643	117
TCONS_00033092	XLOC_020645	XLOC_020645	novel	Novel_lncRNA	R3	28519052	28519774	+	2	592	67
TCONS_00033093	XLOC_020645	XLOC_020645	novel	Novel_lncRNA	R3	28519052	28520419	+	3	408	67
TCONS_00033094	XLOC_020645	XLOC_020645	novel	Novel_lncRNA	R3	28519052	28520419	+	3	395	70
TCONS_00033105	XLOC_020650	XLOC_020650	novel	Novel_lncRNA	R3	28540766	28541191	+	2	291	77
TCONS_00033134	XLOC_020673	XLOC_020673	novel	Novel_lncRNA	R3	28658456	28660799	+	3	620	117
TCONS_00033135	XLOC_020674	XLOC_020674	novel	Novel_lncRNA	R3	28663634	28664377	+	2	605	67
TCONS_00033207	XLOC_020720	XLOC_020720	novel	Novel_lncRNA	R3	28965853	28967452	+	5	852	96
TCONS_00033208	XLOC_020720	XLOC_020720	novel	Novel_lncRNA	R3	28965853	28967452	+	5	857	101
TCONS_00033209	XLOC_020720	XLOC_020720	novel	Novel_lncRNA	R3	28965862	28967452	+	6	842	99
TCONS_00033210	XLOC_020720	XLOC_020720	novel	Novel_lncRNA	R3	28965862	28967452	+	5	842	99
TCONS_00033211	XLOC_020720	XLOC_020720	novel	Novel_lncRNA	R3	28965865	28967452	+	5	845	101
TCONS_00033212	XLOC_020720	XLOC_020720	novel	Novel_lncRNA	R3	28965974	28967452	+	6	730	86
TCONS_00033243	XLOC_020737	XLOC_020737	novel	Novel_lncRNA	R3	29059760	29062090	+	8	1533	76
TCONS_00033255	XLOC_020749	XLOC_020749	novel	Novel_lncRNA	R3	29110288	29111071	+	2	527	86
TCONS_00033300	XLOC_020764	XLOC_020764	novel	Novel_lncRNA	R3	82777	84441	-	2	1541	78
TCONS_00033315	XLOC_020777	XLOC_020777	novel	Novel_lncRNA	R3	186637	187332	-	2	530	135
TCONS_00033330	XLOC_020787	XLOC_020787	novel	Novel_lncRNA	R3	263844	264960	-	4	869	289
TCONS_00033331	XLOC_020788	XLOC_020788	novel	Novel_lncRNA	R3	265493	266017	-	2	439	145
TCONS_00033332	XLOC_020789	XLOC_020789	novel	Novel_lncRNA	R3	266361	267943	-	4	1197	158
TCONS_00033339	XLOC_020795	XLOC_020795	novel	Novel_lncRNA	R3	311258	311930	-	2	529	152
TCONS_00033352	XLOC_020805	XLOC_020805	novel	Novel_lncRNA	R3	378039	378659	-	2	219	72
TCONS_00033372	XLOC_020818	XLOC_020818	novel	Novel_lncRNA	R3	538924	540539	-	2	1533	190
TCONS_00033375	XLOC_020821	XLOC_020821	novel	Novel_lncRNA	R3	599381	600534	-	3	422	122
TCONS_00033376	XLOC_020822	XLOC_020822	novel	Novel_lncRNA	R3	601009	601509	-	3	235	78
TCONS_00033487	XLOC_020888	XLOC_020888	novel	Novel_lncRNA	R3	1192201	1192699	-	2	420	55
TCONS_00033488	XLOC_020888	XLOC_020888	novel	Novel_lncRNA	R3	1192201	1192750	-	2	474	70
TCONS_00033524	XLOC_020911	XLOC_020911	novel	Novel_lncRNA	R3	1384100	1384749	-	3	259	83
TCONS_00033525	XLOC_020912	XLOC_020912	novel	Novel_lncRNA	R3	1385428	1385842	-	2	213	68
TCONS_00033531	XLOC_020918	XLOC_020918	novel	Novel_lncRNA	R3	1412631	1413143	-	2	428	80
TCONS_00033537	XLOC_020921	XLOC_020921	novel	Novel_lncRNA	R3	1433475	1433847	-	2	276	92
TCONS_00033575	XLOC_020940	XLOC_020940	novel	Novel_lncRNA	R3	1636263	1637460	-	4	714	89
TCONS_00033594	XLOC_020953	XLOC_020953	novel	Novel_lncRNA	R3	1708453	1709012	-	2	453	81
TCONS_00033598	XLOC_020956	XLOC_020956	novel	Novel_lncRNA	R3	1770689	1771186	-	2	413	88
TCONS_00033599	XLOC_020956	XLOC_020956	novel	Novel_lncRNA	R3	1770689	1771186	-	2	395	82
TCONS_00033699	XLOC_021000	XLOC_021000	novel	Novel_lncRNA	R3	2329699	2337261	-	4	229	68
TCONS_00033700	XLOC_021001	XLOC_021001	novel	Novel_lncRNA	R3	2330528	2338178	-	6	390	101
TCONS_00033713	XLOC_021009	XLOC_021009	novel	Novel_lncRNA	R3	2414845	2417768	-	4	2704	135
TCONS_00033720	XLOC_021014	XLOC_021014	novel	Novel_lncRNA	R3	2486172	2486716	-	2	462	118
TCONS_00033779	XLOC_021042	XLOC_021042	novel	Novel_lncRNA	R3	2873921	2874473	-	2	281	69
TCONS_00033827	XLOC_021066	XLOC_021066	novel	Novel_lncRNA	R3	3238842	3239547	-	2	562	105
TCONS_00033841	XLOC_021080	XLOC_021080	novel	Novel_lncRNA	R3	3358521	3358881	-	2	257	37
TCONS_00033855	XLOC_021093	XLOC_021093	novel	Novel_lncRNA	R3	3611520	3611969	-	3	215	51
TCONS_00033869	XLOC_021105	XLOC_021105	novel	Novel_lncRNA	R3	3733888	3734517	-	2	549	61
TCONS_00033873	XLOC_021107	XLOC_021107	novel	Novel_lncRNA	R3	3737927	3739292	-	2	470	44
TCONS_00033876	XLOC_021109	XLOC_021109	novel	Novel_lncRNA	R3	3756056	3756802	-	2	461	76
TCONS_00033890	XLOC_021123	XLOC_021123	novel	Novel_lncRNA	R3	3915295	3915784	-	3	242	59
TCONS_00033914	XLOC_021142	XLOC_021142	novel	Novel_lncRNA	R3	4063005	4064763	-	4	1434	193
TCONS_00033948	XLOC_021170	XLOC_021170	novel	Novel_lncRNA	R3	4317043	4319110	-	2	995	75
TCONS_00034000	XLOC_021203	XLOC_021203	novel	Novel_lncRNA	R3	4661752	4662275	-	2	440	79
TCONS_00034018	XLOC_021218	XLOC_021218	novel	Novel_lncRNA	R3	4869301	4870324	-	2	918	138
TCONS_00034033	XLOC_021233	XLOC_021233	novel	Novel_lncRNA	R3	4994611	4995400	-	3	567	82
TCONS_00034034	XLOC_021233	XLOC_021233	novel	Novel_lncRNA	R3	4994611	4995400	-	3	576	82
TCONS_00034066	XLOC_021260	XLOC_021260	novel	Novel_lncRNA	R3	5283500	5284034	-	2	364	70
TCONS_00034117	XLOC_021291	XLOC_021291	novel	Novel_lncRNA	R3	5689318	5696060	-	2	267	69
TCONS_00034128	XLOC_021301	XLOC_021301	novel	Novel_lncRNA	R3	5784902	5785418	-	3	227	42
TCONS_00034157	XLOC_021310	XLOC_021310	novel	Novel_lncRNA	R3	5904316	5915010	-	2	598	54
TCONS_00034159	XLOC_021312	XLOC_021312	novel	Novel_lncRNA	R3	5915126	5915689	-	2	246	71
TCONS_00034185	XLOC_021330	XLOC_021330	novel	Novel_lncRNA	R3	6124931	6126353	-	2	1342	93
TCONS_00034274	XLOC_021384	XLOC_021384	novel	Novel_lncRNA	R3	6837200	6837783	-	4	344	78
TCONS_00034330	XLOC_021425	XLOC_021425	novel	Novel_lncRNA	R3	7208410	7208982	-	2	221	73
TCONS_00034342	XLOC_021434	XLOC_021434	novel	Novel_lncRNA	R3	7263055	7263584	-	2	212	49
TCONS_00034357	XLOC_021448	XLOC_021448	novel	Novel_lncRNA	R3	7423139	7423711	-	2	362	58
TCONS_00034383	XLOC_021459	XLOC_021459	novel	Novel_lncRNA	R3	7607234	7608907	-	3	1340	94
TCONS_00034394	XLOC_021468	XLOC_021468	novel	Novel_lncRNA	R3	7781372	7783571	-	2	428	116
TCONS_00034411	XLOC_021485	XLOC_021485	novel	Novel_lncRNA	R3	7885081	7890406	-	2	394	40
TCONS_00034416	XLOC_021489	XLOC_021489	novel	Novel_lncRNA	R3	7925329	7926413	-	3	899	128
TCONS_00034418	XLOC_021490	XLOC_021490	novel	Novel_lncRNA	R3	7926962	7927282	-	2	209	68
TCONS_00034424	XLOC_021496	XLOC_021496	novel	Novel_lncRNA	R3	7983444	7984389	-	2	871	93
TCONS_00034468	XLOC_021522	XLOC_021522	novel	Novel_lncRNA	R3	8151371	8151799	-	2	360	99
TCONS_00034551	XLOC_021589	XLOC_021589	novel	Novel_lncRNA	R3	8872455	8874465	-	4	993	84
TCONS_00034553	XLOC_021589	XLOC_021589	novel	Novel_lncRNA	R3	8872455	8874465	-	2	1614	110
TCONS_00034618	XLOC_021628	XLOC_021628	novel	Novel_lncRNA	R3	9584016	9584694	-	2	338	110
TCONS_00034619	XLOC_021629	XLOC_021629	novel	Novel_lncRNA	R3	9594121	9594616	-	2	239	79
TCONS_00034620	XLOC_021630	XLOC_021630	novel	Novel_lncRNA	R3	9606336	9607484	-	6	744	222
TCONS_00034638	XLOC_021648	XLOC_021648	novel	Novel_lncRNA	R3	9796028	9797129	-	3	639	82
TCONS_00034639	XLOC_021648	XLOC_021648	novel	Novel_lncRNA	R3	9796028	9797182	-	2	992	102
TCONS_00034654	XLOC_021661	XLOC_021661	novel	Novel_lncRNA	R3	9919130	9919866	-	2	584	115
TCONS_00034660	XLOC_021667	XLOC_021667	novel	Novel_lncRNA	R3	9983288	9985051	-	2	267	66
TCONS_00034668	XLOC_021672	XLOC_021672	novel	Novel_lncRNA	R3	10053960	10056641	-	4	1959	131
TCONS_00034696	XLOC_021676	XLOC_021676	novel	Novel_lncRNA	R3	10073427	10074937	-	5	767	252
TCONS_00034798	XLOC_021752	XLOC_021752	novel	Novel_lncRNA	R3	10975234	10995528	-	2	301	57
TCONS_00034837	XLOC_021784	XLOC_021784	novel	Novel_lncRNA	R3	11263038	11264271	-	2	219	43
TCONS_00034844	XLOC_021790	XLOC_021790	novel	Novel_lncRNA	R3	11359575	11360359	-	2	380	86
TCONS_00034854	XLOC_021796	XLOC_021796	novel	Novel_lncRNA	R3	11418717	11419815	-	2	1002	117
TCONS_00034880	XLOC_021819	XLOC_021819	novel	Novel_lncRNA	R3	11596889	11599427	-	5	1982	85
TCONS_00034881	XLOC_021819	XLOC_021819	novel	Novel_lncRNA	R3	11596889	11599452	-	5	1814	85
TCONS_00034882	XLOC_021819	XLOC_021819	novel	Novel_lncRNA	R3	11596889	11599463	-	6	1575	85
TCONS_00034883	XLOC_021819	XLOC_021819	novel	Novel_lncRNA	R3	11596889	11599463	-	4	2279	85
TCONS_00034901	XLOC_021830	XLOC_021830	novel	Novel_lncRNA	R3	11728236	11728812	-	2	462	95
TCONS_00034902	XLOC_021831	XLOC_021831	novel	Novel_lncRNA	R3	11735509	11738166	-	7	2052	81
TCONS_00034903	XLOC_021831	XLOC_021831	novel	Novel_lncRNA	R3	11735509	11738170	-	7	1845	71
TCONS_00034928	XLOC_021855	XLOC_021855	novel	Novel_lncRNA	R3	11871386	11873130	-	2	1329	108
TCONS_00034946	XLOC_021863	XLOC_021863	novel	Novel_lncRNA	R3	11992679	11993191	-	2	256	74
TCONS_00034959	XLOC_021873	XLOC_021873	novel	Novel_lncRNA	R3	12151063	12151601	-	3	306	78
TCONS_00034961	XLOC_021875	XLOC_021875	novel	Novel_lncRNA	R3	12156666	12158089	-	2	1323	101
TCONS_00035012	XLOC_021917	XLOC_021917	novel	Novel_lncRNA	R3	12389698	12396764	-	2	212	57
TCONS_00035077	XLOC_021943	XLOC_021943	novel	Novel_lncRNA	R3	12648306	12648996	-	3	386	123
TCONS_00035109	XLOC_021967	XLOC_021967	novel	Novel_lncRNA	R3	12853215	12853550	-	2	260	74
TCONS_00035110	XLOC_021968	XLOC_021968	novel	Novel_lncRNA	R3	12870759	12872236	-	4	1082	108
TCONS_00035169	XLOC_022005	XLOC_022005	novel	Novel_lncRNA	R3	13128144	13163128	-	6	1034	314
TCONS_00035170	XLOC_022006	XLOC_022006	novel	Novel_lncRNA	R3	13130455	13163443	-	3	257	85
TCONS_00035171	XLOC_022007	XLOC_022007	novel	Novel_lncRNA	R3	13130831	13164567	-	4	1040	200
TCONS_00035172	XLOC_022007	XLOC_022007	novel	Novel_lncRNA	R3	13131650	13164534	-	2	333	84
TCONS_00035218	XLOC_022018	XLOC_022018	novel	Novel_lncRNA	R3	13266213	13266735	-	2	349	64
TCONS_00035233	XLOC_022029	XLOC_022029	novel	Novel_lncRNA	R3	13341764	13350240	-	12	1475	373
TCONS_00035259	XLOC_022039	XLOC_022039	novel	Novel_lncRNA	R3	13429407	13430073	-	3	496	84
TCONS_00035278	XLOC_022054	XLOC_022054	novel	Novel_lncRNA	R3	13604812	13606836	-	5	1158	125
TCONS_00035373	XLOC_022111	XLOC_022111	novel	Novel_lncRNA	R3	14073995	14075375	-	5	644	140
TCONS_00035374	XLOC_022111	XLOC_022111	novel	Novel_lncRNA	R3	14073995	14075385	-	5	668	150
TCONS_00035395	XLOC_022125	XLOC_022125	novel	Novel_lncRNA	R3	14171847	14183979	-	2	444	59
TCONS_00035397	XLOC_022127	XLOC_022127	novel	Novel_lncRNA	R3	14196364	14198247	-	2	350	45
TCONS_00035535	XLOC_022232	XLOC_022232	novel	Novel_lncRNA	R3	15133220	15135882	-	7	2025	91
TCONS_00035536	XLOC_022232	XLOC_022232	novel	Novel_lncRNA	R3	15133220	15135882	-	6	2163	91
TCONS_00035565	XLOC_022254	XLOC_022254	novel	Novel_lncRNA	R3	15269855	15270821	-	4	580	132
TCONS_00035601	XLOC_022282	XLOC_022282	novel	Novel_lncRNA	R3	15571498	15574023	-	2	1731	114
TCONS_00035631	XLOC_022305	XLOC_022305	novel	Novel_lncRNA	R3	15730655	15731083	-	3	230	76
TCONS_00035658	XLOC_022317	XLOC_022317	novel	Novel_lncRNA	R3	15786054	15786788	-	2	265	81
TCONS_00035682	XLOC_022335	XLOC_022335	novel	Novel_lncRNA	R3	15918784	15919192	-	2	319	72
TCONS_00035683	XLOC_022336	XLOC_022336	novel	Novel_lncRNA	R3	15919246	15920120	-	4	338	45
TCONS_00035731	XLOC_022354	XLOC_022354	novel	Novel_lncRNA	R3	16081414	16084719	-	2	3035	113
TCONS_00035734	XLOC_022357	XLOC_022357	novel	Novel_lncRNA	R3	16094829	16095717	-	3	711	73
TCONS_00035735	XLOC_022357	XLOC_022357	novel	Novel_lncRNA	R3	16094829	16095717	-	3	698	76
TCONS_00035750	XLOC_022368	XLOC_022368	novel	Novel_lncRNA	R3	16157867	16158508	-	2	556	100
TCONS_00035762	XLOC_022379	XLOC_022379	novel	Novel_lncRNA	R3	16260365	16261078	-	2	633	121
TCONS_00035779	XLOC_022390	XLOC_022390	novel	Novel_lncRNA	R3	16372541	16373039	-	3	339	113
TCONS_00035819	XLOC_022402	XLOC_022402	novel	Novel_lncRNA	R3	16524515	16524917	-	2	227	75
TCONS_00035906	XLOC_022458	XLOC_022458	novel	Novel_lncRNA	R3	16903284	16905049	-	2	399	48
TCONS_00035907	XLOC_022458	XLOC_022458	novel	Novel_lncRNA	R3	16903284	16905052	-	2	401	39
TCONS_00035919	XLOC_022468	XLOC_022468	novel	Novel_lncRNA	R3	16961761	16963803	-	2	1558	104
TCONS_00035940	XLOC_022485	XLOC_022485	novel	Novel_lncRNA	R3	17099941	17101006	-	5	506	167
TCONS_00035969	XLOC_022504	XLOC_022504	novel	Novel_lncRNA	R3	17352971	17354567	-	2	1347	101
TCONS_00035987	XLOC_022515	XLOC_022515	novel	Novel_lncRNA	R3	17457659	17458744	-	4	684	108
TCONS_00036035	XLOC_022551	XLOC_022551	novel	Novel_lncRNA	R3	17716148	17721267	-	3	2027	109
TCONS_00036036	XLOC_022551	XLOC_022551	novel	Novel_lncRNA	R3	17716148	17721267	-	5	1494	86
TCONS_00036037	XLOC_022551	XLOC_022551	novel	Novel_lncRNA	R3	17716148	17721267	-	6	1308	97
TCONS_00036042	XLOC_022551	XLOC_022551	novel	Novel_lncRNA	R3	17716148	17721286	-	6	1662	110
TCONS_00036043	XLOC_022551	XLOC_022551	novel	Novel_lncRNA	R3	17716148	17721286	-	6	1333	110
TCONS_00036047	XLOC_022551	XLOC_022551	novel	Novel_lncRNA	R3	17716148	17721287	-	3	2047	116
TCONS_00036049	XLOC_022551	XLOC_022551	novel	Novel_lncRNA	R3	17716148	17721306	-	7	1444	116
TCONS_00036052	XLOC_022551	XLOC_022551	novel	Novel_lncRNA	R3	17716148	17721306	-	4	1805	121
TCONS_00036053	XLOC_022551	XLOC_022551	novel	Novel_lncRNA	R3	17716148	17721306	-	6	1541	116
TCONS_00036054	XLOC_022551	XLOC_022551	novel	Novel_lncRNA	R3	17719250	17721306	-	2	1934	121
TCONS_00036070	XLOC_022563	XLOC_022563	novel	Novel_lncRNA	R3	17775703	17777726	-	2	1172	104
TCONS_00036071	XLOC_022563	XLOC_022563	novel	Novel_lncRNA	R3	17775703	17777726	-	2	1419	131
TCONS_00036129	XLOC_022596	XLOC_022596	novel	Novel_lncRNA	R3	18108213	18108846	-	4	254	68
TCONS_00036144	XLOC_022608	XLOC_022608	novel	Novel_lncRNA	R3	18235525	18236187	-	3	487	117
TCONS_00036146	XLOC_022610	XLOC_022610	novel	Novel_lncRNA	R3	18242415	18243621	-	2	1094	233
TCONS_00036161	XLOC_022618	XLOC_022618	novel	Novel_lncRNA	R3	18299392	18299720	-	2	248	64
TCONS_00036215	XLOC_022649	XLOC_022649	novel	Novel_lncRNA	R3	18551848	18554082	-	2	1753	80
TCONS_00036236	XLOC_022652	XLOC_022652	novel	Novel_lncRNA	R3	18597602	18603197	-	2	386	66
TCONS_00036253	XLOC_022665	XLOC_022665	novel	Novel_lncRNA	R3	18655867	18661120	-	2	544	146
TCONS_00036276	XLOC_022683	XLOC_022683	novel	Novel_lncRNA	R3	18821372	18822543	-	3	624	97
TCONS_00036277	XLOC_022683	XLOC_022683	novel	Novel_lncRNA	R3	18821372	18822543	-	3	590	82
TCONS_00036280	XLOC_022686	XLOC_022686	novel	Novel_lncRNA	R3	18855186	18855520	-	2	247	82
TCONS_00036291	XLOC_022692	XLOC_022692	novel	Novel_lncRNA	R3	18896243	18899475	-	5	2688	149
TCONS_00036293	XLOC_022692	XLOC_022692	novel	Novel_lncRNA	R3	18896243	18899476	-	4	2813	149
TCONS_00036298	XLOC_022692	XLOC_022692	novel	Novel_lncRNA	R3	18896243	18899478	-	5	2133	149
TCONS_00036299	XLOC_022692	XLOC_022692	novel	Novel_lncRNA	R3	18896243	18899478	-	4	2827	149
TCONS_00036310	XLOC_022701	XLOC_022701	novel	Novel_lncRNA	R3	18975631	18976359	-	3	303	88
TCONS_00036500	XLOC_022790	XLOC_022790	novel	Novel_lncRNA	R3	19772667	19775461	-	5	2026	128
TCONS_00036501	XLOC_022790	XLOC_022790	novel	Novel_lncRNA	R3	19772667	19775462	-	2	2094	92
TCONS_00036504	XLOC_022790	XLOC_022790	novel	Novel_lncRNA	R3	19772667	19775469	-	5	2028	128
TCONS_00036550	XLOC_022818	XLOC_022818	novel	Novel_lncRNA	R3	19992779	19993661	-	3	518	70
TCONS_00036551	XLOC_022818	XLOC_022818	novel	Novel_lncRNA	R3	19992779	19993728	-	3	594	77
TCONS_00036596	XLOC_022849	XLOC_022849	novel	Novel_lncRNA	R3	20183582	20185646	-	6	1565	406
TCONS_00036683	XLOC_022898	XLOC_022898	novel	Novel_lncRNA	R3	20557985	20562901	-	2	343	91
TCONS_00036700	XLOC_022911	XLOC_022911	novel	Novel_lncRNA	R3	20642808	20643843	-	3	802	136
TCONS_00036701	XLOC_022912	XLOC_022912	novel	Novel_lncRNA	R3	20646858	20652743	-	2	246	81
TCONS_00036702	XLOC_022913	XLOC_022913	novel	Novel_lncRNA	R3	20647796	20654345	-	2	910	113
TCONS_00036703	XLOC_022914	XLOC_022914	novel	Novel_lncRNA	R3	20648865	20655838	-	2	1334	115
TCONS_00036718	XLOC_022929	XLOC_022929	novel	Novel_lncRNA	R3	20759560	20765020	-	2	391	42
TCONS_00036720	XLOC_022930	XLOC_022930	novel	Novel_lncRNA	R3	20770011	20770330	-	2	251	74
TCONS_00036794	XLOC_022962	XLOC_022962	novel	Novel_lncRNA	R3	21098457	21102286	-	10	2653	289
TCONS_00036812	XLOC_022975	XLOC_022975	novel	Novel_lncRNA	R3	21212973	21213359	-	2	273	90
TCONS_00036838	XLOC_022995	XLOC_022995	novel	Novel_lncRNA	R3	21382674	21384219	-	3	930	81
TCONS_00036839	XLOC_022995	XLOC_022995	novel	Novel_lncRNA	R3	21382674	21384219	-	2	894	81
TCONS_00036840	XLOC_022995	XLOC_022995	novel	Novel_lncRNA	R3	21382674	21384220	-	3	957	103
TCONS_00037007	XLOC_023109	XLOC_023109	novel	Novel_lncRNA	R3	22208164	22208445	-	2	202	66
TCONS_00037010	XLOC_023112	XLOC_023112	novel	Novel_lncRNA	R3	22228820	22229947	-	2	899	239
TCONS_00037011	XLOC_023112	XLOC_023112	novel	Novel_lncRNA	R3	22228820	22229947	-	2	905	241
TCONS_00037035	XLOC_023131	XLOC_023131	novel	Novel_lncRNA	R3	22351379	22352150	-	2	545	87
TCONS_00037114	XLOC_023182	XLOC_023182	novel	Novel_lncRNA	R3	22706686	22707342	-	2	558	128
TCONS_00037246	XLOC_023262	XLOC_023262	novel	Novel_lncRNA	R3	23207907	23209463	-	3	820	143
TCONS_00037296	XLOC_023295	XLOC_023295	novel	Novel_lncRNA	R3	23414743	23415513	-	2	350	100
TCONS_00037372	XLOC_023340	XLOC_023340	novel	Novel_lncRNA	R3	23752828	23753270	-	2	350	116
TCONS_00037376	XLOC_023344	XLOC_023344	novel	Novel_lncRNA	R3	23762805	23763441	-	3	380	126
TCONS_00037650	XLOC_023500	XLOC_023500	novel	Novel_lncRNA	R3	24671205	24671919	-	2	525	91
TCONS_00037667	XLOC_023514	XLOC_023514	novel	Novel_lncRNA	R3	24762122	24763341	-	2	505	121
TCONS_00037683	XLOC_023525	XLOC_023525	novel	Novel_lncRNA	R3	24873146	24873516	-	2	263	80
TCONS_00037719	XLOC_023557	XLOC_023557	novel	Novel_lncRNA	R3	25022002	25022658	-	3	433	109
TCONS_00037769	XLOC_023589	XLOC_023589	novel	Novel_lncRNA	R3	25236089	25236951	-	2	675	112
TCONS_00037770	XLOC_023589	XLOC_023589	novel	Novel_lncRNA	R3	25236089	25236955	-	2	594	88
TCONS_00037830	XLOC_023622	XLOC_023622	novel	Novel_lncRNA	R3	25528907	25539931	-	4	377	88
TCONS_00037851	XLOC_023631	XLOC_023631	novel	Novel_lncRNA	R3	25578868	25579502	-	3	484	161
TCONS_00038035	XLOC_023727	XLOC_023727	novel	Novel_lncRNA	R3	26263696	26263998	-	2	223	74
TCONS_00038133	XLOC_023789	XLOC_023789	novel	Novel_lncRNA	R3	26681831	26682530	-	2	531	79
TCONS_00038144	XLOC_023794	XLOC_023794	novel	Novel_lncRNA	R3	26712605	26713484	-	4	571	98
TCONS_00038146	XLOC_023795	XLOC_023795	novel	Novel_lncRNA	R3	26721877	26722417	-	2	358	65
TCONS_00038196	XLOC_023826	XLOC_023826	novel	Novel_lncRNA	R3	26959414	26960115	-	4	356	118
TCONS_00038289	XLOC_023898	XLOC_023898	novel	Novel_lncRNA	R3	27283624	27284649	-	7	556	185
TCONS_00038290	XLOC_023898	XLOC_023898	novel	Novel_lncRNA	R3	27283624	27284654	-	7	551	173
TCONS_00038324	XLOC_023921	XLOC_023921	novel	Novel_lncRNA	R3	27398208	27398961	-	2	381	60
TCONS_00038407	XLOC_023986	XLOC_023986	novel	Novel_lncRNA	R3	27760054	27769305	-	32	4121	1148
TCONS_00038461	XLOC_024021	XLOC_024021	novel	Novel_lncRNA	R3	28043072	28043622	-	2	352	117
TCONS_00038464	XLOC_024024	XLOC_024024	novel	Novel_lncRNA	R3	28053296	28055615	-	5	2013	82
TCONS_00038465	XLOC_024024	XLOC_024024	novel	Novel_lncRNA	R3	28053296	28055615	-	7	1361	82
TCONS_00038467	XLOC_024026	XLOC_024026	novel	Novel_lncRNA	R3	28060476	28061150	-	2	476	123
TCONS_00038468	XLOC_024027	XLOC_024027	novel	Novel_lncRNA	R3	28063442	28064273	-	3	470	105
TCONS_00038561	XLOC_024078	XLOC_024078	novel	Novel_lncRNA	R3	28360184	28363169	-	2	1568	143
TCONS_00038577	XLOC_024092	XLOC_024092	novel	Novel_lncRNA	R3	28477604	28479678	-	3	877	218
TCONS_00038583	XLOC_024097	XLOC_024097	novel	Novel_lncRNA	R3	28505405	28506993	-	2	472	152
TCONS_00038634	XLOC_024136	XLOC_024136	novel	Novel_lncRNA	R3	28681311	28682238	-	2	679	68
TCONS_00038732	XLOC_024193	XLOC_024193	novel	Novel_lncRNA	R3	29060023	29060444	-	3	218	57
TCONS_00038894	XLOC_024299	XLOC_024299	novel	Novel_lncRNA	R4	648653	649554	+	3	703	57
TCONS_00038895	XLOC_024299	XLOC_024299	novel	Novel_lncRNA	R4	648653	649554	+	5	525	59
TCONS_00038931	XLOC_024325	XLOC_024325	novel	Novel_lncRNA	R4	839315	839838	+	2	407	49
TCONS_00038947	XLOC_024330	XLOC_024330	novel	Novel_lncRNA	R4	875860	876468	+	2	210	69
TCONS_00038962	XLOC_024341	XLOC_024341	novel	Novel_lncRNA	R4	933262	936800	+	4	1508	100
TCONS_00038983	XLOC_024351	XLOC_024351	novel	Novel_lncRNA	R4	992317	995180	+	2	2629	112
TCONS_00038989	XLOC_024356	XLOC_024356	novel	Novel_lncRNA	R4	1014668	1017912	+	9	1352	88
TCONS_00038990	XLOC_024356	XLOC_024356	novel	Novel_lncRNA	R4	1014687	1017912	+	10	1245	102
TCONS_00039015	XLOC_024377	XLOC_024377	novel	Novel_lncRNA	R4	1152616	1154245	+	3	1340	105
TCONS_00039081	XLOC_024403	XLOC_024403	novel	Novel_lncRNA	R4	1406493	1407879	+	2	254	64
TCONS_00039084	XLOC_024406	XLOC_024406	novel	Novel_lncRNA	R4	1421703	1422991	+	5	772	80
TCONS_00039087	XLOC_024409	XLOC_024409	novel	Novel_lncRNA	R4	1439538	1440221	+	4	435	91
TCONS_00039089	XLOC_024410	XLOC_024410	novel	Novel_lncRNA	R4	1441823	1442233	+	3	228	72
TCONS_00039109	XLOC_024425	XLOC_024425	novel	Novel_lncRNA	R4	1540560	1541951	+	3	727	111
TCONS_00039223	XLOC_024479	XLOC_024479	novel	Novel_lncRNA	R4	1875885	1876853	+	3	457	67
TCONS_00039311	XLOC_024533	XLOC_024533	novel	Novel_lncRNA	R4	2280855	2281631	+	2	373	65
TCONS_00039321	XLOC_024542	XLOC_024542	novel	Novel_lncRNA	R4	2331176	2331631	+	3	277	91
TCONS_00039349	XLOC_024564	XLOC_024564	novel	Novel_lncRNA	R4	2465221	2468167	+	5	2228	95
TCONS_00039350	XLOC_024564	XLOC_024564	novel	Novel_lncRNA	R4	2465221	2468167	+	4	2006	91
TCONS_00039432	XLOC_024624	XLOC_024624	novel	Novel_lncRNA	R4	2838536	2839214	+	2	571	106
TCONS_00039485	XLOC_024648	XLOC_024648	novel	Novel_lncRNA	R4	3061039	3062044	+	3	767	78
TCONS_00039488	XLOC_024651	XLOC_024651	novel	Novel_lncRNA	R4	3097298	3098389	+	2	981	119
TCONS_00039497	XLOC_024659	XLOC_024659	novel	Novel_lncRNA	R4	3150333	3150710	+	2	271	90
TCONS_00039521	XLOC_024670	XLOC_024670	novel	Novel_lncRNA	R4	3260149	3261766	+	2	831	70
TCONS_00039708	XLOC_024786	XLOC_024786	novel	Novel_lncRNA	R4	4119170	4120073	+	2	548	75
TCONS_00039756	XLOC_024819	XLOC_024819	novel	Novel_lncRNA	R4	4382729	4383082	+	2	277	64
TCONS_00039760	XLOC_024822	XLOC_024822	novel	Novel_lncRNA	R4	4399939	4401671	+	3	1079	66
TCONS_00039761	XLOC_024822	XLOC_024822	novel	Novel_lncRNA	R4	4399939	4401671	+	3	1091	67
TCONS_00039762	XLOC_024822	XLOC_024822	novel	Novel_lncRNA	R4	4399940	4401671	+	3	1071	88
TCONS_00039979	XLOC_024970	XLOC_024970	novel	Novel_lncRNA	R4	5428885	5429710	+	2	481	90
TCONS_00040038	XLOC_025017	XLOC_025017	novel	Novel_lncRNA	R4	5693264	5697311	+	2	652	62
TCONS_00040039	XLOC_025017	XLOC_025017	novel	Novel_lncRNA	R4	5693281	5697311	+	2	547	70
TCONS_00040040	XLOC_025017	XLOC_025017	novel	Novel_lncRNA	R4	5693311	5697311	+	2	521	51
TCONS_00040170	XLOC_025078	XLOC_025078	novel	Novel_lncRNA	R4	6207039	6208244	+	2	1129	81
TCONS_00040264	XLOC_025133	XLOC_025133	novel	Novel_lncRNA	R4	6635925	6637980	+	3	1885	110
TCONS_00040265	XLOC_025133	XLOC_025133	novel	Novel_lncRNA	R4	6635925	6637980	+	3	1862	110
TCONS_00040303	XLOC_025160	XLOC_025160	novel	Novel_lncRNA	R4	6784548	6785470	+	2	803	127
TCONS_00040318	XLOC_025174	XLOC_025174	novel	Novel_lncRNA	R4	6911461	6912107	+	2	273	89
TCONS_00040322	XLOC_025177	XLOC_025177	novel	Novel_lncRNA	R4	6944918	6948466	+	2	1140	209
TCONS_00040383	XLOC_025221	XLOC_025221	novel	Novel_lncRNA	R4	7279177	7280334	+	2	816	86
TCONS_00040384	XLOC_025221	XLOC_025221	novel	Novel_lncRNA	R4	7279183	7280334	+	2	1027	99
TCONS_00040400	XLOC_025232	XLOC_025232	novel	Novel_lncRNA	R4	7370053	7370593	+	3	340	57
TCONS_00040441	XLOC_025261	XLOC_025261	novel	Novel_lncRNA	R4	7633243	7633765	+	3	342	94
TCONS_00040589	XLOC_025359	XLOC_025359	novel	Novel_lncRNA	R4	8451322	8452859	+	6	751	80
TCONS_00040621	XLOC_025371	XLOC_025371	novel	Novel_lncRNA	R4	8534356	8535362	+	4	750	106
TCONS_00040677	XLOC_025405	XLOC_025405	novel	Novel_lncRNA	R4	8748044	8748662	+	2	454	87
TCONS_00040765	XLOC_025466	XLOC_025466	novel	Novel_lncRNA	R4	9162223	9163215	+	4	335	103
TCONS_00040781	XLOC_025475	XLOC_025475	novel	Novel_lncRNA	R4	9236773	9237533	+	2	493	107
TCONS_00040782	XLOC_025475	XLOC_025475	novel	Novel_lncRNA	R4	9236773	9237533	+	2	389	86
TCONS_00040784	XLOC_025477	XLOC_025477	novel	Novel_lncRNA	R4	9253498	9255636	+	2	1536	98
TCONS_00040785	XLOC_025477	XLOC_025477	novel	Novel_lncRNA	R4	9253498	9255636	+	4	515	69
TCONS_00040786	XLOC_025477	XLOC_025477	novel	Novel_lncRNA	R4	9253498	9255636	+	4	502	73
TCONS_00040787	XLOC_025477	XLOC_025477	novel	Novel_lncRNA	R4	9253498	9258120	+	4	1604	73
TCONS_00040788	XLOC_025477	XLOC_025477	novel	Novel_lncRNA	R4	9253498	9258120	+	4	499	73
TCONS_00040789	XLOC_025477	XLOC_025477	novel	Novel_lncRNA	R4	9253498	9258120	+	4	512	69
TCONS_00040790	XLOC_025477	XLOC_025477	novel	Novel_lncRNA	R4	9253513	9258120	+	3	1589	73
TCONS_00040791	XLOC_025477	XLOC_025477	novel	Novel_lncRNA	R4	9253514	9255636	+	3	1591	73
TCONS_00040792	XLOC_025477	XLOC_025477	novel	Novel_lncRNA	R4	9253514	9258120	+	4	483	73
TCONS_00040793	XLOC_025477	XLOC_025477	novel	Novel_lncRNA	R4	9253514	9258120	+	3	1588	73
TCONS_00040794	XLOC_025477	XLOC_025477	novel	Novel_lncRNA	R4	9253514	9258120	+	3	1517	98
TCONS_00040795	XLOC_025477	XLOC_025477	novel	Novel_lncRNA	R4	9255991	9258120	+	4	506	69
TCONS_00040796	XLOC_025477	XLOC_025477	novel	Novel_lncRNA	R4	9255991	9258161	+	4	1566	73
TCONS_00040797	XLOC_025477	XLOC_025477	novel	Novel_lncRNA	R4	9255992	9258120	+	4	492	73
TCONS_00040798	XLOC_025477	XLOC_025477	novel	Novel_lncRNA	R4	9256001	9260033	+	5	1107	99
TCONS_00040822	XLOC_025495	XLOC_025495	novel	Novel_lncRNA	R4	9393692	9395598	+	2	1775	89
TCONS_00040826	XLOC_025498	XLOC_025498	novel	Novel_lncRNA	R4	9426333	9427855	+	3	1337	74
TCONS_00040901	XLOC_025552	XLOC_025552	novel	Novel_lncRNA	R4	9777277	9777842	+	2	327	87
TCONS_00040910	XLOC_025560	XLOC_025560	novel	Novel_lncRNA	R4	9816468	9817751	+	2	1207	77
TCONS_00040934	XLOC_025578	XLOC_025578	novel	Novel_lncRNA	R4	9955934	9956613	+	2	607	81
TCONS_00041005	XLOC_025620	XLOC_025620	novel	Novel_lncRNA	R4	10323486	10325240	+	4	1404	58
TCONS_00041026	XLOC_025627	XLOC_025627	novel	Novel_lncRNA	R4	10357407	10358187	+	3	271	89
TCONS_00041049	XLOC_025639	XLOC_025639	novel	Novel_lncRNA	R4	10457866	10459512	+	3	998	114
TCONS_00041050	XLOC_025639	XLOC_025639	novel	Novel_lncRNA	R4	10457924	10459512	+	3	937	113
TCONS_00041083	XLOC_025658	XLOC_025658	novel	Novel_lncRNA	R4	10654020	10655177	+	3	714	75
TCONS_00041179	XLOC_025709	XLOC_025709	novel	Novel_lncRNA	R4	10999834	11000173	+	2	206	58
TCONS_00041190	XLOC_025719	XLOC_025719	novel	Novel_lncRNA	R4	11064075	11065171	+	2	1013	75
TCONS_00041325	XLOC_025803	XLOC_025803	novel	Novel_lncRNA	R4	11732940	11741685	+	2	790	71
TCONS_00041326	XLOC_025803	XLOC_025803	novel	Novel_lncRNA	R4	11732940	11741685	+	2	790	71
TCONS_00041327	XLOC_025803	XLOC_025803	novel	Novel_lncRNA	R4	11732940	11741685	+	2	790	71
TCONS_00041337	XLOC_025810	XLOC_025810	novel	Novel_lncRNA	R4	11823199	11824448	+	4	970	87
TCONS_00041349	XLOC_025819	XLOC_025819	novel	Novel_lncRNA	R4	11850117	11851390	+	3	636	134
TCONS_00041352	XLOC_025821	XLOC_025821	novel	Novel_lncRNA	R4	11854925	11856882	+	8	879	148
TCONS_00041384	XLOC_025843	XLOC_025843	novel	Novel_lncRNA	R4	12012930	12013899	+	2	856	93
TCONS_00041403	XLOC_025855	XLOC_025855	novel	Novel_lncRNA	R4	12058194	12058555	+	2	262	40
TCONS_00041431	XLOC_025865	XLOC_025865	novel	Novel_lncRNA	R4	12122531	12127748	+	2	620	189
TCONS_00041494	XLOC_025909	XLOC_025909	novel	Novel_lncRNA	R4	12387805	12388367	+	3	417	79
TCONS_00041535	XLOC_025941	XLOC_025941	novel	Novel_lncRNA	R4	12772452	12775031	+	7	690	97
TCONS_00041536	XLOC_025941	XLOC_025941	novel	Novel_lncRNA	R4	12773428	12775248	+	3	1423	130
TCONS_00041577	XLOC_025966	XLOC_025966	novel	Novel_lncRNA	R4	13031747	13033188	+	5	499	113
TCONS_00041578	XLOC_025966	XLOC_025966	novel	Novel_lncRNA	R4	13031855	13033188	+	5	380	95
TCONS_00041587	XLOC_025975	XLOC_025975	novel	Novel_lncRNA	R4	13082818	13088286	+	2	300	77
TCONS_00041589	XLOC_025976	XLOC_025976	novel	Novel_lncRNA	R4	13083549	13084903	+	2	683	108
TCONS_00041630	XLOC_025997	XLOC_025997	novel	Novel_lncRNA	R4	13262546	13263301	+	4	489	92
TCONS_00041634	XLOC_026001	XLOC_026001	novel	Novel_lncRNA	R4	13312624	13312968	+	2	211	69
TCONS_00041674	XLOC_026022	XLOC_026022	novel	Novel_lncRNA	R4	13505231	13506096	+	2	388	50
TCONS_00041675	XLOC_026022	XLOC_026022	novel	Novel_lncRNA	R4	13505231	13506096	+	2	502	68
TCONS_00041797	XLOC_026084	XLOC_026084	novel	Novel_lncRNA	R4	13886934	13888260	+	3	563	106
TCONS_00041816	XLOC_026098	XLOC_026098	novel	Novel_lncRNA	R4	13981649	13982445	+	2	687	64
TCONS_00041946	XLOC_026174	XLOC_026174	novel	Novel_lncRNA	R4	14597845	14600840	+	6	1962	247
TCONS_00042003	XLOC_026212	XLOC_026212	novel	Novel_lncRNA	R4	14888640	14890543	+	7	1080	101
TCONS_00042078	XLOC_026263	XLOC_026263	novel	Novel_lncRNA	R4	15247511	15248636	+	3	917	92
TCONS_00042081	XLOC_026266	XLOC_026266	novel	Novel_lncRNA	R4	15254095	15258928	+	2	251	70
TCONS_00042120	XLOC_026282	XLOC_026282	novel	Novel_lncRNA	R4	15348641	15349863	+	2	1180	93
TCONS_00042125	XLOC_026287	XLOC_026287	novel	Novel_lncRNA	R4	15374999	15375553	+	2	451	150
TCONS_00042142	XLOC_026298	XLOC_026298	novel	Novel_lncRNA	R4	15452035	15452730	+	2	597	195
TCONS_00042190	XLOC_026330	XLOC_026330	novel	Novel_lncRNA	R4	15723520	15724099	+	2	243	51
TCONS_00042266	XLOC_026369	XLOC_026369	novel	Novel_lncRNA	R4	16004528	16005791	+	2	1154	97
TCONS_00042337	XLOC_026423	XLOC_026423	novel	Novel_lncRNA	R4	16443668	16444222	+	3	369	64
TCONS_00042469	XLOC_026523	XLOC_026523	novel	Novel_lncRNA	R4	17302459	17303034	+	3	383	58
TCONS_00042491	XLOC_026534	XLOC_026534	novel	Novel_lncRNA	R4	17417186	17418377	+	2	302	65
TCONS_00042512	XLOC_026553	XLOC_026553	novel	Novel_lncRNA	R4	17579780	17581187	+	2	1276	124
TCONS_00042559	XLOC_026591	XLOC_026591	novel	Novel_lncRNA	R4	17854359	17857353	+	2	227	71
TCONS_00042560	XLOC_026592	XLOC_026592	novel	Novel_lncRNA	R4	17857465	17857783	+	2	229	63
TCONS_00042618	XLOC_026639	XLOC_026639	novel	Novel_lncRNA	R4	18155203	18158005	+	6	2300	82
TCONS_00042623	XLOC_026642	XLOC_026642	novel	Novel_lncRNA	R4	18172088	18173005	+	4	616	205
TCONS_00042649	XLOC_026661	XLOC_026661	novel	Novel_lncRNA	R4	18327546	18330780	+	2	594	67
TCONS_00042677	XLOC_026685	XLOC_026685	novel	Novel_lncRNA	R4	18526561	18530831	+	3	675	56
TCONS_00042678	XLOC_026685	XLOC_026685	novel	Novel_lncRNA	R4	18526561	18530831	+	3	675	56
TCONS_00042680	XLOC_026685	XLOC_026685	novel	Novel_lncRNA	R4	18528277	18530831	+	2	907	56
TCONS_00042681	XLOC_026685	XLOC_026685	novel	Novel_lncRNA	R4	18528429	18530831	+	2	755	56
TCONS_00042682	XLOC_026685	XLOC_026685	novel	Novel_lncRNA	R4	18528509	18530831	+	2	675	56
TCONS_00042723	XLOC_026704	XLOC_026704	novel	Novel_lncRNA	R4	18652752	18654108	+	5	817	124
TCONS_00042724	XLOC_026704	XLOC_026704	novel	Novel_lncRNA	R4	18652752	18654682	+	7	1238	103
TCONS_00042725	XLOC_026704	XLOC_026704	novel	Novel_lncRNA	R4	18652853	18654108	+	4	854	103
TCONS_00042758	XLOC_026731	XLOC_026731	novel	Novel_lncRNA	R4	18829006	18829395	+	2	312	103
TCONS_00042783	XLOC_026751	XLOC_026751	novel	Novel_lncRNA	R4	19050566	19051250	+	2	249	80
TCONS_00042825	XLOC_026777	XLOC_026777	novel	Novel_lncRNA	R4	19396867	19398662	+	2	285	71
TCONS_00042886	XLOC_026810	XLOC_026810	novel	Novel_lncRNA	R4	19827893	19831004	+	2	3046	105
TCONS_00042887	XLOC_026810	XLOC_026810	novel	Novel_lncRNA	R4	19828135	19831004	+	2	2682	92
TCONS_00042962	XLOC_026851	XLOC_026851	novel	Novel_lncRNA	R4	20209721	20215007	+	2	337	47
TCONS_00042984	XLOC_026867	XLOC_026867	novel	Novel_lncRNA	R4	20335722	20336325	+	2	504	62
TCONS_00043029	XLOC_026904	XLOC_026904	novel	Novel_lncRNA	R4	20662410	20670684	+	4	554	162
TCONS_00043041	XLOC_026914	XLOC_026914	novel	Novel_lncRNA	R4	20714783	20723460	+	6	868	176
TCONS_00043042	XLOC_026914	XLOC_026914	novel	Novel_lncRNA	R4	20714783	20724316	+	9	1100	276
TCONS_00043043	XLOC_026914	XLOC_026914	novel	Novel_lncRNA	R4	20714823	20722889	+	5	596	121
TCONS_00043044	XLOC_026914	XLOC_026914	novel	Novel_lncRNA	R4	20714892	20723898	+	8	923	253
TCONS_00043045	XLOC_026915	XLOC_026915	novel	Novel_lncRNA	R4	20716697	20725568	+	6	782	220
TCONS_00043046	XLOC_026915	XLOC_026915	novel	Novel_lncRNA	R4	20716697	20725568	+	6	782	220
TCONS_00043047	XLOC_026915	XLOC_026915	novel	Novel_lncRNA	R4	20716697	20725568	+	6	782	220
TCONS_00043048	XLOC_026915	XLOC_026915	novel	Novel_lncRNA	R4	20717312	20725568	+	5	634	171
TCONS_00043049	XLOC_026915	XLOC_026915	novel	Novel_lncRNA	R4	20717312	20725568	+	4	634	171
TCONS_00043050	XLOC_026915	XLOC_026915	novel	Novel_lncRNA	R4	20717314	20718383	+	4	567	170
TCONS_00043051	XLOC_026916	XLOC_026916	novel	Novel_lncRNA	R4	20718625	20726580	+	5	521	73
TCONS_00043052	XLOC_026916	XLOC_026916	novel	Novel_lncRNA	R4	20718639	20726580	+	4	507	73
TCONS_00043053	XLOC_026916	XLOC_026916	novel	Novel_lncRNA	R4	20718644	20726580	+	4	601	73
TCONS_00043054	XLOC_026916	XLOC_026916	novel	Novel_lncRNA	R4	20718654	20726580	+	3	592	73
TCONS_00043055	XLOC_026914	XLOC_026914	novel	Novel_lncRNA	R4	20721943	20722889	+	5	596	121
TCONS_00043056	XLOC_026916	XLOC_026916	novel	Novel_lncRNA	R4	20725763	20726580	+	3	589	92
TCONS_00043129	XLOC_026979	XLOC_026979	novel	Novel_lncRNA	R4	21322324	21323893	+	2	1454	131
TCONS_00043133	XLOC_026981	XLOC_026981	novel	Novel_lncRNA	R4	21346309	21346710	+	2	336	83
TCONS_00043146	XLOC_026986	XLOC_026986	novel	Novel_lncRNA	R4	21390811	21391286	+	3	312	83
TCONS_00043147	XLOC_026987	XLOC_026987	novel	Novel_lncRNA	R4	21391805	21392372	+	2	413	73
TCONS_00043168	XLOC_027003	XLOC_027003	novel	Novel_lncRNA	R4	21555359	21556441	+	2	906	81
TCONS_00043223	XLOC_027049	XLOC_027049	novel	Novel_lncRNA	R4	21979068	21985296	+	2	336	78
TCONS_00043251	XLOC_027061	XLOC_027061	novel	Novel_lncRNA	R4	22117282	22117869	+	2	496	83
TCONS_00043257	XLOC_027065	XLOC_027065	novel	Novel_lncRNA	R4	22136681	22138586	+	6	1267	121
TCONS_00043268	XLOC_027076	XLOC_027076	novel	Novel_lncRNA	R4	22196677	22197211	+	3	339	87
TCONS_00043273	XLOC_027080	XLOC_027080	novel	Novel_lncRNA	R4	22220980	22221869	+	3	681	59
TCONS_00043305	XLOC_027093	XLOC_027093	novel	Novel_lncRNA	R4	22349398	22350337	+	3	713	81
TCONS_00043306	XLOC_027093	XLOC_027093	novel	Novel_lncRNA	R4	22349416	22350337	+	2	799	90
TCONS_00043315	XLOC_027099	XLOC_027099	novel	Novel_lncRNA	R4	22420298	22420962	+	2	485	107
TCONS_00043339	XLOC_027122	XLOC_027122	novel	Novel_lncRNA	R4	22617683	22618156	+	2	201	51
TCONS_00043374	XLOC_027143	XLOC_027143	novel	Novel_lncRNA	R4	22852087	22855037	+	3	645	102
TCONS_00043380	XLOC_027145	XLOC_027145	novel	Novel_lncRNA	R4	22863926	22866664	+	2	375	74
TCONS_00043384	XLOC_027148	XLOC_027148	novel	Novel_lncRNA	R4	22877283	22878661	+	2	930	113
TCONS_00043428	XLOC_027179	XLOC_027179	novel	Novel_lncRNA	R4	23175357	23176403	+	2	822	111
TCONS_00043468	XLOC_027207	XLOC_027207	novel	Novel_lncRNA	R4	23629820	23630429	+	2	473	63
TCONS_00043469	XLOC_027208	XLOC_027208	novel	Novel_lncRNA	R4	23630595	23632337	+	7	763	173
TCONS_00043499	XLOC_027222	XLOC_027222	novel	Novel_lncRNA	R4	23773639	23774596	+	3	765	99
TCONS_00043516	XLOC_027239	XLOC_027239	novel	Novel_lncRNA	R4	23972136	23972652	+	2	318	56
TCONS_00043517	XLOC_027239	XLOC_027239	novel	Novel_lncRNA	R4	23972136	23972652	+	2	315	55
TCONS_00043523	XLOC_027244	XLOC_027244	novel	Novel_lncRNA	R4	24000750	24001707	+	3	604	73
TCONS_00043527	XLOC_027246	XLOC_027246	novel	Novel_lncRNA	R4	24014335	24015627	+	2	225	42
TCONS_00043561	XLOC_027258	XLOC_027258	novel	Novel_lncRNA	R4	24156161	24166768	+	3	601	68
TCONS_00043562	XLOC_027258	XLOC_027258	novel	Novel_lncRNA	R4	24156161	24167309	+	5	1144	117
TCONS_00043563	XLOC_027258	XLOC_027258	novel	Novel_lncRNA	R4	24156161	24167309	+	4	613	58
TCONS_00043569	XLOC_027258	XLOC_027258	novel	Novel_lncRNA	R4	24156162	24166768	+	3	602	58
TCONS_00043584	XLOC_027258	XLOC_027258	novel	Novel_lncRNA	R4	24188286	24190977	+	2	212	47
TCONS_00043608	XLOC_027258	XLOC_027258	novel	Novel_lncRNA	R4	24328840	24339851	+	3	319	55
TCONS_00043609	XLOC_027258	XLOC_027258	novel	Novel_lncRNA	R4	24328873	24331118	+	3	485	58
TCONS_00043613	XLOC_027258	XLOC_027258	novel	Novel_lncRNA	R4	24330306	24345749	+	2	328	58
TCONS_00043615	XLOC_027258	XLOC_027258	novel	Novel_lncRNA	R4	24338616	24345749	+	2	485	58
TCONS_00043618	XLOC_027258	XLOC_027258	novel	Novel_lncRNA	R4	24352443	24356568	+	2	217	41
TCONS_00043619	XLOC_027258	XLOC_027258	novel	Novel_lncRNA	R4	24352449	24356568	+	2	388	58
TCONS_00043620	XLOC_027285	XLOC_027285	novel	Novel_lncRNA	R4	24354330	24354843	+	2	338	58
TCONS_00043626	XLOC_027290	XLOC_027290	novel	Novel_lncRNA	R4	24381291	24381668	+	2	297	51
TCONS_00043658	XLOC_027313	XLOC_027313	novel	Novel_lncRNA	R4	24611539	24613398	+	4	1558	87
TCONS_00043659	XLOC_027313	XLOC_027313	novel	Novel_lncRNA	R4	24611539	24613398	+	4	1398	143
TCONS_00043681	XLOC_027323	XLOC_027323	novel	Novel_lncRNA	R4	24718305	24720303	+	6	1520	109
TCONS_00043682	XLOC_027323	XLOC_027323	novel	Novel_lncRNA	R4	24718305	24720303	+	6	1517	109
TCONS_00043718	XLOC_027343	XLOC_027343	novel	Novel_lncRNA	R4	24945876	24947098	+	2	727	79
TCONS_00043719	XLOC_027343	XLOC_027343	novel	Novel_lncRNA	R4	24945917	24947098	+	2	686	79
TCONS_00043823	XLOC_027429	XLOC_027429	novel	Novel_lncRNA	R4	25797111	25799738	+	7	1103	78
TCONS_00043824	XLOC_027429	XLOC_027429	novel	Novel_lncRNA	R4	25797111	25810427	+	10	1324	109
TCONS_00043825	XLOC_027429	XLOC_027429	novel	Novel_lncRNA	R4	25807801	25810427	+	7	1103	78
TCONS_00043835	XLOC_027437	XLOC_027437	novel	Novel_lncRNA	R4	25858418	25858854	+	3	275	74
TCONS_00043856	XLOC_027454	XLOC_027454	novel	Novel_lncRNA	R4	26052793	26053803	+	2	773	78
TCONS_00043922	XLOC_027500	XLOC_027500	novel	Novel_lncRNA	R4	26575068	26575607	+	2	512	75
TCONS_00043936	XLOC_027513	XLOC_027513	novel	Novel_lncRNA	R4	26696102	26699877	+	3	533	70
TCONS_00043937	XLOC_027513	XLOC_027513	novel	Novel_lncRNA	R4	26696115	26699877	+	2	370	53
TCONS_00043938	XLOC_027513	XLOC_027513	novel	Novel_lncRNA	R4	26699210	26700241	+	2	324	58
TCONS_00044091	XLOC_027613	XLOC_027613	novel	Novel_lncRNA	R4	27803638	27804013	+	2	219	73
TCONS_00044119	XLOC_027620	XLOC_027620	novel	Novel_lncRNA	R4	27890986	27893124	+	6	1627	82
TCONS_00044120	XLOC_027620	XLOC_027620	novel	Novel_lncRNA	R4	27890990	27893124	+	6	1595	86
TCONS_00044135	XLOC_027635	XLOC_027635	novel	Novel_lncRNA	R4	28001398	28002309	+	3	770	141
TCONS_00044229	XLOC_027704	XLOC_027704	novel	Novel_lncRNA	R4	28533641	28536454	+	5	1448	113
TCONS_00044230	XLOC_027704	XLOC_027704	novel	Novel_lncRNA	R4	28533641	28536454	+	3	2580	113
TCONS_00044232	XLOC_027704	XLOC_027704	novel	Novel_lncRNA	R4	28533641	28536454	+	5	1461	113
TCONS_00044233	XLOC_027704	XLOC_027704	novel	Novel_lncRNA	R4	28533641	28536454	+	3	2104	113
TCONS_00044234	XLOC_027704	XLOC_027704	novel	Novel_lncRNA	R4	28533641	28536454	+	4	1615	113
TCONS_00044235	XLOC_027704	XLOC_027704	novel	Novel_lncRNA	R4	28533652	28536454	+	4	1759	113
TCONS_00044245	XLOC_027712	XLOC_027712	novel	Novel_lncRNA	R4	28617162	28617773	+	2	524	63
TCONS_00044279	XLOC_027735	XLOC_027735	novel	Novel_lncRNA	R4	28753999	28754860	+	3	481	73
TCONS_00044332	XLOC_027771	XLOC_027771	novel	Novel_lncRNA	R4	29048578	29049735	+	2	829	102
TCONS_00044336	XLOC_027774	XLOC_027774	novel	Novel_lncRNA	R4	29082964	29091427	+	2	395	75
TCONS_00044380	XLOC_027806	XLOC_027806	novel	Novel_lncRNA	R4	29405418	29406226	+	2	736	123
TCONS_00044381	XLOC_027806	XLOC_027806	novel	Novel_lncRNA	R4	29405497	29406226	+	2	592	106
TCONS_00044383	XLOC_027807	XLOC_027807	novel	Novel_lncRNA	R4	29422925	29423678	+	2	322	63
TCONS_00044542	XLOC_027924	XLOC_027924	novel	Novel_lncRNA	R4	30577295	30578811	+	2	1335	56
TCONS_00044543	XLOC_027924	XLOC_027924	novel	Novel_lncRNA	R4	30577295	30587870	+	3	752	67
TCONS_00044544	XLOC_027924	XLOC_027924	novel	Novel_lncRNA	R4	30577305	30587870	+	3	796	85
TCONS_00044545	XLOC_027925	XLOC_027925	novel	Novel_lncRNA	R4	30586729	30590436	+	2	1086	65
TCONS_00044559	XLOC_027935	XLOC_027935	novel	Novel_lncRNA	R4	30633713	30634199	+	4	242	80
TCONS_00044560	XLOC_027935	XLOC_027935	novel	Novel_lncRNA	R4	30633713	30634199	+	4	248	67
TCONS_00044596	XLOC_027952	XLOC_027952	novel	Novel_lncRNA	R4	30814460	30818976	+	19	2103	684
TCONS_00044597	XLOC_027952	XLOC_027952	novel	Novel_lncRNA	R4	30814460	30818976	+	19	2106	685
TCONS_00044604	XLOC_027958	XLOC_027958	novel	Novel_lncRNA	R4	30936479	30937561	+	2	729	75
TCONS_00044607	XLOC_027961	XLOC_027961	novel	Novel_lncRNA	R4	30963770	30965326	+	5	938	133
TCONS_00044654	XLOC_027991	XLOC_027991	novel	Novel_lncRNA	R4	31208425	31210041	+	4	1274	83
TCONS_00044655	XLOC_027991	XLOC_027991	novel	Novel_lncRNA	R4	31208425	31210041	+	4	1202	83
TCONS_00044656	XLOC_027991	XLOC_027991	novel	Novel_lncRNA	R4	31208425	31210041	+	4	1271	83
TCONS_00044657	XLOC_027991	XLOC_027991	novel	Novel_lncRNA	R4	31208425	31210041	+	4	1205	83
TCONS_00044658	XLOC_027991	XLOC_027991	novel	Novel_lncRNA	R4	31208458	31210041	+	3	1317	83
TCONS_00044659	XLOC_027991	XLOC_027991	novel	Novel_lncRNA	R4	31208464	31210041	+	3	1177	85
TCONS_00044730	XLOC_028045	XLOC_028045	novel	Novel_lncRNA	R4	31686602	31688913	+	5	850	70
TCONS_00044731	XLOC_028045	XLOC_028045	novel	Novel_lncRNA	R4	31686602	31688913	+	5	1405	70
TCONS_00044732	XLOC_028045	XLOC_028045	novel	Novel_lncRNA	R4	31686602	31688913	+	4	1932	129
TCONS_00044733	XLOC_028045	XLOC_028045	novel	Novel_lncRNA	R4	31686602	31688913	+	4	1235	68
TCONS_00044734	XLOC_028045	XLOC_028045	novel	Novel_lncRNA	R4	31686602	31688913	+	4	1765	129
TCONS_00044735	XLOC_028045	XLOC_028045	novel	Novel_lncRNA	R4	31686606	31688913	+	4	1899	129
TCONS_00044736	XLOC_028045	XLOC_028045	novel	Novel_lncRNA	R4	31686606	31688913	+	5	1013	68
TCONS_00044737	XLOC_028045	XLOC_028045	novel	Novel_lncRNA	R4	31686610	31688913	+	4	1638	73
TCONS_00044738	XLOC_028045	XLOC_028045	novel	Novel_lncRNA	R4	31686610	31688913	+	3	982	73
TCONS_00044739	XLOC_028045	XLOC_028045	novel	Novel_lncRNA	R4	31686610	31688913	+	4	741	70
TCONS_00044740	XLOC_028045	XLOC_028045	novel	Novel_lncRNA	R4	31686613	31688913	+	5	810	78
TCONS_00044742	XLOC_028045	XLOC_028045	novel	Novel_lncRNA	R4	31686613	31688913	+	3	2139	129
TCONS_00044823	XLOC_028108	XLOC_028108	novel	Novel_lncRNA	R4	32447506	32450984	+	3	2871	93
TCONS_00044829	XLOC_028111	XLOC_028111	novel	Novel_lncRNA	R4	32467045	32467398	+	2	252	38
TCONS_00044855	XLOC_028127	XLOC_028127	novel	Novel_lncRNA	R4	32574362	32576254	+	4	1391	89
TCONS_00044882	XLOC_028152	XLOC_028152	novel	Novel_lncRNA	R4	32793653	32794910	+	2	1169	100
TCONS_00044892	XLOC_028159	XLOC_028159	novel	Novel_lncRNA	R4	32846506	32847206	+	2	369	97
TCONS_00044918	XLOC_028180	XLOC_028180	novel	Novel_lncRNA	R4	32967388	32967917	+	2	419	74
TCONS_00044963	XLOC_028215	XLOC_028215	novel	Novel_lncRNA	R4	33155177	33156969	+	2	1686	121
TCONS_00044964	XLOC_028215	XLOC_028215	novel	Novel_lncRNA	R4	33155744	33156969	+	3	796	81
TCONS_00045108	XLOC_028298	XLOC_028298	novel	Novel_lncRNA	R4	33875956	33878887	+	11	1766	508
TCONS_00045143	XLOC_028324	XLOC_028324	novel	Novel_lncRNA	R4	34078747	34079402	+	3	367	107
TCONS_00045185	XLOC_028352	XLOC_028352	novel	Novel_lncRNA	R4	34337688	34339281	+	7	551	183
TCONS_00045224	XLOC_028384	XLOC_028384	novel	Novel_lncRNA	R4	34701596	34702114	+	2	420	93
TCONS_00045291	XLOC_028438	XLOC_028438	novel	Novel_lncRNA	R4	35082849	35084857	+	2	1519	111
TCONS_00045327	XLOC_028464	XLOC_028464	novel	Novel_lncRNA	R4	35262443	35263443	+	2	923	231
TCONS_00045329	XLOC_028466	XLOC_028466	novel	Novel_lncRNA	R4	35280862	35282039	+	5	364	85
TCONS_00045366	XLOC_028497	XLOC_028497	novel	Novel_lncRNA	R4	35477914	35480457	+	7	1522	108
TCONS_00045367	XLOC_028497	XLOC_028497	novel	Novel_lncRNA	R4	35477914	35480457	+	5	1737	92
TCONS_00045368	XLOC_028497	XLOC_028497	novel	Novel_lncRNA	R4	35477914	35480457	+	7	1573	108
TCONS_00045369	XLOC_028497	XLOC_028497	novel	Novel_lncRNA	R4	35477914	35480457	+	7	1516	106
TCONS_00045370	XLOC_028497	XLOC_028497	novel	Novel_lncRNA	R4	35477914	35480457	+	6	1634	106
TCONS_00045372	XLOC_028497	XLOC_028497	novel	Novel_lncRNA	R4	35477914	35480457	+	7	1556	106
TCONS_00045373	XLOC_028497	XLOC_028497	novel	Novel_lncRNA	R4	35477914	35480457	+	6	1651	108
TCONS_00045375	XLOC_028497	XLOC_028497	novel	Novel_lncRNA	R4	35477914	35480457	+	3	1813	92
TCONS_00045378	XLOC_028497	XLOC_028497	novel	Novel_lncRNA	R4	35477914	35480457	+	7	1511	106
TCONS_00045383	XLOC_028497	XLOC_028497	novel	Novel_lncRNA	R4	35477951	35480457	+	7	1492	106
TCONS_00045384	XLOC_028497	XLOC_028497	novel	Novel_lncRNA	R4	35477951	35480457	+	3	1761	94
TCONS_00045507	XLOC_028588	XLOC_028588	novel	Novel_lncRNA	R4	36176559	36183329	+	22	3337	1062
TCONS_00045618	XLOC_028659	XLOC_028659	novel	Novel_lncRNA	R4	36697604	36698575	+	2	887	75
TCONS_00045619	XLOC_028659	XLOC_028659	novel	Novel_lncRNA	R4	36697876	36698575	+	2	566	72
TCONS_00045668	XLOC_028691	XLOC_028691	novel	Novel_lncRNA	R4	36937231	36937915	+	2	570	148
TCONS_00045719	XLOC_028722	XLOC_028722	novel	Novel_lncRNA	R4	37165746	37166081	+	2	254	73
TCONS_00045728	XLOC_028725	XLOC_028725	novel	Novel_lncRNA	R4	37185868	37186842	+	2	690	97
TCONS_00045733	XLOC_028729	XLOC_028729	novel	Novel_lncRNA	R4	37206934	37207612	+	2	589	109
TCONS_00045807	XLOC_028771	XLOC_028771	novel	Novel_lncRNA	R4	37534513	37539159	+	3	944	101
TCONS_00045879	XLOC_028808	XLOC_028808	novel	Novel_lncRNA	R4	37842391	37844307	+	10	1002	229
TCONS_00045903	XLOC_028825	XLOC_028825	novel	Novel_lncRNA	R4	37951602	37952517	+	5	591	193
TCONS_00045927	XLOC_028840	XLOC_028840	novel	Novel_lncRNA	R4	38115400	38121967	+	2	577	94
TCONS_00045930	XLOC_028842	XLOC_028842	novel	Novel_lncRNA	R4	38146717	38149648	+	8	1422	120
TCONS_00045931	XLOC_028842	XLOC_028842	novel	Novel_lncRNA	R4	38146717	38149648	+	7	1649	120
TCONS_00045932	XLOC_028842	XLOC_028842	novel	Novel_lncRNA	R4	38146727	38149648	+	8	1457	120
TCONS_00045933	XLOC_028842	XLOC_028842	novel	Novel_lncRNA	R4	38146738	38149648	+	7	1724	120
TCONS_00046091	XLOC_028957	XLOC_028957	novel	Novel_lncRNA	R4	38990761	38991516	+	4	409	136
TCONS_00046154	XLOC_029002	XLOC_029002	novel	Novel_lncRNA	R4	39347847	39351587	+	2	240	80
TCONS_00046163	XLOC_029009	XLOC_029009	novel	Novel_lncRNA	R4	39396116	39397692	+	2	918	110
TCONS_00046170	XLOC_029016	XLOC_029016	novel	Novel_lncRNA	R4	39422020	39422552	+	2	458	152
TCONS_00046228	XLOC_029048	XLOC_029048	novel	Novel_lncRNA	R4	39637461	39638292	+	2	571	78
TCONS_00046239	XLOC_029053	XLOC_029053	novel	Novel_lncRNA	R4	39686755	39688026	+	2	1134	168
TCONS_00046242	XLOC_029055	XLOC_029055	novel	Novel_lncRNA	R4	39709796	39710095	+	2	211	69
TCONS_00046302	XLOC_029078	XLOC_029078	novel	Novel_lncRNA	R4	39932753	39935461	+	2	1534	109
TCONS_00046303	XLOC_029078	XLOC_029078	novel	Novel_lncRNA	R4	39932753	39935461	+	4	1245	80
TCONS_00046305	XLOC_029080	XLOC_029080	novel	Novel_lncRNA	R4	39942204	39944276	+	5	848	195
TCONS_00046338	XLOC_029098	XLOC_029098	novel	Novel_lncRNA	R4	40036681	40038771	+	4	1088	97
TCONS_00046341	XLOC_029098	XLOC_029098	novel	Novel_lncRNA	R4	40036697	40038771	+	4	1066	93
TCONS_00046343	XLOC_029098	XLOC_029098	novel	Novel_lncRNA	R4	40036724	40038771	+	4	1027	84
TCONS_00046344	XLOC_029098	XLOC_029098	novel	Novel_lncRNA	R4	40036742	40038771	+	4	1015	78
TCONS_00046347	XLOC_029101	XLOC_029101	novel	Novel_lncRNA	R4	40078149	40079336	+	5	604	134
TCONS_00046389	XLOC_029132	XLOC_029132	novel	Novel_lncRNA	R4	40404350	40405459	+	2	258	50
TCONS_00046427	XLOC_029156	XLOC_029156	novel	Novel_lncRNA	R4	40604643	40606111	+	5	798	62
TCONS_00046430	XLOC_029159	XLOC_029159	novel	Novel_lncRNA	R4	40631540	40633504	+	4	995	63
TCONS_00046431	XLOC_029159	XLOC_029159	novel	Novel_lncRNA	R4	40631540	40633504	+	5	1054	63
TCONS_00046432	XLOC_029159	XLOC_029159	novel	Novel_lncRNA	R4	40631578	40633504	+	5	994	63
TCONS_00046433	XLOC_029159	XLOC_029159	novel	Novel_lncRNA	R4	40632231	40633504	+	2	1186	86
TCONS_00046461	XLOC_029177	XLOC_029177	novel	Novel_lncRNA	R4	40715044	40717853	+	2	2066	80
TCONS_00046507	XLOC_029191	XLOC_029191	novel	Novel_lncRNA	R4	40817951	40819593	+	3	1418	102
TCONS_00046518	XLOC_029201	XLOC_029201	novel	Novel_lncRNA	R4	40901415	40901980	+	3	363	63
TCONS_00046519	XLOC_029201	XLOC_029201	novel	Novel_lncRNA	R4	40901481	40901980	+	3	300	44
TCONS_00046533	XLOC_029214	XLOC_029214	novel	Novel_lncRNA	R4	40972548	40975020	+	2	2383	166
TCONS_00046542	XLOC_029220	XLOC_029220	novel	Novel_lncRNA	R4	40989053	40990596	+	3	849	179
TCONS_00046575	XLOC_029244	XLOC_029244	novel	Novel_lncRNA	R4	41174126	41177452	+	11	1428	363
TCONS_00046579	XLOC_029248	XLOC_029248	novel	Novel_lncRNA	R4	41213575	41214611	+	4	750	148
TCONS_00046580	XLOC_029249	XLOC_029249	novel	Novel_lncRNA	R4	41215522	41216861	+	4	427	142
TCONS_00046612	XLOC_029268	XLOC_029268	novel	Novel_lncRNA	R4	41405066	41405736	+	2	582	115
TCONS_00046638	XLOC_029281	XLOC_029281	novel	Novel_lncRNA	R4	41516113	41517356	+	4	733	180
TCONS_00046639	XLOC_029281	XLOC_029281	novel	Novel_lncRNA	R4	41516113	41517356	+	5	925	244
TCONS_00046673	XLOC_029297	XLOC_029297	novel	Novel_lncRNA	R4	41612545	41612900	+	2	268	63
TCONS_00046674	XLOC_029298	XLOC_029298	novel	Novel_lncRNA	R4	41617011	41617937	+	3	430	102
TCONS_00046795	XLOC_029369	XLOC_029369	novel	Novel_lncRNA	R4	42120942	42121429	+	2	344	64
TCONS_00046878	XLOC_029422	XLOC_029422	novel	Novel_lncRNA	R4	42533108	42534433	+	4	980	112
TCONS_00046879	XLOC_029422	XLOC_029422	novel	Novel_lncRNA	R4	42533108	42534433	+	3	1011	112
TCONS_00046880	XLOC_029422	XLOC_029422	novel	Novel_lncRNA	R4	42533108	42534433	+	2	984	121
TCONS_00046882	XLOC_029422	XLOC_029422	novel	Novel_lncRNA	R4	42533174	42537599	+	3	1123	108
TCONS_00046883	XLOC_029422	XLOC_029422	novel	Novel_lncRNA	R4	42533525	42537599	+	3	894	108
TCONS_00046884	XLOC_029423	XLOC_029423	novel	Novel_lncRNA	R4	42534509	42535692	+	2	1083	121
TCONS_00046997	XLOC_029470	XLOC_029470	novel	Novel_lncRNA	R4	42928381	42929324	+	2	383	127
TCONS_00047111	XLOC_029539	XLOC_029539	novel	Novel_lncRNA	R4	43487920	43488625	+	2	615	101
TCONS_00047128	XLOC_029551	XLOC_029551	novel	Novel_lncRNA	R4	43572693	43573519	+	2	662	90
TCONS_00047133	XLOC_029556	XLOC_029556	novel	Novel_lncRNA	R4	43593089	43593809	+	3	226	58
TCONS_00047152	XLOC_029570	XLOC_029570	novel	Novel_lncRNA	R4	43728709	43731788	+	6	2403	79
TCONS_00047153	XLOC_029570	XLOC_029570	novel	Novel_lncRNA	R4	43728709	43731788	+	6	2266	79
TCONS_00047154	XLOC_029570	XLOC_029570	novel	Novel_lncRNA	R4	43728709	43731788	+	7	2040	101
TCONS_00047155	XLOC_029570	XLOC_029570	novel	Novel_lncRNA	R4	43728709	43731788	+	8	1917	122
TCONS_00047156	XLOC_029570	XLOC_029570	novel	Novel_lncRNA	R4	43728709	43731788	+	7	2199	79
TCONS_00047157	XLOC_029570	XLOC_029570	novel	Novel_lncRNA	R4	43728709	43731788	+	7	2170	122
TCONS_00047158	XLOC_029570	XLOC_029570	novel	Novel_lncRNA	R4	43728709	43731788	+	8	1946	79
TCONS_00047159	XLOC_029570	XLOC_029570	novel	Novel_lncRNA	R4	43728709	43731788	+	7	2161	79
TCONS_00047160	XLOC_029570	XLOC_029570	novel	Novel_lncRNA	R4	43728709	43731788	+	8	1893	122
TCONS_00047161	XLOC_029570	XLOC_029570	novel	Novel_lncRNA	R4	43728709	43731788	+	5	2448	101
TCONS_00047162	XLOC_029570	XLOC_029570	novel	Novel_lncRNA	R4	43728709	43731788	+	4	2469	85
TCONS_00047163	XLOC_029570	XLOC_029570	novel	Novel_lncRNA	R4	43728709	43731788	+	6	2374	122
TCONS_00047164	XLOC_029570	XLOC_029570	novel	Novel_lncRNA	R4	43728709	43731788	+	7	2132	122
TCONS_00047165	XLOC_029570	XLOC_029570	novel	Novel_lncRNA	R4	43728716	43731788	+	7	2128	122
TCONS_00047166	XLOC_029570	XLOC_029570	novel	Novel_lncRNA	R4	43728716	43731788	+	6	2431	79
TCONS_00047167	XLOC_029570	XLOC_029570	novel	Novel_lncRNA	R4	43728716	43731788	+	8	1977	79
TCONS_00047168	XLOC_029570	XLOC_029570	novel	Novel_lncRNA	R4	43728716	43731788	+	8	1915	85
TCONS_00047169	XLOC_029570	XLOC_029570	novel	Novel_lncRNA	R4	43728716	43731788	+	8	1929	85
TCONS_00047203	XLOC_029599	XLOC_029599	novel	Novel_lncRNA	R4	43966092	43967035	+	3	690	72
TCONS_00047204	XLOC_029599	XLOC_029599	novel	Novel_lncRNA	R4	43966107	43967035	+	3	685	68
TCONS_00047234	XLOC_029618	XLOC_029618	novel	Novel_lncRNA	R4	44136550	44137695	+	3	958	86
TCONS_00047254	XLOC_029636	XLOC_029636	novel	Novel_lncRNA	R4	44328441	44329635	+	3	745	62
TCONS_00047255	XLOC_029636	XLOC_029636	novel	Novel_lncRNA	R4	44328441	44329635	+	3	694	88
TCONS_00047256	XLOC_029636	XLOC_029636	novel	Novel_lncRNA	R4	44328441	44329635	+	3	698	114
TCONS_00047257	XLOC_029636	XLOC_029636	novel	Novel_lncRNA	R4	44328441	44329635	+	3	992	80
TCONS_00047263	XLOC_029642	XLOC_029642	novel	Novel_lncRNA	R4	44391069	44391490	+	2	309	84
TCONS_00047270	XLOC_029647	XLOC_029647	novel	Novel_lncRNA	R4	44457638	44458357	+	2	259	85
TCONS_00047322	XLOC_029679	XLOC_029679	novel	Novel_lncRNA	R4	44779705	44783891	+	2	690	94
TCONS_00047323	XLOC_029679	XLOC_029679	novel	Novel_lncRNA	R4	44783245	44783891	+	2	557	89
TCONS_00047346	XLOC_029701	XLOC_029701	novel	Novel_lncRNA	R4	45016234	45017932	+	6	953	281
TCONS_00047347	XLOC_029702	XLOC_029702	novel	Novel_lncRNA	R4	45018776	45020363	+	5	575	155
TCONS_00047383	XLOC_029734	XLOC_029734	novel	Novel_lncRNA	R4	45311964	45312285	+	2	243	80
TCONS_00047393	XLOC_029743	XLOC_029743	novel	Novel_lncRNA	R4	45384605	45385469	+	3	542	93
TCONS_00047406	XLOC_029754	XLOC_029754	novel	Novel_lncRNA	R4	45435392	45436127	+	4	500	79
TCONS_00047435	XLOC_029771	XLOC_029771	novel	Novel_lncRNA	R4	45695193	45696480	+	4	726	154
TCONS_00047442	XLOC_029782	XLOC_029782	novel	Novel_lncRNA	R4	45800290	45801593	+	2	1230	72
TCONS_00047488	XLOC_029814	XLOC_029814	novel	Novel_lncRNA	R4	46182096	46182823	+	2	377	59
TCONS_00047500	XLOC_029821	XLOC_029821	novel	Novel_lncRNA	R4	46256592	46261169	+	7	3691	124
TCONS_00047501	XLOC_029821	XLOC_029821	novel	Novel_lncRNA	R4	46256592	46261169	+	8	2594	124
TCONS_00047548	XLOC_029848	XLOC_029848	novel	Novel_lncRNA	R4	46540213	46541107	+	4	444	96
TCONS_00047565	XLOC_029854	XLOC_029854	novel	Novel_lncRNA	R4	46588150	46590696	+	4	935	168
TCONS_00047580	XLOC_029863	XLOC_029863	novel	Novel_lncRNA	R4	46696376	46701304	+	2	360	116
TCONS_00047598	XLOC_029875	XLOC_029875	novel	Novel_lncRNA	R4	46775662	46777202	+	5	848	127
TCONS_00047599	XLOC_029875	XLOC_029875	novel	Novel_lncRNA	R4	46775673	46777202	+	3	802	141
TCONS_00047600	XLOC_029875	XLOC_029875	novel	Novel_lncRNA	R4	46775686	46777202	+	2	1286	139
TCONS_00047680	XLOC_029926	XLOC_029926	novel	Novel_lncRNA	R4	47286792	47287157	+	2	290	65
TCONS_00047690	XLOC_029932	XLOC_029932	novel	Novel_lncRNA	R4	47323766	47324891	+	2	1039	86
TCONS_00047691	XLOC_029932	XLOC_029932	novel	Novel_lncRNA	R4	47323947	47324891	+	2	873	85
TCONS_00047704	XLOC_029941	XLOC_029941	novel	Novel_lncRNA	R4	47394992	47401237	+	3	5453	114
TCONS_00047705	XLOC_029941	XLOC_029941	novel	Novel_lncRNA	R4	47394999	47401237	+	2	4027	114
TCONS_00047706	XLOC_029941	XLOC_029941	novel	Novel_lncRNA	R4	47394999	47401237	+	2	5976	114
TCONS_00047707	XLOC_029941	XLOC_029941	novel	Novel_lncRNA	R4	47394999	47401237	+	4	4712	107
TCONS_00047708	XLOC_029941	XLOC_029941	novel	Novel_lncRNA	R4	47394999	47401237	+	4	3591	114
TCONS_00047709	XLOC_029941	XLOC_029941	novel	Novel_lncRNA	R4	47394999	47401237	+	2	5709	114
TCONS_00047710	XLOC_029941	XLOC_029941	novel	Novel_lncRNA	R4	47394999	47401237	+	4	3234	114
TCONS_00047785	XLOC_029989	XLOC_029989	novel	Novel_lncRNA	R4	47820122	47821254	+	2	580	86
TCONS_00047787	XLOC_029989	XLOC_029989	novel	Novel_lncRNA	R4	47820131	47821254	+	2	555	72
TCONS_00047796	XLOC_029997	XLOC_029997	novel	Novel_lncRNA	R4	47880066	47884040	+	2	242	35
TCONS_00047798	XLOC_029998	XLOC_029998	novel	Novel_lncRNA	R4	47888366	47889085	+	2	326	90
TCONS_00047800	XLOC_030000	XLOC_030000	novel	Novel_lncRNA	R4	47914301	47915720	+	4	826	74
TCONS_00047860	XLOC_030048	XLOC_030048	novel	Novel_lncRNA	R4	48267461	48269870	+	6	1486	93
TCONS_00047861	XLOC_030048	XLOC_030048	novel	Novel_lncRNA	R4	48267461	48269870	+	5	1708	113
TCONS_00047862	XLOC_030048	XLOC_030048	novel	Novel_lncRNA	R4	48267462	48269870	+	5	1628	113
TCONS_00047863	XLOC_030048	XLOC_030048	novel	Novel_lncRNA	R4	48267471	48269870	+	5	1598	113
TCONS_00047865	XLOC_030048	XLOC_030048	novel	Novel_lncRNA	R4	48267498	48269870	+	7	1197	93
TCONS_00047867	XLOC_030048	XLOC_030048	novel	Novel_lncRNA	R4	48267521	48269870	+	6	1534	100
TCONS_00047899	XLOC_030066	XLOC_030066	novel	Novel_lncRNA	R4	48465776	48468859	+	11	1269	327
TCONS_00047900	XLOC_030066	XLOC_030066	novel	Novel_lncRNA	R4	48465962	48467252	+	6	606	180
TCONS_00047901	XLOC_030067	XLOC_030067	novel	Novel_lncRNA	R4	48470144	48470582	+	2	365	54
TCONS_00047997	XLOC_030130	XLOC_030130	novel	Novel_lncRNA	R4	49134911	49137004	+	4	1248	82
TCONS_00047998	XLOC_030130	XLOC_030130	novel	Novel_lncRNA	R4	49134911	49137004	+	4	1251	82
TCONS_00047999	XLOC_030130	XLOC_030130	novel	Novel_lncRNA	R4	49134911	49137004	+	4	1230	79
TCONS_00048000	XLOC_030130	XLOC_030130	novel	Novel_lncRNA	R4	49134911	49137004	+	4	1233	79
TCONS_00048001	XLOC_030130	XLOC_030130	novel	Novel_lncRNA	R4	49134937	49137004	+	4	1211	79
TCONS_00048002	XLOC_030130	XLOC_030130	novel	Novel_lncRNA	R4	49134952	49137004	+	4	1198	79
TCONS_00048059	XLOC_030170	XLOC_030170	novel	Novel_lncRNA	R4	49520166	49521499	+	2	1242	114
TCONS_00048080	XLOC_030186	XLOC_030186	novel	Novel_lncRNA	R4	49673428	49674283	+	2	542	133
TCONS_00048149	XLOC_030234	XLOC_030234	novel	Novel_lncRNA	R4	49956614	49957032	+	2	276	82
TCONS_00048200	XLOC_030254	XLOC_030254	novel	Novel_lncRNA	R4	111460	112204	-	2	484	67
TCONS_00048222	XLOC_030267	XLOC_030267	novel	Novel_lncRNA	R4	203663	204231	-	2	436	120
TCONS_00048248	XLOC_030280	XLOC_030280	novel	Novel_lncRNA	R4	275768	276987	-	4	779	120
TCONS_00048284	XLOC_030302	XLOC_030302	novel	Novel_lncRNA	R4	435064	435623	-	3	401	46
TCONS_00048330	XLOC_030336	XLOC_030336	novel	Novel_lncRNA	R4	674852	675351	-	3	392	130
TCONS_00048331	XLOC_030336	XLOC_030336	novel	Novel_lncRNA	R4	674852	675351	-	2	365	121
TCONS_00048332	XLOC_030336	XLOC_030336	novel	Novel_lncRNA	R4	674852	675353	-	3	421	140
TCONS_00048398	XLOC_030383	XLOC_030383	novel	Novel_lncRNA	R4	1014746	1017872	-	9	1241	88
TCONS_00048423	XLOC_030403	XLOC_030403	novel	Novel_lncRNA	R4	1152697	1153666	-	3	680	105
TCONS_00048448	XLOC_030413	XLOC_030413	novel	Novel_lncRNA	R4	1220951	1222051	-	3	685	114
TCONS_00048507	XLOC_030446	XLOC_030446	novel	Novel_lncRNA	R4	1421710	1422711	-	5	485	78
TCONS_00048555	XLOC_030477	XLOC_030477	novel	Novel_lncRNA	R4	1630362	1631078	-	3	499	72
TCONS_00048556	XLOC_030478	XLOC_030478	novel	Novel_lncRNA	R4	1636517	1637507	-	2	849	84
TCONS_00048629	XLOC_030509	XLOC_030509	novel	Novel_lncRNA	R4	1831916	1832483	-	2	366	87
TCONS_00048686	XLOC_030533	XLOC_030533	novel	Novel_lncRNA	R4	2008529	2008970	-	3	211	70
TCONS_00048699	XLOC_030543	XLOC_030543	novel	Novel_lncRNA	R4	2063600	2064339	-	3	574	191
TCONS_00048700	XLOC_030544	XLOC_030544	novel	Novel_lncRNA	R4	2064519	2064931	-	2	299	54
TCONS_00048774	XLOC_030589	XLOC_030589	novel	Novel_lncRNA	R4	2398624	2400971	-	10	1526	424
TCONS_00048789	XLOC_030599	XLOC_030599	novel	Novel_lncRNA	R4	2465260	2467306	-	4	1469	92
TCONS_00048841	XLOC_030633	XLOC_030633	novel	Novel_lncRNA	R4	2712236	2715196	-	2	1513	80
TCONS_00048845	XLOC_030635	XLOC_030635	novel	Novel_lncRNA	R4	2729995	2730537	-	2	293	58
TCONS_00048931	XLOC_030682	XLOC_030682	novel	Novel_lncRNA	R4	3061143	3061693	-	2	352	61
TCONS_00049019	XLOC_030748	XLOC_030748	novel	Novel_lncRNA	R4	3500257	3502724	-	3	721	93
TCONS_00049020	XLOC_030748	XLOC_030748	novel	Novel_lncRNA	R4	3500257	3502748	-	2	1433	101
TCONS_00049173	XLOC_030851	XLOC_030851	novel	Novel_lncRNA	R4	4119148	4120083	-	3	510	56
TCONS_00049187	XLOC_030860	XLOC_030860	novel	Novel_lncRNA	R4	4180624	4181826	-	5	668	152
TCONS_00049252	XLOC_030910	XLOC_030910	novel	Novel_lncRNA	R4	4719261	4720102	-	2	755	177
TCONS_00049266	XLOC_030921	XLOC_030921	novel	Novel_lncRNA	R4	4765455	4765884	-	3	214	71
TCONS_00049267	XLOC_030922	XLOC_030922	novel	Novel_lncRNA	R4	4775431	4776579	-	3	626	116
TCONS_00049326	XLOC_030968	XLOC_030968	novel	Novel_lncRNA	R4	5102476	5102856	-	2	294	73
TCONS_00049450	XLOC_031049	XLOC_031049	novel	Novel_lncRNA	R4	5705619	5706131	-	3	346	115
TCONS_00049459	XLOC_031057	XLOC_031057	novel	Novel_lncRNA	R4	5771267	5772563	-	3	1000	153
TCONS_00049496	XLOC_031084	XLOC_031084	novel	Novel_lncRNA	R4	5993446	5995382	-	3	1774	91
TCONS_00049497	XLOC_031084	XLOC_031084	novel	Novel_lncRNA	R4	5993446	5995382	-	3	1793	91
TCONS_00049582	XLOC_031145	XLOC_031145	novel	Novel_lncRNA	R4	6417218	6417876	-	2	206	47
TCONS_00049621	XLOC_031169	XLOC_031169	novel	Novel_lncRNA	R4	6637384	6638128	-	3	563	56
TCONS_00049622	XLOC_031169	XLOC_031169	novel	Novel_lncRNA	R4	6637384	6638128	-	3	568	44
TCONS_00049725	XLOC_031230	XLOC_031230	novel	Novel_lncRNA	R4	7065556	7066513	-	2	325	63
TCONS_00049726	XLOC_031230	XLOC_031230	novel	Novel_lncRNA	R4	7065556	7066525	-	3	388	80
TCONS_00049787	XLOC_031278	XLOC_031278	novel	Novel_lncRNA	R4	7404532	7405067	-	3	289	95
TCONS_00049932	XLOC_031361	XLOC_031361	novel	Novel_lncRNA	R4	8013524	8014546	-	2	1001	73
TCONS_00049933	XLOC_031362	XLOC_031362	novel	Novel_lncRNA	R4	8022830	8023874	-	4	641	81
TCONS_00049963	XLOC_031381	XLOC_031381	novel	Novel_lncRNA	R4	8207871	8208179	-	2	219	73
TCONS_00050013	XLOC_031414	XLOC_031414	novel	Novel_lncRNA	R4	8449447	8449975	-	2	362	88
TCONS_00050046	XLOC_031428	XLOC_031428	novel	Novel_lncRNA	R4	8550793	8552460	-	5	563	93
TCONS_00050142	XLOC_031484	XLOC_031484	novel	Novel_lncRNA	R4	8928871	8933172	-	6	2421	441
TCONS_00050187	XLOC_031513	XLOC_031513	novel	Novel_lncRNA	R4	9133899	9138063	-	4	545	92
TCONS_00050188	XLOC_031513	XLOC_031513	novel	Novel_lncRNA	R4	9133899	9138063	-	4	580	87
TCONS_00050267	XLOC_031557	XLOC_031557	novel	Novel_lncRNA	R4	9537170	9538654	-	3	562	104
TCONS_00050269	XLOC_031557	XLOC_031557	novel	Novel_lncRNA	R4	9537170	9538723	-	4	701	100
TCONS_00050270	XLOC_031557	XLOC_031557	novel	Novel_lncRNA	R4	9537170	9538723	-	5	763	100
TCONS_00050385	XLOC_031642	XLOC_031642	novel	Novel_lncRNA	R4	10235089	10236483	-	7	695	229
TCONS_00050413	XLOC_031662	XLOC_031662	novel	Novel_lncRNA	R4	10359588	10361953	-	3	1872	101
TCONS_00050414	XLOC_031662	XLOC_031662	novel	Novel_lncRNA	R4	10359588	10361953	-	3	2209	101
TCONS_00050415	XLOC_031662	XLOC_031662	novel	Novel_lncRNA	R4	10359588	10361953	-	5	1531	101
TCONS_00050431	XLOC_031671	XLOC_031671	novel	Novel_lncRNA	R4	10424896	10425847	-	2	932	77
TCONS_00050458	XLOC_031684	XLOC_031684	novel	Novel_lncRNA	R4	10473364	10490945	-	2	227	31
TCONS_00050495	XLOC_031708	XLOC_031708	novel	Novel_lncRNA	R4	10631004	10632027	-	3	838	110
TCONS_00050497	XLOC_031708	XLOC_031708	novel	Novel_lncRNA	R4	10631004	10639898	-	3	910	85
TCONS_00050498	XLOC_031708	XLOC_031708	novel	Novel_lncRNA	R4	10631004	10639899	-	3	913	69
TCONS_00050500	XLOC_031708	XLOC_031708	novel	Novel_lncRNA	R4	10631004	10639979	-	3	898	110
TCONS_00050568	XLOC_031753	XLOC_031753	novel	Novel_lncRNA	R4	10879380	10881297	-	6	1430	474
TCONS_00050569	XLOC_031753	XLOC_031753	novel	Novel_lncRNA	R4	10879380	10890620	-	3	801	264
TCONS_00050570	XLOC_031753	XLOC_031753	novel	Novel_lncRNA	R4	10879380	10890626	-	4	807	266
TCONS_00050573	XLOC_031753	XLOC_031753	novel	Novel_lncRNA	R4	10889855	10890626	-	3	585	194
TCONS_00050574	XLOC_031756	XLOC_031756	novel	Novel_lncRNA	R4	10890680	10891194	-	3	318	105
TCONS_00050597	XLOC_031771	XLOC_031771	novel	Novel_lncRNA	R4	10999568	11000297	-	2	591	102
TCONS_00050598	XLOC_031771	XLOC_031771	novel	Novel_lncRNA	R4	10999568	11000306	-	2	605	76
TCONS_00050619	XLOC_031788	XLOC_031788	novel	Novel_lncRNA	R4	11107318	11109850	-	4	2156	214
TCONS_00050621	XLOC_031790	XLOC_031790	novel	Novel_lncRNA	R4	11116095	11117486	-	3	235	78
TCONS_00050666	XLOC_031809	XLOC_031809	novel	Novel_lncRNA	R4	11232105	11232850	-	2	650	65
TCONS_00050714	XLOC_031844	XLOC_031844	novel	Novel_lncRNA	R4	11466054	11471527	-	5	678	226
TCONS_00050715	XLOC_031844	XLOC_031844	novel	Novel_lncRNA	R4	11470325	11471548	-	5	701	233
TCONS_00050728	XLOC_031854	XLOC_031854	novel	Novel_lncRNA	R4	11557744	11558717	-	3	569	146
TCONS_00050753	XLOC_031870	XLOC_031870	novel	Novel_lncRNA	R4	11732940	11741501	-	2	606	71
TCONS_00050754	XLOC_031870	XLOC_031870	novel	Novel_lncRNA	R4	11732940	11741614	-	2	719	71
TCONS_00050767	XLOC_031882	XLOC_031882	novel	Novel_lncRNA	R4	11822970	11825296	-	4	2047	91
TCONS_00050768	XLOC_031882	XLOC_031882	novel	Novel_lncRNA	R4	11822970	11825299	-	6	1697	91
TCONS_00050769	XLOC_031882	XLOC_031882	novel	Novel_lncRNA	R4	11822970	11825299	-	6	1724	91
TCONS_00050787	XLOC_031890	XLOC_031890	novel	Novel_lncRNA	R4	11857215	11858351	-	4	401	98
TCONS_00050788	XLOC_031890	XLOC_031890	novel	Novel_lncRNA	R4	11857215	11858414	-	4	479	88
TCONS_00050823	XLOC_031910	XLOC_031910	novel	Novel_lncRNA	R4	11992023	11992787	-	2	678	56
TCONS_00050825	XLOC_031912	XLOC_031912	novel	Novel_lncRNA	R4	12006263	12011440	-	3	275	39
TCONS_00050897	XLOC_031959	XLOC_031959	novel	Novel_lncRNA	R4	12327321	12328372	-	2	970	66
TCONS_00050913	XLOC_031969	XLOC_031969	novel	Novel_lncRNA	R4	12387682	12388411	-	3	584	93
TCONS_00050929	XLOC_031984	XLOC_031984	novel	Novel_lncRNA	R4	12570698	12572501	-	4	1416	203
TCONS_00050999	XLOC_032034	XLOC_032034	novel	Novel_lncRNA	R4	13008894	13009626	-	3	565	66
TCONS_00051083	XLOC_032088	XLOC_032088	novel	Novel_lncRNA	R4	13465397	13466393	-	2	819	83
TCONS_00051104	XLOC_032092	XLOC_032092	novel	Novel_lncRNA	R4	13493741	13494600	-	2	777	68
TCONS_00051107	XLOC_032095	XLOC_032095	novel	Novel_lncRNA	R4	13505244	13506025	-	2	418	68
TCONS_00051166	XLOC_032134	XLOC_032134	novel	Novel_lncRNA	R4	13675631	13676018	-	2	270	89
TCONS_00051185	XLOC_032144	XLOC_032144	novel	Novel_lncRNA	R4	13732722	13733692	-	2	616	78
TCONS_00051203	XLOC_032157	XLOC_032157	novel	Novel_lncRNA	R4	13827445	13829180	-	2	1605	254
TCONS_00051251	XLOC_032180	XLOC_032180	novel	Novel_lncRNA	R4	13979399	13980818	-	2	1329	89
TCONS_00051342	XLOC_032233	XLOC_032233	novel	Novel_lncRNA	R4	14422265	14423162	-	2	806	73
TCONS_00051343	XLOC_032233	XLOC_032233	novel	Novel_lncRNA	R4	14422265	14423423	-	4	647	96
TCONS_00051345	XLOC_032233	XLOC_032233	novel	Novel_lncRNA	R4	14422265	14423934	-	6	940	136
TCONS_00051347	XLOC_032235	XLOC_032235	novel	Novel_lncRNA	R4	14444458	14445000	-	2	314	104
TCONS_00051401	XLOC_032258	XLOC_032258	novel	Novel_lncRNA	R4	14637274	14637732	-	2	215	60
TCONS_00051469	XLOC_032297	XLOC_032297	novel	Novel_lncRNA	R4	14879572	14881535	-	2	570	75
TCONS_00051478	XLOC_032302	XLOC_032302	novel	Novel_lncRNA	R4	14927467	14929051	-	2	1340	85
TCONS_00051479	XLOC_032302	XLOC_032302	novel	Novel_lncRNA	R4	14927467	14929051	-	2	1294	85
TCONS_00051513	XLOC_032324	XLOC_032324	novel	Novel_lncRNA	R4	15120733	15122291	-	2	1142	338
TCONS_00051514	XLOC_032325	XLOC_032325	novel	Novel_lncRNA	R4	15122659	15126247	-	11	1518	505
TCONS_00051555	XLOC_032342	XLOC_032342	novel	Novel_lncRNA	R4	15247401	15248258	-	3	649	92
TCONS_00051556	XLOC_032342	XLOC_032342	novel	Novel_lncRNA	R4	15247401	15248263	-	3	639	87
TCONS_00051607	XLOC_032354	XLOC_032354	novel	Novel_lncRNA	R4	15345882	15347232	-	3	1101	139
TCONS_00051707	XLOC_032404	XLOC_032404	novel	Novel_lncRNA	R4	15703409	15704290	-	2	722	133
TCONS_00051708	XLOC_032405	XLOC_032405	novel	Novel_lncRNA	R4	15722121	15724342	-	2	1885	122
TCONS_00051710	XLOC_032405	XLOC_032405	novel	Novel_lncRNA	R4	15722121	15724348	-	3	2118	122
TCONS_00051711	XLOC_032405	XLOC_032405	novel	Novel_lncRNA	R4	15722121	15724370	-	4	1345	122
TCONS_00051712	XLOC_032405	XLOC_032405	novel	Novel_lncRNA	R4	15722121	15724466	-	6	1522	122
TCONS_00051713	XLOC_032405	XLOC_032405	novel	Novel_lncRNA	R4	15722121	15724466	-	4	1682	122
TCONS_00051737	XLOC_032410	XLOC_032410	novel	Novel_lncRNA	R4	15833297	15833635	-	2	252	47
TCONS_00051757	XLOC_032423	XLOC_032423	novel	Novel_lncRNA	R4	15885613	15886154	-	2	475	79
TCONS_00051767	XLOC_032431	XLOC_032431	novel	Novel_lncRNA	R4	15968025	15969222	-	2	1103	81
TCONS_00051768	XLOC_032432	XLOC_032432	novel	Novel_lncRNA	R4	15979992	15981525	-	6	549	71
TCONS_00051769	XLOC_032432	XLOC_032432	novel	Novel_lncRNA	R4	15979992	15981691	-	7	809	71
TCONS_00051770	XLOC_032432	XLOC_032432	novel	Novel_lncRNA	R4	15979992	15981691	-	7	811	85
TCONS_00051802	XLOC_032452	XLOC_032452	novel	Novel_lncRNA	R4	16093894	16095383	-	2	393	95
TCONS_00051803	XLOC_032452	XLOC_032452	novel	Novel_lncRNA	R4	16094675	16095384	-	2	439	95
TCONS_00051836	XLOC_032465	XLOC_032465	novel	Novel_lncRNA	R4	16218432	16219232	-	2	361	65
TCONS_00052005	XLOC_032571	XLOC_032571	novel	Novel_lncRNA	R4	17141258	17142665	-	3	1213	305
TCONS_00052008	XLOC_032574	XLOC_032574	novel	Novel_lncRNA	R4	17150916	17152130	-	3	1051	248
TCONS_00052013	XLOC_032579	XLOC_032579	novel	Novel_lncRNA	R4	17183731	17184679	-	3	659	211
TCONS_00052050	XLOC_032600	XLOC_032600	novel	Novel_lncRNA	R4	17417184	17418403	-	2	330	65
TCONS_00052051	XLOC_032600	XLOC_032600	novel	Novel_lncRNA	R4	17417184	17418403	-	3	392	80
TCONS_00052052	XLOC_032600	XLOC_032600	novel	Novel_lncRNA	R4	17417184	17418403	-	2	784	68
TCONS_00052086	XLOC_032628	XLOC_032628	novel	Novel_lncRNA	R4	17703699	17704534	-	2	344	79
TCONS_00052098	XLOC_032637	XLOC_032637	novel	Novel_lncRNA	R4	17793514	17795981	-	3	752	108
TCONS_00052100	XLOC_032637	XLOC_032637	novel	Novel_lncRNA	R4	17795457	17796260	-	2	640	79
TCONS_00052101	XLOC_032637	XLOC_032637	novel	Novel_lncRNA	R4	17795457	17796260	-	2	699	79
TCONS_00052104	XLOC_032637	XLOC_032637	novel	Novel_lncRNA	R4	17819883	17820438	-	2	451	57
TCONS_00052199	XLOC_032707	XLOC_032707	novel	Novel_lncRNA	R4	18419033	18419335	-	2	232	47
TCONS_00052218	XLOC_032721	XLOC_032721	novel	Novel_lncRNA	R4	18528743	18530831	-	2	441	56
TCONS_00052219	XLOC_032721	XLOC_032721	novel	Novel_lncRNA	R4	18528743	18530831	-	2	441	56
TCONS_00052231	XLOC_032728	XLOC_032728	novel	Novel_lncRNA	R4	18572475	18572894	-	3	221	73
TCONS_00052238	XLOC_032734	XLOC_032734	novel	Novel_lncRNA	R4	18652308	18654682	-	4	2107	103
TCONS_00052239	XLOC_032734	XLOC_032734	novel	Novel_lncRNA	R4	18652308	18654682	-	7	1682	124
TCONS_00052240	XLOC_032734	XLOC_032734	novel	Novel_lncRNA	R4	18652308	18654682	-	6	1504	103
TCONS_00052241	XLOC_032734	XLOC_032734	novel	Novel_lncRNA	R4	18652308	18654682	-	6	1458	124
TCONS_00052249	XLOC_032738	XLOC_032738	novel	Novel_lncRNA	R4	18678547	18679214	-	2	464	67
TCONS_00052378	XLOC_032831	XLOC_032831	novel	Novel_lncRNA	R4	19711481	19712297	-	3	444	94
TCONS_00052379	XLOC_032832	XLOC_032832	novel	Novel_lncRNA	R4	19718408	19719871	-	5	879	225
TCONS_00052413	XLOC_032860	XLOC_032860	novel	Novel_lncRNA	R4	19970183	19971369	-	2	687	83
TCONS_00052567	XLOC_032950	XLOC_032950	novel	Novel_lncRNA	R4	20816248	20820908	-	2	474	42
TCONS_00052610	XLOC_032984	XLOC_032984	novel	Novel_lncRNA	R4	21023402	21023846	-	2	298	63
TCONS_00052611	XLOC_032984	XLOC_032984	novel	Novel_lncRNA	R4	21023402	21023847	-	2	320	70
TCONS_00052622	XLOC_032995	XLOC_032995	novel	Novel_lncRNA	R4	21198042	21198610	-	3	319	85
TCONS_00052646	XLOC_033013	XLOC_033013	novel	Novel_lncRNA	R4	21344795	21346690	-	4	1458	89
TCONS_00052647	XLOC_033013	XLOC_033013	novel	Novel_lncRNA	R4	21344795	21346691	-	5	955	89
TCONS_00052648	XLOC_033013	XLOC_033013	novel	Novel_lncRNA	R4	21344795	21346697	-	6	1465	88
TCONS_00052651	XLOC_033013	XLOC_033013	novel	Novel_lncRNA	R4	21344795	21346700	-	5	1577	112
TCONS_00052652	XLOC_033013	XLOC_033013	novel	Novel_lncRNA	R4	21344795	21346705	-	6	1252	112
TCONS_00052653	XLOC_033013	XLOC_033013	novel	Novel_lncRNA	R4	21344795	21346706	-	7	1144	88
TCONS_00052654	XLOC_033013	XLOC_033013	novel	Novel_lncRNA	R4	21344795	21346707	-	6	1076	89
TCONS_00052655	XLOC_033013	XLOC_033013	novel	Novel_lncRNA	R4	21344795	21346707	-	6	1040	88
TCONS_00052715	XLOC_033066	XLOC_033066	novel	Novel_lncRNA	R4	21922944	21924172	-	2	296	49
TCONS_00052720	XLOC_033071	XLOC_033071	novel	Novel_lncRNA	R4	21978609	21984701	-	2	208	68
TCONS_00052776	XLOC_033114	XLOC_033114	novel	Novel_lncRNA	R4	22348950	22351576	-	7	1688	113
TCONS_00052778	XLOC_033114	XLOC_033114	novel	Novel_lncRNA	R4	22348950	22351602	-	6	2113	85
TCONS_00052784	XLOC_033114	XLOC_033114	novel	Novel_lncRNA	R4	22348950	22351603	-	6	2123	85
TCONS_00052788	XLOC_033114	XLOC_033114	novel	Novel_lncRNA	R4	22348950	22351605	-	6	2143	85
TCONS_00052789	XLOC_033114	XLOC_033114	novel	Novel_lncRNA	R4	22348950	22351605	-	6	2134	85
TCONS_00052792	XLOC_033114	XLOC_033114	novel	Novel_lncRNA	R4	22348950	22351605	-	7	1708	113
TCONS_00052805	XLOC_033120	XLOC_033120	novel	Novel_lncRNA	R4	22420078	22420841	-	2	584	107
TCONS_00052863	XLOC_033157	XLOC_033157	novel	Novel_lncRNA	R4	22850497	22852987	-	2	293	48
TCONS_00052877	XLOC_033170	XLOC_033170	novel	Novel_lncRNA	R4	23090985	23091363	-	2	292	53
TCONS_00052914	XLOC_033200	XLOC_033200	novel	Novel_lncRNA	R4	23486738	23487371	-	3	449	83
TCONS_00052926	XLOC_033211	XLOC_033211	novel	Novel_lncRNA	R4	23583490	23588155	-	3	1609	117
TCONS_00052929	XLOC_033212	XLOC_033212	novel	Novel_lncRNA	R4	23592965	23593534	-	3	352	75
TCONS_00052950	XLOC_033225	XLOC_033225	novel	Novel_lncRNA	R4	23757613	23763763	-	3	2296	158
TCONS_00052956	XLOC_033230	XLOC_033230	novel	Novel_lncRNA	R4	23773567	23774549	-	2	893	131
TCONS_00052960	XLOC_033233	XLOC_033233	novel	Novel_lncRNA	R4	23831131	23835091	-	6	2267	125
TCONS_00052979	XLOC_033244	XLOC_033244	novel	Novel_lncRNA	R4	23972173	23972582	-	2	211	44
TCONS_00052990	XLOC_033254	XLOC_033254	novel	Novel_lncRNA	R4	24080706	24081110	-	2	278	54
TCONS_00052998	XLOC_033259	XLOC_033259	novel	Novel_lncRNA	R4	24156419	24166788	-	2	365	58
TCONS_00052999	XLOC_033259	XLOC_033259	novel	Novel_lncRNA	R4	24161505	24166779	-	2	404	58
TCONS_00053012	XLOC_033274	XLOC_033274	novel	Novel_lncRNA	R4	24328875	24330720	-	3	262	47
TCONS_00053015	XLOC_033274	XLOC_033274	novel	Novel_lncRNA	R4	24354249	24354859	-	2	435	58
TCONS_00053016	XLOC_033274	XLOC_033274	novel	Novel_lncRNA	R4	24354249	24356495	-	2	503	58
TCONS_00053028	XLOC_033284	XLOC_033284	novel	Novel_lncRNA	R4	24424352	24425643	-	3	728	79
TCONS_00053068	XLOC_033312	XLOC_033312	novel	Novel_lncRNA	R4	24662857	24665014	-	2	1236	126
TCONS_00053070	XLOC_033313	XLOC_033313	novel	Novel_lncRNA	R4	24693894	24694540	-	2	569	189
TCONS_00053083	XLOC_033319	XLOC_033319	novel	Novel_lncRNA	R4	24718417	24720070	-	5	1057	81
TCONS_00053089	XLOC_033324	XLOC_033324	novel	Novel_lncRNA	R4	24767980	24768734	-	3	289	65
TCONS_00053099	XLOC_033333	XLOC_033333	novel	Novel_lncRNA	R4	24853071	24862016	-	2	710	90
TCONS_00053101	XLOC_033333	XLOC_033333	novel	Novel_lncRNA	R4	24853928	24862871	-	2	707	92
TCONS_00053102	XLOC_033333	XLOC_033333	novel	Novel_lncRNA	R4	24853928	24862892	-	2	729	80
TCONS_00053133	XLOC_033360	XLOC_033360	novel	Novel_lncRNA	R4	25093670	25097197	-	2	463	68
TCONS_00053136	XLOC_033362	XLOC_033362	novel	Novel_lncRNA	R4	25097853	25099201	-	2	839	114
TCONS_00053137	XLOC_033362	XLOC_033362	novel	Novel_lncRNA	R4	25097853	25099228	-	2	1348	114
TCONS_00053157	XLOC_033375	XLOC_033375	novel	Novel_lncRNA	R4	25216394	25217431	-	2	975	105
TCONS_00053158	XLOC_033376	XLOC_033376	novel	Novel_lncRNA	R4	25263030	25263806	-	2	671	73
TCONS_00053186	XLOC_033400	XLOC_033400	novel	Novel_lncRNA	R4	25498560	25499550	-	4	491	95
TCONS_00053218	XLOC_033420	XLOC_033420	novel	Novel_lncRNA	R4	25710973	25713793	-	3	1090	69
TCONS_00053219	XLOC_033420	XLOC_033420	novel	Novel_lncRNA	R4	25710973	25713793	-	3	2472	69
TCONS_00053220	XLOC_033420	XLOC_033420	novel	Novel_lncRNA	R4	25710973	25713793	-	5	1453	69
TCONS_00053221	XLOC_033420	XLOC_033420	novel	Novel_lncRNA	R4	25710973	25713793	-	4	1542	69
TCONS_00053226	XLOC_033423	XLOC_033423	novel	Novel_lncRNA	R4	25718330	25720619	-	6	1319	85
TCONS_00053227	XLOC_033423	XLOC_033423	novel	Novel_lncRNA	R4	25718330	25720629	-	7	1398	86
TCONS_00053228	XLOC_033423	XLOC_033423	novel	Novel_lncRNA	R4	25718330	25720629	-	6	1798	97
TCONS_00053231	XLOC_033424	XLOC_033424	novel	Novel_lncRNA	R4	25721589	25723866	-	4	1006	66
TCONS_00053232	XLOC_033424	XLOC_033424	novel	Novel_lncRNA	R4	25721589	25723866	-	3	547	67
TCONS_00053239	XLOC_033428	XLOC_033428	novel	Novel_lncRNA	R4	25796252	25799752	-	6	1891	110
[truncated: 5,711 more rows]
