# Supplementary material for: Genome-wide identification of long non-coding RNAs and their potential functions in radish response to salt stress
Source: Front Genet. 2023 Nov 2;14:1232363. doi: 10.3389/fgene.2023.1232363 (PMC10656690; doi:10.3389/fgene.2023.1232363)
Supplement: Supplementary file 3 [file Table9.xlsx]

## Sheet: NA_1_vs_CK
pathway_term	rich_factor	qvalue	gene_number
Mismatch repair	0.25641	0.0707228	10
Homologous recombination	0.196429	0.118735	11
Glucosinolate biosynthesis	0.315789	0.118735	6
DNA replication	0.18	0.247715	9
mRNA surveillance pathway	0.131579	0.251766	15
Indole alkaloid biosynthesis	0.5	0.251766	3
Proteasome	0.155172	0.311495	9
Brassinosteroid biosynthesis	0.375	0.338104	3
Nucleotide excision repair	0.130435	0.510384	9
Biosynthesis of secondary metabolites	0.079397	0.510384	79
Fatty acid degradation	0.15	0.510384	6
Glycerolipid metabolism	0.134615	0.510384	7
Vitamin B6 metabolism	0.230769	0.510384	3
Photosynthesis - antenna proteins	0.181818	0.510384	4
Ubiquinone and other terpenoid-quinone biosynthesis	0.15625	0.510384	5
Galactose metabolism	0.127273	0.523763	7
Valine, leucine and isoleucine degradation	0.133333	0.523763	6
Tryptophan metabolism	0.133333	0.523763	6
Monoterpenoid biosynthesis	0.285714	0.54796	2
Non-homologous end-joining	0.25	0.62495	2

## Sheet: NA_2_vs_CK
pathway_term	rich_factor	qvalue	gene_number
Mismatch repair	0.282051	0.0914941	11
Plant hormone signal transduction	0.129151	0.311753	35
Homologous recombination	0.196429	0.311753	11
DNA replication	0.2	0.311753	10
Monoterpenoid biosynthesis	0.428571	0.689376	3
Ubiquinone and other terpenoid-quinone biosynthesis	0.1875	0.75552	6
Nucleotide excision repair	0.144928	0.75552	10
Glucosinolate biosynthesis	0.210526	0.75552	4
Glycerophospholipid metabolism	0.13253	0.75552	11
Valine, leucine and isoleucine degradation	0.155556	0.75552	7
mRNA surveillance pathway	0.122807	0.75552	14
Indole alkaloid biosynthesis	0.333333	0.75552	2
Fatty acid degradation	0.15	0.75552	6
Propanoate metabolism	0.181818	0.75552	4
Sulfur relay system	0.214286	0.75552	3
Cyanoamino acid metabolism	0.133333	0.75552	8
Zeatin biosynthesis	0.173913	0.75552	4
Glycerolipid metabolism	0.134615	0.75552	7
Biosynthesis of secondary metabolites	0.0894472	0.75552	89
Lysine biosynthesis	0.1875	0.75552	3

## Sheet: NA_3_vs_CK
pathway_term	rich_factor	qvalue	gene_number
Mismatch repair	0.512821	5.9395e-06	20
Homologous recombination	0.375	8.57357e-05	21
Nucleotide excision repair	0.318841	0.000284036	22
DNA replication	0.36	0.00036965	18
mRNA surveillance pathway	0.184211	0.136612	21
Vitamin B6 metabolism	0.384615	0.285467	5
Steroid biosynthesis	0.205882	0.909433	7
Terpenoid backbone biosynthesis	0.172414	0.909433	10
Basal transcription factors	0.163636	0.988767	9
Phosphatidylinositol signaling system	0.151515	0.988767	10
Glutathione metabolism	0.139785	0.988767	13
Glycerolipid metabolism	0.153846	0.988767	8
Cysteine and methionine metabolism	0.131313	0.988767	13
Plant-pathogen interaction	0.121951	0.988767	20
Galactose metabolism	0.145455	0.988767	8
Monoterpenoid biosynthesis	0.285714	0.988767	2
Photosynthesis - antenna proteins	0.181818	0.988767	4
Propanoate metabolism	0.181818	0.988767	4
Inositol phosphate metabolism	0.138462	0.988767	9
Non-homologous end-joining	0.25	0.988767	2

## Sheet: NA_4_vs_CK
pathway_term	rich_factor	qvalue	gene_number
Mismatch repair	0.230769	0.304483	9
Steroid biosynthesis	0.235294	0.304483	8
Glycerophospholipid metabolism	0.156627	0.304483	13
Homologous recombination	0.178571	0.304483	10
DNA replication	0.18	0.326188	9
Glycerolipid metabolism	0.173077	0.333363	9
Photosynthesis - antenna proteins	0.227273	0.460266	5
Fructose and mannose metabolism	0.153846	0.585588	8
Ubiquitin mediated proteolysis	0.114094	0.588312	17
Phosphatidylinositol signaling system	0.136364	0.588312	9
Amino sugar and nucleotide sugar metabolism	0.114754	0.588312	14
Nucleotide excision repair	0.130435	0.588312	9
Fatty acid biosynthesis	0.15	0.588312	6
Plant hormone signal transduction	0.095941	0.588312	26
Starch and sucrose metabolism	0.101064	0.588312	19
Biotin metabolism	0.214286	0.588312	3
Sulfur relay system	0.214286	0.588312	3
Zeatin biosynthesis	0.173913	0.588312	4
Cysteine and methionine metabolism	0.111111	0.63776	11
Phenylalanine, tyrosine and tryptophan biosynthesis	0.122807	0.692875	7

## Sheet: NA_5_vs_CK
pathway_term	rich_factor	qvalue	gene_number
Propanoate metabolism	0.318182	0.0450218	7
Ubiquinone and other terpenoid-quinone biosynthesis	0.1875	0.535442	6
Ubiquitin mediated proteolysis	0.100671	0.585444	15
Fatty acid metabolism	0.109589	0.70212	8
Fatty acid biosynthesis	0.125	0.70212	5
Selenocompound metabolism	0.166667	0.70212	3
Glycine, serine and threonine metabolism	0.101449	0.70212	7
Non-homologous end-joining	0.25	0.70212	2
Cysteine and methionine metabolism	0.0909091	0.70212	9
Glucosinolate biosynthesis	0.157895	0.70212	3
Biosynthesis of amino acids	0.0745098	0.70212	19
Glycosphingolipid biosynthesis - globo series	0.222222	0.70212	2
Porphyrin and chlorophyll metabolism	0.111111	0.70212	5
One carbon pool by folate	0.15	0.70212	3
Biosynthesis of secondary metabolites	0.0623116	0.70212	62
Valine, leucine and isoleucine biosynthesis	0.130435	0.855601	3
Vitamin B6 metabolism	0.153846	0.93439	2
Sphingolipid metabolism	0.115385	0.93439	3
Galactose metabolism	0.0909091	0.93439	5
Homologous recombination	0.0892857	0.93439	5

## Sheet: Sum up
#Term	ID
2-Oxocarboxylic acid metabolism	ath01210
Alanine, aspartate and glutamate metabolism	ath00250
alpha-Linolenic acid metabolism	ath00592
Amino sugar and nucleotide sugar metabolism	ath00520
Aminoacyl-tRNA biosynthesis	ath00970
Arachidonic acid metabolism	ath00590
Arginine and proline metabolism	ath00330
Ascorbate and aldarate metabolism	ath00053
Basal transcription factors	ath03022
Base excision repair	ath03410
beta-Alanine metabolism	ath00410
Biosynthesis of amino acids	ath01230
Biosynthesis of secondary metabolites	ath01110
Biosynthesis of unsaturated fatty acids	ath01040
Biotin metabolism	ath00780
Brassinosteroid biosynthesis	ath00905
Butanoate metabolism	ath00650
C5-Branched dibasic acid metabolism	ath00660
Carbon fixation in photosynthetic organisms	ath00710
Carbon metabolism	ath01200
Carotenoid biosynthesis	ath00906
Circadian rhythm - plant	ath04712
Citrate cycle (TCA cycle)	ath00020
Cutin, suberine and wax biosynthesis	ath00073
Cyanoamino acid metabolism	ath00460
Cysteine and methionine metabolism	ath00270
Diterpenoid biosynthesis	ath00904
DNA replication	ath03030
Endocytosis	ath04144
Ether lipid metabolism	ath00565
Fatty acid biosynthesis	ath00061
Fatty acid degradation	ath00071
Fatty acid elongation	ath00062
Fatty acid metabolism	ath01212
Flavonoid biosynthesis	ath00941
Folate biosynthesis	ath00790
Fructose and mannose metabolism	ath00051
Galactose metabolism	ath00052
Glucosinolate biosynthesis	ath00966
Glutathione metabolism	ath00480
Glycerolipid metabolism	ath00561
Glycerophospholipid metabolism	ath00564
Glycine, serine and threonine metabolism	ath00260
Glycolysis / Gluconeogenesis	ath00010
Glycosaminoglycan degradation	ath00531
Glycosphingolipid biosynthesis - ganglio series	ath00604
Glycosphingolipid biosynthesis - globo series	ath00603
Glycosylphosphatidylinositol(GPI)-anchor biosynthesis	ath00563
Glyoxylate and dicarboxylate metabolism	ath00630
Histidine metabolism	ath00340
Homologous recombination	ath03440
Indole alkaloid biosynthesis	ath00901
Inositol phosphate metabolism	ath00562
Isoquinoline alkaloid biosynthesis	ath00950
Limonene and pinene degradation	ath00903
Linoleic acid metabolism	ath00591
Lipoic acid metabolism	ath00785
Lysine biosynthesis	ath00300
Lysine degradation	ath00310
Metabolic pathways	ath01100
Mismatch repair	ath03430
Monoterpenoid biosynthesis	ath00902
mRNA surveillance pathway	ath03015
N-Glycan biosynthesis	ath00510
Nicotinate and nicotinamide metabolism	ath00760
Nitrogen metabolism	ath00910
Non-homologous end-joining	ath03450
Nucleotide excision repair	ath03420
One carbon pool by folate	ath00670
Other glycan degradation	ath00511
Oxidative phosphorylation	ath00190
Pantothenate and CoA biosynthesis	ath00770
Pentose and glucuronate interconversions	ath00040
Pentose phosphate pathway	ath00030
Peroxisome	ath04146
Phagosome	ath04145
Phenylalanine metabolism	ath00360
Phenylalanine, tyrosine and tryptophan biosynthesis	ath00400
Phenylpropanoid biosynthesis	ath00940
Phosphatidylinositol signaling system	ath04070
Photosynthesis	ath00195
Photosynthesis - antenna proteins	ath00196
Plant hormone signal transduction	ath04075
Plant-pathogen interaction	ath04626
Porphyrin and chlorophyll metabolism	ath00860
Propanoate metabolism	ath00640
Proteasome	ath03050
Protein export	ath03060
Protein processing in endoplasmic reticulum	ath04141
Purine metabolism	ath00230
Pyrimidine metabolism	ath00240
Pyruvate metabolism	ath00620
Regulation of autophagy	ath04140
Ribosome	ath03010
Ribosome biogenesis in eukaryotes	ath03008
RNA degradation	ath03018
RNA polymerase	ath03020
RNA transport	ath03013
Selenocompound metabolism	ath00450
SNARE interactions in vesicular transport	ath04130
Sphingolipid metabolism	ath00600
Spliceosome	ath03040
Starch and sucrose metabolism	ath00500
Steroid biosynthesis	ath00100
Stilbenoid, diarylheptanoid and gingerol biosynthesis	ath00945
Sulfur metabolism	ath00920
Sulfur relay system	ath04122
Taurine and hypotaurine metabolism	ath00430
Terpenoid backbone biosynthesis	ath00900
Thiamine metabolism	ath00730
Tropane, piperidine and pyridine alkaloid biosynthesis	ath00960
Tryptophan metabolism	ath00380
Tyrosine metabolism	ath00350
Ubiquinone and other terpenoid-quinone biosynthesis	ath00130
Ubiquitin mediated proteolysis	ath04120
Valine, leucine and isoleucine biosynthesis	ath00290
Valine, leucine and isoleucine degradation	ath00280
Vitamin B6 metabolism	ath00750
Zeatin biosynthesis	ath00908
