# Supplementary material for: Genome-wide identification of long non-coding RNAs and their potential functions in radish response to salt stress
Source: Front Genet. 2023 Nov 2;14:1232363. doi: 10.3389/fgene.2023.1232363 (PMC10656690; doi:10.3389/fgene.2023.1232363)
Supplement: Supplementary file 4 [file Table6.xlsx]

## Sheet: cis
Chromosome	lncRNA_ID	lncRNA_Gene_ID	lncRNA_Gene_Symbol	lncRNA_Status	lncRNA_Start	lncRNA_End	lncRNA_Strand	Gene_Id	Gene_Symbol	Gene_Start	Gene_End	Gene_Strand	Distance	Location
R1	TCONS_00002602	XLOC_001504	XLOC_001504	Novel_lncRNA	9836881	9839023	+	Rs018080	--	9800359	9801599	+	35281	downstream
R1	TCONS_00002602	XLOC_001504	XLOC_001504	Novel_lncRNA	9836881	9839023	+	Rs018110	--	9823515	9826574	-	10306	upstream
R1	TCONS_00002602	XLOC_001504	XLOC_001504	Novel_lncRNA	9836881	9839023	+	Rs018030	--	9755278	9765020	+	71860	downstream
R1	TCONS_00002602	XLOC_001504	XLOC_001504	Novel_lncRNA	9836881	9839023	+	Rs154770	--	9744943	9745791	-	91089	upstream
R1	TCONS_00002602	XLOC_001504	XLOC_001504	Novel_lncRNA	9836881	9839023	+	XLOC_001511	XLOC_001511	9902723	9904365	+	63700	upstream
R1	TCONS_00002602	XLOC_001504	XLOC_001504	Novel_lncRNA	9836881	9839023	+	Rs018130	--	9844826	9846477	-	5803	downstream
R1	TCONS_00002602	XLOC_001504	XLOC_001504	Novel_lncRNA	9836881	9839023	+	Rs018010	--	9757500	9760190	-	76690	upstream
R1	TCONS_00002602	XLOC_001504	XLOC_001504	Novel_lncRNA	9836881	9839023	+	Rs018050	--	9770193	9770996	+	65884	downstream
R1	TCONS_00002602	XLOC_001504	XLOC_001504	Novel_lncRNA	9836881	9839023	+	Rs018220	--	9926236	9931482	+	87213	upstream
R1	TCONS_00002602	XLOC_001504	XLOC_001504	Novel_lncRNA	9836881	9839023	+	Rs018190	--	9905922	9908437	+	66899	upstream
R1	TCONS_00002602	XLOC_001504	XLOC_001504	Novel_lncRNA	9836881	9839023	+	Rs018200	--	9918113	9920183	+	79090	upstream
R1	TCONS_00002602	XLOC_001504	XLOC_001504	Novel_lncRNA	9836881	9839023	+	Rs018100	--	9818432	9821386	+	15494	downstream
R1	TCONS_00002602	XLOC_001504	XLOC_001504	Novel_lncRNA	9836881	9839023	+	XLOC_001498	XLOC_001498	9787175	9791154	+	45726	downstream
R1	TCONS_00002602	XLOC_001504	XLOC_001504	Novel_lncRNA	9836881	9839023	+	Rs018140	--	9847254	9849522	-	8231	downstream
R1	TCONS_00002602	XLOC_001504	XLOC_001504	Novel_lncRNA	9836881	9839023	+	Rs018000	--	9746022	9747502	+	89378	downstream
R1	TCONS_00002602	XLOC_001504	XLOC_001504	Novel_lncRNA	9836881	9839023	+	Rs018250	--	9936640	9937176	-	97617	downstream
R1	TCONS_00002602	XLOC_001504	XLOC_001504	Novel_lncRNA	9836881	9839023	+	Rs018120	--	9843722	9844826	+	4699	upstream
R1	TCONS_00002602	XLOC_001504	XLOC_001504	Novel_lncRNA	9836881	9839023	+	Rs018040	--	9765334	9766041	-	70839	upstream
R1	TCONS_00002602	XLOC_001504	XLOC_001504	Novel_lncRNA	9836881	9839023	+	Rs018210	--	9920593	9922452	+	81570	upstream
R1	TCONS_00002602	XLOC_001504	XLOC_001504	Novel_lncRNA	9836881	9839023	+	Rs018160	--	9865101	9866328	-	26078	downstream
R1	TCONS_00002602	XLOC_001504	XLOC_001504	Novel_lncRNA	9836881	9839023	+	Rs018230	--	9932624	9934181	+	93601	upstream
R1	TCONS_00002602	XLOC_001504	XLOC_001504	Novel_lncRNA	9836881	9839023	+	Rs018240	--	9934181	9936640	+	95158	upstream
R1	TCONS_00002604	XLOC_001505	XLOC_001505	Novel_lncRNA	9840263	9841721	+	Rs018080	--	9800359	9801599	+	38663	downstream
R1	TCONS_00002604	XLOC_001505	XLOC_001505	Novel_lncRNA	9840263	9841721	+	Rs018110	--	9823515	9826574	-	13688	upstream
R1	TCONS_00002604	XLOC_001505	XLOC_001505	Novel_lncRNA	9840263	9841721	+	Rs018030	--	9755278	9765020	+	75242	downstream
R1	TCONS_00002604	XLOC_001505	XLOC_001505	Novel_lncRNA	9840263	9841721	+	Rs154770	--	9744943	9745791	-	94471	upstream
R1	TCONS_00002604	XLOC_001505	XLOC_001505	Novel_lncRNA	9840263	9841721	+	XLOC_001511	XLOC_001511	9902723	9904365	+	61002	upstream
R1	TCONS_00002604	XLOC_001505	XLOC_001505	Novel_lncRNA	9840263	9841721	+	Rs018130	--	9844826	9846477	-	3105	downstream
R1	TCONS_00002604	XLOC_001505	XLOC_001505	Novel_lncRNA	9840263	9841721	+	Rs018010	--	9757500	9760190	-	80072	upstream
R1	TCONS_00002604	XLOC_001505	XLOC_001505	Novel_lncRNA	9840263	9841721	+	Rs018050	--	9770193	9770996	+	69266	downstream
R1	TCONS_00002604	XLOC_001505	XLOC_001505	Novel_lncRNA	9840263	9841721	+	Rs018260	--	9939405	9941636	-	97684	downstream
R1	TCONS_00002604	XLOC_001505	XLOC_001505	Novel_lncRNA	9840263	9841721	+	Rs018220	--	9926236	9931482	+	84515	upstream
R1	TCONS_00002604	XLOC_001505	XLOC_001505	Novel_lncRNA	9840263	9841721	+	Rs018190	--	9905922	9908437	+	64201	upstream
R1	TCONS_00002604	XLOC_001505	XLOC_001505	Novel_lncRNA	9840263	9841721	+	Rs018200	--	9918113	9920183	+	76392	upstream
R1	TCONS_00002604	XLOC_001505	XLOC_001505	Novel_lncRNA	9840263	9841721	+	Rs018100	--	9818432	9821386	+	18876	downstream
R1	TCONS_00002604	XLOC_001505	XLOC_001505	Novel_lncRNA	9840263	9841721	+	XLOC_001498	XLOC_001498	9787175	9791154	+	49108	downstream
R1	TCONS_00002604	XLOC_001505	XLOC_001505	Novel_lncRNA	9840263	9841721	+	Rs018140	--	9847254	9849522	-	5533	downstream
R1	TCONS_00002604	XLOC_001505	XLOC_001505	Novel_lncRNA	9840263	9841721	+	Rs018000	--	9746022	9747502	+	92760	downstream
R1	TCONS_00002604	XLOC_001505	XLOC_001505	Novel_lncRNA	9840263	9841721	+	Rs018250	--	9936640	9937176	-	94919	downstream
R1	TCONS_00002604	XLOC_001505	XLOC_001505	Novel_lncRNA	9840263	9841721	+	Rs018120	--	9843722	9844826	+	2001	upstream
R1	TCONS_00002604	XLOC_001505	XLOC_001505	Novel_lncRNA	9840263	9841721	+	Rs018040	--	9765334	9766041	-	74221	upstream
R1	TCONS_00002604	XLOC_001505	XLOC_001505	Novel_lncRNA	9840263	9841721	+	Rs018210	--	9920593	9922452	+	78872	upstream
R1	TCONS_00002604	XLOC_001505	XLOC_001505	Novel_lncRNA	9840263	9841721	+	Rs018160	--	9865101	9866328	-	23380	downstream
R1	TCONS_00002604	XLOC_001505	XLOC_001505	Novel_lncRNA	9840263	9841721	+	Rs018230	--	9932624	9934181	+	90903	upstream
R1	TCONS_00002604	XLOC_001505	XLOC_001505	Novel_lncRNA	9840263	9841721	+	Rs018240	--	9934181	9936640	+	92460	upstream
R1	TCONS_00002605	XLOC_001505	XLOC_001505	Novel_lncRNA	9840263	9841721	+	Rs018080	--	9800359	9801599	+	38663	downstream
R1	TCONS_00002605	XLOC_001505	XLOC_001505	Novel_lncRNA	9840263	9841721	+	Rs018110	--	9823515	9826574	-	13688	upstream
R1	TCONS_00002605	XLOC_001505	XLOC_001505	Novel_lncRNA	9840263	9841721	+	Rs018030	--	9755278	9765020	+	75242	downstream
R1	TCONS_00002605	XLOC_001505	XLOC_001505	Novel_lncRNA	9840263	9841721	+	Rs154770	--	9744943	9745791	-	94471	upstream
R1	TCONS_00002605	XLOC_001505	XLOC_001505	Novel_lncRNA	9840263	9841721	+	XLOC_001511	XLOC_001511	9902723	9904365	+	61002	upstream
R1	TCONS_00002605	XLOC_001505	XLOC_001505	Novel_lncRNA	9840263	9841721	+	Rs018130	--	9844826	9846477	-	3105	downstream
R1	TCONS_00002605	XLOC_001505	XLOC_001505	Novel_lncRNA	9840263	9841721	+	Rs018010	--	9757500	9760190	-	80072	upstream
R1	TCONS_00002605	XLOC_001505	XLOC_001505	Novel_lncRNA	9840263	9841721	+	Rs018050	--	9770193	9770996	+	69266	downstream
R1	TCONS_00002605	XLOC_001505	XLOC_001505	Novel_lncRNA	9840263	9841721	+	Rs018260	--	9939405	9941636	-	97684	downstream
R1	TCONS_00002605	XLOC_001505	XLOC_001505	Novel_lncRNA	9840263	9841721	+	Rs018220	--	9926236	9931482	+	84515	upstream
R1	TCONS_00002605	XLOC_001505	XLOC_001505	Novel_lncRNA	9840263	9841721	+	Rs018190	--	9905922	9908437	+	64201	upstream
R1	TCONS_00002605	XLOC_001505	XLOC_001505	Novel_lncRNA	9840263	9841721	+	Rs018200	--	9918113	9920183	+	76392	upstream
R1	TCONS_00002605	XLOC_001505	XLOC_001505	Novel_lncRNA	9840263	9841721	+	Rs018100	--	9818432	9821386	+	18876	downstream
R1	TCONS_00002605	XLOC_001505	XLOC_001505	Novel_lncRNA	9840263	9841721	+	XLOC_001498	XLOC_001498	9787175	9791154	+	49108	downstream
R1	TCONS_00002605	XLOC_001505	XLOC_001505	Novel_lncRNA	9840263	9841721	+	Rs018140	--	9847254	9849522	-	5533	downstream
R1	TCONS_00002605	XLOC_001505	XLOC_001505	Novel_lncRNA	9840263	9841721	+	Rs018000	--	9746022	9747502	+	92760	downstream
R1	TCONS_00002605	XLOC_001505	XLOC_001505	Novel_lncRNA	9840263	9841721	+	Rs018250	--	9936640	9937176	-	94919	downstream
R1	TCONS_00002605	XLOC_001505	XLOC_001505	Novel_lncRNA	9840263	9841721	+	Rs018120	--	9843722	9844826	+	2001	upstream
R1	TCONS_00002605	XLOC_001505	XLOC_001505	Novel_lncRNA	9840263	9841721	+	Rs018040	--	9765334	9766041	-	74221	upstream
R1	TCONS_00002605	XLOC_001505	XLOC_001505	Novel_lncRNA	9840263	9841721	+	Rs018210	--	9920593	9922452	+	78872	upstream
R1	TCONS_00002605	XLOC_001505	XLOC_001505	Novel_lncRNA	9840263	9841721	+	Rs018160	--	9865101	9866328	-	23380	downstream
R1	TCONS_00002605	XLOC_001505	XLOC_001505	Novel_lncRNA	9840263	9841721	+	Rs018230	--	9932624	9934181	+	90903	upstream
R1	TCONS_00002605	XLOC_001505	XLOC_001505	Novel_lncRNA	9840263	9841721	+	Rs018240	--	9934181	9936640	+	92460	upstream
R1	TCONS_00002609	XLOC_001505	XLOC_001505	Novel_lncRNA	9840380	9841721	+	Rs018080	--	9800359	9801599	+	38780	downstream
R1	TCONS_00002609	XLOC_001505	XLOC_001505	Novel_lncRNA	9840380	9841721	+	Rs018110	--	9823515	9826574	-	13805	upstream
R1	TCONS_00002609	XLOC_001505	XLOC_001505	Novel_lncRNA	9840380	9841721	+	Rs018030	--	9755278	9765020	+	75359	downstream
R1	TCONS_00002609	XLOC_001505	XLOC_001505	Novel_lncRNA	9840380	9841721	+	Rs154770	--	9744943	9745791	-	94588	upstream
R1	TCONS_00002609	XLOC_001505	XLOC_001505	Novel_lncRNA	9840380	9841721	+	XLOC_001511	XLOC_001511	9902723	9904365	+	61002	upstream
R1	TCONS_00002609	XLOC_001505	XLOC_001505	Novel_lncRNA	9840380	9841721	+	Rs018130	--	9844826	9846477	-	3105	downstream
R1	TCONS_00002609	XLOC_001505	XLOC_001505	Novel_lncRNA	9840380	9841721	+	Rs018010	--	9757500	9760190	-	80189	upstream
R1	TCONS_00002609	XLOC_001505	XLOC_001505	Novel_lncRNA	9840380	9841721	+	Rs018050	--	9770193	9770996	+	69383	downstream
R1	TCONS_00002609	XLOC_001505	XLOC_001505	Novel_lncRNA	9840380	9841721	+	Rs018260	--	9939405	9941636	-	97684	downstream
R1	TCONS_00002609	XLOC_001505	XLOC_001505	Novel_lncRNA	9840380	9841721	+	Rs018220	--	9926236	9931482	+	84515	upstream
R1	TCONS_00002609	XLOC_001505	XLOC_001505	Novel_lncRNA	9840380	9841721	+	Rs018190	--	9905922	9908437	+	64201	upstream
R1	TCONS_00002609	XLOC_001505	XLOC_001505	Novel_lncRNA	9840380	9841721	+	Rs018200	--	9918113	9920183	+	76392	upstream
R1	TCONS_00002609	XLOC_001505	XLOC_001505	Novel_lncRNA	9840380	9841721	+	Rs018100	--	9818432	9821386	+	18993	downstream
R1	TCONS_00002609	XLOC_001505	XLOC_001505	Novel_lncRNA	9840380	9841721	+	XLOC_001498	XLOC_001498	9787175	9791154	+	49225	downstream
R1	TCONS_00002609	XLOC_001505	XLOC_001505	Novel_lncRNA	9840380	9841721	+	Rs018140	--	9847254	9849522	-	5533	downstream
R1	TCONS_00002609	XLOC_001505	XLOC_001505	Novel_lncRNA	9840380	9841721	+	Rs018000	--	9746022	9747502	+	92877	downstream
R1	TCONS_00002609	XLOC_001505	XLOC_001505	Novel_lncRNA	9840380	9841721	+	Rs018250	--	9936640	9937176	-	94919	downstream
R1	TCONS_00002609	XLOC_001505	XLOC_001505	Novel_lncRNA	9840380	9841721	+	Rs018120	--	9843722	9844826	+	2001	upstream
R1	TCONS_00002609	XLOC_001505	XLOC_001505	Novel_lncRNA	9840380	9841721	+	Rs018040	--	9765334	9766041	-	74338	upstream
R1	TCONS_00002609	XLOC_001505	XLOC_001505	Novel_lncRNA	9840380	9841721	+	Rs018210	--	9920593	9922452	+	78872	upstream
R1	TCONS_00002609	XLOC_001505	XLOC_001505	Novel_lncRNA	9840380	9841721	+	Rs018160	--	9865101	9866328	-	23380	downstream
R1	TCONS_00002609	XLOC_001505	XLOC_001505	Novel_lncRNA	9840380	9841721	+	Rs018230	--	9932624	9934181	+	90903	upstream
R1	TCONS_00002609	XLOC_001505	XLOC_001505	Novel_lncRNA	9840380	9841721	+	Rs018240	--	9934181	9936640	+	92460	upstream
R1	TCONS_00005020	XLOC_003151	XLOC_003151	Novel_lncRNA	24146389	24147541	+	Rs037190	--	24099644	24102769	+	43619	downstream
R1	TCONS_00005020	XLOC_003151	XLOC_003151	Novel_lncRNA	24146389	24147541	+	XLOC_006468	XLOC_006468	24076879	24079102	-	67286	upstream
R1	TCONS_00005020	XLOC_003151	XLOC_003151	Novel_lncRNA	24146389	24147541	+	Rs037320	--	24204628	24205600	-	57087	downstream
R1	TCONS_00005020	XLOC_003151	XLOC_003151	Novel_lncRNA	24146389	24147541	+	Rs037200	--	24105431	24107830	+	38558	downstream
R1	TCONS_00005020	XLOC_003151	XLOC_003151	Novel_lncRNA	24146389	24147541	+	Rs037240	--	24139764	24142277	-	4111	upstream
R1	TCONS_00005020	XLOC_003151	XLOC_003151	Novel_lncRNA	24146389	24147541	+	Rs037300	--	24193566	24197818	-	46025	downstream
R1	TCONS_00005020	XLOC_003151	XLOC_003151	Novel_lncRNA	24146389	24147541	+	Rs037150	--	24085466	24087089	+	59299	downstream
R1	TCONS_00005020	XLOC_003151	XLOC_003151	Novel_lncRNA	24146389	24147541	+	Rs037220	--	24115501	24118911	+	27477	downstream
R1	TCONS_00005020	XLOC_003151	XLOC_003151	Novel_lncRNA	24146389	24147541	+	Rs037340	--	24221665	24222862	-	74124	downstream
R1	TCONS_00005020	XLOC_003151	XLOC_003151	Novel_lncRNA	24146389	24147541	+	XLOC_006489	XLOC_006489	24247462	24251359	-	99921	downstream
R1	TCONS_00005020	XLOC_003151	XLOC_003151	Novel_lncRNA	24146389	24147541	+	Rs037260	--	24161731	24163646	+	14190	upstream
R1	TCONS_00005020	XLOC_003151	XLOC_003151	Novel_lncRNA	24146389	24147541	+	Rs037170	--	24093914	24096324	+	50064	downstream
R1	TCONS_00005020	XLOC_003151	XLOC_003151	Novel_lncRNA	24146389	24147541	+	Rs037130	--	24058324	24060397	+	85991	downstream
R1	TCONS_00005020	XLOC_003151	XLOC_003151	Novel_lncRNA	24146389	24147541	+	XLOC_006475	XLOC_006475	24117992	24125063	-	21325	upstream
R1	TCONS_00005020	XLOC_003151	XLOC_003151	Novel_lncRNA	24146389	24147541	+	XLOC_003159	XLOC_003159	24219384	24221373	+	71843	upstream
R1	TCONS_00005020	XLOC_003151	XLOC_003151	Novel_lncRNA	24146389	24147541	+	Rs037210	--	24108125	24112552	-	33836	upstream
R1	TCONS_00005020	XLOC_003151	XLOC_003151	Novel_lncRNA	24146389	24147541	+	Rs037180	--	24096539	24097461	+	48927	downstream
R1	TCONS_00005020	XLOC_003151	XLOC_003151	Novel_lncRNA	24146389	24147541	+	Rs037140	--	24060936	24065344	-	81044	upstream
R1	TCONS_00005020	XLOC_003151	XLOC_003151	Novel_lncRNA	24146389	24147541	+	Rs037230	--	24128022	24128346	+	18042	downstream
R1	TCONS_00005020	XLOC_003151	XLOC_003151	Novel_lncRNA	24146389	24147541	+	Rs037310	--	24202962	24203687	-	55421	downstream
R1	TCONS_00005020	XLOC_003151	XLOC_003151	Novel_lncRNA	24146389	24147541	+	Rs037270	--	24179527	24182767	+	31986	upstream
R1	TCONS_00005020	XLOC_003151	XLOC_003151	Novel_lncRNA	24146389	24147541	+	Rs037250	--	24152637	24157672	+	5096	upstream
R1	TCONS_00005020	XLOC_003151	XLOC_003151	Novel_lncRNA	24146389	24147541	+	Rs037120	--	24052615	24054318	+	92070	downstream
R1	TCONS_00005020	XLOC_003151	XLOC_003151	Novel_lncRNA	24146389	24147541	+	Rs037290	--	24192259	24192855	+	44718	upstream
R1	TCONS_00007404	XLOC_004531	XLOC_004531	Novel_lncRNA	7237812	7240251	-	Rs013610	--	7173240	7176063	+	61748	downstream
R1	TCONS_00007404	XLOC_004531	XLOC_004531	Novel_lncRNA	7237812	7240251	-	Rs013260	--	7324652	7325744	-	84401	downstream
R1	TCONS_00007404	XLOC_004531	XLOC_004531	Novel_lncRNA	7237812	7240251	-	Rs013590	--	7178811	7179435	+	58376	downstream
R1	TCONS_00007404	XLOC_004531	XLOC_004531	Novel_lncRNA	7237812	7240251	-	Rs013360	--	7333876	7335914	-	93625	downstream
R1	TCONS_00007404	XLOC_004531	XLOC_004531	Novel_lncRNA	7237812	7240251	-	Rs013630	--	7166193	7168200	-	69611	upstream
R1	TCONS_00007404	XLOC_004531	XLOC_004531	Novel_lncRNA	7237812	7240251	-	Rs595160	--	7283740	7287166	+	43489	upstream
R1	TCONS_00007404	XLOC_004531	XLOC_004531	Novel_lncRNA	7237812	7240251	-	Rs013450	--	7244742	7248770	-	4491	downstream
R1	TCONS_00007404	XLOC_004531	XLOC_004531	Novel_lncRNA	7237812	7240251	-	Rs013710	--	7144200	7145805	-	92006	upstream
R1	TCONS_00007404	XLOC_004531	XLOC_004531	Novel_lncRNA	7237812	7240251	-	Rs013300	--	7316661	7318699	-	76410	downstream
R1	TCONS_00007404	XLOC_004531	XLOC_004531	Novel_lncRNA	7237812	7240251	-	Rs013690	--	7148973	7149994	+	87817	downstream
R1	TCONS_00007404	XLOC_004531	XLOC_004531	Novel_lncRNA	7237812	7240251	-	Rs013470	--	7268384	7269901	-	28133	downstream
R1	TCONS_00007404	XLOC_004531	XLOC_004531	Novel_lncRNA	7237812	7240251	-	Rs013550	--	7191154	7193451	-	44360	upstream
R1	TCONS_00007404	XLOC_004531	XLOC_004531	Novel_lncRNA	7237812	7240251	-	Rs013430	--	7254837	7258263	+	14586	upstream
R1	TCONS_00007404	XLOC_004531	XLOC_004531	Novel_lncRNA	7237812	7240251	-	Rs013510	--	7270542	7271756	-	30291	downstream
R1	TCONS_00007404	XLOC_004531	XLOC_004531	Novel_lncRNA	7237812	7240251	-	Rs013410	--	7297290	7299197	-	57039	downstream
R1	TCONS_00007404	XLOC_004531	XLOC_004531	Novel_lncRNA	7237812	7240251	-	Rs013420	--	7264016	7266281	+	23765	upstream
R1	TCONS_00007404	XLOC_004531	XLOC_004531	Novel_lncRNA	7237812	7240251	-	Rs013390	--	7302024	7305357	-	61773	downstream
R1	TCONS_00007404	XLOC_004531	XLOC_004531	Novel_lncRNA	7237812	7240251	-	Rs013290	--	7319598	7320189	+	79347	upstream
R1	TCONS_00007404	XLOC_004531	XLOC_004531	Novel_lncRNA	7237812	7240251	-	Rs013660	--	7157330	7159076	-	78735	upstream
R1	TCONS_00007404	XLOC_004531	XLOC_004531	Novel_lncRNA	7237812	7240251	-	Rs013620	--	7168431	7169356	+	68455	downstream
R1	TCONS_00007404	XLOC_004531	XLOC_004531	Novel_lncRNA	7237812	7240251	-	Rs013560	--	7188832	7191154	+	46657	downstream
R1	TCONS_00007404	XLOC_004531	XLOC_004531	Novel_lncRNA	7237812	7240251	-	Rs013640	--	7165055	7166011	-	71800	upstream
R1	TCONS_00007404	XLOC_004531	XLOC_004531	Novel_lncRNA	7237812	7240251	-	Rs013580	--	7180941	7183094	+	54717	downstream
R1	TCONS_00007404	XLOC_004531	XLOC_004531	Novel_lncRNA	7237812	7240251	-	Rs013310	--	7312770	7316139	+	72519	upstream
R1	TCONS_00007404	XLOC_004531	XLOC_004531	Novel_lncRNA	7237812	7240251	-	Rs013600	--	7176706	7177857	-	59954	upstream
R1	TCONS_00007404	XLOC_004531	XLOC_004531	Novel_lncRNA	7237812	7240251	-	Rs013700	--	7144130	7147624	-	90187	upstream
R1	TCONS_00007404	XLOC_004531	XLOC_004531	Novel_lncRNA	7237812	7240251	-	Rs013270	--	7322806	7323702	-	82555	downstream
R1	TCONS_00007404	XLOC_004531	XLOC_004531	Novel_lncRNA	7237812	7240251	-	Rs013570	--	7186496	7187573	+	50238	downstream
R1	TCONS_00007404	XLOC_004531	XLOC_004531	Novel_lncRNA	7237812	7240251	-	Rs013400	--	7300512	7302024	+	60261	upstream
R1	TCONS_00007404	XLOC_004531	XLOC_004531	Novel_lncRNA	7237812	7240251	-	Rs013540	--	7193602	7196243	-	41568	upstream
R1	TCONS_00007404	XLOC_004531	XLOC_004531	Novel_lncRNA	7237812	7240251	-	Rs013460	--	7241640	7242854	-	1389	downstream
R1	TCONS_00007404	XLOC_004531	XLOC_004531	Novel_lncRNA	7237812	7240251	-	Rs013500	--	7273644	7277716	-	33393	downstream
R1	TCONS_00007404	XLOC_004531	XLOC_004531	Novel_lncRNA	7237812	7240251	-	Rs013480	--	7292922	7295187	+	52671	upstream
R1	TCONS_00007404	XLOC_004531	XLOC_004531	Novel_lncRNA	7237812	7240251	-	Rs013680	--	7150727	7153770	+	84041	downstream
R1	TCONS_00007404	XLOC_004531	XLOC_004531	Novel_lncRNA	7237812	7240251	-	Rs013520	--	7215557	7224089	+	13722	downstream
R1	TCONS_00007404	XLOC_004531	XLOC_004531	Novel_lncRNA	7237812	7240251	-	Rs013280	--	7337494	7339653	-	97243	downstream
R1	TCONS_00007404	XLOC_004531	XLOC_004531	Novel_lncRNA	7237812	7240251	-	Rs013670	--	7154197	7157158	+	80653	downstream
R1	TCONS_00007404	XLOC_004531	XLOC_004531	Novel_lncRNA	7237812	7240251	-	Rs013380	--	7306443	7308845	-	66192	downstream
R1	TCONS_00007404	XLOC_004531	XLOC_004531	Novel_lncRNA	7237812	7240251	-	Rs013340	--	7320278	7322433	-	80027	downstream
R1	TCONS_00007404	XLOC_004531	XLOC_004531	Novel_lncRNA	7237812	7240251	-	Rs013650	--	7161785	7163410	+	74401	downstream
R1	TCONS_00008687	XLOC_005289	XLOC_005289	Novel_lncRNA	12779137	12781226	-	Rs022230	--	12728725	12730706	-	48430	upstream
R1	TCONS_00008687	XLOC_005289	XLOC_005289	Novel_lncRNA	12779137	12781226	-	Rs022310	--	12691554	12692449	-	86687	upstream
R1	TCONS_00008687	XLOC_005289	XLOC_005289	Novel_lncRNA	12779137	12781226	-	Rs022210	--	12743799	12746290	+	32846	downstream
R1	TCONS_00008687	XLOC_005289	XLOC_005289	Novel_lncRNA	12779137	12781226	-	Rs022090	--	12836779	12838184	+	55553	upstream
R1	TCONS_00008687	XLOC_005289	XLOC_005289	Novel_lncRNA	12779137	12781226	-	Rs022190	--	12758191	12760286	-	18850	upstream
R1	TCONS_00008687	XLOC_005289	XLOC_005289	Novel_lncRNA	12779137	12781226	-	Rs022250	--	12715799	12717698	+	61438	downstream
R1	TCONS_00008687	XLOC_005289	XLOC_005289	Novel_lncRNA	12779137	12781226	-	Rs022330	--	12685884	12686765	-	92371	upstream
R1	TCONS_00008687	XLOC_005289	XLOC_005289	Novel_lncRNA	12779137	12781226	-	Rs022130	--	12801236	12803051	+	20010	upstream
R1	TCONS_00008687	XLOC_005289	XLOC_005289	Novel_lncRNA	12779137	12781226	-	Rs022080	--	12838501	12841250	-	57275	downstream
R1	TCONS_00008687	XLOC_005289	XLOC_005289	Novel_lncRNA	12779137	12781226	-	Rs022170	--	12768068	12768518	-	10618	upstream
R1	TCONS_00008687	XLOC_005289	XLOC_005289	Novel_lncRNA	12779137	12781226	-	Rs022290	--	12696572	12698488	+	80648	downstream
R1	TCONS_00008687	XLOC_005289	XLOC_005289	Novel_lncRNA	12779137	12781226	-	Rs022110	--	12812156	12812773	+	30930	upstream
R1	TCONS_00008687	XLOC_005289	XLOC_005289	Novel_lncRNA	12779137	12781226	-	Rs022070	--	12843385	12847195	-	62159	downstream
R1	TCONS_00008687	XLOC_005289	XLOC_005289	Novel_lncRNA	12779137	12781226	-	Rs022150	--	12789520	12790123	+	8294	upstream
R1	TCONS_00008687	XLOC_005289	XLOC_005289	Novel_lncRNA	12779137	12781226	-	Rs022870	--	12873632	12874941	+	92406	upstream
R1	TCONS_00008687	XLOC_005289	XLOC_005289	Novel_lncRNA	12779137	12781226	-	Rs022340	--	12680248	12681491	-	97645	upstream
R1	TCONS_00008687	XLOC_005289	XLOC_005289	Novel_lncRNA	12779137	12781226	-	Rs022220	--	12731503	12732793	-	46343	upstream
R1	TCONS_00008687	XLOC_005289	XLOC_005289	Novel_lncRNA	12779137	12781226	-	Rs022260	--	12719171	12720888	-	58248	upstream
R1	TCONS_00008687	XLOC_005289	XLOC_005289	Novel_lncRNA	12779137	12781226	-	Rs022180	--	12764263	12765553	-	13583	upstream
R1	TCONS_00008687	XLOC_005289	XLOC_005289	Novel_lncRNA	12779137	12781226	-	Rs022200	--	12746474	12748891	-	30245	upstream
R1	TCONS_00008687	XLOC_005289	XLOC_005289	Novel_lncRNA	12779137	12781226	-	Rs022320	--	12688837	12690249	-	88887	upstream
R1	TCONS_00008687	XLOC_005289	XLOC_005289	Novel_lncRNA	12779137	12781226	-	Rs022240	--	12727435	12728494	-	50642	upstream
R1	TCONS_00008687	XLOC_005289	XLOC_005289	Novel_lncRNA	12779137	12781226	-	Rs022100	--	12824445	12825843	-	43219	downstream
R1	TCONS_00008687	XLOC_005289	XLOC_005289	Novel_lncRNA	12779137	12781226	-	Rs022140	--	12790388	12792395	-	9162	downstream
R1	TCONS_00008687	XLOC_005289	XLOC_005289	Novel_lncRNA	12779137	12781226	-	Rs022160	--	12777414	12778738	-	398	upstream
R1	TCONS_00008687	XLOC_005289	XLOC_005289	Novel_lncRNA	12779137	12781226	-	Rs022860	--	12875081	12875717	+	93855	upstream
R1	TCONS_00009046	XLOC_005539	XLOC_005539	Novel_lncRNA	14981581	14990653	-	Rs025620	--	14929791	14932851	+	48729	downstream
R1	TCONS_00009046	XLOC_005539	XLOC_005539	Novel_lncRNA	14981581	14990653	-	Rs025750	--	15051636	15056115	-	60983	downstream
R1	TCONS_00009046	XLOC_005539	XLOC_005539	Novel_lncRNA	14981581	14990653	-	Rs025630	--	14935573	14937158	+	44422	downstream
R1	TCONS_00009046	XLOC_005539	XLOC_005539	Novel_lncRNA	14981581	14990653	-	Rs025770	--	15074518	15075343	-	83865	downstream
R1	TCONS_00009046	XLOC_005539	XLOC_005539	Novel_lncRNA	14981581	14990653	-	Rs025690	--	14991963	14994994	-	1310	downstream
R1	TCONS_00009046	XLOC_005539	XLOC_005539	Novel_lncRNA	14981581	14990653	-	Rs025710	--	14997465	14999359	+	6812	upstream
R1	TCONS_00009046	XLOC_005539	XLOC_005539	Novel_lncRNA	14981581	14990653	-	Rs025780	--	15082516	15082861	-	91863	downstream
R1	TCONS_00009046	XLOC_005539	XLOC_005539	Novel_lncRNA	14981581	14990653	-	Rs025720	--	15005086	15005740	+	14433	upstream
R1	TCONS_00009046	XLOC_005539	XLOC_005539	Novel_lncRNA	14981581	14990653	-	Rs025730	--	15018556	15025037	+	27903	upstream
R1	TCONS_00009046	XLOC_005539	XLOC_005539	Novel_lncRNA	14981581	14990653	-	XLOC_005527	XLOC_005527	14887690	14890415	-	91165	upstream
R1	TCONS_00009046	XLOC_005539	XLOC_005539	Novel_lncRNA	14981581	14990653	-	Rs025640	--	14937158	14939926	-	41654	upstream
R1	TCONS_00009046	XLOC_005539	XLOC_005539	Novel_lncRNA	14981581	14990653	-	Rs025740	--	15047192	15047660	+	56539	upstream
R1	TCONS_00009046	XLOC_005539	XLOC_005539	Novel_lncRNA	14981581	14990653	-	Rs025650	--	14943862	14944434	-	37146	upstream
R1	TCONS_00009046	XLOC_005539	XLOC_005539	Novel_lncRNA	14981581	14990653	-	Rs025760	--	15071427	15073651	-	80774	downstream
R1	TCONS_00009046	XLOC_005539	XLOC_005539	Novel_lncRNA	14981581	14990653	-	Rs025610	--	14911164	14915742	+	65838	downstream
R1	TCONS_00009046	XLOC_005539	XLOC_005539	Novel_lncRNA	14981581	14990653	-	Rs025700	--	14995865	14997255	-	5212	downstream
R1	TCONS_00009046	XLOC_005539	XLOC_005539	Novel_lncRNA	14981581	14990653	-	Rs025660	--	14964145	14965485	-	16095	upstream
R1	TCONS_00009046	XLOC_005539	XLOC_005539	Novel_lncRNA	14981581	14990653	-	Rs025680	--	14975437	14975972	+	5608	downstream
R1	TCONS_00009046	XLOC_005539	XLOC_005539	Novel_lncRNA	14981581	14990653	-	Rs025670	--	14968921	14972081	-	9499	upstream
R1	TCONS_00009419	XLOC_005798	XLOC_005798	Novel_lncRNA	17350894	17355996	-	Rs034850	--	17358017	17358845	-	2021	downstream
R1	TCONS_00009419	XLOC_005798	XLOC_005798	Novel_lncRNA	17350894	17355996	-	Rs517330	--	17382161	17382962	+	26165	upstream
R1	TCONS_00009419	XLOC_005798	XLOC_005798	Novel_lncRNA	17350894	17355996	-	Rs034890	--	17302985	17303945	+	46948	downstream
R1	TCONS_00009419	XLOC_005798	XLOC_005798	Novel_lncRNA	17350894	17355996	-	Rs034830	--	17364423	17364750	+	8427	upstream
R1	TCONS_00009419	XLOC_005798	XLOC_005798	Novel_lncRNA	17350894	17355996	-	Rs034860	--	17345668	17350154	-	739	upstream
R1	TCONS_00009419	XLOC_005798	XLOC_005798	Novel_lncRNA	17350894	17355996	-	Rs034920	--	17278055	17279490	+	71403	downstream
R1	TCONS_00009419	XLOC_005798	XLOC_005798	Novel_lncRNA	17350894	17355996	-	Rs034870	--	17338486	17339047	-	11846	upstream
R1	TCONS_00009419	XLOC_005798	XLOC_005798	Novel_lncRNA	17350894	17355996	-	Rs034910	--	17283264	17284241	+	66652	downstream
R1	TCONS_00009419	XLOC_005798	XLOC_005798	Novel_lncRNA	17350894	17355996	-	Rs517340	--	17383178	17384000	+	27182	upstream
R1	TCONS_00009419	XLOC_005798	XLOC_005798	Novel_lncRNA	17350894	17355996	-	Rs034900	--	17290941	17291642	-	59251	upstream
R1	TCONS_00009763	XLOC_006046	XLOC_006046	Novel_lncRNA	20011847	20013583	-	Rs030910	--	20097693	20099124	+	84110	upstream
R1	TCONS_00009763	XLOC_006046	XLOC_006046	Novel_lncRNA	20011847	20013583	-	Rs030960	--	20074490	20075173	-	60907	downstream
R1	TCONS_00009763	XLOC_006046	XLOC_006046	Novel_lncRNA	20011847	20013583	-	Rs030950	--	20044113	20045124	-	30530	downstream
R1	TCONS_00009763	XLOC_006046	XLOC_006046	Novel_lncRNA	20011847	20013583	-	Rs031110	--	19957588	19958750	-	53096	upstream
R1	TCONS_00009763	XLOC_006046	XLOC_006046	Novel_lncRNA	20011847	20013583	-	Rs031070	--	19978261	19978992	+	32854	downstream
R1	TCONS_00009763	XLOC_006046	XLOC_006046	Novel_lncRNA	20011847	20013583	-	Rs031080	--	19975555	19976188	+	35658	downstream
R1	TCONS_00009763	XLOC_006046	XLOC_006046	Novel_lncRNA	20011847	20013583	-	Rs030870	--	20106348	20107793	-	92765	downstream
R1	TCONS_00009763	XLOC_006046	XLOC_006046	Novel_lncRNA	20011847	20013583	-	Rs030980	--	20064720	20065731	-	51137	downstream
R1	TCONS_00009763	XLOC_006046	XLOC_006046	Novel_lncRNA	20011847	20013583	-	Rs031030	--	19996304	19998663	+	13183	downstream
R1	TCONS_00009763	XLOC_006046	XLOC_006046	Novel_lncRNA	20011847	20013583	-	Rs030880	--	20111793	20114205	+	98210	upstream
R1	TCONS_00009763	XLOC_006046	XLOC_006046	Novel_lncRNA	20011847	20013583	-	Rs031160	--	19934036	19934961	-	76885	upstream
R1	TCONS_00009763	XLOC_006046	XLOC_006046	Novel_lncRNA	20011847	20013583	-	Rs030920	--	20080507	20081019	-	66924	downstream
R1	TCONS_00009763	XLOC_006046	XLOC_006046	Novel_lncRNA	20011847	20013583	-	Rs031000	--	20008185	20008620	-	3226	upstream
R1	TCONS_00009763	XLOC_006046	XLOC_006046	Novel_lncRNA	20011847	20013583	-	Rs031140	--	19937739	19940210	-	71636	upstream
R1	TCONS_00009763	XLOC_006046	XLOC_006046	Novel_lncRNA	20011847	20013583	-	Rs031060	--	19979427	19979898	+	31948	downstream
R1	TCONS_00009763	XLOC_006046	XLOC_006046	Novel_lncRNA	20011847	20013583	-	Rs031100	--	19964204	19965381	-	46465	upstream
R1	TCONS_00009763	XLOC_006046	XLOC_006046	Novel_lncRNA	20011847	20013583	-	Rs031020	--	19999422	20000785	+	11061	downstream
R1	TCONS_00009763	XLOC_006046	XLOC_006046	Novel_lncRNA	20011847	20013583	-	Rs031120	--	19946933	19949667	-	62179	upstream
R1	TCONS_00009763	XLOC_006046	XLOC_006046	Novel_lncRNA	20011847	20013583	-	Rs031050	--	19985346	19985906	+	25940	downstream
R1	TCONS_00009763	XLOC_006046	XLOC_006046	Novel_lncRNA	20011847	20013583	-	Rs030900	--	20102719	20104399	-	89136	downstream
R1	TCONS_00009763	XLOC_006046	XLOC_006046	Novel_lncRNA	20011847	20013583	-	Rs030990	--	20013738	20014982	+	155	upstream
R1	TCONS_00009763	XLOC_006046	XLOC_006046	Novel_lncRNA	20011847	20013583	-	Rs031090	--	19966663	19968641	-	43205	upstream
R1	TCONS_00009763	XLOC_006046	XLOC_006046	Novel_lncRNA	20011847	20013583	-	Rs030930	--	20053883	20054566	-	40300	downstream
R1	TCONS_00010534	XLOC_006552	XLOC_006552	Novel_lncRNA	24758694	24760983	-	Rs038130	--	24789305	24791197	+	28322	upstream
R1	TCONS_00010534	XLOC_006552	XLOC_006552	Novel_lncRNA	24758694	24760983	-	Rs038200	--	24846138	24848161	+	85155	upstream
R1	TCONS_00010534	XLOC_006552	XLOC_006552	Novel_lncRNA	24758694	24760983	-	Rs038050	--	24740576	24745203	+	13490	downstream
R1	TCONS_00010534	XLOC_006552	XLOC_006552	Novel_lncRNA	24758694	24760983	-	Rs038150	--	24795636	24799331	+	34653	upstream
R1	TCONS_00010534	XLOC_006552	XLOC_006552	Novel_lncRNA	24758694	24760983	-	Rs038110	--	24775253	24778479	-	14270	downstream
R1	TCONS_00010534	XLOC_006552	XLOC_006552	Novel_lncRNA	24758694	24760983	-	Rs038070	--	24751485	24752199	+	6494	downstream
R1	TCONS_00010534	XLOC_006552	XLOC_006552	Novel_lncRNA	24758694	24760983	-	XLOC_003209	XLOC_003209	24680665	24699908	+	58785	downstream
R1	TCONS_00010534	XLOC_006552	XLOC_006552	Novel_lncRNA	24758694	24760983	-	Rs038030	--	24723856	24724272	+	34421	downstream
R1	TCONS_00010534	XLOC_006552	XLOC_006552	Novel_lncRNA	24758694	24760983	-	Rs038170	--	24805233	24807042	-	44250	downstream
R1	TCONS_00010534	XLOC_006552	XLOC_006552	Novel_lncRNA	24758694	24760983	-	Rs038140	--	24793011	24794195	+	32028	upstream
R1	TCONS_00010534	XLOC_006552	XLOC_006552	Novel_lncRNA	24758694	24760983	-	Rs037980	--	24660275	24663744	+	94949	downstream
R1	TCONS_00010534	XLOC_006552	XLOC_006552	Novel_lncRNA	24758694	24760983	-	XLOC_006565	XLOC_006565	24825984	24826933	-	65001	downstream
R1	TCONS_00010534	XLOC_006552	XLOC_006552	Novel_lncRNA	24758694	24760983	-	Rs038180	--	24836638	24837769	+	75655	upstream
R1	TCONS_00010534	XLOC_006552	XLOC_006552	Novel_lncRNA	24758694	24760983	-	Rs038080	--	24757016	24757408	-	1285	upstream
R1	TCONS_00010534	XLOC_006552	XLOC_006552	Novel_lncRNA	24758694	24760983	-	Rs038040	--	24733727	24736860	+	21833	downstream
R1	TCONS_00010534	XLOC_006552	XLOC_006552	Novel_lncRNA	24758694	24760983	-	Rs038120	--	24785009	24786162	-	24026	downstream
R1	TCONS_00010534	XLOC_006552	XLOC_006552	Novel_lncRNA	24758694	24760983	-	Rs038160	--	24802256	24804699	-	41273	downstream
R1	TCONS_00010534	XLOC_006552	XLOC_006552	Novel_lncRNA	24758694	24760983	-	Rs038060	--	24748616	24750627	-	8066	upstream
R1	TCONS_00010534	XLOC_006552	XLOC_006552	Novel_lncRNA	24758694	24760983	-	Rs038100	--	24764034	24765737	+	3051	upstream
R1	TCONS_00010534	XLOC_006552	XLOC_006552	Novel_lncRNA	24758694	24760983	-	Rs038020	--	24700630	24702294	+	56399	downstream
R1	TCONS_00010534	XLOC_006552	XLOC_006552	Novel_lncRNA	24758694	24760983	-	XLOC_003235	XLOC_003235	24801545	24803444	+	40562	upstream
R1	TCONS_00010534	XLOC_006552	XLOC_006552	Novel_lncRNA	24758694	24760983	-	XLOC_003237	XLOC_003237	24819234	24820762	+	58251	upstream
R1	TCONS_00010534	XLOC_006552	XLOC_006552	Novel_lncRNA	24758694	24760983	-	Rs038000	--	24669798	24671678	-	87015	upstream
R1	TCONS_00010534	XLOC_006552	XLOC_006552	Novel_lncRNA	24758694	24760983	-	Rs038090	--	24761476	24763267	-	493	downstream
R1	TCONS_00010534	XLOC_006552	XLOC_006552	Novel_lncRNA	24758694	24760983	-	Rs038190	--	24837831	24840994	-	76848	downstream
R1	TCONS_00010555	XLOC_006567	XLOC_006567	Novel_lncRNA	24851453	24864198	-	Rs038220	--	24867536	24869480	+	3338	upstream
R1	TCONS_00010555	XLOC_006567	XLOC_006567	Novel_lncRNA	24851453	24864198	-	Rs038340	--	24938021	24939011	+	73823	upstream
R1	TCONS_00010555	XLOC_006567	XLOC_006567	Novel_lncRNA	24851453	24864198	-	Rs038130	--	24789305	24791197	+	60255	downstream
R1	TCONS_00010555	XLOC_006567	XLOC_006567	Novel_lncRNA	24851453	24864198	-	Rs038200	--	24846138	24848161	+	3291	downstream
R1	TCONS_00010555	XLOC_006567	XLOC_006567	Novel_lncRNA	24851453	24864198	-	Rs038320	--	24920066	24922134	+	55868	upstream
R1	TCONS_00010555	XLOC_006567	XLOC_006567	Novel_lncRNA	24851453	24864198	-	Rs038360	--	24945971	24946667	-	81773	downstream
R1	TCONS_00010555	XLOC_006567	XLOC_006567	Novel_lncRNA	24851453	24864198	-	Rs038110	--	24775253	24778479	-	72973	upstream
R1	TCONS_00010555	XLOC_006567	XLOC_006567	Novel_lncRNA	24851453	24864198	-	Rs038260	--	24905510	24906437	-	41312	downstream
R1	TCONS_00010555	XLOC_006567	XLOC_006567	Novel_lncRNA	24851453	24864198	-	Rs038070	--	24751485	24752199	+	99253	downstream
R1	TCONS_00010555	XLOC_006567	XLOC_006567	Novel_lncRNA	24851453	24864198	-	Rs038150	--	24795636	24799331	+	52121	downstream
R1	TCONS_00010555	XLOC_006567	XLOC_006567	Novel_lncRNA	24851453	24864198	-	Rs038380	--	24953609	24955207	-	89411	downstream
R1	TCONS_00010555	XLOC_006567	XLOC_006567	Novel_lncRNA	24851453	24864198	-	Rs038170	--	24805233	24807042	-	44410	upstream
R1	TCONS_00010555	XLOC_006567	XLOC_006567	Novel_lncRNA	24851453	24864198	-	Rs038140	--	24793011	24794195	+	57257	downstream
R1	TCONS_00010555	XLOC_006567	XLOC_006567	Novel_lncRNA	24851453	24864198	-	Rs038280	--	24913134	24914324	+	48936	upstream
R1	TCONS_00010555	XLOC_006567	XLOC_006567	Novel_lncRNA	24851453	24864198	-	XLOC_006565	XLOC_006565	24825984	24826933	-	24519	upstream
R1	TCONS_00010555	XLOC_006567	XLOC_006567	Novel_lncRNA	24851453	24864198	-	Rs038180	--	24836638	24837769	+	13683	downstream
R1	TCONS_00010555	XLOC_006567	XLOC_006567	Novel_lncRNA	24851453	24864198	-	Rs038310	--	24918235	24919486	-	54037	downstream
R1	TCONS_00010555	XLOC_006567	XLOC_006567	Novel_lncRNA	24851453	24864198	-	Rs038080	--	24757016	24757408	-	94044	upstream
R1	TCONS_00010555	XLOC_006567	XLOC_006567	Novel_lncRNA	24851453	24864198	-	Rs038270	--	24907864	24909924	+	43666	upstream
R1	TCONS_00010555	XLOC_006567	XLOC_006567	Novel_lncRNA	24851453	24864198	-	Rs038330	--	24922410	24923730	-	58212	downstream
R1	TCONS_00010555	XLOC_006567	XLOC_006567	Novel_lncRNA	24851453	24864198	-	Rs038120	--	24785009	24786162	-	65290	upstream
R1	TCONS_00010555	XLOC_006567	XLOC_006567	Novel_lncRNA	24851453	24864198	-	Rs038160	--	24802256	24804699	-	46753	upstream
R1	TCONS_00010555	XLOC_006567	XLOC_006567	Novel_lncRNA	24851453	24864198	-	Rs038250	--	24896379	24900006	+	32181	upstream
R1	TCONS_00010555	XLOC_006567	XLOC_006567	Novel_lncRNA	24851453	24864198	-	Rs038350	--	24943813	24945971	+	79615	upstream
R1	TCONS_00010555	XLOC_006567	XLOC_006567	Novel_lncRNA	24851453	24864198	-	Rs038100	--	24764034	24765737	+	85715	downstream
R1	TCONS_00010555	XLOC_006567	XLOC_006567	Novel_lncRNA	24851453	24864198	-	XLOC_003235	XLOC_003235	24801545	24803444	+	48008	downstream
R1	TCONS_00010555	XLOC_006567	XLOC_006567	Novel_lncRNA	24851453	24864198	-	XLOC_003237	XLOC_003237	24819234	24820762	+	30690	downstream
R1	TCONS_00010555	XLOC_006567	XLOC_006567	Novel_lncRNA	24851453	24864198	-	Rs038090	--	24761476	24763267	-	88185	upstream
R1	TCONS_00010555	XLOC_006567	XLOC_006567	Novel_lncRNA	24851453	24864198	-	Rs038190	--	24837831	24840994	-	10458	upstream
R2	TCONS_00012416	XLOC_007765	XLOC_007765	Novel_lncRNA	9850161	9852632	+	Rs093620	--	9801350	9803735	-	46425	upstream
R2	TCONS_00012416	XLOC_007765	XLOC_007765	Novel_lncRNA	9850161	9852632	+	Rs093510	--	9887793	9889205	+	35161	upstream
R2	TCONS_00012416	XLOC_007765	XLOC_007765	Novel_lncRNA	9850161	9852632	+	Rs093650	--	9794072	9794378	+	55782	downstream
R2	TCONS_00012416	XLOC_007765	XLOC_007765	Novel_lncRNA	9850161	9852632	+	Rs093520	--	9883814	9886096	-	31182	downstream
R2	TCONS_00012416	XLOC_007765	XLOC_007765	Novel_lncRNA	9850161	9852632	+	Rs093640	--	9795696	9797140	-	53020	upstream
R2	TCONS_00012416	XLOC_007765	XLOC_007765	Novel_lncRNA	9850161	9852632	+	Rs093470	--	9935228	9937187	+	82596	upstream
R2	TCONS_00012416	XLOC_007765	XLOC_007765	Novel_lncRNA	9850161	9852632	+	Rs093460	--	9945623	9948406	+	92991	upstream
R2	TCONS_00012416	XLOC_007765	XLOC_007765	Novel_lncRNA	9850161	9852632	+	Rs093450	--	9949911	9951145	-	97279	downstream
R2	TCONS_00012416	XLOC_007765	XLOC_007765	Novel_lncRNA	9850161	9852632	+	Rs093630	--	9799076	9799568	-	50592	upstream
R2	TCONS_00012416	XLOC_007765	XLOC_007765	Novel_lncRNA	9850161	9852632	+	Rs093690	--	9757706	9758171	+	91989	downstream
R2	TCONS_00012416	XLOC_007765	XLOC_007765	Novel_lncRNA	9850161	9852632	+	Rs093700	--	9756025	9757222	+	92938	downstream
R2	TCONS_00012416	XLOC_007765	XLOC_007765	Novel_lncRNA	9850161	9852632	+	Rs093680	--	9765035	9766415	-	83745	upstream
R2	TCONS_00012416	XLOC_007765	XLOC_007765	Novel_lncRNA	9850161	9852632	+	Rs093570	--	9832443	9833101	-	17059	upstream
R2	TCONS_00012416	XLOC_007765	XLOC_007765	Novel_lncRNA	9850161	9852632	+	Rs093530	--	9873155	9874062	-	20523	downstream
R2	TCONS_00012416	XLOC_007765	XLOC_007765	Novel_lncRNA	9850161	9852632	+	Rs093580	--	9823402	9824547	-	25613	upstream
R2	TCONS_00012416	XLOC_007765	XLOC_007765	Novel_lncRNA	9850161	9852632	+	XLOC_013124	XLOC_013124	9861832	9872499	-	9200	downstream
R2	TCONS_00012416	XLOC_007765	XLOC_007765	Novel_lncRNA	9850161	9852632	+	Rs093590	--	9821198	9823242	-	26918	upstream
R2	TCONS_00012416	XLOC_007765	XLOC_007765	Novel_lncRNA	9850161	9852632	+	Rs093540	--	9869146	9869617	+	16514	upstream
R2	TCONS_00012416	XLOC_007765	XLOC_007765	Novel_lncRNA	9850161	9852632	+	Rs093490	--	9907359	9909553	-	54727	downstream
R2	TCONS_00012416	XLOC_007765	XLOC_007765	Novel_lncRNA	9850161	9852632	+	Rs093550	--	9852977	9856949	-	345	downstream
R2	TCONS_00013180	XLOC_008273	XLOC_008273	Novel_lncRNA	15272689	15273358	+	Rs085810	--	15307478	15308427	-	34120	downstream
R2	TCONS_00013180	XLOC_008273	XLOC_008273	Novel_lncRNA	15272689	15273358	+	Rs085750	--	15351752	15354030	-	78394	downstream
R2	TCONS_00013180	XLOC_008273	XLOC_008273	Novel_lncRNA	15272689	15273358	+	Rs086080	--	15170279	15175007	+	97681	downstream
R2	TCONS_00013180	XLOC_008273	XLOC_008273	Novel_lncRNA	15272689	15273358	+	Rs085830	--	15315259	15315562	-	41901	downstream
R2	TCONS_00013180	XLOC_008273	XLOC_008273	Novel_lncRNA	15272689	15273358	+	Rs085900	--	15260992	15261791	-	10897	upstream
R2	TCONS_00013180	XLOC_008273	XLOC_008273	Novel_lncRNA	15272689	15273358	+	Rs085950	--	15238725	15239319	+	33369	downstream
R2	TCONS_00013180	XLOC_008273	XLOC_008273	Novel_lncRNA	15272689	15273358	+	Rs085890	--	15262513	15263671	+	9017	downstream
R2	TCONS_00013180	XLOC_008273	XLOC_008273	Novel_lncRNA	15272689	15273358	+	Rs085940	--	15238725	15246036	+	26652	downstream
R2	TCONS_00013180	XLOC_008273	XLOC_008273	Novel_lncRNA	15272689	15273358	+	Rs085770	--	15343501	15345463	+	70143	upstream
R2	TCONS_00013180	XLOC_008273	XLOC_008273	Novel_lncRNA	15272689	15273358	+	Rs086060	--	15196554	15197805	-	74883	upstream
R2	TCONS_00013180	XLOC_008273	XLOC_008273	Novel_lncRNA	15272689	15273358	+	Rs085850	--	15334715	15335664	-	61357	downstream
R2	TCONS_00013180	XLOC_008273	XLOC_008273	Novel_lncRNA	15272689	15273358	+	Rs086050	--	15219467	15225022	+	47666	downstream
R2	TCONS_00013180	XLOC_008273	XLOC_008273	Novel_lncRNA	15272689	15273358	+	Rs086040	--	15219420	15220625	+	52063	downstream
R2	TCONS_00013180	XLOC_008273	XLOC_008273	Novel_lncRNA	15272689	15273358	+	Rs085870	--	15297614	15298013	+	24256	upstream
R2	TCONS_00013180	XLOC_008273	XLOC_008273	Novel_lncRNA	15272689	15273358	+	Rs085930	--	15248794	15249193	-	23495	upstream
R2	TCONS_00013180	XLOC_008273	XLOC_008273	Novel_lncRNA	15272689	15273358	+	Rs085760	--	15346194	15349603	-	72836	downstream
R2	TCONS_00013180	XLOC_008273	XLOC_008273	Novel_lncRNA	15272689	15273358	+	Rs085920	--	15254264	15255919	-	16769	upstream
R2	TCONS_00013708	XLOC_008662	XLOC_008662	Novel_lncRNA	19553357	19590377	+	Rs090990	--	19618730	19622032	-	28353	downstream
R2	TCONS_00013708	XLOC_008662	XLOC_008662	Novel_lncRNA	19553357	19590377	+	XLOC_008661	XLOC_008661	19545526	19549297	+	4059	downstream
R2	TCONS_00013708	XLOC_008662	XLOC_008662	Novel_lncRNA	19553357	19590377	+	Rs091050	--	19532747	19533355	+	20001	downstream
R2	TCONS_00013708	XLOC_008662	XLOC_008662	Novel_lncRNA	19553357	19590377	+	Rs090980	--	19625822	19627895	-	35445	downstream
R2	TCONS_00013708	XLOC_008662	XLOC_008662	Novel_lncRNA	19553357	19590377	+	Rs091060	--	19525409	19527332	-	26024	upstream
R2	TCONS_00013708	XLOC_008662	XLOC_008662	Novel_lncRNA	19553357	19590377	+	Rs082420	--	19681021	19682061	-	90644	downstream
R2	TCONS_00013708	XLOC_008662	XLOC_008662	Novel_lncRNA	19553357	19590377	+	Rs091140	--	19457891	19460096	-	93260	upstream
R2	TCONS_00013708	XLOC_008662	XLOC_008662	Novel_lncRNA	19553357	19590377	+	Rs090950	--	19632946	19633732	-	42569	downstream
R2	TCONS_00013708	XLOC_008662	XLOC_008662	Novel_lncRNA	19553357	19590377	+	Rs091120	--	19465105	19466685	-	86671	upstream
R2	TCONS_00013708	XLOC_008662	XLOC_008662	Novel_lncRNA	19553357	19590377	+	XLOC_008668	XLOC_008668	19623568	19626201	+	33191	upstream
R2	TCONS_00013708	XLOC_008662	XLOC_008662	Novel_lncRNA	19553357	19590377	+	Rs082400	--	19663105	19664981	-	72728	downstream
R2	TCONS_00013708	XLOC_008662	XLOC_008662	Novel_lncRNA	19553357	19590377	+	Rs091010	--	19609400	19613152	+	19023	upstream
R2	TCONS_00013708	XLOC_008662	XLOC_008662	Novel_lncRNA	19553357	19590377	+	Rs091100	--	19482808	19484619	-	68737	upstream
R2	TCONS_00013708	XLOC_008662	XLOC_008662	Novel_lncRNA	19553357	19590377	+	Rs082430	--	19685722	19689153	-	95345	downstream
R2	TCONS_00013708	XLOC_008662	XLOC_008662	Novel_lncRNA	19553357	19590377	+	Rs091000	--	19615672	19617344	-	25295	downstream
R2	TCONS_00013708	XLOC_008662	XLOC_008662	Novel_lncRNA	19553357	19590377	+	XLOC_008662	XLOC_008662	19580225	19590377	+	-10152	sense
R2	TCONS_00013708	XLOC_008662	XLOC_008662	Novel_lncRNA	19553357	19590377	+	Rs091040	--	19533838	19536050	-	17306	upstream
R2	TCONS_00013708	XLOC_008662	XLOC_008662	Novel_lncRNA	19553357	19590377	+	Rs091030	--	19538371	19540999	-	12357	upstream
R2	TCONS_00013708	XLOC_008662	XLOC_008662	Novel_lncRNA	19553357	19590377	+	Rs091070	--	19516943	19518623	-	34733	upstream
R2	TCONS_00013708	XLOC_008662	XLOC_008662	Novel_lncRNA	19553357	19590377	+	Rs091080	--	19500419	19502946	+	50410	downstream
R2	TCONS_00013715	XLOC_008662	XLOC_008662	Novel_lncRNA	19553444	19590377	+	Rs090990	--	19618730	19622032	-	28353	downstream
R2	TCONS_00013715	XLOC_008662	XLOC_008662	Novel_lncRNA	19553444	19590377	+	XLOC_008661	XLOC_008661	19545526	19549297	+	4146	downstream
R2	TCONS_00013715	XLOC_008662	XLOC_008662	Novel_lncRNA	19553444	19590377	+	Rs091050	--	19532747	19533355	+	20088	downstream
R2	TCONS_00013715	XLOC_008662	XLOC_008662	Novel_lncRNA	19553444	19590377	+	Rs090980	--	19625822	19627895	-	35445	downstream
R2	TCONS_00013715	XLOC_008662	XLOC_008662	Novel_lncRNA	19553444	19590377	+	Rs091060	--	19525409	19527332	-	26111	upstream
R2	TCONS_00013715	XLOC_008662	XLOC_008662	Novel_lncRNA	19553444	19590377	+	Rs082420	--	19681021	19682061	-	90644	downstream
R2	TCONS_00013715	XLOC_008662	XLOC_008662	Novel_lncRNA	19553444	19590377	+	Rs091140	--	19457891	19460096	-	93347	upstream
R2	TCONS_00013715	XLOC_008662	XLOC_008662	Novel_lncRNA	19553444	19590377	+	Rs090950	--	19632946	19633732	-	42569	downstream
R2	TCONS_00013715	XLOC_008662	XLOC_008662	Novel_lncRNA	19553444	19590377	+	Rs091120	--	19465105	19466685	-	86758	upstream
R2	TCONS_00013715	XLOC_008662	XLOC_008662	Novel_lncRNA	19553444	19590377	+	XLOC_008668	XLOC_008668	19623568	19626201	+	33191	upstream
R2	TCONS_00013715	XLOC_008662	XLOC_008662	Novel_lncRNA	19553444	19590377	+	Rs082400	--	19663105	19664981	-	72728	downstream
R2	TCONS_00013715	XLOC_008662	XLOC_008662	Novel_lncRNA	19553444	19590377	+	Rs091010	--	19609400	19613152	+	19023	upstream
R2	TCONS_00013715	XLOC_008662	XLOC_008662	Novel_lncRNA	19553444	19590377	+	Rs091100	--	19482808	19484619	-	68824	upstream
R2	TCONS_00013715	XLOC_008662	XLOC_008662	Novel_lncRNA	19553444	19590377	+	Rs082430	--	19685722	19689153	-	95345	downstream
R2	TCONS_00013715	XLOC_008662	XLOC_008662	Novel_lncRNA	19553444	19590377	+	Rs091000	--	19615672	19617344	-	25295	downstream
R2	TCONS_00013715	XLOC_008662	XLOC_008662	Novel_lncRNA	19553444	19590377	+	XLOC_008662	XLOC_008662	19580225	19590377	+	-10152	sense
R2	TCONS_00013715	XLOC_008662	XLOC_008662	Novel_lncRNA	19553444	19590377	+	Rs091040	--	19533838	19536050	-	17393	upstream
R2	TCONS_00013715	XLOC_008662	XLOC_008662	Novel_lncRNA	19553444	19590377	+	Rs091030	--	19538371	19540999	-	12444	upstream
R2	TCONS_00013715	XLOC_008662	XLOC_008662	Novel_lncRNA	19553444	19590377	+	Rs091070	--	19516943	19518623	-	34820	upstream
R2	TCONS_00013715	XLOC_008662	XLOC_008662	Novel_lncRNA	19553444	19590377	+	Rs091080	--	19500419	19502946	+	50497	downstream
R2	TCONS_00013716	XLOC_008662	XLOC_008662	Novel_lncRNA	19553444	19590377	+	Rs090990	--	19618730	19622032	-	28353	downstream
R2	TCONS_00013716	XLOC_008662	XLOC_008662	Novel_lncRNA	19553444	19590377	+	XLOC_008661	XLOC_008661	19545526	19549297	+	4146	downstream
R2	TCONS_00013716	XLOC_008662	XLOC_008662	Novel_lncRNA	19553444	19590377	+	Rs091050	--	19532747	19533355	+	20088	downstream
R2	TCONS_00013716	XLOC_008662	XLOC_008662	Novel_lncRNA	19553444	19590377	+	Rs090980	--	19625822	19627895	-	35445	downstream
R2	TCONS_00013716	XLOC_008662	XLOC_008662	Novel_lncRNA	19553444	19590377	+	Rs091060	--	19525409	19527332	-	26111	upstream
R2	TCONS_00013716	XLOC_008662	XLOC_008662	Novel_lncRNA	19553444	19590377	+	Rs082420	--	19681021	19682061	-	90644	downstream
R2	TCONS_00013716	XLOC_008662	XLOC_008662	Novel_lncRNA	19553444	19590377	+	Rs091140	--	19457891	19460096	-	93347	upstream
R2	TCONS_00013716	XLOC_008662	XLOC_008662	Novel_lncRNA	19553444	19590377	+	Rs090950	--	19632946	19633732	-	42569	downstream
R2	TCONS_00013716	XLOC_008662	XLOC_008662	Novel_lncRNA	19553444	19590377	+	Rs091120	--	19465105	19466685	-	86758	upstream
R2	TCONS_00013716	XLOC_008662	XLOC_008662	Novel_lncRNA	19553444	19590377	+	XLOC_008668	XLOC_008668	19623568	19626201	+	33191	upstream
R2	TCONS_00013716	XLOC_008662	XLOC_008662	Novel_lncRNA	19553444	19590377	+	Rs082400	--	19663105	19664981	-	72728	downstream
R2	TCONS_00013716	XLOC_008662	XLOC_008662	Novel_lncRNA	19553444	19590377	+	Rs091010	--	19609400	19613152	+	19023	upstream
R2	TCONS_00013716	XLOC_008662	XLOC_008662	Novel_lncRNA	19553444	19590377	+	Rs091100	--	19482808	19484619	-	68824	upstream
R2	TCONS_00013716	XLOC_008662	XLOC_008662	Novel_lncRNA	19553444	19590377	+	Rs082430	--	19685722	19689153	-	95345	downstream
R2	TCONS_00013716	XLOC_008662	XLOC_008662	Novel_lncRNA	19553444	19590377	+	Rs091000	--	19615672	19617344	-	25295	downstream
R2	TCONS_00013716	XLOC_008662	XLOC_008662	Novel_lncRNA	19553444	19590377	+	XLOC_008662	XLOC_008662	19580225	19590377	+	-10152	sense
R2	TCONS_00013716	XLOC_008662	XLOC_008662	Novel_lncRNA	19553444	19590377	+	Rs091040	--	19533838	19536050	-	17393	upstream
R2	TCONS_00013716	XLOC_008662	XLOC_008662	Novel_lncRNA	19553444	19590377	+	Rs091030	--	19538371	19540999	-	12444	upstream
R2	TCONS_00013716	XLOC_008662	XLOC_008662	Novel_lncRNA	19553444	19590377	+	Rs091070	--	19516943	19518623	-	34820	upstream
R2	TCONS_00013716	XLOC_008662	XLOC_008662	Novel_lncRNA	19553444	19590377	+	Rs091080	--	19500419	19502946	+	50497	downstream
R2	TCONS_00013718	XLOC_008662	XLOC_008662	Novel_lncRNA	19553489	19590377	+	Rs090990	--	19618730	19622032	-	28353	downstream
R2	TCONS_00013718	XLOC_008662	XLOC_008662	Novel_lncRNA	19553489	19590377	+	XLOC_008661	XLOC_008661	19545526	19549297	+	4191	downstream
R2	TCONS_00013718	XLOC_008662	XLOC_008662	Novel_lncRNA	19553489	19590377	+	Rs091050	--	19532747	19533355	+	20133	downstream
R2	TCONS_00013718	XLOC_008662	XLOC_008662	Novel_lncRNA	19553489	19590377	+	Rs090980	--	19625822	19627895	-	35445	downstream
R2	TCONS_00013718	XLOC_008662	XLOC_008662	Novel_lncRNA	19553489	19590377	+	Rs091060	--	19525409	19527332	-	26156	upstream
R2	TCONS_00013718	XLOC_008662	XLOC_008662	Novel_lncRNA	19553489	19590377	+	Rs082420	--	19681021	19682061	-	90644	downstream
R2	TCONS_00013718	XLOC_008662	XLOC_008662	Novel_lncRNA	19553489	19590377	+	Rs091140	--	19457891	19460096	-	93392	upstream
R2	TCONS_00013718	XLOC_008662	XLOC_008662	Novel_lncRNA	19553489	19590377	+	Rs090950	--	19632946	19633732	-	42569	downstream
R2	TCONS_00013718	XLOC_008662	XLOC_008662	Novel_lncRNA	19553489	19590377	+	Rs091120	--	19465105	19466685	-	86803	upstream
R2	TCONS_00013718	XLOC_008662	XLOC_008662	Novel_lncRNA	19553489	19590377	+	XLOC_008668	XLOC_008668	19623568	19626201	+	33191	upstream
R2	TCONS_00013718	XLOC_008662	XLOC_008662	Novel_lncRNA	19553489	19590377	+	Rs082400	--	19663105	19664981	-	72728	downstream
R2	TCONS_00013718	XLOC_008662	XLOC_008662	Novel_lncRNA	19553489	19590377	+	Rs091010	--	19609400	19613152	+	19023	upstream
R2	TCONS_00013718	XLOC_008662	XLOC_008662	Novel_lncRNA	19553489	19590377	+	Rs091100	--	19482808	19484619	-	68869	upstream
R2	TCONS_00013718	XLOC_008662	XLOC_008662	Novel_lncRNA	19553489	19590377	+	Rs082430	--	19685722	19689153	-	95345	downstream
R2	TCONS_00013718	XLOC_008662	XLOC_008662	Novel_lncRNA	19553489	19590377	+	Rs091000	--	19615672	19617344	-	25295	downstream
R2	TCONS_00013718	XLOC_008662	XLOC_008662	Novel_lncRNA	19553489	19590377	+	XLOC_008662	XLOC_008662	19580225	19590377	+	-10152	sense
R2	TCONS_00013718	XLOC_008662	XLOC_008662	Novel_lncRNA	19553489	19590377	+	Rs091040	--	19533838	19536050	-	17438	upstream
R2	TCONS_00013718	XLOC_008662	XLOC_008662	Novel_lncRNA	19553489	19590377	+	Rs091030	--	19538371	19540999	-	12489	upstream
R2	TCONS_00013718	XLOC_008662	XLOC_008662	Novel_lncRNA	19553489	19590377	+	Rs091070	--	19516943	19518623	-	34865	upstream
R2	TCONS_00013718	XLOC_008662	XLOC_008662	Novel_lncRNA	19553489	19590377	+	Rs091080	--	19500419	19502946	+	50542	downstream
R2	TCONS_00013720	XLOC_008662	XLOC_008662	Novel_lncRNA	19553489	19590377	+	Rs090990	--	19618730	19622032	-	28353	downstream
R2	TCONS_00013720	XLOC_008662	XLOC_008662	Novel_lncRNA	19553489	19590377	+	XLOC_008661	XLOC_008661	19545526	19549297	+	4191	downstream
R2	TCONS_00013720	XLOC_008662	XLOC_008662	Novel_lncRNA	19553489	19590377	+	Rs091050	--	19532747	19533355	+	20133	downstream
R2	TCONS_00013720	XLOC_008662	XLOC_008662	Novel_lncRNA	19553489	19590377	+	Rs090980	--	19625822	19627895	-	35445	downstream
R2	TCONS_00013720	XLOC_008662	XLOC_008662	Novel_lncRNA	19553489	19590377	+	Rs091060	--	19525409	19527332	-	26156	upstream
R2	TCONS_00013720	XLOC_008662	XLOC_008662	Novel_lncRNA	19553489	19590377	+	Rs082420	--	19681021	19682061	-	90644	downstream
R2	TCONS_00013720	XLOC_008662	XLOC_008662	Novel_lncRNA	19553489	19590377	+	Rs091140	--	19457891	19460096	-	93392	upstream
R2	TCONS_00013720	XLOC_008662	XLOC_008662	Novel_lncRNA	19553489	19590377	+	Rs090950	--	19632946	19633732	-	42569	downstream
R2	TCONS_00013720	XLOC_008662	XLOC_008662	Novel_lncRNA	19553489	19590377	+	Rs091120	--	19465105	19466685	-	86803	upstream
R2	TCONS_00013720	XLOC_008662	XLOC_008662	Novel_lncRNA	19553489	19590377	+	XLOC_008668	XLOC_008668	19623568	19626201	+	33191	upstream
R2	TCONS_00013720	XLOC_008662	XLOC_008662	Novel_lncRNA	19553489	19590377	+	Rs082400	--	19663105	19664981	-	72728	downstream
R2	TCONS_00013720	XLOC_008662	XLOC_008662	Novel_lncRNA	19553489	19590377	+	Rs091010	--	19609400	19613152	+	19023	upstream
R2	TCONS_00013720	XLOC_008662	XLOC_008662	Novel_lncRNA	19553489	19590377	+	Rs091100	--	19482808	19484619	-	68869	upstream
R2	TCONS_00013720	XLOC_008662	XLOC_008662	Novel_lncRNA	19553489	19590377	+	Rs082430	--	19685722	19689153	-	95345	downstream
R2	TCONS_00013720	XLOC_008662	XLOC_008662	Novel_lncRNA	19553489	19590377	+	Rs091000	--	19615672	19617344	-	25295	downstream
R2	TCONS_00013720	XLOC_008662	XLOC_008662	Novel_lncRNA	19553489	19590377	+	XLOC_008662	XLOC_008662	19580225	19590377	+	-10152	sense
R2	TCONS_00013720	XLOC_008662	XLOC_008662	Novel_lncRNA	19553489	19590377	+	Rs091040	--	19533838	19536050	-	17438	upstream
R2	TCONS_00013720	XLOC_008662	XLOC_008662	Novel_lncRNA	19553489	19590377	+	Rs091030	--	19538371	19540999	-	12489	upstream
R2	TCONS_00013720	XLOC_008662	XLOC_008662	Novel_lncRNA	19553489	19590377	+	Rs091070	--	19516943	19518623	-	34865	upstream
R2	TCONS_00013720	XLOC_008662	XLOC_008662	Novel_lncRNA	19553489	19590377	+	Rs091080	--	19500419	19502946	+	50542	downstream
R2	TCONS_00014149	XLOC_008901	XLOC_008901	Novel_lncRNA	21650185	21662836	+	Rs080280	--	21664961	21678645	-	2125	downstream
R2	TCONS_00014149	XLOC_008901	XLOC_008901	Novel_lncRNA	21650185	21662836	+	Rs080380	--	21602222	21603820	-	46364	upstream
R2	TCONS_00014149	XLOC_008901	XLOC_008901	Novel_lncRNA	21650185	21662836	+	Rs080370	--	21604283	21605831	-	44353	upstream
R2	TCONS_00014149	XLOC_008901	XLOC_008901	Novel_lncRNA	21650185	21662836	+	Rs080230	--	21735602	21736327	+	72766	upstream
R2	TCONS_00014149	XLOC_008901	XLOC_008901	Novel_lncRNA	21650185	21662836	+	Rs080310	--	21637605	21638997	-	11187	upstream
R2	TCONS_00014149	XLOC_008901	XLOC_008901	Novel_lncRNA	21650185	21662836	+	Rs080210	--	21701479	21703636	-	38643	downstream
R2	TCONS_00014149	XLOC_008901	XLOC_008901	Novel_lncRNA	21650185	21662836	+	Rs080190	--	21715774	21716499	+	52938	upstream
R2	TCONS_00014149	XLOC_008901	XLOC_008901	Novel_lncRNA	21650185	21662836	+	Rs080250	--	21721309	21723466	-	58473	downstream
R2	TCONS_00014149	XLOC_008901	XLOC_008901	Novel_lncRNA	21650185	21662836	+	Rs080330	--	21625333	21636674	-	13510	upstream
R2	TCONS_00014149	XLOC_008901	XLOC_008901	Novel_lncRNA	21650185	21662836	+	Rs080440	--	21584402	21585213	+	64971	downstream
R2	TCONS_00014149	XLOC_008901	XLOC_008901	Novel_lncRNA	21650185	21662836	+	Rs080400	--	21598512	21599247	-	50937	upstream
R2	TCONS_00014149	XLOC_008901	XLOC_008901	Novel_lncRNA	21650185	21662836	+	Rs080460	--	21579088	21580785	-	69399	upstream
R2	TCONS_00014149	XLOC_008901	XLOC_008901	Novel_lncRNA	21650185	21662836	+	Rs080390	--	21599802	21601178	-	49006	upstream
R2	TCONS_00014149	XLOC_008901	XLOC_008901	Novel_lncRNA	21650185	21662836	+	Rs080420	--	21590853	21591712	+	58472	downstream
R2	TCONS_00014149	XLOC_008901	XLOC_008901	Novel_lncRNA	21650185	21662836	+	Rs080480	--	21546778	21550330	-	99854	upstream
R2	TCONS_00014149	XLOC_008901	XLOC_008901	Novel_lncRNA	21650185	21662836	+	Rs080170	--	21739453	21742084	-	76617	downstream
R2	TCONS_00014149	XLOC_008901	XLOC_008901	Novel_lncRNA	21650185	21662836	+	XLOC_008901	XLOC_008901	21650164	21653481	+	-3297	sense
R2	TCONS_00014149	XLOC_008901	XLOC_008901	Novel_lncRNA	21650185	21662836	+	XLOC_008905	XLOC_008905	21686556	21872593	+	23720	upstream
R2	TCONS_00014149	XLOC_008901	XLOC_008901	Novel_lncRNA	21650185	21662836	+	Rs080340	--	21621441	21624984	-	25200	upstream
R2	TCONS_00014149	XLOC_008901	XLOC_008901	Novel_lncRNA	21650185	21662836	+	Rs080220	--	21737075	21737948	-	74239	downstream
R2	TCONS_00014149	XLOC_008901	XLOC_008901	Novel_lncRNA	21650185	21662836	+	Rs080260	--	21696914	21697946	-	34078	downstream
R2	TCONS_00014149	XLOC_008901	XLOC_008901	Novel_lncRNA	21650185	21662836	+	Rs080180	--	21717247	21718120	-	54411	downstream
R2	TCONS_00014149	XLOC_008901	XLOC_008901	Novel_lncRNA	21650185	21662836	+	Rs080200	--	21710395	21711660	+	47559	upstream
R2	TCONS_00014149	XLOC_008901	XLOC_008901	Novel_lncRNA	21650185	21662836	+	Rs080450	--	21581583	21583376	-	66808	upstream
R2	TCONS_00014149	XLOC_008901	XLOC_008901	Novel_lncRNA	21650185	21662836	+	Rs080240	--	21730223	21731488	+	67387	upstream
R2	TCONS_00014149	XLOC_008901	XLOC_008901	Novel_lncRNA	21650185	21662836	+	Rs080470	--	21559181	21559899	+	90285	downstream
R2	TCONS_00014179	XLOC_008925	XLOC_008925	Novel_lncRNA	21844645	21848791	+	XLOC_014317	XLOC_014317	21906550	21909069	-	57759	downstream
R2	TCONS_00014179	XLOC_008925	XLOC_008925	Novel_lncRNA	21844645	21848791	+	Rs080040	--	21874894	21876302	+	26103	upstream
R2	TCONS_00014179	XLOC_008925	XLOC_008925	Novel_lncRNA	21844645	21848791	+	Rs080090	--	21805981	21807541	+	37103	downstream
R2	TCONS_00014179	XLOC_008925	XLOC_008925	Novel_lncRNA	21844645	21848791	+	Rs080060	--	21849798	21856559	+	1007	upstream
R2	TCONS_00014179	XLOC_008925	XLOC_008925	Novel_lncRNA	21844645	21848791	+	Rs080100	--	21821623	21822624	+	22020	downstream
R2	TCONS_00014179	XLOC_008925	XLOC_008925	Novel_lncRNA	21844645	21848791	+	Rs080080	--	21807628	21809644	-	35000	upstream
R2	TCONS_00014179	XLOC_008925	XLOC_008925	Novel_lncRNA	21844645	21848791	+	Rs080110	--	21832507	21833803	+	10841	downstream
R2	TCONS_00014179	XLOC_008925	XLOC_008925	Novel_lncRNA	21844645	21848791	+	Rs080140	--	21804474	21805692	+	38952	downstream
R2	TCONS_00014179	XLOC_008925	XLOC_008925	Novel_lncRNA	21844645	21848791	+	Rs079990	--	21903354	21905325	-	54563	downstream
R2	TCONS_00014179	XLOC_008925	XLOC_008925	Novel_lncRNA	21844645	21848791	+	Rs080150	--	21799284	21800930	-	43714	upstream
R2	TCONS_00014179	XLOC_008925	XLOC_008925	Novel_lncRNA	21844645	21848791	+	Rs079980	--	21912981	21914258	-	64190	downstream
R2	TCONS_00014179	XLOC_008925	XLOC_008925	Novel_lncRNA	21844645	21848791	+	Rs079970	--	21915192	21917669	-	66401	downstream
R2	TCONS_00014179	XLOC_008925	XLOC_008925	Novel_lncRNA	21844645	21848791	+	Rs080010	--	21891159	21892231	+	42368	upstream
R2	TCONS_00014179	XLOC_008925	XLOC_008925	Novel_lncRNA	21844645	21848791	+	Rs080070	--	21815361	21816657	+	27987	downstream
R2	TCONS_00014179	XLOC_008925	XLOC_008925	Novel_lncRNA	21844645	21848791	+	XLOC_014318	XLOC_014318	21910682	21911973	-	61891	downstream
R2	TCONS_00014179	XLOC_008925	XLOC_008925	Novel_lncRNA	21844645	21848791	+	Rs079960	--	21918673	21920412	-	69882	downstream
R2	TCONS_00014179	XLOC_008925	XLOC_008925	Novel_lncRNA	21844645	21848791	+	Rs080030	--	21882663	21884544	-	33872	downstream
R2	TCONS_00014179	XLOC_008925	XLOC_008925	Novel_lncRNA	21844645	21848791	+	Rs080120	--	21824775	21826791	-	17853	upstream
R2	TCONS_00014179	XLOC_008925	XLOC_008925	Novel_lncRNA	21844645	21848791	+	Rs080000	--	21901022	21902577	+	52231	upstream
R2	TCONS_00014179	XLOC_008925	XLOC_008925	Novel_lncRNA	21844645	21848791	+	Rs080130	--	21823128	21824688	+	19956	downstream
R2	TCONS_00014179	XLOC_008925	XLOC_008925	Novel_lncRNA	21844645	21848791	+	XLOC_008905	XLOC_008905	21686556	21872593	+	-4147	sense
R2	TCONS_00014632	XLOC_009191	XLOC_009191	Novel_lncRNA	24303468	24306171	+	Rs093110	--	24319221	24319990	-	13050	downstream
R2	TCONS_00014632	XLOC_009191	XLOC_009191	Novel_lncRNA	24303468	24306171	+	Rs077410	--	24398922	24400399	+	92751	upstream
R2	TCONS_00014632	XLOC_009191	XLOC_009191	Novel_lncRNA	24303468	24306171	+	Rs093150	--	24293082	24295258	+	8209	downstream
R2	TCONS_00014632	XLOC_009191	XLOC_009191	Novel_lncRNA	24303468	24306171	+	Rs077400	--	24396809	24398446	+	90638	upstream
R2	TCONS_00014632	XLOC_009191	XLOC_009191	Novel_lncRNA	24303468	24306171	+	Rs077390	--	24392891	24394464	+	86720	upstream
R2	TCONS_00014632	XLOC_009191	XLOC_009191	Novel_lncRNA	24303468	24306171	+	Rs077430	--	24405937	24406725	-	99766	downstream
R2	TCONS_00014632	XLOC_009191	XLOC_009191	Novel_lncRNA	24303468	24306171	+	Rs053800	--	24203295	24206376	+	97091	downstream
R2	TCONS_00014632	XLOC_009191	XLOC_009191	Novel_lncRNA	24303468	24306171	+	Rs093180	--	24245266	24247671	-	55796	upstream
R2	TCONS_00014632	XLOC_009191	XLOC_009191	Novel_lncRNA	24303468	24306171	+	Rs093200	--	24225495	24229191	+	74276	downstream
R2	TCONS_00014632	XLOC_009191	XLOC_009191	Novel_lncRNA	24303468	24306171	+	Rs072350	--	24344628	24349007	-	38457	downstream
R2	TCONS_00014632	XLOC_009191	XLOC_009191	Novel_lncRNA	24303468	24306171	+	Rs053780	--	24217979	24220465	+	83002	downstream
R2	TCONS_00014632	XLOC_009191	XLOC_009191	Novel_lncRNA	24303468	24306171	+	Rs093120	--	24317550	24318559	+	11379	upstream
R2	TCONS_00014632	XLOC_009191	XLOC_009191	Novel_lncRNA	24303468	24306171	+	Rs077340	--	24366917	24369501	-	60746	downstream
R2	TCONS_00014632	XLOC_009191	XLOC_009191	Novel_lncRNA	24303468	24306171	+	Rs093100	--	24327512	24328490	-	21341	downstream
R2	TCONS_00014632	XLOC_009191	XLOC_009191	Novel_lncRNA	24303468	24306171	+	Rs093140	--	24300904	24302242	-	1225	upstream
R2	TCONS_00014632	XLOC_009191	XLOC_009191	Novel_lncRNA	24303468	24306171	+	Rs093160	--	24282128	24283610	+	19857	downstream
R2	TCONS_00014632	XLOC_009191	XLOC_009191	Novel_lncRNA	24303468	24306171	+	Rs077380	--	24389042	24390885	+	82871	upstream
R2	TCONS_00014632	XLOC_009191	XLOC_009191	Novel_lncRNA	24303468	24306171	+	Rs093090	--	24330289	24331843	-	24118	downstream
R2	TCONS_00014632	XLOC_009191	XLOC_009191	Novel_lncRNA	24303468	24306171	+	Rs053790	--	24215505	24216097	+	87370	downstream
R2	TCONS_00014632	XLOC_009191	XLOC_009191	Novel_lncRNA	24303468	24306171	+	Rs093210	--	24223725	24225306	-	78161	upstream
R2	TCONS_00014632	XLOC_009191	XLOC_009191	Novel_lncRNA	24303468	24306171	+	Rs093190	--	24238623	24243919	+	59548	downstream
R2	TCONS_00014632	XLOC_009191	XLOC_009191	Novel_lncRNA	24303468	24306171	+	Rs077370	--	24386775	24387374	+	80604	upstream
R2	TCONS_00014632	XLOC_009191	XLOC_009191	Novel_lncRNA	24303468	24306171	+	Rs093130	--	24309750	24313447	-	3579	downstream
R2	TCONS_00014632	XLOC_009191	XLOC_009191	Novel_lncRNA	24303468	24306171	+	Rs077350	--	24373195	24375765	-	67024	downstream
R2	TCONS_00014699	XLOC_009239	XLOC_009239	Novel_lncRNA	24635954	24637691	+	Rs076690	--	24607542	24611203	-	24750	upstream
R2	TCONS_00014699	XLOC_009239	XLOC_009239	Novel_lncRNA	24635954	24637691	+	Rs076790	--	24640539	24644375	+	2848	upstream
R2	TCONS_00014699	XLOC_009239	XLOC_009239	Novel_lncRNA	24635954	24637691	+	Rs072150	--	24566680	24570364	+	65589	downstream
R2	TCONS_00014699	XLOC_009239	XLOC_009239	Novel_lncRNA	24635954	24637691	+	Rs072300	--	24543086	24543859	-	92094	upstream
R2	TCONS_00014699	XLOC_009239	XLOC_009239	Novel_lncRNA	24635954	24637691	+	Rs072340	--	24555246	24559090	-	76863	upstream
R2	TCONS_00014699	XLOC_009239	XLOC_009239	Novel_lncRNA	24635954	24637691	+	Rs076890	--	24707741	24716338	+	70050	upstream
R2	TCONS_00014699	XLOC_009239	XLOC_009239	Novel_lncRNA	24635954	24637691	+	Rs076870	--	24696983	24699507	+	59292	upstream
R2	TCONS_00014699	XLOC_009239	XLOC_009239	Novel_lncRNA	24635954	24637691	+	Rs076640	--	24593288	24595613	+	40340	downstream
R2	TCONS_00014699	XLOC_009239	XLOC_009239	Novel_lncRNA	24635954	24637691	+	Rs076720	--	24622297	24624323	+	11630	downstream
R2	TCONS_00014699	XLOC_009239	XLOC_009239	Novel_lncRNA	24635954	24637691	+	Rs076760	--	24631268	24634704	+	1249	downstream
R2	TCONS_00014699	XLOC_009239	XLOC_009239	Novel_lncRNA	24635954	24637691	+	Rs076810	--	24655391	24655819	-	17700	downstream
R2	TCONS_00014699	XLOC_009239	XLOC_009239	Novel_lncRNA	24635954	24637691	+	Rs076660	--	24600018	24601045	+	34908	downstream
R2	TCONS_00014699	XLOC_009239	XLOC_009239	Novel_lncRNA	24635954	24637691	+	Rs076910	--	24719197	24721004	+	81506	upstream
R2	TCONS_00014699	XLOC_009239	XLOC_009239	Novel_lncRNA	24635954	24637691	+	Rs076700	--	24615031	24617050	-	18903	upstream
R2	TCONS_00014699	XLOC_009239	XLOC_009239	Novel_lncRNA	24635954	24637691	+	Rs076740	--	24626289	24627714	+	8239	downstream
R2	TCONS_00014699	XLOC_009239	XLOC_009239	Novel_lncRNA	24635954	24637691	+	Rs072330	--	24551095	24552646	-	83307	upstream
R2	TCONS_00014699	XLOC_009239	XLOC_009239	Novel_lncRNA	24635954	24637691	+	Rs076780	--	24638421	24640120	+	730	upstream
R2	TCONS_00014699	XLOC_009239	XLOC_009239	Novel_lncRNA	24635954	24637691	+	Rs076680	--	24605720	24606906	-	29047	upstream
R2	TCONS_00014699	XLOC_009239	XLOC_009239	Novel_lncRNA	24635954	24637691	+	Rs076860	--	24693216	24694326	+	55525	upstream
R2	TCONS_00014699	XLOC_009239	XLOC_009239	Novel_lncRNA	24635954	24637691	+	Rs076900	--	24716827	24717268	-	79136	downstream
R2	TCONS_00014699	XLOC_009239	XLOC_009239	Novel_lncRNA	24635954	24637691	+	Rs076730	--	24624638	24626095	+	9858	downstream
R2	TCONS_00014699	XLOC_009239	XLOC_009239	Novel_lncRNA	24635954	24637691	+	Rs076650	--	24597807	24599504	-	36449	upstream
R2	TCONS_00014699	XLOC_009239	XLOC_009239	Novel_lncRNA	24635954	24637691	+	Rs076960	--	24733156	24734620	+	95465	upstream
R2	TCONS_00014699	XLOC_009239	XLOC_009239	Novel_lncRNA	24635954	24637691	+	Rs076800	--	24644564	24647423	-	6873	downstream
R2	TCONS_00014699	XLOC_009239	XLOC_009239	Novel_lncRNA	24635954	24637691	+	Rs076920	--	24721324	24723720	-	83633	downstream
R2	TCONS_00014699	XLOC_009239	XLOC_009239	Novel_lncRNA	24635954	24637691	+	Rs076710	--	24617527	24619479	-	16474	upstream
R2	TCONS_00014699	XLOC_009239	XLOC_009239	Novel_lncRNA	24635954	24637691	+	Rs076820	--	24659334	24666956	+	21643	upstream
R2	TCONS_00014699	XLOC_009239	XLOC_009239	Novel_lncRNA	24635954	24637691	+	Rs076670	--	24601045	24603836	-	32117	upstream
R2	TCONS_00014699	XLOC_009239	XLOC_009239	Novel_lncRNA	24635954	24637691	+	Rs076750	--	24628333	24629831	+	6122	downstream
R2	TCONS_00014699	XLOC_009239	XLOC_009239	Novel_lncRNA	24635954	24637691	+	Rs072280	--	24538039	24539280	+	96673	downstream
R2	TCONS_00014699	XLOC_009239	XLOC_009239	Novel_lncRNA	24635954	24637691	+	Rs072320	--	24548204	24550779	+	85174	downstream
R2	TCONS_00015424	XLOC_009709	XLOC_009709	Novel_lncRNA	28181312	28184054	+	Rs068800	--	28113686	28116039	+	65272	downstream
R2	TCONS_00015424	XLOC_009709	XLOC_009709	Novel_lncRNA	28181312	28184054	+	Rs068690	--	28197712	28199562	+	13658	upstream
R2	TCONS_00015424	XLOC_009709	XLOC_009709	Novel_lncRNA	28181312	28184054	+	Rs068790	--	28116422	28117258	+	64053	downstream
R2	TCONS_00015424	XLOC_009709	XLOC_009709	Novel_lncRNA	28181312	28184054	+	Rs068630	--	28223905	28231811	-	39851	downstream
R2	TCONS_00015424	XLOC_009709	XLOC_009709	Novel_lncRNA	28181312	28184054	+	Rs068710	--	28191187	28192793	-	7133	downstream
R2	TCONS_00015424	XLOC_009709	XLOC_009709	Novel_lncRNA	28181312	28184054	+	Rs068670	--	28205436	28208792	+	21382	upstream
R2	TCONS_00015424	XLOC_009709	XLOC_009709	Novel_lncRNA	28181312	28184054	+	Rs068570	--	28277352	28282177	-	93298	downstream
R2	TCONS_00015424	XLOC_009709	XLOC_009709	Novel_lncRNA	28181312	28184054	+	Rs068850	--	28097340	28098205	+	83106	downstream
R2	TCONS_00015424	XLOC_009709	XLOC_009709	Novel_lncRNA	28181312	28184054	+	Rs068650	--	28212422	28214229	+	28368	upstream
R2	TCONS_00015424	XLOC_009709	XLOC_009709	Novel_lncRNA	28181312	28184054	+	Rs068810	--	28110113	28110719	-	70592	upstream
R2	TCONS_00015424	XLOC_009709	XLOC_009709	Novel_lncRNA	28181312	28184054	+	Rs068830	--	28102350	28104324	+	76987	downstream
R2	TCONS_00015424	XLOC_009709	XLOC_009709	Novel_lncRNA	28181312	28184054	+	XLOC_015098	XLOC_015098	28273045	28275007	-	88991	downstream
R2	TCONS_00015424	XLOC_009709	XLOC_009709	Novel_lncRNA	28181312	28184054	+	XLOC_015096	XLOC_015096	28261470	28263451	-	77416	downstream
R2	TCONS_00015424	XLOC_009709	XLOC_009709	Novel_lncRNA	28181312	28184054	+	XLOC_009718	XLOC_009718	28246039	28258692	+	61985	upstream
R2	TCONS_00015424	XLOC_009709	XLOC_009709	Novel_lncRNA	28181312	28184054	+	Rs068780	--	28119988	28122024	+	59287	downstream
R2	TCONS_00015424	XLOC_009709	XLOC_009709	Novel_lncRNA	28181312	28184054	+	Rs068720	--	28186202	28187809	+	2148	upstream
R2	TCONS_00015424	XLOC_009709	XLOC_009709	Novel_lncRNA	28181312	28184054	+	Rs068840	--	28098205	28101786	+	79525	downstream
R2	TCONS_00015424	XLOC_009709	XLOC_009709	Novel_lncRNA	28181312	28184054	+	Rs068600	--	28270626	28272764	-	86572	downstream
R2	TCONS_00015424	XLOC_009709	XLOC_009709	Novel_lncRNA	28181312	28184054	+	Rs068640	--	28220104	28221766	+	36050	upstream
R2	TCONS_00015424	XLOC_009709	XLOC_009709	Novel_lncRNA	28181312	28184054	+	Rs068700	--	28194857	28195876	+	10803	upstream
R2	TCONS_00015424	XLOC_009709	XLOC_009709	Novel_lncRNA	28181312	28184054	+	Rs068860	--	28089140	28094071	-	87240	upstream
R2	TCONS_00015424	XLOC_009709	XLOC_009709	Novel_lncRNA	28181312	28184054	+	Rs068620	--	28232771	28235597	-	48717	downstream
R2	TCONS_00015424	XLOC_009709	XLOC_009709	Novel_lncRNA	28181312	28184054	+	Rs068740	--	28175368	28177701	+	3610	downstream
R2	TCONS_00015424	XLOC_009709	XLOC_009709	Novel_lncRNA	28181312	28184054	+	Rs068820	--	28108301	28110113	+	71198	downstream
R2	TCONS_00015424	XLOC_009709	XLOC_009709	Novel_lncRNA	28181312	28184054	+	Rs068660	--	28209029	28212199	+	24975	upstream
R2	TCONS_00015424	XLOC_009709	XLOC_009709	Novel_lncRNA	28181312	28184054	+	Rs068580	--	28259072	28261053	-	75018	downstream
R2	TCONS_00015424	XLOC_009709	XLOC_009709	Novel_lncRNA	28181312	28184054	+	Rs068680	--	28201791	28205322	+	17737	upstream
R2	TCONS_00017232	XLOC_010790	XLOC_010790	Novel_lncRNA	35526706	35532244	+	Rs054710	--	35449894	35453955	+	72750	downstream
R2	TCONS_00017232	XLOC_010790	XLOC_010790	Novel_lncRNA	35526706	35532244	+	Rs055010	--	35619270	35620537	+	87026	upstream
R2	TCONS_00017232	XLOC_010790	XLOC_010790	Novel_lncRNA	35526706	35532244	+	Rs054730	--	35464096	35465798	-	60907	upstream
R2	TCONS_00017232	XLOC_010790	XLOC_010790	Novel_lncRNA	35526706	35532244	+	XLOC_016164	XLOC_016164	35602952	35605751	-	70708	downstream
R2	TCONS_00017232	XLOC_010790	XLOC_010790	Novel_lncRNA	35526706	35532244	+	Rs054980	--	35574530	35575262	+	42286	upstream
R2	TCONS_00017232	XLOC_010790	XLOC_010790	Novel_lncRNA	35526706	35532244	+	Rs054790	--	35495634	35496171	-	30534	upstream
R2	TCONS_00017232	XLOC_010790	XLOC_010790	Novel_lncRNA	35526706	35532244	+	Rs054820	--	35503687	35505542	-	21163	upstream
R2	TCONS_00017232	XLOC_010790	XLOC_010790	Novel_lncRNA	35526706	35532244	+	Rs054900	--	35536041	35538780	-	3797	downstream
R2	TCONS_00017232	XLOC_010790	XLOC_010790	Novel_lncRNA	35526706	35532244	+	Rs054940	--	35548534	35549726	-	16290	downstream
R2	TCONS_00017232	XLOC_010790	XLOC_010790	Novel_lncRNA	35526706	35532244	+	Rs054800	--	35498377	35499680	-	27025	upstream
R2	TCONS_00017232	XLOC_010790	XLOC_010790	Novel_lncRNA	35526706	35532244	+	Rs054760	--	35478182	35479542	+	47163	downstream
R2	TCONS_00017232	XLOC_010790	XLOC_010790	Novel_lncRNA	35526706	35532244	+	Rs054920	--	35542980	35545188	-	10736	downstream
R2	TCONS_00017232	XLOC_010790	XLOC_010790	Novel_lncRNA	35526706	35532244	+	Rs054840	--	35513797	35514965	-	11740	upstream
R2	TCONS_00017232	XLOC_010790	XLOC_010790	Novel_lncRNA	35526706	35532244	+	Rs054720	--	35453955	35455970	-	70735	upstream
R2	TCONS_00017232	XLOC_010790	XLOC_010790	Novel_lncRNA	35526706	35532244	+	Rs054960	--	35558933	35560126	-	26689	downstream
R2	TCONS_00017232	XLOC_010790	XLOC_010790	Novel_lncRNA	35526706	35532244	+	Rs055020	--	35620959	35622777	-	88715	downstream
R2	TCONS_00017232	XLOC_010790	XLOC_010790	Novel_lncRNA	35526706	35532244	+	Rs054860	--	35518951	35521673	+	5032	downstream
R2	TCONS_00017232	XLOC_010790	XLOC_010790	Novel_lncRNA	35526706	35532244	+	Rs054740	--	35471533	35473067	-	53638	upstream
R2	TCONS_00017232	XLOC_010790	XLOC_010790	Novel_lncRNA	35526706	35532244	+	Rs055000	--	35576919	35582473	-	44675	downstream
R2	TCONS_00017232	XLOC_010790	XLOC_010790	Novel_lncRNA	35526706	35532244	+	Rs054990	--	35575641	35576833	-	43397	downstream
R2	TCONS_00017232	XLOC_010790	XLOC_010790	Novel_lncRNA	35526706	35532244	+	XLOC_010776	XLOC_010776	35473490	35474507	+	52198	downstream
R2	TCONS_00017232	XLOC_010790	XLOC_010790	Novel_lncRNA	35526706	35532244	+	XLOC_016138	XLOC_016138	35467422	35468956	-	57749	upstream
R2	TCONS_00017232	XLOC_010790	XLOC_010790	Novel_lncRNA	35526706	35532244	+	XLOC_016150	XLOC_016150	35528082	35530665	-	-2583	antisense
R2	TCONS_00017232	XLOC_010790	XLOC_010790	Novel_lncRNA	35526706	35532244	+	XLOC_016135	XLOC_016135	35433709	35444578	-	82164	upstream
R2	TCONS_00017232	XLOC_010790	XLOC_010790	Novel_lncRNA	35526706	35532244	+	Rs054780	--	35491084	35495072	-	31633	upstream
R2	TCONS_00017232	XLOC_010790	XLOC_010790	Novel_lncRNA	35526706	35532244	+	Rs054890	--	35535048	35536041	+	2804	upstream
R2	TCONS_00017232	XLOC_010790	XLOC_010790	Novel_lncRNA	35526706	35532244	+	Rs054910	--	35539382	35542709	-	7138	downstream
R2	TCONS_00017232	XLOC_010790	XLOC_010790	Novel_lncRNA	35526706	35532244	+	Rs054830	--	35505703	35508313	-	18392	upstream
R2	TCONS_00017232	XLOC_010790	XLOC_010790	Novel_lncRNA	35526706	35532244	+	Rs054870	--	35522056	35524333	-	2372	upstream
R2	TCONS_00017232	XLOC_010790	XLOC_010790	Novel_lncRNA	35526706	35532244	+	Rs054770	--	35480205	35481464	-	45241	upstream
R2	TCONS_00017232	XLOC_010790	XLOC_010790	Novel_lncRNA	35526706	35532244	+	Rs054930	--	35545370	35546182	-	13126	downstream
R2	TCONS_00017232	XLOC_010790	XLOC_010790	Novel_lncRNA	35526706	35532244	+	Rs054810	--	35500967	35502225	-	24480	upstream
R2	TCONS_00017232	XLOC_010790	XLOC_010790	Novel_lncRNA	35526706	35532244	+	Rs054970	--	35567964	35569579	-	35720	downstream
R2	TCONS_00017232	XLOC_010790	XLOC_010790	Novel_lncRNA	35526706	35532244	+	Rs055030	--	35624593	35627657	-	92349	downstream
R2	TCONS_00017232	XLOC_010790	XLOC_010790	Novel_lncRNA	35526706	35532244	+	Rs054850	--	35515215	35517611	-	9094	upstream
R2	TCONS_00017232	XLOC_010790	XLOC_010790	Novel_lncRNA	35526706	35532244	+	Rs054750	--	35474780	35475993	+	50712	downstream
R2	TCONS_00017232	XLOC_010790	XLOC_010790	Novel_lncRNA	35526706	35532244	+	Rs054950	--	35556811	35557523	-	24567	downstream
R2	TCONS_00017339	XLOC_010861	XLOC_010861	Novel_lncRNA	36071570	36075613	+	XLOC_010854	XLOC_010854	36036982	36070677	+	892	downstream
R2	TCONS_00017339	XLOC_010861	XLOC_010861	Novel_lncRNA	36071570	36075613	+	Rs055780	--	36131421	36132179	-	55808	downstream
R2	TCONS_00017339	XLOC_010861	XLOC_010861	Novel_lncRNA	36071570	36075613	+	XLOC_010853	XLOC_010853	36007185	36010039	+	61530	downstream
R2	TCONS_00017339	XLOC_010861	XLOC_010861	Novel_lncRNA	36071570	36075613	+	Rs055530	--	35989001	35990171	+	81398	downstream
R2	TCONS_00017339	XLOC_010861	XLOC_010861	Novel_lncRNA	36071570	36075613	+	XLOC_016231	XLOC_016231	36071382	36077729	-	-4044	antisense
R2	TCONS_00017339	XLOC_010861	XLOC_010861	Novel_lncRNA	36071570	36075613	+	Rs055640	--	36055787	36056580	+	14989	downstream
R2	TCONS_00017339	XLOC_010861	XLOC_010861	Novel_lncRNA	36071570	36075613	+	Rs055600	--	36025406	36034159	+	37410	downstream
R2	TCONS_00017339	XLOC_010861	XLOC_010861	Novel_lncRNA	36071570	36075613	+	Rs055830	--	36164823	36166460	-	89210	downstream
R2	TCONS_00017339	XLOC_010861	XLOC_010861	Novel_lncRNA	36071570	36075613	+	Rs055740	--	36112251	36113139	-	36638	downstream
R2	TCONS_00017339	XLOC_010861	XLOC_010861	Novel_lncRNA	36071570	36075613	+	Rs055700	--	36082065	36083220	+	6452	upstream
R2	TCONS_00017339	XLOC_010861	XLOC_010861	Novel_lncRNA	36071570	36075613	+	Rs055810	--	36121016	36123146	-	45403	downstream
R2	TCONS_00017339	XLOC_010861	XLOC_010861	Novel_lncRNA	36071570	36075613	+	Rs055720	--	36097878	36100731	+	22265	upstream
R2	TCONS_00017339	XLOC_010861	XLOC_010861	Novel_lncRNA	36071570	36075613	+	Rs055850	--	36172128	36175205	+	96515	upstream
R2	TCONS_00017339	XLOC_010861	XLOC_010861	Novel_lncRNA	36071570	36075613	+	Rs055540	--	35991658	35994820	-	76749	upstream
R2	TCONS_00017339	XLOC_010861	XLOC_010861	Novel_lncRNA	36071570	36075613	+	Rs055590	--	36026948	36027772	+	43797	downstream
R2	TCONS_00017339	XLOC_010861	XLOC_010861	Novel_lncRNA	36071570	36075613	+	Rs055760	--	36151225	36153355	-	75612	downstream
R2	TCONS_00017339	XLOC_010861	XLOC_010861	Novel_lncRNA	36071570	36075613	+	Rs055790	--	36142458	36143347	-	66845	downstream
R2	TCONS_00017339	XLOC_010861	XLOC_010861	Novel_lncRNA	36071570	36075613	+	Rs055690	--	36079447	36081652	-	3834	downstream
R2	TCONS_00017339	XLOC_010861	XLOC_010861	Novel_lncRNA	36071570	36075613	+	Rs055650	--	36061804	36062997	+	8572	downstream
R2	TCONS_00017339	XLOC_010861	XLOC_010861	Novel_lncRNA	36071570	36075613	+	Rs055510	--	35972788	35976347	+	95222	downstream
R2	TCONS_00017339	XLOC_010861	XLOC_010861	Novel_lncRNA	36071570	36075613	+	Rs055770	--	36128085	36130938	+	52472	upstream
R2	TCONS_00017339	XLOC_010861	XLOC_010861	Novel_lncRNA	36071570	36075613	+	XLOC_016224	XLOC_016224	35999986	36006115	-	65454	upstream
R2	TCONS_00017339	XLOC_010861	XLOC_010861	Novel_lncRNA	36071570	36075613	+	Rs055820	--	36155409	36158064	-	79796	downstream
R2	TCONS_00017339	XLOC_010861	XLOC_010861	Novel_lncRNA	36071570	36075613	+	Rs055750	--	36113006	36120388	+	37393	upstream
R2	TCONS_00017339	XLOC_010861	XLOC_010861	Novel_lncRNA	36071570	36075613	+	Rs055710	--	36083898	36085946	+	8285	upstream
R2	TCONS_00017339	XLOC_010861	XLOC_010861	Novel_lncRNA	36071570	36075613	+	Rs055800	--	36143214	36150597	+	67601	upstream
R2	TCONS_00017339	XLOC_010861	XLOC_010861	Novel_lncRNA	36071570	36075613	+	Rs055840	--	36101214	36101972	-	25601	downstream
R2	TCONS_00017339	XLOC_010861	XLOC_010861	Novel_lncRNA	36071570	36075613	+	Rs055730	--	36167064	36167822	-	91451	downstream
R2	TCONS_00017339	XLOC_010861	XLOC_010861	Novel_lncRNA	36071570	36075613	+	Rs055680	--	36078298	36079447	+	2685	upstream
R2	TCONS_00017733	XLOC_011086	XLOC_011086	Novel_lncRNA	37473660	37474604	+	Rs058370	--	37540068	37540371	+	65464	upstream
R2	TCONS_00017733	XLOC_011086	XLOC_011086	Novel_lncRNA	37473660	37474604	+	Rs058290	--	37480274	37488186	+	5670	upstream
R2	TCONS_00017733	XLOC_011086	XLOC_011086	Novel_lncRNA	37473660	37474604	+	Rs058180	--	37400241	37404165	+	69494	downstream
R2	TCONS_00017733	XLOC_011086	XLOC_011086	Novel_lncRNA	37473660	37474604	+	Rs058350	--	37518485	37521537	-	43881	downstream
R2	TCONS_00017733	XLOC_011086	XLOC_011086	Novel_lncRNA	37473660	37474604	+	Rs058410	--	37560070	37564624	-	85466	downstream
R2	TCONS_00017733	XLOC_011086	XLOC_011086	Novel_lncRNA	37473660	37474604	+	Rs058310	--	37507537	37508762	+	32933	upstream
R2	TCONS_00017733	XLOC_011086	XLOC_011086	Novel_lncRNA	37473660	37474604	+	Rs058190	--	37412345	37414536	+	59123	downstream
R2	TCONS_00017733	XLOC_011086	XLOC_011086	Novel_lncRNA	37473660	37474604	+	Rs058420	--	37569736	37571619	+	95132	upstream
R2	TCONS_00017733	XLOC_011086	XLOC_011086	Novel_lncRNA	37473660	37474604	+	Rs058150	--	37388686	37391259	+	82400	downstream
R2	TCONS_00017733	XLOC_011086	XLOC_011086	Novel_lncRNA	37473660	37474604	+	Rs058210	--	37424307	37426394	+	47265	downstream
R2	TCONS_00017733	XLOC_011086	XLOC_011086	Novel_lncRNA	37473660	37474604	+	Rs058170	--	37394964	37397049	-	76610	upstream
R2	TCONS_00017733	XLOC_011086	XLOC_011086	Novel_lncRNA	37473660	37474604	+	Rs058230	--	37428322	37431523	-	42136	upstream
R2	TCONS_00017733	XLOC_011086	XLOC_011086	Novel_lncRNA	37473660	37474604	+	Rs058390	--	37545212	37548060	+	70608	upstream
R2	TCONS_00017733	XLOC_011086	XLOC_011086	Novel_lncRNA	37473660	37474604	+	Rs058270	--	37448513	37453244	+	20415	downstream
R2	TCONS_00017733	XLOC_011086	XLOC_011086	Novel_lncRNA	37473660	37474604	+	Rs058280	--	37453244	37455630	+	18029	downstream
R2	TCONS_00017733	XLOC_011086	XLOC_011086	Novel_lncRNA	37473660	37474604	+	Rs058360	--	37521537	37528255	+	46933	upstream
R2	TCONS_00017733	XLOC_011086	XLOC_011086	Novel_lncRNA	37473660	37474604	+	Rs058320	--	37509225	37510359	-	34621	downstream
R2	TCONS_00017733	XLOC_011086	XLOC_011086	Novel_lncRNA	37473660	37474604	+	Rs058400	--	37550280	37551764	-	75676	downstream
R2	TCONS_00017733	XLOC_011086	XLOC_011086	Novel_lncRNA	37473660	37474604	+	Rs058300	--	37502918	37505100	-	28314	downstream
R2	TCONS_00017733	XLOC_011086	XLOC_011086	Novel_lncRNA	37473660	37474604	+	Rs058330	--	37513081	37516112	+	38477	upstream
R2	TCONS_00017733	XLOC_011086	XLOC_011086	Novel_lncRNA	37473660	37474604	+	Rs058200	--	37421566	37423755	+	49904	downstream
R2	TCONS_00017733	XLOC_011086	XLOC_011086	Novel_lncRNA	37473660	37474604	+	Rs058140	--	37387420	37387901	+	85758	downstream
R2	TCONS_00017733	XLOC_011086	XLOC_011086	Novel_lncRNA	37473660	37474604	+	Rs058220	--	37426833	37428033	+	45626	downstream
R2	TCONS_00017733	XLOC_011086	XLOC_011086	Novel_lncRNA	37473660	37474604	+	Rs058160	--	37391995	37394964	+	78695	downstream
R2	TCONS_00017733	XLOC_011086	XLOC_011086	Novel_lncRNA	37473660	37474604	+	Rs058260	--	37434434	37437444	-	36215	upstream
R2	TCONS_00017733	XLOC_011086	XLOC_011086	Novel_lncRNA	37473660	37474604	+	Rs058380	--	37534187	37543506	+	59583	upstream
R2	TCONS_00017733	XLOC_011086	XLOC_011086	Novel_lncRNA	37473660	37474604	+	Rs058240	--	37425517	37426263	+	47396	downstream
R2	TCONS_00017733	XLOC_011086	XLOC_011086	Novel_lncRNA	37473660	37474604	+	Rs058430	--	37574007	37575856	+	99403	upstream
R2	TCONS_00018020	XLOC_011260	XLOC_011260	Novel_lncRNA	38561929	38563967	+	Rs060310	--	38516075	38517169	-	44759	upstream
R2	TCONS_00018020	XLOC_011260	XLOC_011260	Novel_lncRNA	38561929	38563967	+	Rs060280	--	38511068	38512247	-	49681	upstream
R2	TCONS_00018020	XLOC_011260	XLOC_011260	Novel_lncRNA	38561929	38563967	+	Rs060380	--	38543114	38543915	+	18013	downstream
R2	TCONS_00018020	XLOC_011260	XLOC_011260	Novel_lncRNA	38561929	38563967	+	Rs049480	--	38652743	38658175	-	88776	downstream
R2	TCONS_00018020	XLOC_011260	XLOC_011260	Novel_lncRNA	38561929	38563967	+	Rs060410	--	38552968	38555035	-	6893	upstream
R2	TCONS_00018020	XLOC_011260	XLOC_011260	Novel_lncRNA	38561929	38563967	+	Rs060450	--	38582209	38589203	+	18242	upstream
R2	TCONS_00018020	XLOC_011260	XLOC_011260	Novel_lncRNA	38561929	38563967	+	Rs060360	--	38539498	38540735	+	21193	downstream
R2	TCONS_00018020	XLOC_011260	XLOC_011260	Novel_lncRNA	38561929	38563967	+	Rs060240	--	38485511	38488315	+	73613	downstream
R2	TCONS_00018020	XLOC_011260	XLOC_011260	Novel_lncRNA	38561929	38563967	+	Rs060470	--	38591193	38591700	+	27226	upstream
R2	TCONS_00018020	XLOC_011260	XLOC_011260	Novel_lncRNA	38561929	38563967	+	Rs049540	--	38627908	38629148	-	63941	downstream
R2	TCONS_00018020	XLOC_011260	XLOC_011260	Novel_lncRNA	38561929	38563967	+	Rs060200	--	38476050	38479310	-	82618	upstream
R2	TCONS_00018020	XLOC_011260	XLOC_011260	Novel_lncRNA	38561929	38563967	+	Rs049500	--	38645731	38648053	+	81764	upstream
R2	TCONS_00018020	XLOC_011260	XLOC_011260	Novel_lncRNA	38561929	38563967	+	Rs060340	--	38531168	38533033	-	28895	upstream
R2	TCONS_00018020	XLOC_011260	XLOC_011260	Novel_lncRNA	38561929	38563967	+	Rs060260	--	38493012	38495347	-	66581	upstream
R2	TCONS_00018020	XLOC_011260	XLOC_011260	Novel_lncRNA	38561929	38563967	+	Rs060300	--	38514977	38515907	+	46021	downstream
R2	TCONS_00018020	XLOC_011260	XLOC_011260	Novel_lncRNA	38561929	38563967	+	Rs060220	--	38482659	38484093	-	77835	upstream
R2	TCONS_00018020	XLOC_011260	XLOC_011260	Novel_lncRNA	38561929	38563967	+	Rs060320	--	38520643	38522524	+	39404	downstream
R2	TCONS_00018020	XLOC_011260	XLOC_011260	Novel_lncRNA	38561929	38563967	+	Rs047930	--	38613613	38614246	+	49646	upstream
R2	TCONS_00018020	XLOC_011260	XLOC_011260	Novel_lncRNA	38561929	38563967	+	Rs049460	--	38660275	38660940	-	96308	downstream
R2	TCONS_00018020	XLOC_011260	XLOC_011260	Novel_lncRNA	38561929	38563967	+	Rs060480	--	38592320	38593648	-	28353	downstream
R2	TCONS_00018020	XLOC_011260	XLOC_011260	Novel_lncRNA	38561929	38563967	+	Rs060190	--	38472224	38476050	+	85878	downstream
R2	TCONS_00018020	XLOC_011260	XLOC_011260	Novel_lncRNA	38561929	38563967	+	Rs060420	--	38570841	38572053	-	6874	downstream
R2	TCONS_00018020	XLOC_011260	XLOC_011260	Novel_lncRNA	38561929	38563967	+	Rs060460	--	38589203	38590018	+	25236	upstream
R2	TCONS_00018020	XLOC_011260	XLOC_011260	Novel_lncRNA	38561929	38563967	+	Rs060390	--	38549570	38551777	+	10151	downstream
R2	TCONS_00018020	XLOC_011260	XLOC_011260	Novel_lncRNA	38561929	38563967	+	XLOC_016593	XLOC_016593	38495829	38506216	-	55814	upstream
R2	TCONS_00018020	XLOC_011260	XLOC_011260	Novel_lncRNA	38561929	38563967	+	Rs049490	--	38648053	38649443	+	84086	upstream
R2	TCONS_00018020	XLOC_011260	XLOC_011260	Novel_lncRNA	38561929	38563967	+	Rs060400	--	38552267	38552968	+	8960	downstream
R2	TCONS_00018020	XLOC_011260	XLOC_011260	Novel_lncRNA	38561929	38563967	+	Rs060440	--	38582126	38582866	+	18159	upstream
R2	TCONS_00018020	XLOC_011260	XLOC_011260	Novel_lncRNA	38561929	38563967	+	Rs060330	--	38527103	38528685	-	33243	upstream
R2	TCONS_00018020	XLOC_011260	XLOC_011260	Novel_lncRNA	38561929	38563967	+	Rs060270	--	38507692	38508995	-	52933	upstream
R2	TCONS_00018020	XLOC_011260	XLOC_011260	Novel_lncRNA	38561929	38563967	+	Rs049530	--	38630924	38632606	+	66957	upstream
R2	TCONS_00018020	XLOC_011260	XLOC_011260	Novel_lncRNA	38561929	38563967	+	XLOC_011266	XLOC_011266	38603199	38605817	+	39232	upstream
R2	TCONS_00018020	XLOC_011260	XLOC_011260	Novel_lncRNA	38561929	38563967	+	Rs060350	--	38535812	38537112	-	24816	upstream
R2	TCONS_00018020	XLOC_011260	XLOC_011260	Novel_lncRNA	38561929	38563967	+	Rs060170	--	38466233	38466736	-	95192	upstream
R2	TCONS_00018020	XLOC_011260	XLOC_011260	Novel_lncRNA	38561929	38563967	+	Rs060210	--	38480879	38482659	+	79269	downstream
R2	TCONS_00018020	XLOC_011260	XLOC_011260	Novel_lncRNA	38561929	38563967	+	Rs049450	--	38662890	38666395	+	98923	upstream
R2	TCONS_00018020	XLOC_011260	XLOC_011260	Novel_lncRNA	38561929	38563967	+	Rs049470	--	38658421	38660238	+	94454	upstream
R2	TCONS_00018539	XLOC_011540	XLOC_011540	Novel_lncRNA	40299901	40302337	+	Rs046430	--	40383546	40386737	-	81209	downstream
R2	TCONS_00018539	XLOC_011540	XLOC_011540	Novel_lncRNA	40299901	40302337	+	Rs046650	--	40256185	40258518	-	41382	upstream
R2	TCONS_00018539	XLOC_011540	XLOC_011540	Novel_lncRNA	40299901	40302337	+	Rs046390	--	40402206	40402595	+	99869	upstream
R2	TCONS_00018539	XLOC_011540	XLOC_011540	Novel_lncRNA	40299901	40302337	+	Rs046770	--	40203384	40206419	-	93481	upstream
R2	TCONS_00018539	XLOC_011540	XLOC_011540	Novel_lncRNA	40299901	40302337	+	Rs046550	--	40281830	40282943	-	16957	upstream
R2	TCONS_00018539	XLOC_011540	XLOC_011540	Novel_lncRNA	40299901	40302337	+	XLOC_016883	XLOC_016883	40393459	40395421	-	91122	downstream
R2	TCONS_00018539	XLOC_011540	XLOC_011540	Novel_lncRNA	40299901	40302337	+	Rs046670	--	40251740	40252543	+	47357	downstream
R2	TCONS_00018539	XLOC_011540	XLOC_011540	Novel_lncRNA	40299901	40302337	+	Rs046750	--	40216737	40218847	+	81053	downstream
R2	TCONS_00018539	XLOC_011540	XLOC_011540	Novel_lncRNA	40299901	40302337	+	Rs046630	--	40265747	40267216	+	32684	downstream
R2	TCONS_00018539	XLOC_011540	XLOC_011540	Novel_lncRNA	40299901	40302337	+	Rs046570	--	40270857	40272245	+	27655	downstream
R2	TCONS_00018539	XLOC_011540	XLOC_011540	Novel_lncRNA	40299901	40302337	+	Rs046610	--	40306347	40307397	-	4010	downstream
R2	TCONS_00018539	XLOC_011540	XLOC_011540	Novel_lncRNA	40299901	40302337	+	Rs046710	--	40229719	40230604	-	69296	upstream
R2	TCONS_00018539	XLOC_011540	XLOC_011540	Novel_lncRNA	40299901	40302337	+	Rs046560	--	40279464	40280514	-	19386	upstream
R2	TCONS_00018539	XLOC_011540	XLOC_011540	Novel_lncRNA	40299901	40302337	+	Rs046720	--	40227300	40229713	+	70187	downstream
R2	TCONS_00018539	XLOC_011540	XLOC_011540	Novel_lncRNA	40299901	40302337	+	Rs497610	--	40215001	40215954	+	83946	downstream
R2	TCONS_00018539	XLOC_011540	XLOC_011540	Novel_lncRNA	40299901	40302337	+	Rs046680	--	40242654	40244359	-	55541	upstream
R2	TCONS_00018539	XLOC_011540	XLOC_011540	Novel_lncRNA	40299901	40302337	+	Rs046500	--	40331888	40332445	-	29551	downstream
R2	TCONS_00018539	XLOC_011540	XLOC_011540	Novel_lncRNA	40299901	40302337	+	XLOC_016864	XLOC_016864	40287838	40318630	-	-2437	antisense
R2	TCONS_00018539	XLOC_011540	XLOC_011540	Novel_lncRNA	40299901	40302337	+	Rs046780	--	40193237	40202208	+	97692	downstream
R2	TCONS_00018539	XLOC_011540	XLOC_011540	Novel_lncRNA	40299901	40302337	+	Rs046400	--	40395577	40399268	-	93240	downstream
R2	TCONS_00018539	XLOC_011540	XLOC_011540	Novel_lncRNA	40299901	40302337	+	Rs597770	--	40375559	40377067	-	73222	downstream
R2	TCONS_00018539	XLOC_011540	XLOC_011540	Novel_lncRNA	40299901	40302337	+	Rs046760	--	40215001	40216289	+	83611	downstream
R2	TCONS_00018539	XLOC_011540	XLOC_011540	Novel_lncRNA	40299901	40302337	+	Rs046640	--	40259933	40262540	+	37360	downstream
R2	TCONS_00018539	XLOC_011540	XLOC_011540	Novel_lncRNA	40299901	40302337	+	Rs046510	--	40327588	40328621	+	25251	upstream
R2	TCONS_00018539	XLOC_011540	XLOC_011540	Novel_lncRNA	40299901	40302337	+	Rs046600	--	40308713	40309826	-	6376	downstream
R2	TCONS_00018539	XLOC_011540	XLOC_011540	Novel_lncRNA	40299901	40302337	+	Rs046740	--	40219546	40222129	+	77771	downstream
R2	TCONS_00018539	XLOC_011540	XLOC_011540	Novel_lncRNA	40299901	40302337	+	Rs046480	--	40350842	40354054	-	48505	downstream
R2	TCONS_00018539	XLOC_011540	XLOC_011540	Novel_lncRNA	40299901	40302337	+	Rs046660	--	40253961	40256077	+	43823	downstream
R2	TCONS_00018539	XLOC_011540	XLOC_011540	Novel_lncRNA	40299901	40302337	+	Rs046700	--	40232766	40235839	-	64061	upstream
R2	TCONS_00018539	XLOC_011540	XLOC_011540	Novel_lncRNA	40299901	40302337	+	Rs046620	--	40297752	40299127	+	773	downstream
R2	TCONS_00018539	XLOC_011540	XLOC_011540	Novel_lncRNA	40299901	40302337	+	Rs046540	--	40284806	40286626	+	13274	downstream
R2	TCONS_00018539	XLOC_011540	XLOC_011540	Novel_lncRNA	40299901	40302337	+	Rs046420	--	40388604	40390256	+	86267	upstream
R2	TCONS_00018539	XLOC_011540	XLOC_011540	Novel_lncRNA	40299901	40302337	+	Rs046730	--	40224515	40227018	-	72882	upstream
R2	TCONS_00018539	XLOC_011540	XLOC_011540	Novel_lncRNA	40299901	40302337	+	Rs046490	--	40332873	40333804	+	30536	upstream
R2	TCONS_00018539	XLOC_011540	XLOC_011540	Novel_lncRNA	40299901	40302337	+	XLOC_016853	XLOC_016853	40240176	40241851	-	58049	upstream
R2	TCONS_00018539	XLOC_011540	XLOC_011540	Novel_lncRNA	40299901	40302337	+	Rs046470	--	40357276	40359704	-	54939	downstream
R2	TCONS_00018539	XLOC_011540	XLOC_011540	Novel_lncRNA	40299901	40302337	+	Rs046590	--	40311689	40313510	+	9352	upstream
R2	TCONS_00018539	XLOC_011540	XLOC_011540	Novel_lncRNA	40299901	40302337	+	Rs046520	--	40326304	40326851	-	23967	downstream
R2	TCONS_00018539	XLOC_011540	XLOC_011540	Novel_lncRNA	40299901	40302337	+	Rs046440	--	40375559	40377012	-	73222	downstream
R2	TCONS_00020107	XLOC_012490	XLOC_012490	Novel_lncRNA	3571123	3572133	-	Rs099390	--	3543261	3545252	+	25870	downstream
R2	TCONS_00020107	XLOC_012490	XLOC_012490	Novel_lncRNA	3571123	3572133	-	Rs099490	--	3495049	3496515	+	74607	downstream
R2	TCONS_00020107	XLOC_012490	XLOC_012490	Novel_lncRNA	3571123	3572133	-	Rs099500	--	3486169	3488059	-	83063	upstream
R2	TCONS_00020107	XLOC_012490	XLOC_012490	Novel_lncRNA	3571123	3572133	-	Rs069760	--	3660106	3661510	+	87973	upstream
R2	TCONS_00020107	XLOC_012490	XLOC_012490	Novel_lncRNA	3571123	3572133	-	Rs099470	--	3516303	3517004	+	54118	downstream
R2	TCONS_00020107	XLOC_012490	XLOC_012490	Novel_lncRNA	3571123	3572133	-	Rs069810	--	3606366	3609330	-	34233	downstream
R2	TCONS_00020107	XLOC_012490	XLOC_012490	Novel_lncRNA	3571123	3572133	-	Rs099520	--	3481607	3482384	+	88738	downstream
R2	TCONS_00020107	XLOC_012490	XLOC_012490	Novel_lncRNA	3571123	3572133	-	Rs099330	--	3578931	3579895	-	6798	downstream
R2	TCONS_00020107	XLOC_012490	XLOC_012490	Novel_lncRNA	3571123	3572133	-	Rs099370	--	3556653	3557396	+	13726	downstream
R2	TCONS_00020107	XLOC_012490	XLOC_012490	Novel_lncRNA	3571123	3572133	-	Rs099450	--	3527245	3529820	+	41302	downstream
R2	TCONS_00020107	XLOC_012490	XLOC_012490	Novel_lncRNA	3571123	3572133	-	Rs099410	--	3538706	3541227	+	29895	downstream
R2	TCONS_00020107	XLOC_012490	XLOC_012490	Novel_lncRNA	3571123	3572133	-	Rs099350	--	3563592	3568274	-	2848	upstream
R2	TCONS_00020107	XLOC_012490	XLOC_012490	Novel_lncRNA	3571123	3572133	-	Rs099430	--	3535812	3536712	+	34410	downstream
R2	TCONS_00020107	XLOC_012490	XLOC_012490	Novel_lncRNA	3571123	3572133	-	Rs099380	--	3554223	3556291	+	14831	downstream
R2	TCONS_00020107	XLOC_012490	XLOC_012490	Novel_lncRNA	3571123	3572133	-	Rs069730	--	3644578	3646593	-	72445	downstream
R2	TCONS_00020107	XLOC_012490	XLOC_012490	Novel_lncRNA	3571123	3572133	-	Rs099480	--	3503368	3506341	+	64781	downstream
R2	TCONS_00020107	XLOC_012490	XLOC_012490	Novel_lncRNA	3571123	3572133	-	Rs099510	--	3484693	3485897	-	85225	upstream
R2	TCONS_00020107	XLOC_012490	XLOC_012490	Novel_lncRNA	3571123	3572133	-	Rs099320	--	3583867	3584691	+	11734	upstream
R2	TCONS_00020107	XLOC_012490	XLOC_012490	Novel_lncRNA	3571123	3572133	-	Rs069710	--	3661713	3663881	+	89580	upstream
R2	TCONS_00020107	XLOC_012490	XLOC_012490	Novel_lncRNA	3571123	3572133	-	Rs099460	--	3523756	3525734	+	45388	downstream
R2	TCONS_00020107	XLOC_012490	XLOC_012490	Novel_lncRNA	3571123	3572133	-	Rs069750	--	3662840	3663881	+	90707	upstream
R2	TCONS_00020107	XLOC_012490	XLOC_012490	Novel_lncRNA	3571123	3572133	-	Rs099420	--	3536914	3537764	-	33358	upstream
R2	TCONS_00020107	XLOC_012490	XLOC_012490	Novel_lncRNA	3571123	3572133	-	Rs069770	--	3669585	3671600	-	97452	downstream
R2	TCONS_00020107	XLOC_012490	XLOC_012490	Novel_lncRNA	3571123	3572133	-	Rs099440	--	3529820	3530520	-	40602	upstream
R2	TCONS_00020107	XLOC_012490	XLOC_012490	Novel_lncRNA	3571123	3572133	-	Rs099340	--	3574413	3577249	-	2280	downstream
R2	TCONS_00020107	XLOC_012490	XLOC_012490	Novel_lncRNA	3571123	3572133	-	Rs099400	--	3542002	3542995	-	28127	upstream
R2	TCONS_00020107	XLOC_012490	XLOC_012490	Novel_lncRNA	3571123	3572133	-	Rs099360	--	3557882	3562041	-	9081	upstream
R2	TCONS_00020107	XLOC_012490	XLOC_012490	Novel_lncRNA	3571123	3572133	-	Rs069790	--	3623580	3624842	-	51447	downstream
R2	TCONS_00020787	XLOC_012938	XLOC_012938	Novel_lncRNA	7892373	7893518	-	Rs095660	--	7878654	7879251	-	13121	upstream
R2	TCONS_00020787	XLOC_012938	XLOC_012938	Novel_lncRNA	7892373	7893518	-	Rs095590	--	7908323	7908788	-	14805	downstream
R2	TCONS_00020787	XLOC_012938	XLOC_012938	Novel_lncRNA	7892373	7893518	-	Rs095640	--	7890687	7891422	+	950	downstream
R2	TCONS_00020787	XLOC_012938	XLOC_012938	Novel_lncRNA	7892373	7893518	-	Rs095720	--	7837414	7838108	+	54264	downstream
R2	TCONS_00020787	XLOC_012938	XLOC_012938	Novel_lncRNA	7892373	7893518	-	Rs095620	--	7897007	7901255	-	3489	downstream
R2	TCONS_00020787	XLOC_012938	XLOC_012938	Novel_lncRNA	7892373	7893518	-	Rs095730	--	7829955	7830645	+	61727	downstream
R2	TCONS_00020787	XLOC_012938	XLOC_012938	Novel_lncRNA	7892373	7893518	-	Rs095600	--	7905657	7907484	-	12139	downstream
R2	TCONS_00020787	XLOC_012938	XLOC_012938	Novel_lncRNA	7892373	7893518	-	Rs095670	--	7874946	7877721	-	14651	upstream
R2	TCONS_00020787	XLOC_012938	XLOC_012938	Novel_lncRNA	7892373	7893518	-	Rs095690	--	7860959	7865628	+	26744	downstream
R2	TCONS_00020787	XLOC_012938	XLOC_012938	Novel_lncRNA	7892373	7893518	-	XLOC_007560	XLOC_007560	7819650	7820749	+	71623	downstream
R2	TCONS_00020787	XLOC_012938	XLOC_012938	Novel_lncRNA	7892373	7893518	-	Rs095650	--	7888484	7890158	-	2214	upstream
R2	TCONS_00020787	XLOC_012938	XLOC_012938	Novel_lncRNA	7892373	7893518	-	Rs095550	--	7968590	7971522	-	75072	downstream
R2	TCONS_00020787	XLOC_012938	XLOC_012938	Novel_lncRNA	7892373	7893518	-	Rs095710	--	7853714	7854908	+	37464	downstream
R2	TCONS_00020787	XLOC_012938	XLOC_012938	Novel_lncRNA	7892373	7893518	-	Rs095740	--	7827871	7828471	+	63901	downstream
R2	TCONS_00020787	XLOC_012938	XLOC_012938	Novel_lncRNA	7892373	7893518	-	Rs095700	--	7858748	7860245	+	32127	downstream
R2	TCONS_00020787	XLOC_012938	XLOC_012938	Novel_lncRNA	7892373	7893518	-	Rs095750	--	7811541	7812232	+	80140	downstream
R2	TCONS_00020787	XLOC_012938	XLOC_012938	Novel_lncRNA	7892373	7893518	-	Rs095560	--	7960262	7964509	+	66744	upstream
R2	TCONS_00020787	XLOC_012938	XLOC_012938	Novel_lncRNA	7892373	7893518	-	Rs095610	--	7903821	7905309	+	10303	upstream
R2	TCONS_00020787	XLOC_012938	XLOC_012938	Novel_lncRNA	7892373	7893518	-	Rs095760	--	7797831	7800954	+	91418	downstream
R2	TCONS_00020787	XLOC_012938	XLOC_012938	Novel_lncRNA	7892373	7893518	-	Rs095570	--	7931410	7954582	+	37892	upstream
R2	TCONS_00021574	XLOC_013494	XLOC_013494	Novel_lncRNA	13488132	13492435	-	Rs088310	--	13461502	13462140	-	25991	upstream
R2	TCONS_00021574	XLOC_013494	XLOC_013494	Novel_lncRNA	13488132	13492435	-	Rs084730	--	13559794	13562454	+	67359	upstream
R2	TCONS_00021574	XLOC_013494	XLOC_013494	Novel_lncRNA	13488132	13492435	-	Rs088360	--	13418860	13420936	-	67195	upstream
R2	TCONS_00021574	XLOC_013494	XLOC_013494	Novel_lncRNA	13488132	13492435	-	Rs088370	--	13417904	13418549	+	69582	downstream
R2	TCONS_00021574	XLOC_013494	XLOC_013494	Novel_lncRNA	13488132	13492435	-	Rs088320	--	13452380	13452845	+	35286	downstream
R2	TCONS_00021574	XLOC_013494	XLOC_013494	Novel_lncRNA	13488132	13492435	-	Rs088390	--	13407792	13411824	+	76307	downstream
R2	TCONS_00021574	XLOC_013494	XLOC_013494	Novel_lncRNA	13488132	13492435	-	Rs088450	--	13389049	13392441	-	95690	upstream
R2	TCONS_00021574	XLOC_013494	XLOC_013494	Novel_lncRNA	13488132	13492435	-	Rs088330	--	13440719	13441320	-	46811	upstream
R2	TCONS_00021574	XLOC_013494	XLOC_013494	Novel_lncRNA	13488132	13492435	-	Rs088290	--	13494159	13496388	+	1724	upstream
R2	TCONS_00021574	XLOC_013494	XLOC_013494	Novel_lncRNA	13488132	13492435	-	Rs088300	--	13472358	13474577	+	13554	downstream
R2	TCONS_00021574	XLOC_013494	XLOC_013494	Novel_lncRNA	13488132	13492435	-	Rs084720	--	13565993	13567111	-	73558	downstream
R2	TCONS_00021574	XLOC_013494	XLOC_013494	Novel_lncRNA	13488132	13492435	-	Rs088400	--	13394988	13395847	+	92284	downstream
R2	TCONS_00021574	XLOC_013494	XLOC_013494	Novel_lncRNA	13488132	13492435	-	XLOC_008121	XLOC_008121	13497135	13506077	+	4700	upstream
R2	TCONS_00021574	XLOC_013494	XLOC_013494	Novel_lncRNA	13488132	13492435	-	Rs093050	--	13521973	13522563	+	29538	upstream
R2	TCONS_00021574	XLOC_013494	XLOC_013494	Novel_lncRNA	13488132	13492435	-	Rs088380	--	13412360	13414064	+	74067	downstream
R2	TCONS_00021574	XLOC_013494	XLOC_013494	Novel_lncRNA	13488132	13492435	-	Rs088430	--	13405269	13406128	+	82003	downstream
R2	TCONS_00021574	XLOC_013494	XLOC_013494	Novel_lncRNA	13488132	13492435	-	Rs088420	--	13397974	13398565	-	89566	upstream
R2	TCONS_00021574	XLOC_013494	XLOC_013494	Novel_lncRNA	13488132	13492435	-	Rs084690	--	13574384	13574759	+	81949	upstream
R2	TCONS_00021574	XLOC_013494	XLOC_013494	Novel_lncRNA	13488132	13492435	-	Rs084700	--	13573403	13573706	-	80968	downstream
R2	TCONS_00021725	XLOC_013609	XLOC_013609	Novel_lncRNA	14923169	14929034	-	Rs086320	--	15024007	15026379	-	94973	downstream
R2	TCONS_00021725	XLOC_013609	XLOC_013609	Novel_lncRNA	14923169	14929034	-	Rs337060	--	14849107	14849725	+	73443	downstream
R2	TCONS_00021725	XLOC_013609	XLOC_013609	Novel_lncRNA	14923169	14929034	-	Rs570450	--	14972379	14972796	-	43345	downstream
R2	TCONS_00021725	XLOC_013609	XLOC_013609	Novel_lncRNA	14923169	14929034	-	Rs337070	--	14853176	14853713	-	69455	upstream
R2	TCONS_00021725	XLOC_013609	XLOC_013609	Novel_lncRNA	14923169	14929034	-	Rs086380	--	14916977	14922770	+	398	downstream
R2	TCONS_00021725	XLOC_013609	XLOC_013609	Novel_lncRNA	14923169	14929034	-	Rs337090	--	14874706	14875036	-	48132	upstream
R2	TCONS_00021725	XLOC_013609	XLOC_013609	Novel_lncRNA	14923169	14929034	-	Rs337030	--	14830850	14833823	+	89345	downstream
R2	TCONS_00021725	XLOC_013609	XLOC_013609	Novel_lncRNA	14923169	14929034	-	Rs570430	--	14963750	14969521	+	34716	upstream
R2	TCONS_00021725	XLOC_013609	XLOC_013609	Novel_lncRNA	14923169	14929034	-	Rs228710	--	14823512	14826140	+	97028	downstream
R2	TCONS_00021725	XLOC_013609	XLOC_013609	Novel_lncRNA	14923169	14929034	-	Rs337100	--	14877869	14878702	-	44466	upstream
R2	TCONS_00021725	XLOC_013609	XLOC_013609	Novel_lncRNA	14923169	14929034	-	Rs228720	--	14827718	14829053	+	94115	downstream
R2	TCONS_00021725	XLOC_013609	XLOC_013609	Novel_lncRNA	14923169	14929034	-	Rs086420	--	14947539	14948631	-	18505	downstream
R2	TCONS_00021725	XLOC_013609	XLOC_013609	Novel_lncRNA	14923169	14929034	-	Rs337080	--	14857071	14857401	-	65767	upstream
R2	TCONS_00021725	XLOC_013609	XLOC_013609	Novel_lncRNA	14923169	14929034	-	Rs570440	--	14970243	14971121	-	41209	downstream
R2	TCONS_00021725	XLOC_013609	XLOC_013609	Novel_lncRNA	14923169	14929034	-	Rs086330	--	15021125	15022852	+	92091	upstream
R2	TCONS_00021725	XLOC_013609	XLOC_013609	Novel_lncRNA	14923169	14929034	-	Rs086340	--	15009454	15010192	-	80420	downstream
R2	TCONS_00021725	XLOC_013609	XLOC_013609	Novel_lncRNA	14923169	14929034	-	Rs337050	--	14847803	14848382	-	74786	upstream
R2	TCONS_00021855	XLOC_013711	XLOC_013711	Novel_lncRNA	15832187	15833865	-	Rs084900	--	15875579	15876418	+	41714	upstream
R2	TCONS_00021855	XLOC_013711	XLOC_013711	Novel_lncRNA	15832187	15833865	-	Rs080770	--	15775893	15776620	+	55566	downstream
R2	TCONS_00021855	XLOC_013711	XLOC_013711	Novel_lncRNA	15832187	15833865	-	Rs080800	--	15795419	15795833	-	36353	upstream
R2	TCONS_00021855	XLOC_013711	XLOC_013711	Novel_lncRNA	15832187	15833865	-	Rs080840	--	15808059	15808473	-	23713	upstream
R2	TCONS_00021855	XLOC_013711	XLOC_013711	Novel_lncRNA	15832187	15833865	-	Rs080900	--	15849383	15854218	+	15518	upstream
R2	TCONS_00021855	XLOC_013711	XLOC_013711	Novel_lncRNA	15832187	15833865	-	Rs080790	--	15779630	15780303	+	51883	downstream
R2	TCONS_00021855	XLOC_013711	XLOC_013711	Novel_lncRNA	15832187	15833865	-	Rs080820	--	15790918	15792072	+	40114	downstream
R2	TCONS_00021855	XLOC_013711	XLOC_013711	Novel_lncRNA	15832187	15833865	-	Rs080860	--	15818350	15819190	-	12996	upstream
R2	TCONS_00021855	XLOC_013711	XLOC_013711	Novel_lncRNA	15832187	15833865	-	Rs080880	--	15823042	15824125	-	8061	upstream
R2	TCONS_00021855	XLOC_013711	XLOC_013711	Novel_lncRNA	15832187	15833865	-	Rs598950	--	15803558	15804712	+	27474	downstream
R2	TCONS_00021855	XLOC_013711	XLOC_013711	Novel_lncRNA	15832187	15833865	-	Rs598910	--	15731539	15734044	+	98142	downstream
R2	TCONS_00021855	XLOC_013711	XLOC_013711	Novel_lncRNA	15832187	15833865	-	Rs598970	--	15805062	15805735	+	26451	downstream
R2	TCONS_00021855	XLOC_013711	XLOC_013711	Novel_lncRNA	15832187	15833865	-	Rs084910	--	15873054	15873585	+	39189	upstream
R2	TCONS_00021855	XLOC_013711	XLOC_013711	Novel_lncRNA	15832187	15833865	-	Rs084860	--	15896213	15899517	-	62348	downstream
R2	TCONS_00021855	XLOC_013711	XLOC_013711	Novel_lncRNA	15832187	15833865	-	Rs080760	--	15770810	15772238	-	59948	upstream
R2	TCONS_00021855	XLOC_013711	XLOC_013711	Novel_lncRNA	15832187	15833865	-	Rs080810	--	15788685	15789412	+	42774	downstream
R2	TCONS_00021855	XLOC_013711	XLOC_013711	Novel_lncRNA	15832187	15833865	-	Rs080930	--	15859952	15862706	-	26087	downstream
R2	TCONS_00021855	XLOC_013711	XLOC_013711	Novel_lncRNA	15832187	15833865	-	Rs084920	--	15868040	15871488	-	34175	downstream
R2	TCONS_00021855	XLOC_013711	XLOC_013711	Novel_lncRNA	15832187	15833865	-	Rs080780	--	15778126	15779280	+	52906	downstream
R2	TCONS_00021855	XLOC_013711	XLOC_013711	Novel_lncRNA	15832187	15833865	-	Rs080830	--	15792422	15793095	+	39091	downstream
R2	TCONS_00021855	XLOC_013711	XLOC_013711	Novel_lncRNA	15832187	15833865	-	Rs080910	--	15856376	15857493	+	22511	upstream
R2	TCONS_00021855	XLOC_013711	XLOC_013711	Novel_lncRNA	15832187	15833865	-	Rs080870	--	15819566	15821305	-	10881	upstream
R2	TCONS_00021855	XLOC_013711	XLOC_013711	Novel_lncRNA	15832187	15833865	-	Rs084880	--	15886021	15887036	-	52156	downstream
R2	TCONS_00021855	XLOC_013711	XLOC_013711	Novel_lncRNA	15832187	15833865	-	Rs080850	--	15814943	15816342	-	15844	upstream
R2	TCONS_00021855	XLOC_013711	XLOC_013711	Novel_lncRNA	15832187	15833865	-	Rs598920	--	15783602	15785030	-	47156	upstream
R2	TCONS_00021855	XLOC_013711	XLOC_013711	Novel_lncRNA	15832187	15833865	-	Rs084870	--	15895476	15895923	+	61611	upstream
R2	TCONS_00021855	XLOC_013711	XLOC_013711	Novel_lncRNA	15832187	15833865	-	Rs080730	--	15736688	15739738	-	92448	upstream
R2	TCONS_00021946	XLOC_013786	XLOC_013786	Novel_lncRNA	16550207	16551830	-	Rs084350	--	16527082	16529207	+	20999	downstream
R2	TCONS_00021946	XLOC_013786	XLOC_013786	Novel_lncRNA	16550207	16551830	-	Rs084380	--	16578012	16580351	+	26182	upstream
R2	TCONS_00021946	XLOC_013786	XLOC_013786	Novel_lncRNA	16550207	16551830	-	Rs084320	--	16497663	16501665	+	48541	downstream
R2	TCONS_00021946	XLOC_013786	XLOC_013786	Novel_lncRNA	16550207	16551830	-	Rs084390	--	16580351	16581695	+	28521	upstream
R2	TCONS_00021946	XLOC_013786	XLOC_013786	Novel_lncRNA	16550207	16551830	-	Rs084290	--	16453930	16454487	-	95719	upstream
R2	TCONS_00021946	XLOC_013786	XLOC_013786	Novel_lncRNA	16550207	16551830	-	Rs084440	--	16643440	16643916	+	91610	upstream
R2	TCONS_00021946	XLOC_013786	XLOC_013786	Novel_lncRNA	16550207	16551830	-	Rs084430	--	16641807	16642994	+	89977	upstream
R2	TCONS_00021946	XLOC_013786	XLOC_013786	Novel_lncRNA	16550207	16551830	-	Rs084410	--	16633168	16633743	+	81338	upstream
R2	TCONS_00021946	XLOC_013786	XLOC_013786	Novel_lncRNA	16550207	16551830	-	Rs084360	--	16541465	16543694	-	6512	upstream
R2	TCONS_00021946	XLOC_013786	XLOC_013786	Novel_lncRNA	16550207	16551830	-	Rs084460	--	16651506	16652046	+	99676	upstream
R2	TCONS_00021946	XLOC_013786	XLOC_013786	Novel_lncRNA	16550207	16551830	-	Rs084300	--	16454578	16457826	+	92380	downstream
R2	TCONS_00021946	XLOC_013786	XLOC_013786	Novel_lncRNA	16550207	16551830	-	Rs084310	--	16487396	16490104	-	60102	upstream
R2	TCONS_00021946	XLOC_013786	XLOC_013786	Novel_lncRNA	16550207	16551830	-	Rs084400	--	16628405	16629038	+	76575	upstream
R2	TCONS_00021995	XLOC_013824	XLOC_013824	Novel_lncRNA	16879540	16883895	-	Rs083770	--	16914588	16915336	-	30693	downstream
R2	TCONS_00021995	XLOC_013824	XLOC_013824	Novel_lncRNA	16879540	16883895	-	Rs083850	--	16975855	16977670	+	91960	upstream
R2	TCONS_00021995	XLOC_013824	XLOC_013824	Novel_lncRNA	16879540	16883895	-	Rs083810	--	16944524	16944917	+	60629	upstream
R2	TCONS_00021995	XLOC_013824	XLOC_013824	Novel_lncRNA	16879540	16883895	-	Rs083760	--	16908385	16908850	-	24490	downstream
R2	TCONS_00021995	XLOC_013824	XLOC_013824	Novel_lncRNA	16879540	16883895	-	Rs104180	--	16808740	16809756	+	69783	downstream
R2	TCONS_00021995	XLOC_013824	XLOC_013824	Novel_lncRNA	16879540	16883895	-	Rs083790	--	16933657	16934390	+	49762	upstream
R2	TCONS_00021995	XLOC_013824	XLOC_013824	Novel_lncRNA	16879540	16883895	-	Rs104160	--	16811537	16812603	+	66936	downstream
R2	TCONS_00021995	XLOC_013824	XLOC_013824	Novel_lncRNA	16879540	16883895	-	XLOC_008427	XLOC_008427	16895362	16898088	+	11467	upstream
R2	TCONS_00021995	XLOC_013824	XLOC_013824	Novel_lncRNA	16879540	16883895	-	Rs083780	--	16916944	16919494	-	33049	downstream
R2	TCONS_00021995	XLOC_013824	XLOC_013824	Novel_lncRNA	16879540	16883895	-	XLOC_008417	XLOC_008417	16824810	16826299	+	53240	downstream
R2	TCONS_00021995	XLOC_013824	XLOC_013824	Novel_lncRNA	16879540	16883895	-	Rs083830	--	16963220	16963831	-	79325	downstream
R2	TCONS_00021995	XLOC_013824	XLOC_013824	Novel_lncRNA	16879540	16883895	-	Rs104150	--	16826509	16828296	-	51243	upstream
R2	TCONS_00021995	XLOC_013824	XLOC_013824	Novel_lncRNA	16879540	16883895	-	Rs083840	--	16965326	16967030	+	81431	upstream
R2	TCONS_00021995	XLOC_013824	XLOC_013824	Novel_lncRNA	16879540	16883895	-	Rs104140	--	16828334	16828661	+	50878	downstream
R2	TCONS_00021995	XLOC_013824	XLOC_013824	Novel_lncRNA	16879540	16883895	-	Rs552500	--	16849844	16854837	-	24702	upstream
R2	TCONS_00021995	XLOC_013824	XLOC_013824	Novel_lncRNA	16879540	16883895	-	Rs104170	--	16809756	16811056	+	68483	downstream
R2	TCONS_00021995	XLOC_013824	XLOC_013824	Novel_lncRNA	16879540	16883895	-	Rs552510	--	16860792	16862048	-	17491	upstream
R2	TCONS_00021995	XLOC_013824	XLOC_013824	Novel_lncRNA	16879540	16883895	-	Rs104220	--	16788368	16790350	+	89189	downstream
R2	TCONS_00021995	XLOC_013824	XLOC_013824	Novel_lncRNA	16879540	16883895	-	Rs104230	--	16779147	16780367	-	99172	upstream
R2	TCONS_00022958	XLOC_014463	XLOC_014463	Novel_lncRNA	23296471	23298965	-	Rs078170	--	23264058	23266842	+	29628	downstream
R2	TCONS_00022958	XLOC_014463	XLOC_014463	Novel_lncRNA	23296471	23298965	-	Rs078070	--	23350829	23352983	+	51864	upstream
R2	TCONS_00022958	XLOC_014463	XLOC_014463	Novel_lncRNA	23296471	23298965	-	Rs078150	--	23282745	23284035	-	12435	upstream
R2	TCONS_00022958	XLOC_014463	XLOC_014463	Novel_lncRNA	23296471	23298965	-	Rs077980	--	23385153	23387138	+	86188	upstream
R2	TCONS_00022958	XLOC_014463	XLOC_014463	Novel_lncRNA	23296471	23298965	-	Rs078110	--	23269336	23270374	+	26096	downstream
R2	TCONS_00022958	XLOC_014463	XLOC_014463	Novel_lncRNA	23296471	23298965	-	Rs078040	--	23368582	23369169	-	69617	downstream
R2	TCONS_00022958	XLOC_014463	XLOC_014463	Novel_lncRNA	23296471	23298965	-	Rs078130	--	23300476	23303324	+	1511	upstream
R2	TCONS_00022958	XLOC_014463	XLOC_014463	Novel_lncRNA	23296471	23298965	-	Rs598760	--	23242035	23249122	+	47348	downstream
R2	TCONS_00022958	XLOC_014463	XLOC_014463	Novel_lncRNA	23296471	23298965	-	Rs078010	--	23372226	23375659	-	73261	downstream
R2	TCONS_00022958	XLOC_014463	XLOC_014463	Novel_lncRNA	23296471	23298965	-	Rs077990	--	23379436	23379935	-	80471	downstream
R2	TCONS_00022958	XLOC_014463	XLOC_014463	Novel_lncRNA	23296471	23298965	-	Rs078230	--	23221501	23222419	+	74051	downstream
R2	TCONS_00022958	XLOC_014463	XLOC_014463	Novel_lncRNA	23296471	23298965	-	Rs078250	--	23218421	23219365	+	77105	downstream
R2	TCONS_00022958	XLOC_014463	XLOC_014463	Novel_lncRNA	23296471	23298965	-	Rs078190	--	23245697	23246355	-	50115	upstream
R2	TCONS_00022958	XLOC_014463	XLOC_014463	Novel_lncRNA	23296471	23298965	-	Rs078210	--	23239818	23241033	-	55437	upstream
R2	TCONS_00022958	XLOC_014463	XLOC_014463	Novel_lncRNA	23296471	23298965	-	Rs078030	--	23370066	23370624	+	71101	upstream
R2	TCONS_00022958	XLOC_014463	XLOC_014463	Novel_lncRNA	23296471	23298965	-	Rs077940	--	23396188	23398508	-	97223	downstream
R2	TCONS_00022958	XLOC_014463	XLOC_014463	Novel_lncRNA	23296471	23298965	-	Rs075780	--	23198489	23199988	+	96482	downstream
R2	TCONS_00022958	XLOC_014463	XLOC_014463	Novel_lncRNA	23296471	23298965	-	Rs077950	--	23392643	23395649	-	93678	downstream
R2	TCONS_00022958	XLOC_014463	XLOC_014463	Novel_lncRNA	23296471	23298965	-	Rs078080	--	23343439	23344291	+	44474	upstream
R2	TCONS_00022958	XLOC_014463	XLOC_014463	Novel_lncRNA	23296471	23298965	-	Rs077970	--	23387218	23389697	-	88253	downstream
R2	TCONS_00022958	XLOC_014463	XLOC_014463	Novel_lncRNA	23296471	23298965	-	Rs078160	--	23312260	23313522	+	13295	upstream
R2	TCONS_00022958	XLOC_014463	XLOC_014463	Novel_lncRNA	23296471	23298965	-	Rs078050	--	23364130	23367059	-	65165	downstream
R2	TCONS_00022958	XLOC_014463	XLOC_014463	Novel_lncRNA	23296471	23298965	-	Rs078120	--	23306982	23309766	+	8017	upstream
R2	TCONS_00022958	XLOC_014463	XLOC_014463	Novel_lncRNA	23296471	23298965	-	Rs078140	--	23284962	23292048	+	4422	downstream
R2	TCONS_00022958	XLOC_014463	XLOC_014463	Novel_lncRNA	23296471	23298965	-	Rs078100	--	23315614	23319130	+	16649	upstream
R2	TCONS_00022958	XLOC_014463	XLOC_014463	Novel_lncRNA	23296471	23298965	-	Rs077960	--	23391360	23392643	+	92395	upstream
R2	TCONS_00022958	XLOC_014463	XLOC_014463	Novel_lncRNA	23296471	23298965	-	Rs078020	--	23371044	23372226	+	72079	upstream
R2	TCONS_00022958	XLOC_014463	XLOC_014463	Novel_lncRNA	23296471	23298965	-	Rs078000	--	23376824	23379436	+	77859	upstream
R2	TCONS_00022958	XLOC_014463	XLOC_014463	Novel_lncRNA	23296471	23298965	-	Rs598770	--	23288623	23289281	-	7189	upstream
R2	TCONS_00022958	XLOC_014463	XLOC_014463	Novel_lncRNA	23296471	23298965	-	Rs598780	--	23242035	23245107	+	51363	downstream
R2	TCONS_00022958	XLOC_014463	XLOC_014463	Novel_lncRNA	23296471	23298965	-	Rs078240	--	23219535	23220723	+	75747	downstream
R2	TCONS_00022958	XLOC_014463	XLOC_014463	Novel_lncRNA	23296471	23298965	-	Rs078200	--	23284962	23287847	+	8623	downstream
R2	TCONS_00022958	XLOC_014463	XLOC_014463	Novel_lncRNA	23296471	23298965	-	XLOC_014477	XLOC_014477	23353225	23354823	-	54260	downstream
R2	TCONS_00022958	XLOC_014463	XLOC_014463	Novel_lncRNA	23296471	23298965	-	Rs078180	--	23257550	23260399	+	36071	downstream
R2	TCONS_00022958	XLOC_014463	XLOC_014463	Novel_lncRNA	23296471	23298965	-	Rs078220	--	23238079	23239311	+	57159	downstream
R2	TCONS_00022958	XLOC_014463	XLOC_014463	Novel_lncRNA	23296471	23298965	-	Rs078060	--	23361313	23363167	+	62348	upstream
R2	TCONS_00022958	XLOC_014463	XLOC_014463	Novel_lncRNA	23296471	23298965	-	Rs598790	--	23281006	23282238	+	14232	downstream
R2	TCONS_00023634	XLOC_014883	XLOC_014883	Novel_lncRNA	26709412	26715566	-	Rs074270	--	26791276	26793653	-	75710	downstream
R2	TCONS_00023634	XLOC_014883	XLOC_014883	Novel_lncRNA	26709412	26715566	-	Rs074330	--	26808991	26817552	+	93425	upstream
R2	TCONS_00023634	XLOC_014883	XLOC_014883	Novel_lncRNA	26709412	26715566	-	XLOC_009506	XLOC_009506	26744526	26746757	+	28960	upstream
R2	TCONS_00023634	XLOC_014883	XLOC_014883	Novel_lncRNA	26709412	26715566	-	Rs566920	--	26770209	26771735	-	54643	downstream
R2	TCONS_00023634	XLOC_014883	XLOC_014883	Novel_lncRNA	26709412	26715566	-	Rs074250	--	26779561	26781621	+	63995	upstream
R2	TCONS_00023634	XLOC_014883	XLOC_014883	Novel_lncRNA	26709412	26715566	-	Rs566900	--	26754543	26758902	+	38977	upstream
R2	TCONS_00023634	XLOC_014883	XLOC_014883	Novel_lncRNA	26709412	26715566	-	Rs069580	--	26646550	26647790	-	61621	upstream
R2	TCONS_00023634	XLOC_014883	XLOC_014883	Novel_lncRNA	26709412	26715566	-	Rs069500	--	26655778	26657227	-	52184	upstream
R2	TCONS_00023634	XLOC_014883	XLOC_014883	Novel_lncRNA	26709412	26715566	-	Rs069540	--	26628389	26629455	-	79956	upstream
R2	TCONS_00023634	XLOC_014883	XLOC_014883	Novel_lncRNA	26709412	26715566	-	XLOC_014894	XLOC_014894	26793743	26797705	-	78177	downstream
R2	TCONS_00023634	XLOC_014883	XLOC_014883	Novel_lncRNA	26709412	26715566	-	Rs069560	--	26634118	26635075	-	74336	upstream
R2	TCONS_00023634	XLOC_014883	XLOC_014883	Novel_lncRNA	26709412	26715566	-	Rs074300	--	26800665	26802137	+	85099	upstream
R2	TCONS_00023634	XLOC_014883	XLOC_014883	Novel_lncRNA	26709412	26715566	-	Rs069460	--	26698582	26699807	-	9604	upstream
R2	TCONS_00023634	XLOC_014883	XLOC_014883	Novel_lncRNA	26709412	26715566	-	Rs074320	--	26807281	26808546	+	91715	upstream
R2	TCONS_00023634	XLOC_014883	XLOC_014883	Novel_lncRNA	26709412	26715566	-	Rs074260	--	26789078	26790345	-	73512	downstream
R2	TCONS_00023634	XLOC_014883	XLOC_014883	Novel_lncRNA	26709412	26715566	-	Rs566910	--	26765360	26768662	+	49794	upstream
R2	TCONS_00023634	XLOC_014883	XLOC_014883	Novel_lncRNA	26709412	26715566	-	Rs069440	--	26693625	26695300	-	14111	upstream
R2	TCONS_00023634	XLOC_014883	XLOC_014883	Novel_lncRNA	26709412	26715566	-	Rs566930	--	26772112	26772979	+	56546	upstream
R2	TCONS_00023634	XLOC_014883	XLOC_014883	Novel_lncRNA	26709412	26715566	-	Rs074290	--	26798547	26800665	-	82981	downstream
R2	TCONS_00023634	XLOC_014883	XLOC_014883	Novel_lncRNA	26709412	26715566	-	Rs069470	--	26706179	26707407	-	2004	upstream
R2	TCONS_00023634	XLOC_014883	XLOC_014883	Novel_lncRNA	26709412	26715566	-	Rs069530	--	26621917	26626006	+	83405	downstream
R2	TCONS_00023634	XLOC_014883	XLOC_014883	Novel_lncRNA	26709412	26715566	-	Rs069570	--	26642266	26643449	+	65962	downstream
R2	TCONS_00023634	XLOC_014883	XLOC_014883	Novel_lncRNA	26709412	26715566	-	Rs074310	--	26802352	26803642	+	86786	upstream
R2	TCONS_00023634	XLOC_014883	XLOC_014883	Novel_lncRNA	26709412	26715566	-	Rs069550	--	26632131	26632839	-	76572	upstream
R2	TCONS_00023634	XLOC_014883	XLOC_014883	Novel_lncRNA	26709412	26715566	-	XLOC_014880	XLOC_014880	26687191	26689318	-	20093	upstream
R2	TCONS_00024017	XLOC_015120	XLOC_015120	Novel_lncRNA	28417506	28419598	-	Rs068120	--	28495031	28497527	+	75433	upstream
R2	TCONS_00024017	XLOC_015120	XLOC_015120	Novel_lncRNA	28417506	28419598	-	Rs068390	--	28370277	28370983	-	46522	upstream
R2	TCONS_00024017	XLOC_015120	XLOC_015120	Novel_lncRNA	28417506	28419598	-	Rs068290	--	28438693	28441080	+	19095	upstream
R2	TCONS_00024017	XLOC_015120	XLOC_015120	Novel_lncRNA	28417506	28419598	-	Rs598440	--	28345348	28349741	+	67764	downstream
R2	TCONS_00024017	XLOC_015120	XLOC_015120	Novel_lncRNA	28417506	28419598	-	Rs068430	--	28324805	28325210	+	92295	downstream
R2	TCONS_00024017	XLOC_015120	XLOC_015120	Novel_lncRNA	28417506	28419598	-	Rs598400	--	28350721	28352201	-	65304	upstream
R2	TCONS_00024017	XLOC_015120	XLOC_015120	Novel_lncRNA	28417506	28419598	-	Rs068200	--	28510766	28511415	-	91168	downstream
R2	TCONS_00024017	XLOC_015120	XLOC_015120	Novel_lncRNA	28417506	28419598	-	Rs068510	--	28319826	28321352	-	96153	upstream
R2	TCONS_00024017	XLOC_015120	XLOC_015120	Novel_lncRNA	28417506	28419598	-	Rs068130	--	28489756	28492487	-	70158	downstream
R2	TCONS_00024017	XLOC_015120	XLOC_015120	Novel_lncRNA	28417506	28419598	-	Rs068410	--	28361559	28365175	-	52330	upstream
R2	TCONS_00024017	XLOC_015120	XLOC_015120	Novel_lncRNA	28417506	28419598	-	Rs068450	--	28319872	28321352	-	96153	upstream
R2	TCONS_00024017	XLOC_015120	XLOC_015120	Novel_lncRNA	28417506	28419598	-	Rs068360	--	28381065	28387511	-	29994	upstream
R2	TCONS_00024017	XLOC_015120	XLOC_015120	Novel_lncRNA	28417506	28419598	-	Rs068530	--	28343646	28344521	-	72984	upstream
R2	TCONS_00024017	XLOC_015120	XLOC_015120	Novel_lncRNA	28417506	28419598	-	Rs068240	--	28464343	28465347	+	44745	upstream
R2	TCONS_00024017	XLOC_015120	XLOC_015120	Novel_lncRNA	28417506	28419598	-	XLOC_015104	XLOC_015104	28330138	28333906	-	83600	upstream
R2	TCONS_00024017	XLOC_015120	XLOC_015120	Novel_lncRNA	28417506	28419598	-	Rs068340	--	28393440	28395528	+	21977	downstream
R2	TCONS_00024017	XLOC_015120	XLOC_015120	Novel_lncRNA	28417506	28419598	-	XLOC_015125	XLOC_015125	28441028	28444181	-	21430	downstream
R2	TCONS_00024017	XLOC_015120	XLOC_015120	Novel_lncRNA	28417506	28419598	-	Rs068260	--	28456141	28457751	+	36543	upstream
R2	TCONS_00024017	XLOC_015120	XLOC_015120	Novel_lncRNA	28417506	28419598	-	Rs068220	--	28469922	28472409	-	50324	downstream
R2	TCONS_00024017	XLOC_015120	XLOC_015120	Novel_lncRNA	28417506	28419598	-	Rs068490	--	28355654	28356059	+	61446	downstream
R2	TCONS_00024017	XLOC_015120	XLOC_015120	Novel_lncRNA	28417506	28419598	-	Rs068180	--	28515811	28518318	+	96213	upstream
R2	TCONS_00024017	XLOC_015120	XLOC_015120	Novel_lncRNA	28417506	28419598	-	Rs068280	--	28446120	28448163	+	26522	upstream
R2	TCONS_00024017	XLOC_015120	XLOC_015120	Novel_lncRNA	28417506	28419598	-	Rs068380	--	28376300	28378548	-	38957	upstream
R2	TCONS_00024017	XLOC_015120	XLOC_015120	Novel_lncRNA	28417506	28419598	-	Rs068100	--	28499599	28502327	-	80001	downstream
R2	TCONS_00024017	XLOC_015120	XLOC_015120	Novel_lncRNA	28417506	28419598	-	XLOC_009756	XLOC_009756	28486058	28489689	+	66460	upstream
R2	TCONS_00024017	XLOC_015120	XLOC_015120	Novel_lncRNA	28417506	28419598	-	Rs068540	--	28339638	28341005	+	76500	downstream
R2	TCONS_00024017	XLOC_015120	XLOC_015120	Novel_lncRNA	28417506	28419598	-	Rs068080	--	28506774	28507650	+	87176	upstream
R2	TCONS_00024017	XLOC_015120	XLOC_015120	Novel_lncRNA	28417506	28419598	-	Rs068420	--	28327080	28329667	+	87838	downstream
R2	TCONS_00024017	XLOC_015120	XLOC_015120	Novel_lncRNA	28417506	28419598	-	Rs598430	--	28350675	28352201	-	65304	upstream
R2	TCONS_00024017	XLOC_015120	XLOC_015120	Novel_lncRNA	28417506	28419598	-	Rs068090	--	28503978	28505632	-	84380	downstream
R2	TCONS_00024017	XLOC_015120	XLOC_015120	Novel_lncRNA	28417506	28419598	-	Rs068400	--	28365532	28367080	-	50425	upstream
R2	TCONS_00024017	XLOC_015120	XLOC_015120	Novel_lncRNA	28417506	28419598	-	Rs068520	--	28314499	28318892	+	98613	downstream
R2	TCONS_00024017	XLOC_015120	XLOC_015120	Novel_lncRNA	28417506	28419598	-	Rs068170	--	28518887	28521983	+	99289	upstream
R2	TCONS_00024017	XLOC_015120	XLOC_015120	Novel_lncRNA	28417506	28419598	-	Rs068250	--	28462048	28463382	+	42450	upstream
R2	TCONS_00024017	XLOC_015120	XLOC_015120	Novel_lncRNA	28417506	28419598	-	Rs068440	--	28321662	28322477	+	95028	downstream
R2	TCONS_00024017	XLOC_015120	XLOC_015120	Novel_lncRNA	28417506	28419598	-	Rs068370	--	28378960	28380562	-	36943	upstream
R2	TCONS_00024017	XLOC_015120	XLOC_015120	Novel_lncRNA	28417506	28419598	-	Rs068500	--	28352511	28353326	+	64179	downstream
R2	TCONS_00024017	XLOC_015120	XLOC_015120	Novel_lncRNA	28417506	28419598	-	XLOC_015131	XLOC_015131	28479610	28484985	-	60012	downstream
R2	TCONS_00024017	XLOC_015120	XLOC_015120	Novel_lncRNA	28417506	28419598	-	XLOC_015118	XLOC_015118	28394975	28405188	-	12317	upstream
R2	TCONS_00024017	XLOC_015120	XLOC_015120	Novel_lncRNA	28417506	28419598	-	Rs068110	--	28498234	28499261	+	78636	upstream
R2	TCONS_00024017	XLOC_015120	XLOC_015120	Novel_lncRNA	28417506	28419598	-	Rs068270	--	28448309	28451467	-	28711	downstream
R2	TCONS_00024017	XLOC_015120	XLOC_015120	Novel_lncRNA	28417506	28419598	-	Rs068350	--	28386474	28393194	+	24311	downstream
R2	TCONS_00024017	XLOC_015120	XLOC_015120	Novel_lncRNA	28417506	28419598	-	Rs068230	--	28466510	28469206	-	46912	downstream
R2	TCONS_00024017	XLOC_015120	XLOC_015120	Novel_lncRNA	28417506	28419598	-	Rs068310	--	28416204	28416898	+	607	downstream
R2	TCONS_00024017	XLOC_015120	XLOC_015120	Novel_lncRNA	28417506	28419598	-	Rs068480	--	28357929	28360516	+	56989	downstream
R2	TCONS_00024017	XLOC_015120	XLOC_015120	Novel_lncRNA	28417506	28419598	-	Rs068190	--	28513338	28515811	-	93740	downstream
R2	TCONS_00024994	XLOC_015687	XLOC_015687	Novel_lncRNA	32262944	32263599	-	Rs062030	--	32253976	32255706	-	7237	upstream
R2	TCONS_00024994	XLOC_015687	XLOC_015687	Novel_lncRNA	32262944	32263599	-	Rs061930	--	32301826	32307568	-	38227	downstream
R2	TCONS_00024994	XLOC_015687	XLOC_015687	Novel_lncRNA	32262944	32263599	-	Rs062110	--	32206117	32207605	+	55338	downstream
R2	TCONS_00024994	XLOC_015687	XLOC_015687	Novel_lncRNA	32262944	32263599	-	Rs062010	--	32259478	32261017	-	1926	upstream
R2	TCONS_00024994	XLOC_015687	XLOC_015687	Novel_lncRNA	32262944	32263599	-	Rs062200	--	32165853	32167307	+	95636	downstream
R2	TCONS_00024994	XLOC_015687	XLOC_015687	Novel_lncRNA	32262944	32263599	-	Rs061980	--	32286148	32287964	+	22549	upstream
R2	TCONS_00024994	XLOC_015687	XLOC_015687	Novel_lncRNA	32262944	32263599	-	Rs061920	--	32307879	32309109	-	44280	downstream
R2	TCONS_00024994	XLOC_015687	XLOC_015687	Novel_lncRNA	32262944	32263599	-	Rs061860	--	32338857	32339636	-	75258	downstream
R2	TCONS_00024994	XLOC_015687	XLOC_015687	Novel_lncRNA	32262944	32263599	-	Rs061850	--	32346709	32347252	+	83110	upstream
R2	TCONS_00024994	XLOC_015687	XLOC_015687	Novel_lncRNA	32262944	32263599	-	Rs062190	--	32167517	32169065	+	93878	downstream
R2	TCONS_00024994	XLOC_015687	XLOC_015687	Novel_lncRNA	32262944	32263599	-	Rs062090	--	32208928	32213363	+	49580	downstream
R2	TCONS_00024994	XLOC_015687	XLOC_015687	Novel_lncRNA	32262944	32263599	-	Rs061910	--	32309109	32312530	-	45510	downstream
R2	TCONS_00024994	XLOC_015687	XLOC_015687	Novel_lncRNA	32262944	32263599	-	Rs061950	--	32294560	32299076	+	30961	upstream
R2	TCONS_00024994	XLOC_015687	XLOC_015687	Novel_lncRNA	32262944	32263599	-	Rs062160	--	32176881	32184893	-	78050	upstream
R2	TCONS_00024994	XLOC_015687	XLOC_015687	Novel_lncRNA	32262944	32263599	-	Rs062040	--	32247116	32252428	-	10515	upstream
R2	TCONS_00024994	XLOC_015687	XLOC_015687	Novel_lncRNA	32262944	32263599	-	Rs062000	--	32274613	32277733	+	11014	upstream
R2	TCONS_00024994	XLOC_015687	XLOC_015687	Novel_lncRNA	32262944	32263599	-	Rs062180	--	32169124	32173546	-	89397	upstream
R2	TCONS_00024994	XLOC_015687	XLOC_015687	Novel_lncRNA	32262944	32263599	-	Rs061970	--	32290228	32291090	+	26629	upstream
R2	TCONS_00024994	XLOC_015687	XLOC_015687	Novel_lncRNA	32262944	32263599	-	Rs061940	--	32299859	32301652	+	36260	upstream
R2	TCONS_00024994	XLOC_015687	XLOC_015687	Novel_lncRNA	32262944	32263599	-	Rs062100	--	32208437	32213286	+	49657	downstream
R2	TCONS_00024994	XLOC_015687	XLOC_015687	Novel_lncRNA	32262944	32263599	-	Rs062020	--	32258607	32258929	-	4014	upstream
R2	TCONS_00024994	XLOC_015687	XLOC_015687	Novel_lncRNA	32262944	32263599	-	Rs062120	--	32202489	32206093	+	56850	downstream
R2	TCONS_00024994	XLOC_015687	XLOC_015687	Novel_lncRNA	32262944	32263599	-	Rs062210	--	32160980	32165710	+	97233	downstream
R2	TCONS_00024994	XLOC_015687	XLOC_015687	Novel_lncRNA	32262944	32263599	-	Rs061830	--	32361692	32364750	-	98093	downstream
R2	TCONS_00024994	XLOC_015687	XLOC_015687	Novel_lncRNA	32262944	32263599	-	XLOC_015682	XLOC_015682	32225058	32232246	-	30697	upstream
R2	TCONS_00024994	XLOC_015687	XLOC_015687	Novel_lncRNA	32262944	32263599	-	Rs061890	--	32319855	32320315	-	56256	downstream
R2	TCONS_00024994	XLOC_015687	XLOC_015687	Novel_lncRNA	32262944	32263599	-	Rs061990	--	32284325	32285313	+	20726	upstream
R2	TCONS_00024994	XLOC_015687	XLOC_015687	Novel_lncRNA	32262944	32263599	-	Rs061870	--	32324027	32325071	+	60428	upstream
R2	TCONS_00024994	XLOC_015687	XLOC_015687	Novel_lncRNA	32262944	32263599	-	Rs062140	--	32189828	32191640	-	71303	upstream
R2	TCONS_00024994	XLOC_015687	XLOC_015687	Novel_lncRNA	32262944	32263599	-	Rs062050	--	32245519	32246198	+	16745	downstream
R2	TCONS_00024994	XLOC_015687	XLOC_015687	Novel_lncRNA	32262944	32263599	-	Rs062170	--	32174589	32175816	-	87127	upstream
R2	TCONS_00024994	XLOC_015687	XLOC_015687	Novel_lncRNA	32262944	32263599	-	Rs061900	--	32313337	32316466	+	49738	upstream
R2	TCONS_00024994	XLOC_015687	XLOC_015687	Novel_lncRNA	32262944	32263599	-	Rs061960	--	32291900	32293798	-	28301	downstream
R2	TCONS_00024994	XLOC_015687	XLOC_015687	Novel_lncRNA	32262944	32263599	-	Rs061840	--	32358220	32361692	+	94621	upstream
R2	TCONS_00024994	XLOC_015687	XLOC_015687	Novel_lncRNA	32262944	32263599	-	Rs062150	--	32187515	32189569	+	73374	downstream
R2	TCONS_00025814	XLOC_016163	XLOC_016163	Novel_lncRNA	35598664	35602310	-	Rs055110	--	35674294	35676109	+	71984	upstream
R2	TCONS_00025814	XLOC_016163	XLOC_016163	Novel_lncRNA	35598664	35602310	-	XLOC_016183	XLOC_016183	35699594	35701518	-	97284	downstream
R2	TCONS_00025814	XLOC_016163	XLOC_016163	Novel_lncRNA	35598664	35602310	-	Rs055010	--	35619270	35620537	+	16960	upstream
R2	TCONS_00025814	XLOC_016163	XLOC_016163	Novel_lncRNA	35598664	35602310	-	Rs055050	--	35643722	35644651	+	41412	upstream
R2	TCONS_00025814	XLOC_016163	XLOC_016163	Novel_lncRNA	35598664	35602310	-	XLOC_016164	XLOC_016164	35602952	35605751	-	642	downstream
R2	TCONS_00025814	XLOC_016163	XLOC_016163	Novel_lncRNA	35598664	35602310	-	Rs055130	--	35684998	35687433	-	82688	downstream
R2	TCONS_00025814	XLOC_016163	XLOC_016163	Novel_lncRNA	35598664	35602310	-	Rs055070	--	35655769	35657675	-	53459	downstream
R2	TCONS_00025814	XLOC_016163	XLOC_016163	Novel_lncRNA	35598664	35602310	-	Rs054980	--	35574530	35575262	+	23401	downstream
R2	TCONS_00025814	XLOC_016163	XLOC_016163	Novel_lncRNA	35598664	35602310	-	Rs054820	--	35503687	35505542	-	93121	upstream
R2	TCONS_00025814	XLOC_016163	XLOC_016163	Novel_lncRNA	35598664	35602310	-	Rs054900	--	35536041	35538780	-	59883	upstream
R2	TCONS_00025814	XLOC_016163	XLOC_016163	Novel_lncRNA	35598664	35602310	-	Rs055080	--	35663731	35665606	+	61421	upstream
R2	TCONS_00025814	XLOC_016163	XLOC_016163	Novel_lncRNA	35598664	35602310	-	Rs054940	--	35548534	35549726	-	48937	upstream
R2	TCONS_00025814	XLOC_016163	XLOC_016163	Novel_lncRNA	35598664	35602310	-	Rs054800	--	35498377	35499680	-	98983	upstream
R2	TCONS_00025814	XLOC_016163	XLOC_016163	Novel_lncRNA	35598664	35602310	-	Rs054920	--	35542980	35545188	-	53475	upstream
R2	TCONS_00025814	XLOC_016163	XLOC_016163	Novel_lncRNA	35598664	35602310	-	Rs054840	--	35513797	35514965	-	83698	upstream
R2	TCONS_00025814	XLOC_016163	XLOC_016163	Novel_lncRNA	35598664	35602310	-	Rs055140	--	35689345	35691456	-	87035	downstream
R2	TCONS_00025814	XLOC_016163	XLOC_016163	Novel_lncRNA	35598664	35602310	-	Rs054960	--	35558933	35560126	-	38537	upstream
R2	TCONS_00025814	XLOC_016163	XLOC_016163	Novel_lncRNA	35598664	35602310	-	Rs055020	--	35620959	35622777	-	18649	downstream
R2	TCONS_00025814	XLOC_016163	XLOC_016163	Novel_lncRNA	35598664	35602310	-	Rs054860	--	35518951	35521673	+	76990	downstream
R2	TCONS_00025814	XLOC_016163	XLOC_016163	Novel_lncRNA	35598664	35602310	-	Rs055060	--	35651890	35654420	+	49580	upstream
R2	TCONS_00025814	XLOC_016163	XLOC_016163	Novel_lncRNA	35598664	35602310	-	Rs055000	--	35576919	35582473	-	16190	upstream
R2	TCONS_00025814	XLOC_016163	XLOC_016163	Novel_lncRNA	35598664	35602310	-	Rs055120	--	35677730	35679524	-	75420	downstream
R2	TCONS_00025814	XLOC_016163	XLOC_016163	Novel_lncRNA	35598664	35602310	-	Rs055040	--	35637745	35638576	-	35435	downstream
R2	TCONS_00025814	XLOC_016163	XLOC_016163	Novel_lncRNA	35598664	35602310	-	Rs055100	--	35670442	35673580	+	68132	upstream
R2	TCONS_00025814	XLOC_016163	XLOC_016163	Novel_lncRNA	35598664	35602310	-	Rs054990	--	35575641	35576833	-	21830	upstream
R2	TCONS_00025814	XLOC_016163	XLOC_016163	Novel_lncRNA	35598664	35602310	-	XLOC_016150	XLOC_016150	35528082	35530665	-	67998	upstream
R2	TCONS_00025814	XLOC_016163	XLOC_016163	Novel_lncRNA	35598664	35602310	-	Rs054890	--	35535048	35536041	+	62622	downstream
R2	TCONS_00025814	XLOC_016163	XLOC_016163	Novel_lncRNA	35598664	35602310	-	Rs054910	--	35539382	35542709	-	55954	upstream
R2	TCONS_00025814	XLOC_016163	XLOC_016163	Novel_lncRNA	35598664	35602310	-	Rs055090	--	35666893	35668358	+	64583	upstream
R2	TCONS_00025814	XLOC_016163	XLOC_016163	Novel_lncRNA	35598664	35602310	-	Rs054830	--	35505703	35508313	-	90350	upstream
R2	TCONS_00025814	XLOC_016163	XLOC_016163	Novel_lncRNA	35598664	35602310	-	Rs054870	--	35522056	35524333	-	74330	upstream
R2	TCONS_00025814	XLOC_016163	XLOC_016163	Novel_lncRNA	35598664	35602310	-	Rs054930	--	35545370	35546182	-	52481	upstream
R2	TCONS_00025814	XLOC_016163	XLOC_016163	Novel_lncRNA	35598664	35602310	-	Rs054810	--	35500967	35502225	-	96438	upstream
R2	TCONS_00025814	XLOC_016163	XLOC_016163	Novel_lncRNA	35598664	35602310	-	Rs054970	--	35567964	35569579	-	29084	upstream
R2	TCONS_00025814	XLOC_016163	XLOC_016163	Novel_lncRNA	35598664	35602310	-	Rs055030	--	35624593	35627657	-	22283	downstream
R2	TCONS_00025814	XLOC_016163	XLOC_016163	Novel_lncRNA	35598664	35602310	-	Rs054850	--	35515215	35517611	-	81052	upstream
R2	TCONS_00025814	XLOC_016163	XLOC_016163	Novel_lncRNA	35598664	35602310	-	Rs055150	--	35692781	35694547	-	90471	downstream
R2	TCONS_00025814	XLOC_016163	XLOC_016163	Novel_lncRNA	35598664	35602310	-	Rs054950	--	35556811	35557523	-	41140	upstream
R2	TCONS_00025981	XLOC_016280	XLOC_016280	Novel_lncRNA	36433689	36436096	-	Rs055950	--	36410471	36413689	-	19999	upstream
R2	TCONS_00025981	XLOC_016280	XLOC_016280	Novel_lncRNA	36433689	36436096	-	Rs055970	--	36420169	36422420	+	11268	downstream
R2	TCONS_00025981	XLOC_016280	XLOC_016280	Novel_lncRNA	36433689	36436096	-	Rs056180	--	36535170	36536425	+	99074	upstream
R2	TCONS_00025981	XLOC_016280	XLOC_016280	Novel_lncRNA	36433689	36436096	-	Rs049550	--	36361568	36362875	-	70813	upstream
R2	TCONS_00025981	XLOC_016280	XLOC_016280	Novel_lncRNA	36433689	36436096	-	Rs056010	--	36431868	36433527	+	161	downstream
R2	TCONS_00025981	XLOC_016280	XLOC_016280	Novel_lncRNA	36433689	36436096	-	Rs056120	--	36509595	36512690	+	73499	upstream
R2	TCONS_00025981	XLOC_016280	XLOC_016280	Novel_lncRNA	36433689	36436096	-	Rs056050	--	36450404	36455275	+	14308	upstream
R2	TCONS_00025981	XLOC_016280	XLOC_016280	Novel_lncRNA	36433689	36436096	-	Rs049740	--	36373643	36376099	+	57589	downstream
R2	TCONS_00025981	XLOC_016280	XLOC_016280	Novel_lncRNA	36433689	36436096	-	Rs056030	--	36446628	36449406	+	10532	upstream
R2	TCONS_00025981	XLOC_016280	XLOC_016280	Novel_lncRNA	36433689	36436096	-	Rs055990	--	36426319	36427234	-	6454	upstream
R2	TCONS_00025981	XLOC_016280	XLOC_016280	Novel_lncRNA	36433689	36436096	-	Rs056070	--	36470971	36474779	+	34875	upstream
R2	TCONS_00025981	XLOC_016280	XLOC_016280	Novel_lncRNA	36433689	36436096	-	Rs055890	--	36399963	36402383	-	31305	upstream
R2	TCONS_00025981	XLOC_016280	XLOC_016280	Novel_lncRNA	36433689	36436096	-	Rs056140	--	36523443	36525371	+	87347	upstream
R2	TCONS_00025981	XLOC_016280	XLOC_016280	Novel_lncRNA	36433689	36436096	-	Rs056100	--	36494656	36498462	+	58560	upstream
R2	TCONS_00025981	XLOC_016280	XLOC_016280	Novel_lncRNA	36433689	36436096	-	Rs056090	--	36483075	36484511	-	46979	downstream
R2	TCONS_00025981	XLOC_016280	XLOC_016280	Novel_lncRNA	36433689	36436096	-	Rs049570	--	36339374	36342822	-	90866	upstream
R2	TCONS_00025981	XLOC_016280	XLOC_016280	Novel_lncRNA	36433689	36436096	-	Rs055960	--	36414166	36415191	-	18497	upstream
R2	TCONS_00025981	XLOC_016280	XLOC_016280	Novel_lncRNA	36433689	36436096	-	Rs055920	--	36381108	36383111	+	50577	downstream
R2	TCONS_00025981	XLOC_016280	XLOC_016280	Novel_lncRNA	36433689	36436096	-	Rs056000	--	36428569	36431188	-	2500	upstream
R2	TCONS_00025981	XLOC_016280	XLOC_016280	Novel_lncRNA	36433689	36436096	-	Rs055900	--	36389291	36390953	-	42735	upstream
R2	TCONS_00025981	XLOC_016280	XLOC_016280	Novel_lncRNA	36433689	36436096	-	Rs056060	--	36455275	36457732	+	19179	upstream
R2	TCONS_00025981	XLOC_016280	XLOC_016280	Novel_lncRNA	36433689	36436096	-	Rs056150	--	36530125	36531001	+	94029	upstream
R2	TCONS_00025981	XLOC_016280	XLOC_016280	Novel_lncRNA	36433689	36436096	-	Rs056040	--	36449406	36450404	-	13310	downstream
R2	TCONS_00025981	XLOC_016280	XLOC_016280	Novel_lncRNA	36433689	36436096	-	Rs056110	--	36500519	36503927	+	64423	upstream
R2	TCONS_00025981	XLOC_016280	XLOC_016280	Novel_lncRNA	36433689	36436096	-	Rs056080	--	36479807	36483009	+	43711	upstream
R2	TCONS_00025981	XLOC_016280	XLOC_016280	Novel_lncRNA	36433689	36436096	-	Rs055980	--	36424576	36425489	+	8199	downstream
R2	TCONS_00027530	XLOC_017188	XLOC_017188	Novel_lncRNA	42309225	42311066	-	Rs042590	--	42245418	42247518	-	61706	upstream
R2	TCONS_00027530	XLOC_017188	XLOC_017188	Novel_lncRNA	42309225	42311066	-	Rs042630	--	42278712	42282838	+	26386	downstream
R2	TCONS_00027530	XLOC_017188	XLOC_017188	Novel_lncRNA	42309225	42311066	-	Rs042710	--	42341378	42341693	-	30312	downstream
R2	TCONS_00027530	XLOC_017188	XLOC_017188	Novel_lncRNA	42309225	42311066	-	Rs042670	--	42305653	42307853	-	1371	upstream
R2	TCONS_00027530	XLOC_017188	XLOC_017188	Novel_lncRNA	42309225	42311066	-	Rs042780	--	42377803	42378424	-	66737	downstream
R2	TCONS_00027530	XLOC_017188	XLOC_017188	Novel_lncRNA	42309225	42311066	-	Rs042750	--	42360023	42361480	-	48957	downstream
R2	TCONS_00027530	XLOC_017188	XLOC_017188	Novel_lncRNA	42309225	42311066	-	Rs042850	--	42409470	42410855	-	98404	downstream
R2	TCONS_00027530	XLOC_017188	XLOC_017188	Novel_lncRNA	42309225	42311066	-	Rs042650	--	42293944	42295117	+	14107	downstream
R2	TCONS_00027530	XLOC_017188	XLOC_017188	Novel_lncRNA	42309225	42311066	-	Rs042790	--	42379708	42380077	-	68642	downstream
R2	TCONS_00027530	XLOC_017188	XLOC_017188	Novel_lncRNA	42309225	42311066	-	Rs042950	--	42381641	42385372	-	70575	downstream
R2	TCONS_00027530	XLOC_017188	XLOC_017188	Novel_lncRNA	42309225	42311066	-	Rs042540	--	42221065	42221887	+	87337	downstream
R2	TCONS_00027530	XLOC_017188	XLOC_017188	Novel_lncRNA	42309225	42311066	-	Rs042680	--	42318224	42322410	-	7158	downstream
R2	TCONS_00027530	XLOC_017188	XLOC_017188	Novel_lncRNA	42309225	42311066	-	Rs596680	--	42380832	42381201	-	69766	downstream
R2	TCONS_00027530	XLOC_017188	XLOC_017188	Novel_lncRNA	42309225	42311066	-	XLOC_011856	XLOC_011856	42406660	42409284	+	95594	upstream
R2	TCONS_00027530	XLOC_017188	XLOC_017188	Novel_lncRNA	42309225	42311066	-	Rs042560	--	42228079	42229572	+	79652	downstream
R2	TCONS_00027530	XLOC_017188	XLOC_017188	Novel_lncRNA	42309225	42311066	-	XLOC_017185	XLOC_017185	42297919	42298887	-	10337	upstream
R2	TCONS_00027530	XLOC_017188	XLOC_017188	Novel_lncRNA	42309225	42311066	-	Rs042600	--	42262253	42263930	-	45294	upstream
R2	TCONS_00027530	XLOC_017188	XLOC_017188	Novel_lncRNA	42309225	42311066	-	Rs042640	--	42288277	42290549	-	18675	upstream
R2	TCONS_00027530	XLOC_017188	XLOC_017188	Novel_lncRNA	42309225	42311066	-	Rs042700	--	42327099	42331800	-	16033	downstream
R2	TCONS_00027530	XLOC_017188	XLOC_017188	Novel_lncRNA	42309225	42311066	-	Rs042620	--	42275663	42278449	+	30775	downstream
R2	TCONS_00027530	XLOC_017188	XLOC_017188	Novel_lncRNA	42309225	42311066	-	Rs042740	--	42357497	42358752	+	46431	upstream
R2	TCONS_00027530	XLOC_017188	XLOC_017188	Novel_lncRNA	42309225	42311066	-	Rs042660	--	42301296	42303919	+	5305	downstream
R2	TCONS_00027530	XLOC_017188	XLOC_017188	Novel_lncRNA	42309225	42311066	-	Rs042580	--	42235706	42239620	+	69604	downstream
R2	TCONS_00027530	XLOC_017188	XLOC_017188	Novel_lncRNA	42309225	42311066	-	Rs042760	--	42366952	42368601	-	55886	downstream
R2	TCONS_00027530	XLOC_017188	XLOC_017188	Novel_lncRNA	42309225	42311066	-	Rs042720	--	42343372	42346649	-	32306	downstream
R2	TCONS_00027530	XLOC_017188	XLOC_017188	Novel_lncRNA	42309225	42311066	-	Rs042690	--	42322598	42326299	-	11532	downstream
R2	TCONS_00027530	XLOC_017188	XLOC_017188	Novel_lncRNA	42309225	42311066	-	Rs042550	--	42223418	42226789	-	82435	upstream
R2	TCONS_00027530	XLOC_017188	XLOC_017188	Novel_lncRNA	42309225	42311066	-	Rs042770	--	42375709	42377803	+	64643	upstream
R2	TCONS_00027530	XLOC_017188	XLOC_017188	Novel_lncRNA	42309225	42311066	-	Rs042570	--	42230317	42235706	-	73518	upstream
R2	TCONS_00027530	XLOC_017188	XLOC_017188	Novel_lncRNA	42309225	42311066	-	Rs042610	--	42271655	42275512	-	33712	upstream
R2	TCONS_00027530	XLOC_017188	XLOC_017188	Novel_lncRNA	42309225	42311066	-	Rs042730	--	42352486	42355748	-	41420	downstream
R3	TCONS_00028401	XLOC_017699	XLOC_017699	Novel_lncRNA	2941645	2954371	+	Rs109670	--	3050379	3050865	+	96008	upstream
R3	TCONS_00028401	XLOC_017699	XLOC_017699	Novel_lncRNA	2941645	2954371	+	Rs109830	--	2914004	2915487	+	26157	downstream
R3	TCONS_00028401	XLOC_017699	XLOC_017699	Novel_lncRNA	2941645	2954371	+	Rs109790	--	2954568	2957328	-	197	downstream
R3	TCONS_00028401	XLOC_017699	XLOC_017699	Novel_lncRNA	2941645	2954371	+	Rs109910	--	2889033	2889749	+	51895	downstream
R3	TCONS_00028401	XLOC_017699	XLOC_017699	Novel_lncRNA	2941645	2954371	+	Rs109870	--	2904199	2909907	-	31737	upstream
R3	TCONS_00028401	XLOC_017699	XLOC_017699	Novel_lncRNA	2941645	2954371	+	Rs109950	--	2859806	2861580	-	80064	upstream
R3	TCONS_00028401	XLOC_017699	XLOC_017699	Novel_lncRNA	2941645	2954371	+	Rs109850	--	2909556	2909907	-	31737	upstream
R3	TCONS_00028401	XLOC_017699	XLOC_017699	Novel_lncRNA	2941645	2954371	+	Rs109750	--	3014700	3015147	+	60329	upstream
R3	TCONS_00028401	XLOC_017699	XLOC_017699	Novel_lncRNA	2941645	2954371	+	Rs109880	--	2903795	2904188	-	37456	upstream
R3	TCONS_00028401	XLOC_017699	XLOC_017699	Novel_lncRNA	2941645	2954371	+	Rs109690	--	3046311	3046965	+	91940	upstream
R3	TCONS_00028401	XLOC_017699	XLOC_017699	Novel_lncRNA	2941645	2954371	+	Rs109800	--	2967943	2970703	-	13572	downstream
R3	TCONS_00028401	XLOC_017699	XLOC_017699	Novel_lncRNA	2941645	2954371	+	Rs109840	--	2907789	2908407	-	33237	upstream
R3	TCONS_00028401	XLOC_017699	XLOC_017699	Novel_lncRNA	2941645	2954371	+	Rs109780	--	2979812	2980471	+	25441	upstream
R3	TCONS_00028401	XLOC_017699	XLOC_017699	Novel_lncRNA	2941645	2954371	+	Rs109900	--	2898877	2899616	+	42028	downstream
R3	TCONS_00028401	XLOC_017699	XLOC_017699	Novel_lncRNA	2941645	2954371	+	Rs109820	--	2919353	2920489	-	21155	upstream
R3	TCONS_00028401	XLOC_017699	XLOC_017699	Novel_lncRNA	2941645	2954371	+	Rs109940	--	2867631	2871053	-	70591	upstream
R3	TCONS_00028401	XLOC_017699	XLOC_017699	Novel_lncRNA	2941645	2954371	+	Rs109860	--	2912195	2912813	-	28831	upstream
R3	TCONS_00028401	XLOC_017699	XLOC_017699	Novel_lncRNA	2941645	2954371	+	Rs109960	--	2855291	2858409	-	83235	upstream
R3	TCONS_00028401	XLOC_017699	XLOC_017699	Novel_lncRNA	2941645	2954371	+	Rs109700	--	3034060	3037200	+	79689	upstream
R3	TCONS_00028401	XLOC_017699	XLOC_017699	Novel_lncRNA	2941645	2954371	+	Rs109890	--	2899863	2902269	-	39375	upstream
R3	TCONS_00028401	XLOC_017699	XLOC_017699	Novel_lncRNA	2941645	2954371	+	Rs109680	--	3047437	3048084	+	93066	upstream
R3	TCONS_00028401	XLOC_017699	XLOC_017699	Novel_lncRNA	2941645	2954371	+	Rs109810	--	2920758	2922209	-	19435	upstream
R3	TCONS_00028775	XLOC_017956	XLOC_017956	Novel_lncRNA	6068611	6069869	+	Rs113220	--	6131749	6135603	+	61880	upstream
R3	TCONS_00028775	XLOC_017956	XLOC_017956	Novel_lncRNA	6068611	6069869	+	Rs113140	--	6035542	6040760	-	27850	upstream
R3	TCONS_00028775	XLOC_017956	XLOC_017956	Novel_lncRNA	6068611	6069869	+	Rs113230	--	6157066	6158838	-	87197	downstream
R3	TCONS_00028775	XLOC_017956	XLOC_017956	Novel_lncRNA	6068611	6069869	+	Rs113080	--	6009581	6010210	-	58400	upstream
R3	TCONS_00028775	XLOC_017956	XLOC_017956	Novel_lncRNA	6068611	6069869	+	Rs113040	--	5981537	5982480	+	86130	downstream
R3	TCONS_00028775	XLOC_017956	XLOC_017956	Novel_lncRNA	6068611	6069869	+	Rs113100	--	6022495	6023129	-	45481	upstream
R3	TCONS_00028775	XLOC_017956	XLOC_017956	Novel_lncRNA	6068611	6069869	+	Rs113200	--	6083401	6083875	-	13532	downstream
R3	TCONS_00028775	XLOC_017956	XLOC_017956	Novel_lncRNA	6068611	6069869	+	Rs113050	--	5985921	5986733	-	81877	upstream
R3	TCONS_00028775	XLOC_017956	XLOC_017956	Novel_lncRNA	6068611	6069869	+	Rs113210	--	6111854	6115297	+	41985	upstream
R3	TCONS_00028775	XLOC_017956	XLOC_017956	Novel_lncRNA	6068611	6069869	+	Rs113010	--	5968617	5969565	-	99045	upstream
R3	TCONS_00028775	XLOC_017956	XLOC_017956	Novel_lncRNA	6068611	6069869	+	Rs113110	--	6027937	6030988	+	37622	downstream
R3	TCONS_00028775	XLOC_017956	XLOC_017956	Novel_lncRNA	6068611	6069869	+	XLOC_021332	XLOC_021332	6153877	6156166	-	84008	downstream
R3	TCONS_00028775	XLOC_017956	XLOC_017956	Novel_lncRNA	6068611	6069869	+	Rs113070	--	5993031	5998129	+	70481	downstream
R3	TCONS_00028775	XLOC_017956	XLOC_017956	Novel_lncRNA	6068611	6069869	+	Rs113020	--	5975371	5975746	+	92864	downstream
R3	TCONS_00028775	XLOC_017956	XLOC_017956	Novel_lncRNA	6068611	6069869	+	Rs113090	--	6011138	6011444	-	57166	upstream
R3	TCONS_00028775	XLOC_017956	XLOC_017956	Novel_lncRNA	6068611	6069869	+	Rs113030	--	5980126	5980729	-	87881	upstream
R3	TCONS_00028775	XLOC_017956	XLOC_017956	Novel_lncRNA	6068611	6069869	+	Rs113190	--	6082441	6083067	+	12572	upstream
R3	TCONS_00028775	XLOC_017956	XLOC_017956	Novel_lncRNA	6068611	6069869	+	Rs113170	--	6076997	6079019	+	7128	upstream
R3	TCONS_00028817	XLOC_017990	XLOC_017990	Novel_lncRNA	6571514	6574418	+	Rs116580	--	6657443	6658319	-	83025	downstream
R3	TCONS_00028817	XLOC_017990	XLOC_017990	Novel_lncRNA	6571514	6574418	+	XLOC_021365	XLOC_021365	6571512	6574593	-	-2905	antisense
R3	TCONS_00028817	XLOC_017990	XLOC_017990	Novel_lncRNA	6571514	6574418	+	Rs116360	--	6526570	6529822	-	41691	upstream
R3	TCONS_00028817	XLOC_017990	XLOC_017990	Novel_lncRNA	6571514	6574418	+	Rs116630	--	6673500	6675270	-	99082	downstream
R3	TCONS_00028817	XLOC_017990	XLOC_017990	Novel_lncRNA	6571514	6574418	+	Rs116370	--	6536569	6537709	+	33804	downstream
R3	TCONS_00028817	XLOC_017990	XLOC_017990	Novel_lncRNA	6571514	6574418	+	Rs116530	--	6641497	6642199	-	67079	downstream
R3	TCONS_00028817	XLOC_017990	XLOC_017990	Novel_lncRNA	6571514	6574418	+	Rs116390	--	6556852	6557898	+	13615	downstream
R3	TCONS_00028817	XLOC_017990	XLOC_017990	Novel_lncRNA	6571514	6574418	+	Rs116560	--	6652211	6652791	-	77793	downstream
R3	TCONS_00028817	XLOC_017990	XLOC_017990	Novel_lncRNA	6571514	6574418	+	Rs113650	--	6473673	6474837	-	96676	upstream
R3	TCONS_00028817	XLOC_017990	XLOC_017990	Novel_lncRNA	6571514	6574418	+	Rs116570	--	6655556	6657061	-	81138	downstream
R3	TCONS_00028817	XLOC_017990	XLOC_017990	Novel_lncRNA	6571514	6574418	+	Rs116400	--	6558481	6559268	+	12245	downstream
R3	TCONS_00028817	XLOC_017990	XLOC_017990	Novel_lncRNA	6571514	6574418	+	Rs116540	--	6642661	6643474	-	68243	downstream
R3	TCONS_00028817	XLOC_017990	XLOC_017990	Novel_lncRNA	6571514	6574418	+	Rs116380	--	6545309	6546983	-	24530	upstream
R3	TCONS_00028817	XLOC_017990	XLOC_017990	Novel_lncRNA	6571514	6574418	+	Rs116460	--	6599917	6600988	+	25499	upstream
R3	TCONS_00028817	XLOC_017990	XLOC_017990	Novel_lncRNA	6571514	6574418	+	Rs116340	--	6489563	6490202	+	81311	downstream
R3	TCONS_00028817	XLOC_017990	XLOC_017990	Novel_lncRNA	6571514	6574418	+	Rs116510	--	6628093	6629164	+	53675	upstream
R3	TCONS_00028817	XLOC_017990	XLOC_017990	Novel_lncRNA	6571514	6574418	+	Rs116520	--	6632045	6633172	+	57627	upstream
R3	TCONS_00029297	XLOC_018314	XLOC_018314	Novel_lncRNA	10196375	10198022	+	Rs558160	--	10215009	10215342	+	16987	upstream
R3	TCONS_00029297	XLOC_018314	XLOC_018314	Novel_lncRNA	10196375	10198022	+	Rs123710	--	10117029	10118740	+	77634	downstream
R3	TCONS_00029297	XLOC_018314	XLOC_018314	Novel_lncRNA	10196375	10198022	+	Rs119150	--	10187198	10190049	+	6325	downstream
R3	TCONS_00029297	XLOC_018314	XLOC_018314	Novel_lncRNA	10196375	10198022	+	Rs119090	--	10130081	10130855	+	65519	downstream
R3	TCONS_00029297	XLOC_018314	XLOC_018314	Novel_lncRNA	10196375	10198022	+	Rs114230	--	10278550	10282588	+	80528	upstream
R3	TCONS_00029297	XLOC_018314	XLOC_018314	Novel_lncRNA	10196375	10198022	+	Rs119140	--	10160049	10161392	-	34982	upstream
R3	TCONS_00029297	XLOC_018314	XLOC_018314	Novel_lncRNA	10196375	10198022	+	Rs558140	--	10218935	10219661	+	20913	upstream
R3	TCONS_00029297	XLOC_018314	XLOC_018314	Novel_lncRNA	10196375	10198022	+	Rs114240	--	10275251	10277075	+	77229	upstream
R3	TCONS_00029297	XLOC_018314	XLOC_018314	Novel_lncRNA	10196375	10198022	+	Rs123720	--	10115694	10116521	+	79853	downstream
R3	TCONS_00029297	XLOC_018314	XLOC_018314	Novel_lncRNA	10196375	10198022	+	Rs119100	--	10132416	10133178	-	63196	upstream
R3	TCONS_00029297	XLOC_018314	XLOC_018314	Novel_lncRNA	10196375	10198022	+	Rs123730	--	10113185	10114578	+	81796	downstream
R3	TCONS_00029297	XLOC_018314	XLOC_018314	Novel_lncRNA	10196375	10198022	+	Rs114290	--	10248035	10248802	+	50013	upstream
R3	TCONS_00029297	XLOC_018314	XLOC_018314	Novel_lncRNA	10196375	10198022	+	Rs119160	--	10190049	10191374	-	5000	upstream
R3	TCONS_00029297	XLOC_018314	XLOC_018314	Novel_lncRNA	10196375	10198022	+	Rs119130	--	10155214	10156896	+	39478	downstream
R3	TCONS_00029297	XLOC_018314	XLOC_018314	Novel_lncRNA	10196375	10198022	+	Rs114270	--	10253661	10254254	+	55639	upstream
R3	TCONS_00029297	XLOC_018314	XLOC_018314	Novel_lncRNA	10196375	10198022	+	Rs119120	--	10139723	10140407	-	55967	upstream
R3	TCONS_00029297	XLOC_018314	XLOC_018314	Novel_lncRNA	10196375	10198022	+	Rs558150	--	10216641	10217919	+	18619	upstream
R3	TCONS_00029297	XLOC_018314	XLOC_018314	Novel_lncRNA	10196375	10198022	+	Rs558200	--	10206366	10208016	+	8344	upstream
R3	TCONS_00029297	XLOC_018314	XLOC_018314	Novel_lncRNA	10196375	10198022	+	Rs114220	--	10282599	10284088	-	84577	downstream
R3	TCONS_00029297	XLOC_018314	XLOC_018314	Novel_lncRNA	10196375	10198022	+	Rs114280	--	10251151	10251990	-	53129	downstream
R3	TCONS_00029522	XLOC_018441	XLOC_018441	Novel_lncRNA	11728083	11728969	+	Rs123090	--	11828449	11830891	+	99480	upstream
R3	TCONS_00029522	XLOC_018441	XLOC_018441	Novel_lncRNA	11728083	11728969	+	Rs122930	--	11645312	11647321	-	80761	upstream
R3	TCONS_00029522	XLOC_018441	XLOC_018441	Novel_lncRNA	11728083	11728969	+	Rs122900	--	11653903	11657132	+	70950	downstream
R3	TCONS_00029522	XLOC_018441	XLOC_018441	Novel_lncRNA	11728083	11728969	+	Rs122910	--	11649985	11652100	+	75982	downstream
R3	TCONS_00029522	XLOC_018441	XLOC_018441	Novel_lncRNA	11728083	11728969	+	Rs123030	--	11792886	11794226	+	63917	upstream
R3	TCONS_00029522	XLOC_018441	XLOC_018441	Novel_lncRNA	11728083	11728969	+	Rs122970	--	11750629	11752729	+	21660	upstream
R3	TCONS_00029522	XLOC_018441	XLOC_018441	Novel_lncRNA	11728083	11728969	+	Rs122940	--	11643862	11645234	+	82848	downstream
R3	TCONS_00029522	XLOC_018441	XLOC_018441	Novel_lncRNA	11728083	11728969	+	Rs122660	--	11713409	11714694	+	13388	downstream
R3	TCONS_00029522	XLOC_018441	XLOC_018441	Novel_lncRNA	11728083	11728969	+	Rs122740	--	11689287	11693196	-	34886	upstream
R3	TCONS_00029522	XLOC_018441	XLOC_018441	Novel_lncRNA	11728083	11728969	+	Rs123080	--	11812351	11814097	+	83382	upstream
R3	TCONS_00029522	XLOC_018441	XLOC_018441	Novel_lncRNA	11728083	11728969	+	Rs123050	--	11797409	11800315	+	68440	upstream
R3	TCONS_00029522	XLOC_018441	XLOC_018441	Novel_lncRNA	11728083	11728969	+	Rs122980	--	11752810	11753534	-	23841	downstream
R3	TCONS_00029522	XLOC_018441	XLOC_018441	Novel_lncRNA	11728083	11728969	+	XLOC_018446	XLOC_018446	11781298	11782771	+	52329	upstream
R3	TCONS_00029522	XLOC_018441	XLOC_018441	Novel_lncRNA	11728083	11728969	+	Rs122790	--	11719693	11721632	-	6450	upstream
R3	TCONS_00029522	XLOC_018441	XLOC_018441	Novel_lncRNA	11728083	11728969	+	Rs122920	--	11647774	11649765	-	78317	upstream
R3	TCONS_00029522	XLOC_018441	XLOC_018441	Novel_lncRNA	11728083	11728969	+	Rs122780	--	11664943	11665267	+	62815	downstream
R3	TCONS_00029522	XLOC_018441	XLOC_018441	Novel_lncRNA	11728083	11728969	+	Rs123060	--	11806453	11808533	+	77484	upstream
R3	TCONS_00029522	XLOC_018441	XLOC_018441	Novel_lncRNA	11728083	11728969	+	Rs123020	--	11791225	11792737	-	62256	downstream
R3	TCONS_00029522	XLOC_018441	XLOC_018441	Novel_lncRNA	11728083	11728969	+	XLOC_021843	XLOC_021843	11810770	11814084	-	81801	downstream
R3	TCONS_00029522	XLOC_018441	XLOC_018441	Novel_lncRNA	11728083	11728969	+	Rs122800	--	11724590	11725552	-	2530	upstream
R3	TCONS_00029522	XLOC_018441	XLOC_018441	Novel_lncRNA	11728083	11728969	+	Rs113920	--	11632122	11634915	+	93167	downstream
R3	TCONS_00029522	XLOC_018441	XLOC_018441	Novel_lncRNA	11728083	11728969	+	Rs122770	--	11675847	11676574	+	51508	downstream
R3	TCONS_00029522	XLOC_018441	XLOC_018441	Novel_lncRNA	11728083	11728969	+	Rs122670	--	11711231	11711534	-	16548	upstream
R3	TCONS_00029522	XLOC_018441	XLOC_018441	Novel_lncRNA	11728083	11728969	+	Rs123070	--	11808533	11810297	-	79564	downstream
R3	TCONS_00029522	XLOC_018441	XLOC_018441	Novel_lncRNA	11728083	11728969	+	Rs122760	--	11677579	11679616	-	48466	upstream
R3	TCONS_00029522	XLOC_018441	XLOC_018441	Novel_lncRNA	11728083	11728969	+	Rs122990	--	11753534	11754972	-	24565	downstream
R3	TCONS_00030298	XLOC_018964	XLOC_018964	Novel_lncRNA	16228219	16235201	+	Rs119880	--	16224544	16227438	+	780	downstream
R3	TCONS_00030298	XLOC_018964	XLOC_018964	Novel_lncRNA	16228219	16235201	+	Rs120000	--	16315103	16317170	-	79902	downstream
R3	TCONS_00030298	XLOC_018964	XLOC_018964	Novel_lncRNA	16228219	16235201	+	Rs119920	--	16252670	16255357	-	17469	downstream
R3	TCONS_00030298	XLOC_018964	XLOC_018964	Novel_lncRNA	16228219	16235201	+	XLOC_022374	XLOC_022374	16238087	16245276	-	2886	downstream
R3	TCONS_00030298	XLOC_018964	XLOC_018964	Novel_lncRNA	16228219	16235201	+	Rs119770	--	16128019	16129722	+	98496	downstream
R3	TCONS_00030298	XLOC_018964	XLOC_018964	Novel_lncRNA	16228219	16235201	+	XLOC_018957	XLOC_018957	16148781	16153089	+	75129	downstream
R3	TCONS_00030298	XLOC_018964	XLOC_018964	Novel_lncRNA	16228219	16235201	+	Rs119860	--	16183995	16187930	-	40288	upstream
R3	TCONS_00030298	XLOC_018964	XLOC_018964	Novel_lncRNA	16228219	16235201	+	Rs119850	--	16168608	16169141	-	59077	upstream
R3	TCONS_00030298	XLOC_018964	XLOC_018964	Novel_lncRNA	16228219	16235201	+	Rs119870	--	16188754	16190762	+	37456	downstream
R3	TCONS_00030298	XLOC_018964	XLOC_018964	Novel_lncRNA	16228219	16235201	+	Rs119940	--	16261781	16263356	-	26580	downstream
R3	TCONS_00030298	XLOC_018964	XLOC_018964	Novel_lncRNA	16228219	16235201	+	Rs119830	--	16151385	16152902	-	75316	upstream
R3	TCONS_00030298	XLOC_018964	XLOC_018964	Novel_lncRNA	16228219	16235201	+	Rs119960	--	16283067	16283403	-	47866	downstream
R3	TCONS_00030298	XLOC_018964	XLOC_018964	Novel_lncRNA	16228219	16235201	+	Rs119840	--	16159098	16162251	+	65967	downstream
R3	TCONS_00030298	XLOC_018964	XLOC_018964	Novel_lncRNA	16228219	16235201	+	Rs119990	--	16300496	16300874	+	65295	upstream
R3	TCONS_00030298	XLOC_018964	XLOC_018964	Novel_lncRNA	16228219	16235201	+	Rs119780	--	16130033	16133240	+	94978	downstream
R3	TCONS_00030298	XLOC_018964	XLOC_018964	Novel_lncRNA	16228219	16235201	+	Rs119800	--	16137997	16139109	+	89109	downstream
R3	TCONS_00030298	XLOC_018964	XLOC_018964	Novel_lncRNA	16228219	16235201	+	Rs119980	--	16291549	16293807	+	56348	upstream
R3	TCONS_00030298	XLOC_018964	XLOC_018964	Novel_lncRNA	16228219	16235201	+	Rs119810	--	16143782	16148357	-	79861	upstream
R3	TCONS_00030298	XLOC_018964	XLOC_018964	Novel_lncRNA	16228219	16235201	+	Rs119930	--	16256688	16257340	+	21487	upstream
R3	TCONS_00030298	XLOC_018964	XLOC_018964	Novel_lncRNA	16228219	16235201	+	Rs119950	--	16274763	16276241	-	39562	downstream
R3	TCONS_00030298	XLOC_018964	XLOC_018964	Novel_lncRNA	16228219	16235201	+	Rs119910	--	16248560	16249671	+	13359	upstream
R3	TCONS_00030299	XLOC_018964	XLOC_018964	Novel_lncRNA	16228219	16235201	+	Rs119880	--	16224544	16227438	+	780	downstream
R3	TCONS_00030299	XLOC_018964	XLOC_018964	Novel_lncRNA	16228219	16235201	+	Rs120000	--	16315103	16317170	-	79902	downstream
R3	TCONS_00030299	XLOC_018964	XLOC_018964	Novel_lncRNA	16228219	16235201	+	Rs119920	--	16252670	16255357	-	17469	downstream
R3	TCONS_00030299	XLOC_018964	XLOC_018964	Novel_lncRNA	16228219	16235201	+	XLOC_022374	XLOC_022374	16238087	16245276	-	2886	downstream
R3	TCONS_00030299	XLOC_018964	XLOC_018964	Novel_lncRNA	16228219	16235201	+	Rs119770	--	16128019	16129722	+	98496	downstream
R3	TCONS_00030299	XLOC_018964	XLOC_018964	Novel_lncRNA	16228219	16235201	+	XLOC_018957	XLOC_018957	16148781	16153089	+	75129	downstream
R3	TCONS_00030299	XLOC_018964	XLOC_018964	Novel_lncRNA	16228219	16235201	+	Rs119860	--	16183995	16187930	-	40288	upstream
R3	TCONS_00030299	XLOC_018964	XLOC_018964	Novel_lncRNA	16228219	16235201	+	Rs119850	--	16168608	16169141	-	59077	upstream
R3	TCONS_00030299	XLOC_018964	XLOC_018964	Novel_lncRNA	16228219	16235201	+	Rs119870	--	16188754	16190762	+	37456	downstream
R3	TCONS_00030299	XLOC_018964	XLOC_018964	Novel_lncRNA	16228219	16235201	+	Rs119940	--	16261781	16263356	-	26580	downstream
R3	TCONS_00030299	XLOC_018964	XLOC_018964	Novel_lncRNA	16228219	16235201	+	Rs119830	--	16151385	16152902	-	75316	upstream
R3	TCONS_00030299	XLOC_018964	XLOC_018964	Novel_lncRNA	16228219	16235201	+	Rs119960	--	16283067	16283403	-	47866	downstream
R3	TCONS_00030299	XLOC_018964	XLOC_018964	Novel_lncRNA	16228219	16235201	+	Rs119840	--	16159098	16162251	+	65967	downstream
R3	TCONS_00030299	XLOC_018964	XLOC_018964	Novel_lncRNA	16228219	16235201	+	Rs119990	--	16300496	16300874	+	65295	upstream
R3	TCONS_00030299	XLOC_018964	XLOC_018964	Novel_lncRNA	16228219	16235201	+	Rs119780	--	16130033	16133240	+	94978	downstream
R3	TCONS_00030299	XLOC_018964	XLOC_018964	Novel_lncRNA	16228219	16235201	+	Rs119800	--	16137997	16139109	+	89109	downstream
R3	TCONS_00030299	XLOC_018964	XLOC_018964	Novel_lncRNA	16228219	16235201	+	Rs119980	--	16291549	16293807	+	56348	upstream
R3	TCONS_00030299	XLOC_018964	XLOC_018964	Novel_lncRNA	16228219	16235201	+	Rs119810	--	16143782	16148357	-	79861	upstream
R3	TCONS_00030299	XLOC_018964	XLOC_018964	Novel_lncRNA	16228219	16235201	+	Rs119930	--	16256688	16257340	+	21487	upstream
R3	TCONS_00030299	XLOC_018964	XLOC_018964	Novel_lncRNA	16228219	16235201	+	Rs119950	--	16274763	16276241	-	39562	downstream
R3	TCONS_00030299	XLOC_018964	XLOC_018964	Novel_lncRNA	16228219	16235201	+	Rs119910	--	16248560	16249671	+	13359	upstream
R3	TCONS_00030633	XLOC_019184	XLOC_019184	Novel_lncRNA	18076782	18078834	+	Rs129310	--	18146343	18147965	+	67509	upstream
R3	TCONS_00030633	XLOC_019184	XLOC_019184	Novel_lncRNA	18076782	18078834	+	Rs129290	--	18131705	18132579	-	52871	downstream
R3	TCONS_00030633	XLOC_019184	XLOC_019184	Novel_lncRNA	18076782	18078834	+	Rs129200	--	18069827	18070902	+	5879	downstream
R3	TCONS_00030633	XLOC_019184	XLOC_019184	Novel_lncRNA	18076782	18078834	+	Rs129340	--	18162482	18164046	+	83648	upstream
R3	TCONS_00030633	XLOC_019184	XLOC_019184	Novel_lncRNA	18076782	18078834	+	Rs129250	--	18109606	18111374	+	30772	upstream
R3	TCONS_00030633	XLOC_019184	XLOC_019184	Novel_lncRNA	18076782	18078834	+	Rs129260	--	18112462	18113179	+	33628	upstream
R3	TCONS_00030633	XLOC_019184	XLOC_019184	Novel_lncRNA	18076782	18078834	+	Rs129320	--	18150173	18151046	+	71339	upstream
R3	TCONS_00030633	XLOC_019184	XLOC_019184	Novel_lncRNA	18076782	18078834	+	Rs129240	--	18104318	18107197	+	25484	upstream
R3	TCONS_00030633	XLOC_019184	XLOC_019184	Novel_lncRNA	18076782	18078834	+	Rs129350	--	18174879	18175658	+	96045	upstream
R3	TCONS_00030633	XLOC_019184	XLOC_019184	Novel_lncRNA	18076782	18078834	+	Rs129210	--	18074440	18076280	+	501	downstream
R3	TCONS_00030633	XLOC_019184	XLOC_019184	Novel_lncRNA	18076782	18078834	+	Rs129150	--	18027205	18028617	+	48164	downstream
R3	TCONS_00030633	XLOC_019184	XLOC_019184	Novel_lncRNA	18076782	18078834	+	Rs129180	--	18042279	18043910	-	32871	upstream
R3	TCONS_00030633	XLOC_019184	XLOC_019184	Novel_lncRNA	18076782	18078834	+	Rs129120	--	17989238	17990622	-	86159	upstream
R3	TCONS_00030633	XLOC_019184	XLOC_019184	Novel_lncRNA	18076782	18078834	+	Rs129190	--	18051899	18052582	-	24199	upstream
R3	TCONS_00030633	XLOC_019184	XLOC_019184	Novel_lncRNA	18076782	18078834	+	Rs129130	--	17992893	17995819	-	80962	upstream
R3	TCONS_00030633	XLOC_019184	XLOC_019184	Novel_lncRNA	18076782	18078834	+	Rs129160	--	18033260	18037856	+	38925	downstream
R3	TCONS_00030633	XLOC_019184	XLOC_019184	Novel_lncRNA	18076782	18078834	+	Rs129280	--	18129371	18131427	+	50537	upstream
R3	TCONS_00030633	XLOC_019184	XLOC_019184	Novel_lncRNA	18076782	18078834	+	Rs129170	--	18039080	18042063	+	34718	downstream
R3	TCONS_00030633	XLOC_019184	XLOC_019184	Novel_lncRNA	18076782	18078834	+	Rs129330	--	18151939	18152616	-	73105	downstream
R3	TCONS_00030633	XLOC_019184	XLOC_019184	Novel_lncRNA	18076782	18078834	+	Rs129140	--	18000152	18005997	+	70784	downstream
R3	TCONS_00031201	XLOC_019538	XLOC_019538	Novel_lncRNA	20921383	20926608	+	Rs133260	--	20986416	20988142	+	59808	upstream
R3	TCONS_00031201	XLOC_019538	XLOC_019538	Novel_lncRNA	20921383	20926608	+	Rs133120	--	20841223	20844445	-	76937	upstream
R3	TCONS_00031201	XLOC_019538	XLOC_019538	Novel_lncRNA	20921383	20926608	+	Rs133240	--	20976199	20977682	-	49591	downstream
R3	TCONS_00031201	XLOC_019538	XLOC_019538	Novel_lncRNA	20921383	20926608	+	Rs133110	--	20840047	20840966	-	80416	upstream
R3	TCONS_00031201	XLOC_019538	XLOC_019538	Novel_lncRNA	20921383	20926608	+	Rs133280	--	20992058	20994535	-	65450	downstream
R3	TCONS_00031201	XLOC_019538	XLOC_019538	Novel_lncRNA	20921383	20926608	+	Rs133200	--	20931394	20931733	-	4786	downstream
R3	TCONS_00031201	XLOC_019538	XLOC_019538	Novel_lncRNA	20921383	20926608	+	XLOC_022949	XLOC_022949	20980259	20981845	-	53651	downstream
R3	TCONS_00031201	XLOC_019538	XLOC_019538	Novel_lncRNA	20921383	20926608	+	Rs133290	--	21004699	21006301	+	78091	upstream
R3	TCONS_00031201	XLOC_019538	XLOC_019538	Novel_lncRNA	20921383	20926608	+	Rs133180	--	20926721	20927328	-	113	downstream
R3	TCONS_00031201	XLOC_019538	XLOC_019538	Novel_lncRNA	20921383	20926608	+	Rs133150	--	20916257	20918339	+	3043	downstream
R3	TCONS_00031201	XLOC_019538	XLOC_019538	Novel_lncRNA	20921383	20926608	+	Rs133270	--	20988681	20992058	+	62073	upstream
R3	TCONS_00031201	XLOC_019538	XLOC_019538	Novel_lncRNA	20921383	20926608	+	Rs133140	--	20910164	20912535	-	8847	upstream
R3	TCONS_00031201	XLOC_019538	XLOC_019538	Novel_lncRNA	20921383	20926608	+	Rs133250	--	20982487	20984986	-	55879	downstream
R3	TCONS_00031201	XLOC_019538	XLOC_019538	Novel_lncRNA	20921383	20926608	+	Rs133080	--	20822082	20823090	-	98292	upstream
R3	TCONS_00031201	XLOC_019538	XLOC_019538	Novel_lncRNA	20921383	20926608	+	Rs133100	--	20837449	20839555	+	81827	downstream
R3	TCONS_00031201	XLOC_019538	XLOC_019538	Novel_lncRNA	20921383	20926608	+	Rs133090	--	20830028	20833089	+	88293	downstream
R3	TCONS_00031201	XLOC_019538	XLOC_019538	Novel_lncRNA	20921383	20926608	+	Rs133220	--	20940070	20942054	+	13462	upstream
R3	TCONS_00031201	XLOC_019538	XLOC_019538	Novel_lncRNA	20921383	20926608	+	Rs133190	--	20929444	20930732	-	2836	downstream
R3	TCONS_00031201	XLOC_019538	XLOC_019538	Novel_lncRNA	20921383	20926608	+	Rs133230	--	20953381	20954905	-	26773	downstream
R3	TCONS_00031306	XLOC_019607	XLOC_019607	Novel_lncRNA	21554564	21555734	+	Rs134090	--	21581795	21583621	-	26061	downstream
R3	TCONS_00031306	XLOC_019607	XLOC_019607	Novel_lncRNA	21554564	21555734	+	Rs133990	--	21502241	21505152	-	49411	upstream
R3	TCONS_00031306	XLOC_019607	XLOC_019607	Novel_lncRNA	21554564	21555734	+	Rs133950	--	21467738	21470476	+	84087	downstream
R3	TCONS_00031306	XLOC_019607	XLOC_019607	Novel_lncRNA	21554564	21555734	+	Rs134210	--	21649574	21652514	+	93840	upstream
R3	TCONS_00031306	XLOC_019607	XLOC_019607	Novel_lncRNA	21554564	21555734	+	Rs134190	--	21633734	21636320	+	78000	upstream
R3	TCONS_00031306	XLOC_019607	XLOC_019607	Novel_lncRNA	21554564	21555734	+	Rs133970	--	21476688	21478128	-	76435	upstream
R3	TCONS_00031306	XLOC_019607	XLOC_019607	Novel_lncRNA	21554564	21555734	+	Rs134010	--	21511349	21512813	+	41750	downstream
R3	TCONS_00031306	XLOC_019607	XLOC_019607	Novel_lncRNA	21554564	21555734	+	Rs134130	--	21589511	21590724	+	33777	upstream
R3	TCONS_00031306	XLOC_019607	XLOC_019607	Novel_lncRNA	21554564	21555734	+	Rs133910	--	21455684	21456509	+	98054	downstream
R3	TCONS_00031306	XLOC_019607	XLOC_019607	Novel_lncRNA	21554564	21555734	+	Rs134030	--	21539703	21543662	-	10901	upstream
R3	TCONS_00031306	XLOC_019607	XLOC_019607	Novel_lncRNA	21554564	21555734	+	Rs134110	--	21586329	21586891	+	30595	upstream
R3	TCONS_00031306	XLOC_019607	XLOC_019607	Novel_lncRNA	21554564	21555734	+	Rs134070	--	21571425	21573597	+	15691	upstream
R3	TCONS_00031306	XLOC_019607	XLOC_019607	Novel_lncRNA	21554564	21555734	+	Rs134150	--	21595159	21597515	-	39425	downstream
R3	TCONS_00031306	XLOC_019607	XLOC_019607	Novel_lncRNA	21554564	21555734	+	Rs134050	--	21549828	21553314	-	1249	upstream
R3	TCONS_00031306	XLOC_019607	XLOC_019607	Novel_lncRNA	21554564	21555734	+	Rs133980	--	21490841	21494582	-	59981	upstream
R3	TCONS_00031306	XLOC_019607	XLOC_019607	Novel_lncRNA	21554564	21555734	+	Rs134080	--	21576482	21576907	+	20748	upstream
R3	TCONS_00031306	XLOC_019607	XLOC_019607	Novel_lncRNA	21554564	21555734	+	Rs134180	--	21630089	21632322	+	74355	upstream
R3	TCONS_00031306	XLOC_019607	XLOC_019607	Novel_lncRNA	21554564	21555734	+	Rs599540	--	21628548	21628984	+	72814	upstream
R3	TCONS_00031306	XLOC_019607	XLOC_019607	Novel_lncRNA	21554564	21555734	+	Rs134200	--	21643940	21648025	+	88206	upstream
R3	TCONS_00031306	XLOC_019607	XLOC_019607	Novel_lncRNA	21554564	21555734	+	Rs133960	--	21471496	21472207	-	82356	upstream
R3	TCONS_00031306	XLOC_019607	XLOC_019607	Novel_lncRNA	21554564	21555734	+	Rs134120	--	21587982	21588591	-	32248	downstream
R3	TCONS_00031306	XLOC_019607	XLOC_019607	Novel_lncRNA	21554564	21555734	+	Rs133920	--	21459534	21461684	+	92879	downstream
R3	TCONS_00031306	XLOC_019607	XLOC_019607	Novel_lncRNA	21554564	21555734	+	Rs134000	--	21506700	21508627	-	45936	upstream
R3	TCONS_00031306	XLOC_019607	XLOC_019607	Novel_lncRNA	21554564	21555734	+	Rs134100	--	21584126	21585084	-	28392	downstream
R3	TCONS_00031306	XLOC_019607	XLOC_019607	Novel_lncRNA	21554564	21555734	+	Rs134160	--	21612172	21614465	+	56438	upstream
R3	TCONS_00031306	XLOC_019607	XLOC_019607	Novel_lncRNA	21554564	21555734	+	Rs134020	--	21533110	21535636	-	18927	upstream
R3	TCONS_00031306	XLOC_019607	XLOC_019607	Novel_lncRNA	21554564	21555734	+	Rs134140	--	21591937	21594719	+	36203	upstream
R3	TCONS_00031306	XLOC_019607	XLOC_019607	Novel_lncRNA	21554564	21555734	+	Rs134060	--	21559434	21562733	-	3700	downstream
R3	TCONS_00031306	XLOC_019607	XLOC_019607	Novel_lncRNA	21554564	21555734	+	XLOC_019608	XLOC_019608	21556961	21558914	+	1227	upstream
R3	TCONS_00031306	XLOC_019607	XLOC_019607	Novel_lncRNA	21554564	21555734	+	XLOC_019609	XLOC_019609	21563829	21566385	+	8095	upstream
R3	TCONS_00033210	XLOC_020720	XLOC_020720	Novel_lncRNA	28965862	28967452	+	Rs148230	--	28979159	28980440	-	11707	downstream
R3	TCONS_00033210	XLOC_020720	XLOC_020720	Novel_lncRNA	28965862	28967452	+	Rs148080	--	28884755	28885325	-	80536	upstream
R3	TCONS_00033210	XLOC_020720	XLOC_020720	Novel_lncRNA	28965862	28967452	+	Rs148330	--	29015138	29016850	-	47686	downstream
R3	TCONS_00033210	XLOC_020720	XLOC_020720	Novel_lncRNA	28965862	28967452	+	Rs148120	--	28926180	28928498	-	37363	upstream
R3	TCONS_00033210	XLOC_020720	XLOC_020720	Novel_lncRNA	28965862	28967452	+	Rs148210	--	28967553	28969772	-	101	downstream
R3	TCONS_00033210	XLOC_020720	XLOC_020720	Novel_lncRNA	28965862	28967452	+	Rs148370	--	29036071	29038455	+	68619	upstream
R3	TCONS_00033210	XLOC_020720	XLOC_020720	Novel_lncRNA	28965862	28967452	+	Rs148160	--	28943030	28946643	+	19218	downstream
R3	TCONS_00033210	XLOC_020720	XLOC_020720	Novel_lncRNA	28965862	28967452	+	Rs148250	--	28983794	28986655	-	16342	downstream
R3	TCONS_00033210	XLOC_020720	XLOC_020720	Novel_lncRNA	28965862	28967452	+	Rs148060	--	28872084	28874515	+	91346	downstream
R3	TCONS_00033210	XLOC_020720	XLOC_020720	Novel_lncRNA	28965862	28967452	+	Rs148100	--	28921694	28923205	-	42656	upstream
R3	TCONS_00033210	XLOC_020720	XLOC_020720	Novel_lncRNA	28965862	28967452	+	Rs148390	--	29044740	29045615	-	77288	downstream
R3	TCONS_00033210	XLOC_020720	XLOC_020720	Novel_lncRNA	28965862	28967452	+	Rs148140	--	28935617	28937640	+	28221	downstream
R3	TCONS_00033210	XLOC_020720	XLOC_020720	Novel_lncRNA	28965862	28967452	+	Rs148410	--	29047656	29050621	+	80204	upstream
R3	TCONS_00033210	XLOC_020720	XLOC_020720	Novel_lncRNA	28965862	28967452	+	Rs148290	--	29002742	29006315	+	35290	upstream
R3	TCONS_00033210	XLOC_020720	XLOC_020720	Novel_lncRNA	28965862	28967452	+	Rs148090	--	28898402	28909953	-	55908	upstream
R3	TCONS_00033210	XLOC_020720	XLOC_020720	Novel_lncRNA	28965862	28967452	+	Rs148190	--	28963669	28965385	-	476	upstream
R3	TCONS_00033210	XLOC_020720	XLOC_020720	Novel_lncRNA	28965862	28967452	+	Rs148220	--	28973067	28975092	-	5615	downstream
R3	TCONS_00033210	XLOC_020720	XLOC_020720	Novel_lncRNA	28965862	28967452	+	Rs148340	--	29019858	29020618	-	52406	downstream
R3	TCONS_00033210	XLOC_020720	XLOC_020720	Novel_lncRNA	28965862	28967452	+	Rs148130	--	28928893	28931705	-	34156	upstream
R3	TCONS_00033210	XLOC_020720	XLOC_020720	Novel_lncRNA	28965862	28967452	+	Rs148320	--	29011775	29014194	+	44323	upstream
R3	TCONS_00033210	XLOC_020720	XLOC_020720	Novel_lncRNA	28965862	28967452	+	Rs148240	--	28981490	28983005	-	14038	downstream
R3	TCONS_00033210	XLOC_020720	XLOC_020720	Novel_lncRNA	28965862	28967452	+	Rs148360	--	29033044	29034196	+	65592	upstream
R3	TCONS_00033210	XLOC_020720	XLOC_020720	Novel_lncRNA	28965862	28967452	+	Rs148110	--	28924765	28925927	+	39934	downstream
R3	TCONS_00033210	XLOC_020720	XLOC_020720	Novel_lncRNA	28965862	28967452	+	Rs148260	--	28986995	28987629	+	19543	upstream
R3	TCONS_00033210	XLOC_020720	XLOC_020720	Novel_lncRNA	28965862	28967452	+	Rs148070	--	28874929	28876143	-	89718	upstream
R3	TCONS_00033210	XLOC_020720	XLOC_020720	Novel_lncRNA	28965862	28967452	+	Rs148150	--	28938181	28942309	-	23552	upstream
R3	TCONS_00033210	XLOC_020720	XLOC_020720	Novel_lncRNA	28965862	28967452	+	Rs148420	--	29053702	29055064	+	86250	upstream
R3	TCONS_00033210	XLOC_020720	XLOC_020720	Novel_lncRNA	28965862	28967452	+	Rs148400	--	29045994	29047428	-	78542	downstream
R3	TCONS_00033210	XLOC_020720	XLOC_020720	Novel_lncRNA	28965862	28967452	+	Rs148380	--	29038455	29044740	-	71003	downstream
R3	TCONS_00033210	XLOC_020720	XLOC_020720	Novel_lncRNA	28965862	28967452	+	Rs148170	--	28947189	28951303	+	14558	downstream
R3	TCONS_00033210	XLOC_020720	XLOC_020720	Novel_lncRNA	28965862	28967452	+	Rs148280	--	28993810	29002303	+	26358	upstream
R3	TCONS_00033210	XLOC_020720	XLOC_020720	Novel_lncRNA	28965862	28967452	+	Rs148430	--	29055064	29058008	-	87612	downstream
R3	TCONS_00033210	XLOC_020720	XLOC_020720	Novel_lncRNA	28965862	28967452	+	Rs148440	--	29064091	29065516	+	96639	upstream
R3	TCONS_00033210	XLOC_020720	XLOC_020720	Novel_lncRNA	28965862	28967452	+	Rs148180	--	28951646	28952863	-	12998	upstream
R3	TCONS_00033599	XLOC_020956	XLOC_020956	Novel_lncRNA	1770689	1771186	-	Rs108390	--	1815635	1816346	+	44449	upstream
R3	TCONS_00033599	XLOC_020956	XLOC_020956	Novel_lncRNA	1770689	1771186	-	Rs108300	--	1863722	1864079	-	92536	downstream
R3	TCONS_00033599	XLOC_020956	XLOC_020956	Novel_lncRNA	1770689	1771186	-	Rs108170	--	1702360	1704362	-	66326	upstream
R3	TCONS_00033599	XLOC_020956	XLOC_020956	Novel_lncRNA	1770689	1771186	-	Rs108320	--	1854270	1854961	+	83084	upstream
R3	TCONS_00033599	XLOC_020956	XLOC_020956	Novel_lncRNA	1770689	1771186	-	Rs108370	--	1834908	1836120	-	63722	downstream
R3	TCONS_00033599	XLOC_020956	XLOC_020956	Novel_lncRNA	1770689	1771186	-	Rs108160	--	1701341	1701713	-	68975	upstream
R3	TCONS_00033599	XLOC_020956	XLOC_020956	Novel_lncRNA	1770689	1771186	-	Rs108190	--	1709789	1712614	+	58074	downstream
R3	TCONS_00033599	XLOC_020956	XLOC_020956	Novel_lncRNA	1770689	1771186	-	Rs108120	--	1678109	1683308	-	87380	upstream
R3	TCONS_00033599	XLOC_020956	XLOC_020956	Novel_lncRNA	1770689	1771186	-	Rs108210	--	1718379	1719504	+	51184	downstream
R3	TCONS_00033599	XLOC_020956	XLOC_020956	Novel_lncRNA	1770689	1771186	-	Rs108150	--	1699571	1700856	+	69832	downstream
R3	TCONS_00033599	XLOC_020956	XLOC_020956	Novel_lncRNA	1770689	1771186	-	Rs108310	--	1855578	1856968	+	84392	upstream
R3	TCONS_00033599	XLOC_020956	XLOC_020956	Novel_lncRNA	1770689	1771186	-	Rs108140	--	1686904	1688257	+	82431	downstream
R3	TCONS_00033599	XLOC_020956	XLOC_020956	Novel_lncRNA	1770689	1771186	-	Rs108110	--	1677044	1677643	-	93045	upstream
R3	TCONS_00033599	XLOC_020956	XLOC_020956	Novel_lncRNA	1770689	1771186	-	Rs108200	--	1713024	1716016	-	54672	upstream
R3	TCONS_00033599	XLOC_020956	XLOC_020956	Novel_lncRNA	1770689	1771186	-	XLOC_020958	XLOC_020958	1791540	1943323	-	20354	downstream
R3	TCONS_00033599	XLOC_020956	XLOC_020956	Novel_lncRNA	1770689	1771186	-	Rs108130	--	1683931	1686168	+	84520	downstream
R3	TCONS_00033599	XLOC_020956	XLOC_020956	Novel_lncRNA	1770689	1771186	-	Rs108380	--	1818008	1820645	+	46822	upstream
R3	TCONS_00033599	XLOC_020956	XLOC_020956	Novel_lncRNA	1770689	1771186	-	Rs108420	--	1776538	1778516	-	5352	downstream
R3	TCONS_00033599	XLOC_020956	XLOC_020956	Novel_lncRNA	1770689	1771186	-	Rs108340	--	1838969	1841408	+	67783	upstream
R3	TCONS_00034411	XLOC_021485	XLOC_021485	Novel_lncRNA	7885081	7890406	-	XLOC_018083	XLOC_018083	7781358	7785252	+	99828	downstream
R3	TCONS_00034411	XLOC_021485	XLOC_021485	Novel_lncRNA	7885081	7890406	-	Rs115290	--	7826607	7828974	+	56106	downstream
R3	TCONS_00034411	XLOC_021485	XLOC_021485	Novel_lncRNA	7885081	7890406	-	Rs115330	--	7853678	7854465	-	30615	upstream
R3	TCONS_00034411	XLOC_021485	XLOC_021485	Novel_lncRNA	7885081	7890406	-	Rs115440	--	7986925	7992265	-	96519	downstream
R3	TCONS_00034411	XLOC_021485	XLOC_021485	Novel_lncRNA	7885081	7890406	-	Rs115320	--	7851857	7853146	-	31934	upstream
R3	TCONS_00034411	XLOC_021485	XLOC_021485	Novel_lncRNA	7885081	7890406	-	Rs115380	--	7869887	7870972	+	14108	downstream
R3	TCONS_00034411	XLOC_021485	XLOC_021485	Novel_lncRNA	7885081	7890406	-	Rs123980	--	7960761	7962559	-	70355	downstream
R3	TCONS_00034411	XLOC_021485	XLOC_021485	Novel_lncRNA	7885081	7890406	-	Rs115360	--	7875600	7877899	-	7181	upstream
R3	TCONS_00034411	XLOC_021485	XLOC_021485	Novel_lncRNA	7885081	7890406	-	Rs115260	--	7800059	7802462	-	82618	upstream
R3	TCONS_00034411	XLOC_021485	XLOC_021485	Novel_lncRNA	7885081	7890406	-	Rs123960	--	7943208	7943751	-	52802	downstream
R3	TCONS_00034411	XLOC_021485	XLOC_021485	Novel_lncRNA	7885081	7890406	-	Rs550120	--	7893832	7895751	+	3426	upstream
R3	TCONS_00034411	XLOC_021485	XLOC_021485	Novel_lncRNA	7885081	7890406	-	Rs115370	--	7878362	7879184	-	5896	upstream
R3	TCONS_00034411	XLOC_021485	XLOC_021485	Novel_lncRNA	7885081	7890406	-	Rs115430	--	7978625	7981270	+	88219	upstream
R3	TCONS_00034411	XLOC_021485	XLOC_021485	Novel_lncRNA	7885081	7890406	-	Rs124000	--	7973482	7974798	-	83076	downstream
R3	TCONS_00034411	XLOC_021485	XLOC_021485	Novel_lncRNA	7885081	7890406	-	Rs550140	--	7905864	7906831	+	15458	upstream
R3	TCONS_00034411	XLOC_021485	XLOC_021485	Novel_lncRNA	7885081	7890406	-	Rs123970	--	7951201	7952064	-	60795	downstream
R3	TCONS_00034416	XLOC_021489	XLOC_021489	Novel_lncRNA	7925329	7926413	-	Rs115290	--	7826607	7828974	+	96354	downstream
R3	TCONS_00034416	XLOC_021489	XLOC_021489	Novel_lncRNA	7925329	7926413	-	Rs115330	--	7853678	7854465	-	70863	upstream
R3	TCONS_00034416	XLOC_021489	XLOC_021489	Novel_lncRNA	7925329	7926413	-	Rs115440	--	7986925	7992265	-	60512	downstream
R3	TCONS_00034416	XLOC_021489	XLOC_021489	Novel_lncRNA	7925329	7926413	-	Rs115320	--	7851857	7853146	-	72182	upstream
R3	TCONS_00034416	XLOC_021489	XLOC_021489	Novel_lncRNA	7925329	7926413	-	Rs115380	--	7869887	7870972	+	54356	downstream
R3	TCONS_00034416	XLOC_021489	XLOC_021489	Novel_lncRNA	7925329	7926413	-	Rs123980	--	7960761	7962559	-	34348	downstream
R3	TCONS_00034416	XLOC_021489	XLOC_021489	Novel_lncRNA	7925329	7926413	-	Rs115360	--	7875600	7877899	-	47429	upstream
R3	TCONS_00034416	XLOC_021489	XLOC_021489	Novel_lncRNA	7925329	7926413	-	Rs123960	--	7943208	7943751	-	16795	downstream
R3	TCONS_00034416	XLOC_021489	XLOC_021489	Novel_lncRNA	7925329	7926413	-	Rs115460	--	8023426	8028126	-	97013	downstream
R3	TCONS_00034416	XLOC_021489	XLOC_021489	Novel_lncRNA	7925329	7926413	-	Rs550120	--	7893832	7895751	+	29577	downstream
R3	TCONS_00034416	XLOC_021489	XLOC_021489	Novel_lncRNA	7925329	7926413	-	Rs115370	--	7878362	7879184	-	46144	upstream
R3	TCONS_00034416	XLOC_021489	XLOC_021489	Novel_lncRNA	7925329	7926413	-	Rs115430	--	7978625	7981270	+	52212	upstream
R3	TCONS_00034416	XLOC_021489	XLOC_021489	Novel_lncRNA	7925329	7926413	-	Rs115450	--	7992902	7993780	+	66489	upstream
R3	TCONS_00034416	XLOC_021489	XLOC_021489	Novel_lncRNA	7925329	7926413	-	Rs124000	--	7973482	7974798	-	47069	downstream
R3	TCONS_00034416	XLOC_021489	XLOC_021489	Novel_lncRNA	7925329	7926413	-	Rs550140	--	7905864	7906831	+	18497	downstream
R3	TCONS_00034416	XLOC_021489	XLOC_021489	Novel_lncRNA	7925329	7926413	-	Rs123970	--	7951201	7952064	-	24788	downstream
R3	TCONS_00034882	XLOC_021819	XLOC_021819	Novel_lncRNA	11596889	11599463	-	Rs113780	--	11503845	11505427	+	91461	downstream
R3	TCONS_00034882	XLOC_021819	XLOC_021819	Novel_lncRNA	11596889	11599463	-	Rs122930	--	11645312	11647321	-	45849	downstream
R3	TCONS_00034882	XLOC_021819	XLOC_021819	Novel_lncRNA	11596889	11599463	-	Rs113880	--	11590528	11592587	+	4301	downstream
R3	TCONS_00034882	XLOC_021819	XLOC_021819	Novel_lncRNA	11596889	11599463	-	Rs122910	--	11649985	11652100	+	50522	upstream
R3	TCONS_00034882	XLOC_021819	XLOC_021819	Novel_lncRNA	11596889	11599463	-	Rs113850	--	11557649	11558195	-	38693	upstream
R3	TCONS_00034882	XLOC_021819	XLOC_021819	Novel_lncRNA	11596889	11599463	-	Rs113760	--	11496815	11499995	+	96893	downstream
R3	TCONS_00034882	XLOC_021819	XLOC_021819	Novel_lncRNA	11596889	11599463	-	XLOC_021818	XLOC_021818	11591236	11593875	-	3013	upstream
R3	TCONS_00034882	XLOC_021819	XLOC_021819	Novel_lncRNA	11596889	11599463	-	Rs113810	--	11515990	11517470	+	79418	downstream
R3	TCONS_00034882	XLOC_021819	XLOC_021819	Novel_lncRNA	11596889	11599463	-	Rs113910	--	11613747	11617046	+	14284	upstream
R3	TCONS_00034882	XLOC_021819	XLOC_021819	Novel_lncRNA	11596889	11599463	-	Rs113830	--	11553009	11554838	+	42050	downstream
R3	TCONS_00034882	XLOC_021819	XLOC_021819	Novel_lncRNA	11596889	11599463	-	Rs122740	--	11689287	11693196	-	89824	downstream
R3	TCONS_00034882	XLOC_021819	XLOC_021819	Novel_lncRNA	11596889	11599463	-	Rs122760	--	11677579	11679616	-	78116	downstream
R3	TCONS_00034882	XLOC_021819	XLOC_021819	Novel_lncRNA	11596889	11599463	-	Rs113890	--	11604797	11606180	+	5334	upstream
R3	TCONS_00034882	XLOC_021819	XLOC_021819	Novel_lncRNA	11596889	11599463	-	Rs122920	--	11647774	11649765	-	48311	downstream
R3	TCONS_00034882	XLOC_021819	XLOC_021819	Novel_lncRNA	11596889	11599463	-	Rs122780	--	11664943	11665267	+	65480	upstream
R3	TCONS_00034882	XLOC_021819	XLOC_021819	Novel_lncRNA	11596889	11599463	-	Rs113790	--	11505427	11513815	-	83073	upstream
R3	TCONS_00034882	XLOC_021819	XLOC_021819	Novel_lncRNA	11596889	11599463	-	Rs122900	--	11653903	11657132	+	54440	upstream
R3	TCONS_00034882	XLOC_021819	XLOC_021819	Novel_lncRNA	11596889	11599463	-	XLOC_021821	XLOC_021821	11609756	11610709	-	10293	downstream
R3	TCONS_00034882	XLOC_021819	XLOC_021819	Novel_lncRNA	11596889	11599463	-	Rs122940	--	11643862	11645234	+	44399	upstream
R3	TCONS_00034882	XLOC_021819	XLOC_021819	Novel_lncRNA	11596889	11599463	-	Rs113840	--	11554838	11556545	+	40343	downstream
R3	TCONS_00034882	XLOC_021819	XLOC_021819	Novel_lncRNA	11596889	11599463	-	Rs113770	--	11499995	11501113	+	95775	downstream
R3	TCONS_00034882	XLOC_021819	XLOC_021819	Novel_lncRNA	11596889	11599463	-	Rs113920	--	11632122	11634915	+	32659	upstream
R3	TCONS_00034882	XLOC_021819	XLOC_021819	Novel_lncRNA	11596889	11599463	-	Rs113900	--	11610916	11612972	+	11453	upstream
R3	TCONS_00034882	XLOC_021819	XLOC_021819	Novel_lncRNA	11596889	11599463	-	Rs113820	--	11545256	11547947	+	48941	downstream
R3	TCONS_00034882	XLOC_021819	XLOC_021819	Novel_lncRNA	11596889	11599463	-	Rs113800	--	11514877	11515862	-	81026	upstream
R3	TCONS_00034882	XLOC_021819	XLOC_021819	Novel_lncRNA	11596889	11599463	-	Rs122770	--	11675847	11676574	+	76384	upstream
R3	TCONS_00035170	XLOC_022006	XLOC_022006	Novel_lncRNA	13130455	13163443	-	Rs125060	--	13032978	13034719	-	95735	upstream
R3	TCONS_00035170	XLOC_022006	XLOC_022006	Novel_lncRNA	13130455	13163443	-	Rs125000	--	13072408	13073380	-	57074	upstream
R3	TCONS_00035170	XLOC_022006	XLOC_022006	Novel_lncRNA	13130455	13163443	-	Rs125040	--	13054392	13055389	-	75065	upstream
R3	TCONS_00035170	XLOC_022006	XLOC_022006	Novel_lncRNA	13130455	13163443	-	XLOC_018600	XLOC_018600	13128140	13163784	+	-32989	antisense
R3	TCONS_00035170	XLOC_022006	XLOC_022006	Novel_lncRNA	13130455	13163443	-	Rs124990	--	13075630	13078016	-	52438	upstream
R3	TCONS_00035170	XLOC_022006	XLOC_022006	Novel_lncRNA	13130455	13163443	-	Rs124890	--	13179452	13181135	-	16009	downstream
R3	TCONS_00035170	XLOC_022006	XLOC_022006	Novel_lncRNA	13130455	13163443	-	Rs124830	--	13229955	13230643	+	66512	upstream
R3	TCONS_00035170	XLOC_022006	XLOC_022006	Novel_lncRNA	13130455	13163443	-	Rs124870	--	13195177	13196535	-	31734	downstream
R3	TCONS_00035170	XLOC_022006	XLOC_022006	Novel_lncRNA	13130455	13163443	-	Rs124930	--	13111960	13116165	-	14289	upstream
R3	TCONS_00035170	XLOC_022006	XLOC_022006	Novel_lncRNA	13130455	13163443	-	Rs124810	--	13255344	13256933	+	91901	upstream
R3	TCONS_00035170	XLOC_022006	XLOC_022006	Novel_lncRNA	13130455	13163443	-	Rs125030	--	13056013	13056660	+	73794	downstream
R3	TCONS_00035170	XLOC_022006	XLOC_022006	Novel_lncRNA	13130455	13163443	-	Rs124850	--	13216338	13217686	+	52895	upstream
R3	TCONS_00035170	XLOC_022006	XLOC_022006	Novel_lncRNA	13130455	13163443	-	Rs124950	--	13108089	13108969	+	21485	downstream
R3	TCONS_00035170	XLOC_022006	XLOC_022006	Novel_lncRNA	13130455	13163443	-	Rs125010	--	13069540	13072408	+	58046	downstream
R3	TCONS_00035170	XLOC_022006	XLOC_022006	Novel_lncRNA	13130455	13163443	-	XLOC_018615	XLOC_018615	13257193	13259210	+	93750	upstream
R3	TCONS_00035170	XLOC_022006	XLOC_022006	Novel_lncRNA	13130455	13163443	-	Rs125050	--	13038925	13040361	+	90093	downstream
R3	TCONS_00035170	XLOC_022006	XLOC_022006	Novel_lncRNA	13130455	13163443	-	Rs125070	--	13030944	13032109	+	98345	downstream
R3	TCONS_00035170	XLOC_022006	XLOC_022006	Novel_lncRNA	13130455	13163443	-	Rs124980	--	13088529	13090595	-	39859	upstream
R3	TCONS_00035170	XLOC_022006	XLOC_022006	Novel_lncRNA	13130455	13163443	-	Rs124880	--	13181769	13183926	-	18326	downstream
R3	TCONS_00035170	XLOC_022006	XLOC_022006	Novel_lncRNA	13130455	13163443	-	Rs124820	--	13253588	13254718	+	90145	upstream
R3	TCONS_00035170	XLOC_022006	XLOC_022006	Novel_lncRNA	13130455	13163443	-	Rs124900	--	13175180	13175879	+	11737	upstream
R3	TCONS_00035170	XLOC_022006	XLOC_022006	Novel_lncRNA	13130455	13163443	-	Rs124940	--	13109381	13111198	-	19256	upstream
R3	TCONS_00035170	XLOC_022006	XLOC_022006	Novel_lncRNA	13130455	13163443	-	Rs124800	--	13259189	13262250	-	95746	downstream
R3	TCONS_00035170	XLOC_022006	XLOC_022006	Novel_lncRNA	13130455	13163443	-	Rs124840	--	13218934	13223058	-	55491	downstream
R3	TCONS_00035170	XLOC_022006	XLOC_022006	Novel_lncRNA	13130455	13163443	-	Rs124860	--	13203518	13205267	+	40075	upstream
R3	TCONS_00035395	XLOC_022125	XLOC_022125	Novel_lncRNA	14171847	14183979	-	Rs122520	--	14247974	14248861	-	63995	downstream
R3	TCONS_00035395	XLOC_022125	XLOC_022125	Novel_lncRNA	14171847	14183979	-	Rs121870	--	14136668	14137889	+	33957	downstream
R3	TCONS_00035395	XLOC_022125	XLOC_022125	Novel_lncRNA	14171847	14183979	-	Rs122470	--	14251834	14252320	-	67855	downstream
R3	TCONS_00035395	XLOC_022125	XLOC_022125	Novel_lncRNA	14171847	14183979	-	Rs121710	--	14216213	14218664	+	32234	upstream
R3	TCONS_00035395	XLOC_022125	XLOC_022125	Novel_lncRNA	14171847	14183979	-	Rs122500	--	14269667	14271465	-	85688	downstream
R3	TCONS_00035395	XLOC_022125	XLOC_022125	Novel_lncRNA	14171847	14183979	-	Rs121850	--	14147153	14147483	+	24363	downstream
R3	TCONS_00035395	XLOC_022125	XLOC_022125	Novel_lncRNA	14171847	14183979	-	Rs121810	--	14161864	14162449	+	9397	downstream
R3	TCONS_00035395	XLOC_022125	XLOC_022125	Novel_lncRNA	14171847	14183979	-	Rs121830	--	14158907	14159430	-	12416	upstream
R3	TCONS_00035395	XLOC_022125	XLOC_022125	Novel_lncRNA	14171847	14183979	-	Rs121380	--	14127859	14128473	-	43373	upstream
R3	TCONS_00035395	XLOC_022125	XLOC_022125	Novel_lncRNA	14171847	14183979	-	Rs600430	--	14253599	14264314	-	69620	downstream
R3	TCONS_00035395	XLOC_022125	XLOC_022125	Novel_lncRNA	14171847	14183979	-	Rs600410	--	14242976	14243807	-	58997	downstream
R3	TCONS_00035395	XLOC_022125	XLOC_022125	Novel_lncRNA	14171847	14183979	-	Rs121680	--	14226715	14229942	+	42736	upstream
R3	TCONS_00035395	XLOC_022125	XLOC_022125	Novel_lncRNA	14171847	14183979	-	Rs600450	--	14266761	14267562	-	82782	downstream
R3	TCONS_00035395	XLOC_022125	XLOC_022125	Novel_lncRNA	14171847	14183979	-	Rs600360	--	14207818	14210306	-	23839	downstream
R3	TCONS_00035395	XLOC_022125	XLOC_022125	Novel_lncRNA	14171847	14183979	-	Rs121370	--	14114972	14115560	+	56286	downstream
R3	TCONS_00035395	XLOC_022125	XLOC_022125	Novel_lncRNA	14171847	14183979	-	Rs121330	--	14076315	14077116	-	94730	upstream
R3	TCONS_00035395	XLOC_022125	XLOC_022125	Novel_lncRNA	14171847	14183979	-	Rs121350	--	14105521	14106135	-	65711	upstream
R3	TCONS_00035395	XLOC_022125	XLOC_022125	Novel_lncRNA	14171847	14183979	-	Rs122460	--	14250168	14251494	-	66189	downstream
R3	TCONS_00035395	XLOC_022125	XLOC_022125	Novel_lncRNA	14171847	14183979	-	Rs121860	--	14144620	14145508	-	26338	upstream
R3	TCONS_00035395	XLOC_022125	XLOC_022125	Novel_lncRNA	14171847	14183979	-	Rs122440	--	14240200	14241031	-	56221	downstream
R3	TCONS_00035395	XLOC_022125	XLOC_022125	Novel_lncRNA	14171847	14183979	-	Rs121740	--	14189854	14192342	-	5875	downstream
R3	TCONS_00035395	XLOC_022125	XLOC_022125	Novel_lncRNA	14171847	14183979	-	Rs121820	--	14159905	14160470	+	11376	downstream
R3	TCONS_00035395	XLOC_022125	XLOC_022125	Novel_lncRNA	14171847	14183979	-	Rs121760	--	14166347	14167409	-	4437	upstream
R3	TCONS_00035395	XLOC_022125	XLOC_022125	Novel_lncRNA	14171847	14183979	-	Rs121800	--	14162739	14163120	+	8726	downstream
R3	TCONS_00035395	XLOC_022125	XLOC_022125	Novel_lncRNA	14171847	14183979	-	Rs122530	--	14250693	14251494	-	66714	downstream
R3	TCONS_00035395	XLOC_022125	XLOC_022125	Novel_lncRNA	14171847	14183979	-	Rs600420	--	14267902	14268388	-	83923	downstream
R3	TCONS_00035395	XLOC_022125	XLOC_022125	Novel_lncRNA	14171847	14183979	-	XLOC_022113	XLOC_022113	14077231	14081099	-	90747	upstream
R3	TCONS_00035395	XLOC_022125	XLOC_022125	Novel_lncRNA	14171847	14183979	-	Rs600440	--	14264041	14264928	-	80062	downstream
R3	TCONS_00035395	XLOC_022125	XLOC_022125	Novel_lncRNA	14171847	14183979	-	Rs121790	--	14163164	14163948	+	7898	downstream
R3	TCONS_00035395	XLOC_022125	XLOC_022125	Novel_lncRNA	14171847	14183979	-	Rs121360	--	14107217	14107805	+	64041	downstream
R3	TCONS_00035395	XLOC_022125	XLOC_022125	Novel_lncRNA	14171847	14183979	-	Rs122450	--	14247490	14248247	-	63511	downstream
R3	TCONS_00035395	XLOC_022125	XLOC_022125	Novel_lncRNA	14171847	14183979	-	Rs121340	--	14092117	14092705	+	79141	downstream
R3	TCONS_00036276	XLOC_022683	XLOC_022683	Novel_lncRNA	18821372	18822543	-	Rs130210	--	18785654	18786124	-	35247	upstream
R3	TCONS_00036276	XLOC_022683	XLOC_022683	Novel_lncRNA	18821372	18822543	-	Rs130190	--	18777012	18780799	+	40572	downstream
R3	TCONS_00036276	XLOC_022683	XLOC_022683	Novel_lncRNA	18821372	18822543	-	Rs130230	--	18789457	18794748	-	26623	upstream
R3	TCONS_00036276	XLOC_022683	XLOC_022683	Novel_lncRNA	18821372	18822543	-	Rs130160	--	18742686	18743448	-	77923	upstream
R3	TCONS_00036276	XLOC_022683	XLOC_022683	Novel_lncRNA	18821372	18822543	-	Rs130330	--	18883842	18884621	-	61299	downstream
R3	TCONS_00036276	XLOC_022683	XLOC_022683	Novel_lncRNA	18821372	18822543	-	Rs130170	--	18746162	18748231	-	73140	upstream
R3	TCONS_00036276	XLOC_022683	XLOC_022683	Novel_lncRNA	18821372	18822543	-	Rs130360	--	18917807	18918810	+	95264	upstream
R3	TCONS_00036276	XLOC_022683	XLOC_022683	Novel_lncRNA	18821372	18822543	-	Rs130310	--	18871777	18874767	+	49234	upstream
R3	TCONS_00036276	XLOC_022683	XLOC_022683	Novel_lncRNA	18821372	18822543	-	Rs130270	--	18817397	18819256	+	2115	downstream
R3	TCONS_00036276	XLOC_022683	XLOC_022683	Novel_lncRNA	18821372	18822543	-	Rs130350	--	18907717	18911201	+	85174	upstream
R3	TCONS_00036276	XLOC_022683	XLOC_022683	Novel_lncRNA	18821372	18822543	-	XLOC_022677	XLOC_022677	18749779	18754931	-	66440	upstream
R3	TCONS_00036276	XLOC_022683	XLOC_022683	Novel_lncRNA	18821372	18822543	-	Rs130200	--	18780799	18782819	-	38552	upstream
R3	TCONS_00036276	XLOC_022683	XLOC_022683	Novel_lncRNA	18821372	18822543	-	Rs130140	--	18737376	18738226	-	83145	upstream
R3	TCONS_00036276	XLOC_022683	XLOC_022683	Novel_lncRNA	18821372	18822543	-	Rs130260	--	18800217	18805508	-	15863	upstream
R3	TCONS_00036276	XLOC_022683	XLOC_022683	Novel_lncRNA	18821372	18822543	-	Rs130150	--	18738390	18738814	-	82557	upstream
R3	TCONS_00036276	XLOC_022683	XLOC_022683	Novel_lncRNA	18821372	18822543	-	Rs130290	--	18832925	18833523	+	10382	upstream
R3	TCONS_00036276	XLOC_022683	XLOC_022683	Novel_lncRNA	18821372	18822543	-	Rs130320	--	18874767	18878340	-	52224	downstream
R3	TCONS_00036276	XLOC_022683	XLOC_022683	Novel_lncRNA	18821372	18822543	-	XLOC_019281	XLOC_019281	18848683	18857128	+	26140	upstream
R3	TCONS_00036276	XLOC_022683	XLOC_022683	Novel_lncRNA	18821372	18822543	-	Rs130300	--	18835630	18837753	+	13087	upstream
R3	TCONS_00036276	XLOC_022683	XLOC_022683	Novel_lncRNA	18821372	18822543	-	Rs130340	--	18888635	18891585	-	66092	downstream
R3	TCONS_00036276	XLOC_022683	XLOC_022683	Novel_lncRNA	18821372	18822543	-	Rs130240	--	18796414	18796884	-	24487	upstream
R3	TCONS_00036702	XLOC_022913	XLOC_022913	Novel_lncRNA	20647796	20654345	-	Rs133000	--	20699591	20700816	+	45246	upstream
R3	TCONS_00036702	XLOC_022913	XLOC_022913	Novel_lncRNA	20647796	20654345	-	Rs132980	--	20673513	20674923	-	19168	downstream
R3	TCONS_00036702	XLOC_022913	XLOC_022913	Novel_lncRNA	20647796	20654345	-	XLOC_019517	XLOC_019517	20645240	20652904	+	-5109	antisense
R3	TCONS_00036702	XLOC_022913	XLOC_022913	Novel_lncRNA	20647796	20654345	-	Rs133020	--	20733049	20737677	-	78704	downstream
R3	TCONS_00036702	XLOC_022913	XLOC_022913	Novel_lncRNA	20647796	20654345	-	XLOC_019515	XLOC_019515	20642770	20644298	+	3497	downstream
R3	TCONS_00036702	XLOC_022913	XLOC_022913	Novel_lncRNA	20647796	20654345	-	Rs132740	--	20550756	20552021	+	95774	downstream
R3	TCONS_00036702	XLOC_022913	XLOC_022913	Novel_lncRNA	20647796	20654345	-	Rs132820	--	20588180	20590396	+	57399	downstream
R3	TCONS_00036702	XLOC_022913	XLOC_022913	Novel_lncRNA	20647796	20654345	-	Rs132840	--	20593158	20594812	-	52983	upstream
R3	TCONS_00036702	XLOC_022913	XLOC_022913	Novel_lncRNA	20647796	20654345	-	Rs132900	--	20622430	20623672	-	24123	upstream
R3	TCONS_00036702	XLOC_022913	XLOC_022913	Novel_lncRNA	20647796	20654345	-	Rs132860	--	20606419	20606989	+	40806	downstream
R3	TCONS_00036702	XLOC_022913	XLOC_022913	Novel_lncRNA	20647796	20654345	-	Rs600910	--	20753289	20757917	-	98944	downstream
R3	TCONS_00036702	XLOC_022913	XLOC_022913	Novel_lncRNA	20647796	20654345	-	Rs132920	--	20631816	20634938	+	12857	downstream
R3	TCONS_00036702	XLOC_022913	XLOC_022913	Novel_lncRNA	20647796	20654345	-	Rs132960	--	20656129	20657496	-	1784	downstream
R3	TCONS_00036702	XLOC_022913	XLOC_022913	Novel_lncRNA	20647796	20654345	-	Rs132880	--	20615753	20616204	-	31591	upstream
R3	TCONS_00036702	XLOC_022913	XLOC_022913	Novel_lncRNA	20647796	20654345	-	Rs132870	--	20609817	20611408	+	36387	downstream
R3	TCONS_00036702	XLOC_022913	XLOC_022913	Novel_lncRNA	20647796	20654345	-	Rs133010	--	20707272	20707575	-	52927	downstream
R3	TCONS_00036702	XLOC_022913	XLOC_022913	Novel_lncRNA	20647796	20654345	-	Rs132990	--	20677900	20682705	-	23555	downstream
R3	TCONS_00036702	XLOC_022913	XLOC_022913	Novel_lncRNA	20647796	20654345	-	Rs132750	--	20554934	20556342	+	91453	downstream
R3	TCONS_00036702	XLOC_022913	XLOC_022913	Novel_lncRNA	20647796	20654345	-	Rs132850	--	20601852	20603720	+	44075	downstream
R3	TCONS_00036702	XLOC_022913	XLOC_022913	Novel_lncRNA	20647796	20654345	-	Rs132810	--	20570993	20577453	-	70342	upstream
R3	TCONS_00036702	XLOC_022913	XLOC_022913	Novel_lncRNA	20647796	20654345	-	Rs132830	--	20591272	20592304	-	55491	upstream
R3	TCONS_00036702	XLOC_022913	XLOC_022913	Novel_lncRNA	20647796	20654345	-	Rs132910	--	20624455	20627114	-	20681	upstream
R3	TCONS_00036702	XLOC_022913	XLOC_022913	Novel_lncRNA	20647796	20654345	-	Rs132890	--	20618272	20619344	-	28451	upstream
R3	TCONS_00036702	XLOC_022913	XLOC_022913	Novel_lncRNA	20647796	20654345	-	Rs132970	--	20658160	20659799	+	3815	upstream
R3	TCONS_00036703	XLOC_022914	XLOC_022914	Novel_lncRNA	20648865	20655838	-	Rs133000	--	20699591	20700816	+	43753	upstream
R3	TCONS_00036703	XLOC_022914	XLOC_022914	Novel_lncRNA	20648865	20655838	-	Rs132980	--	20673513	20674923	-	17675	downstream
R3	TCONS_00036703	XLOC_022914	XLOC_022914	Novel_lncRNA	20648865	20655838	-	XLOC_019517	XLOC_019517	20645240	20652904	+	-4040	antisense
R3	TCONS_00036703	XLOC_022914	XLOC_022914	Novel_lncRNA	20648865	20655838	-	Rs133020	--	20733049	20737677	-	77211	downstream
R3	TCONS_00036703	XLOC_022914	XLOC_022914	Novel_lncRNA	20648865	20655838	-	XLOC_019515	XLOC_019515	20642770	20644298	+	4566	downstream
R3	TCONS_00036703	XLOC_022914	XLOC_022914	Novel_lncRNA	20648865	20655838	-	Rs132740	--	20550756	20552021	+	96843	downstream
R3	TCONS_00036703	XLOC_022914	XLOC_022914	Novel_lncRNA	20648865	20655838	-	Rs132820	--	20588180	20590396	+	58468	downstream
R3	TCONS_00036703	XLOC_022914	XLOC_022914	Novel_lncRNA	20648865	20655838	-	Rs132840	--	20593158	20594812	-	54052	upstream
R3	TCONS_00036703	XLOC_022914	XLOC_022914	Novel_lncRNA	20648865	20655838	-	Rs132900	--	20622430	20623672	-	25192	upstream
R3	TCONS_00036703	XLOC_022914	XLOC_022914	Novel_lncRNA	20648865	20655838	-	Rs132860	--	20606419	20606989	+	41875	downstream
R3	TCONS_00036703	XLOC_022914	XLOC_022914	Novel_lncRNA	20648865	20655838	-	Rs600910	--	20753289	20757917	-	97451	downstream
R3	TCONS_00036703	XLOC_022914	XLOC_022914	Novel_lncRNA	20648865	20655838	-	Rs132920	--	20631816	20634938	+	13926	downstream
R3	TCONS_00036703	XLOC_022914	XLOC_022914	Novel_lncRNA	20648865	20655838	-	Rs132960	--	20656129	20657496	-	291	downstream
R3	TCONS_00036703	XLOC_022914	XLOC_022914	Novel_lncRNA	20648865	20655838	-	Rs132880	--	20615753	20616204	-	32660	upstream
R3	TCONS_00036703	XLOC_022914	XLOC_022914	Novel_lncRNA	20648865	20655838	-	Rs132870	--	20609817	20611408	+	37456	downstream
R3	TCONS_00036703	XLOC_022914	XLOC_022914	Novel_lncRNA	20648865	20655838	-	Rs133010	--	20707272	20707575	-	51434	downstream
R3	TCONS_00036703	XLOC_022914	XLOC_022914	Novel_lncRNA	20648865	20655838	-	Rs132990	--	20677900	20682705	-	22062	downstream
R3	TCONS_00036703	XLOC_022914	XLOC_022914	Novel_lncRNA	20648865	20655838	-	Rs132750	--	20554934	20556342	+	92522	downstream
R3	TCONS_00036703	XLOC_022914	XLOC_022914	Novel_lncRNA	20648865	20655838	-	Rs132850	--	20601852	20603720	+	45144	downstream
R3	TCONS_00036703	XLOC_022914	XLOC_022914	Novel_lncRNA	20648865	20655838	-	Rs132810	--	20570993	20577453	-	71411	upstream
R3	TCONS_00036703	XLOC_022914	XLOC_022914	Novel_lncRNA	20648865	20655838	-	Rs132830	--	20591272	20592304	-	56560	upstream
R3	TCONS_00036703	XLOC_022914	XLOC_022914	Novel_lncRNA	20648865	20655838	-	Rs132910	--	20624455	20627114	-	21750	upstream
R3	TCONS_00036703	XLOC_022914	XLOC_022914	Novel_lncRNA	20648865	20655838	-	Rs132890	--	20618272	20619344	-	29520	upstream
R3	TCONS_00036703	XLOC_022914	XLOC_022914	Novel_lncRNA	20648865	20655838	-	Rs132970	--	20658160	20659799	+	2322	upstream
R3	TCONS_00036718	XLOC_022929	XLOC_022929	Novel_lncRNA	20759560	20765020	-	Rs133000	--	20699591	20700816	+	58743	downstream
R3	TCONS_00036718	XLOC_022929	XLOC_022929	Novel_lncRNA	20759560	20765020	-	Rs132980	--	20673513	20674923	-	84636	upstream
R3	TCONS_00036718	XLOC_022929	XLOC_022929	Novel_lncRNA	20759560	20765020	-	Rs133010	--	20707272	20707575	-	51984	upstream
R3	TCONS_00036718	XLOC_022929	XLOC_022929	Novel_lncRNA	20759560	20765020	-	Rs132990	--	20677900	20682705	-	76854	upstream
R3	TCONS_00036718	XLOC_022929	XLOC_022929	Novel_lncRNA	20759560	20765020	-	Rs133020	--	20733049	20737677	-	21882	upstream
R3	TCONS_00036718	XLOC_022929	XLOC_022929	Novel_lncRNA	20759560	20765020	-	Rs133090	--	20830028	20833089	+	65008	upstream
R3	TCONS_00036718	XLOC_022929	XLOC_022929	Novel_lncRNA	20759560	20765020	-	Rs132970	--	20658160	20659799	+	99760	downstream
R3	TCONS_00036718	XLOC_022929	XLOC_022929	Novel_lncRNA	20759560	20765020	-	Rs133110	--	20840047	20840966	-	75027	downstream
R3	TCONS_00036718	XLOC_022929	XLOC_022929	Novel_lncRNA	20759560	20765020	-	Rs133120	--	20841223	20844445	-	76203	downstream
R3	TCONS_00036718	XLOC_022929	XLOC_022929	Novel_lncRNA	20759560	20765020	-	Rs133070	--	20805008	20807943	-	39988	downstream
R3	TCONS_00036718	XLOC_022929	XLOC_022929	Novel_lncRNA	20759560	20765020	-	Rs133080	--	20822082	20823090	-	57062	downstream
R3	TCONS_00036718	XLOC_022929	XLOC_022929	Novel_lncRNA	20759560	20765020	-	Rs133100	--	20837449	20839555	+	72429	upstream
R3	TCONS_00036718	XLOC_022929	XLOC_022929	Novel_lncRNA	20759560	20765020	-	Rs133050	--	20775005	20780822	-	9985	downstream
R3	TCONS_00036718	XLOC_022929	XLOC_022929	Novel_lncRNA	20759560	20765020	-	Rs133040	--	20772789	20774472	+	7769	upstream
R3	TCONS_00036718	XLOC_022929	XLOC_022929	Novel_lncRNA	20759560	20765020	-	Rs600910	--	20753289	20757917	-	1642	upstream
R3	TCONS_00038464	XLOC_024024	XLOC_024024	Novel_lncRNA	28053296	28055615	-	Rs146650	--	28094972	28097057	-	39357	downstream
R3	TCONS_00038464	XLOC_024024	XLOC_024024	Novel_lncRNA	28053296	28055615	-	Rs146570	--	28052200	28052812	-	483	upstream
R3	TCONS_00038464	XLOC_024024	XLOC_024024	Novel_lncRNA	28053296	28055615	-	XLOC_024037	XLOC_024037	28134852	28138147	-	79237	downstream
R3	TCONS_00038464	XLOC_024024	XLOC_024024	Novel_lncRNA	28053296	28055615	-	Rs146630	--	28082335	28084875	-	26720	downstream
R3	TCONS_00038464	XLOC_024024	XLOC_024024	Novel_lncRNA	28053296	28055615	-	Rs146530	--	28034796	28035408	-	17887	upstream
R3	TCONS_00038464	XLOC_024024	XLOC_024024	Novel_lncRNA	28053296	28055615	-	Rs146410	--	27962449	27963881	+	89414	downstream
R3	TCONS_00038464	XLOC_024024	XLOC_024024	Novel_lncRNA	28053296	28055615	-	Rs146510	--	28024337	28026842	+	26453	downstream
R3	TCONS_00038464	XLOC_024024	XLOC_024024	Novel_lncRNA	28053296	28055615	-	Rs146620	--	28079469	28082244	+	23854	upstream
R3	TCONS_00038464	XLOC_024024	XLOC_024024	Novel_lncRNA	28053296	28055615	-	Rs146680	--	28104877	28108074	-	49262	downstream
R3	TCONS_00038464	XLOC_024024	XLOC_024024	Novel_lncRNA	28053296	28055615	-	Rs146700	--	28121452	28122796	+	65837	upstream
R3	TCONS_00038464	XLOC_024024	XLOC_024024	Novel_lncRNA	28053296	28055615	-	Rs146760	--	28141203	28143669	+	85588	upstream
R3	TCONS_00038464	XLOC_024024	XLOC_024024	Novel_lncRNA	28053296	28055615	-	Rs146580	--	28058339	28059145	-	2724	downstream
R3	TCONS_00038464	XLOC_024024	XLOC_024024	Novel_lncRNA	28053296	28055615	-	Rs146450	--	27981612	27984295	-	69000	upstream
R3	TCONS_00038464	XLOC_024024	XLOC_024024	Novel_lncRNA	28053296	28055615	-	Rs146480	--	27997984	27999204	+	54091	downstream
R3	TCONS_00038464	XLOC_024024	XLOC_024024	Novel_lncRNA	28053296	28055615	-	Rs146660	--	28097423	28102450	+	41808	upstream
R3	TCONS_00038464	XLOC_024024	XLOC_024024	Novel_lncRNA	28053296	28055615	-	XLOC_020565	XLOC_020565	28060475	28061189	+	4860	upstream
R3	TCONS_00038464	XLOC_024024	XLOC_024024	Novel_lncRNA	28053296	28055615	-	XLOC_020564	XLOC_020564	28043071	28043781	+	9514	downstream
R3	TCONS_00038464	XLOC_024024	XLOC_024024	Novel_lncRNA	28053296	28055615	-	Rs146600	--	28074355	28076327	+	18740	upstream
R3	TCONS_00038464	XLOC_024024	XLOC_024024	Novel_lncRNA	28053296	28055615	-	Rs146540	--	28040935	28041741	-	11554	upstream
R3	TCONS_00038464	XLOC_024024	XLOC_024024	Novel_lncRNA	28053296	28055615	-	Rs146500	--	28017981	28018779	+	34516	downstream
R3	TCONS_00038464	XLOC_024024	XLOC_024024	Novel_lncRNA	28053296	28055615	-	Rs146670	--	28103267	28104667	+	47652	upstream
R3	TCONS_00038464	XLOC_024024	XLOC_024024	Novel_lncRNA	28053296	28055615	-	Rs146440	--	27973812	27976412	+	76883	downstream
R3	TCONS_00038464	XLOC_024024	XLOC_024024	Novel_lncRNA	28053296	28055615	-	Rs146560	--	28046947	28049838	-	3457	upstream
R3	TCONS_00038464	XLOC_024024	XLOC_024024	Novel_lncRNA	28053296	28055615	-	Rs146400	--	27955685	27959091	+	94204	downstream
R3	TCONS_00038464	XLOC_024024	XLOC_024024	Novel_lncRNA	28053296	28055615	-	Rs146520	--	28029542	28032433	-	20862	upstream
R3	TCONS_00038464	XLOC_024024	XLOC_024024	Novel_lncRNA	28053296	28055615	-	Rs146420	--	27963881	27965420	+	87875	downstream
R3	TCONS_00038464	XLOC_024024	XLOC_024024	Novel_lncRNA	28053296	28055615	-	Rs146640	--	28087072	28092826	-	31457	downstream
R3	TCONS_00038464	XLOC_024024	XLOC_024024	Novel_lncRNA	28053296	28055615	-	Rs146770	--	28149826	28153449	+	94211	upstream
R3	TCONS_00038464	XLOC_024024	XLOC_024024	Novel_lncRNA	28053296	28055615	-	Rs146690	--	28113934	28116762	-	58319	downstream
R3	TCONS_00038464	XLOC_024024	XLOC_024024	Novel_lncRNA	28053296	28055615	-	XLOC_020554	XLOC_020554	27952321	27955317	+	97978	downstream
R3	TCONS_00038464	XLOC_024024	XLOC_024024	Novel_lncRNA	28053296	28055615	-	Rs146750	--	28138383	28140383	+	82768	upstream
R3	TCONS_00038464	XLOC_024024	XLOC_024024	Novel_lncRNA	28053296	28055615	-	Rs146710	--	28123068	28124754	+	67453	upstream
R3	TCONS_00038464	XLOC_024024	XLOC_024024	Novel_lncRNA	28053296	28055615	-	Rs146490	--	28000668	28002026	-	51269	upstream
R3	TCONS_00038464	XLOC_024024	XLOC_024024	Novel_lncRNA	28053296	28055615	-	Rs146730	--	28130152	28131949	+	74537	upstream
R3	TCONS_00038464	XLOC_024024	XLOC_024024	Novel_lncRNA	28053296	28055615	-	Rs146720	--	28125516	28126709	-	69901	downstream
R3	TCONS_00038464	XLOC_024024	XLOC_024024	Novel_lncRNA	28053296	28055615	-	Rs146610	--	28077465	28078936	-	21850	downstream
R3	TCONS_00038465	XLOC_024024	XLOC_024024	Novel_lncRNA	28053296	28055615	-	Rs146650	--	28094972	28097057	-	39357	downstream
R3	TCONS_00038465	XLOC_024024	XLOC_024024	Novel_lncRNA	28053296	28055615	-	Rs146570	--	28052200	28052812	-	483	upstream
R3	TCONS_00038465	XLOC_024024	XLOC_024024	Novel_lncRNA	28053296	28055615	-	XLOC_024037	XLOC_024037	28134852	28138147	-	79237	downstream
R3	TCONS_00038465	XLOC_024024	XLOC_024024	Novel_lncRNA	28053296	28055615	-	Rs146630	--	28082335	28084875	-	26720	downstream
R3	TCONS_00038465	XLOC_024024	XLOC_024024	Novel_lncRNA	28053296	28055615	-	Rs146530	--	28034796	28035408	-	17887	upstream
R3	TCONS_00038465	XLOC_024024	XLOC_024024	Novel_lncRNA	28053296	28055615	-	Rs146410	--	27962449	27963881	+	89414	downstream
R3	TCONS_00038465	XLOC_024024	XLOC_024024	Novel_lncRNA	28053296	28055615	-	Rs146510	--	28024337	28026842	+	26453	downstream
R3	TCONS_00038465	XLOC_024024	XLOC_024024	Novel_lncRNA	28053296	28055615	-	Rs146620	--	28079469	28082244	+	23854	upstream
R3	TCONS_00038465	XLOC_024024	XLOC_024024	Novel_lncRNA	28053296	28055615	-	Rs146680	--	28104877	28108074	-	49262	downstream
R3	TCONS_00038465	XLOC_024024	XLOC_024024	Novel_lncRNA	28053296	28055615	-	Rs146700	--	28121452	28122796	+	65837	upstream
R3	TCONS_00038465	XLOC_024024	XLOC_024024	Novel_lncRNA	28053296	28055615	-	Rs146760	--	28141203	28143669	+	85588	upstream
R3	TCONS_00038465	XLOC_024024	XLOC_024024	Novel_lncRNA	28053296	28055615	-	Rs146580	--	28058339	28059145	-	2724	downstream
R3	TCONS_00038465	XLOC_024024	XLOC_024024	Novel_lncRNA	28053296	28055615	-	Rs146450	--	27981612	27984295	-	69000	upstream
R3	TCONS_00038465	XLOC_024024	XLOC_024024	Novel_lncRNA	28053296	28055615	-	Rs146480	--	27997984	27999204	+	54091	downstream
R3	TCONS_00038465	XLOC_024024	XLOC_024024	Novel_lncRNA	28053296	28055615	-	Rs146660	--	28097423	28102450	+	41808	upstream
R3	TCONS_00038465	XLOC_024024	XLOC_024024	Novel_lncRNA	28053296	28055615	-	XLOC_020565	XLOC_020565	28060475	28061189	+	4860	upstream
R3	TCONS_00038465	XLOC_024024	XLOC_024024	Novel_lncRNA	28053296	28055615	-	XLOC_020564	XLOC_020564	28043071	28043781	+	9514	downstream
R3	TCONS_00038465	XLOC_024024	XLOC_024024	Novel_lncRNA	28053296	28055615	-	Rs146600	--	28074355	28076327	+	18740	upstream
R3	TCONS_00038465	XLOC_024024	XLOC_024024	Novel_lncRNA	28053296	28055615	-	Rs146540	--	28040935	28041741	-	11554	upstream
R3	TCONS_00038465	XLOC_024024	XLOC_024024	Novel_lncRNA	28053296	28055615	-	Rs146500	--	28017981	28018779	+	34516	downstream
R3	TCONS_00038465	XLOC_024024	XLOC_024024	Novel_lncRNA	28053296	28055615	-	Rs146670	--	28103267	28104667	+	47652	upstream
R3	TCONS_00038465	XLOC_024024	XLOC_024024	Novel_lncRNA	28053296	28055615	-	Rs146440	--	27973812	27976412	+	76883	downstream
R3	TCONS_00038465	XLOC_024024	XLOC_024024	Novel_lncRNA	28053296	28055615	-	Rs146560	--	28046947	28049838	-	3457	upstream
R3	TCONS_00038465	XLOC_024024	XLOC_024024	Novel_lncRNA	28053296	28055615	-	Rs146400	--	27955685	27959091	+	94204	downstream
R3	TCONS_00038465	XLOC_024024	XLOC_024024	Novel_lncRNA	28053296	28055615	-	Rs146520	--	28029542	28032433	-	20862	upstream
R3	TCONS_00038465	XLOC_024024	XLOC_024024	Novel_lncRNA	28053296	28055615	-	Rs146420	--	27963881	27965420	+	87875	downstream
R3	TCONS_00038465	XLOC_024024	XLOC_024024	Novel_lncRNA	28053296	28055615	-	Rs146640	--	28087072	28092826	-	31457	downstream
R3	TCONS_00038465	XLOC_024024	XLOC_024024	Novel_lncRNA	28053296	28055615	-	Rs146770	--	28149826	28153449	+	94211	upstream
R3	TCONS_00038465	XLOC_024024	XLOC_024024	Novel_lncRNA	28053296	28055615	-	Rs146690	--	28113934	28116762	-	58319	downstream
R3	TCONS_00038465	XLOC_024024	XLOC_024024	Novel_lncRNA	28053296	28055615	-	XLOC_020554	XLOC_020554	27952321	27955317	+	97978	downstream
R3	TCONS_00038465	XLOC_024024	XLOC_024024	Novel_lncRNA	28053296	28055615	-	Rs146750	--	28138383	28140383	+	82768	upstream
R3	TCONS_00038465	XLOC_024024	XLOC_024024	Novel_lncRNA	28053296	28055615	-	Rs146710	--	28123068	28124754	+	67453	upstream
R3	TCONS_00038465	XLOC_024024	XLOC_024024	Novel_lncRNA	28053296	28055615	-	Rs146490	--	28000668	28002026	-	51269	upstream
R3	TCONS_00038465	XLOC_024024	XLOC_024024	Novel_lncRNA	28053296	28055615	-	Rs146730	--	28130152	28131949	+	74537	upstream
R3	TCONS_00038465	XLOC_024024	XLOC_024024	Novel_lncRNA	28053296	28055615	-	Rs146720	--	28125516	28126709	-	69901	downstream
R3	TCONS_00038465	XLOC_024024	XLOC_024024	Novel_lncRNA	28053296	28055615	-	Rs146610	--	28077465	28078936	-	21850	downstream
R3	TCONS_00038561	XLOC_024078	XLOC_024078	Novel_lncRNA	28360184	28363169	-	XLOC_020623	XLOC_020623	28375348	28376754	+	12179	upstream
R3	TCONS_00038561	XLOC_024078	XLOC_024078	Novel_lncRNA	28360184	28363169	-	Rs147210	--	28369519	28370127	-	6350	downstream
R3	TCONS_00038561	XLOC_024078	XLOC_024078	Novel_lncRNA	28360184	28363169	-	Rs147180	--	28358566	28359450	-	733	upstream
R3	TCONS_00038561	XLOC_024078	XLOC_024078	Novel_lncRNA	28360184	28363169	-	Rs147140	--	28326119	28327637	+	32546	downstream
R3	TCONS_00038561	XLOC_024078	XLOC_024078	Novel_lncRNA	28360184	28363169	-	Rs147230	--	28382820	28384712	+	19651	upstream
R3	TCONS_00038561	XLOC_024078	XLOC_024078	Novel_lncRNA	28360184	28363169	-	Rs147020	--	28268030	28268860	+	91323	downstream
R3	TCONS_00038561	XLOC_024078	XLOC_024078	Novel_lncRNA	28360184	28363169	-	Rs147310	--	28462907	28465142	+	99738	upstream
R3	TCONS_00038561	XLOC_024078	XLOC_024078	Novel_lncRNA	28360184	28363169	-	Rs147270	--	28416926	28422027	+	53757	upstream
R3	TCONS_00038561	XLOC_024078	XLOC_024078	Novel_lncRNA	28360184	28363169	-	Rs147060	--	28282219	28283577	-	76606	upstream
R3	TCONS_00038561	XLOC_024078	XLOC_024078	Novel_lncRNA	28360184	28363169	-	Rs147160	--	28335718	28338803	+	21380	downstream
R3	TCONS_00038561	XLOC_024078	XLOC_024078	Novel_lncRNA	28360184	28363169	-	Rs147250	--	28390164	28391884	-	26995	downstream
R3	TCONS_00038561	XLOC_024078	XLOC_024078	Novel_lncRNA	28360184	28363169	-	Rs147000	--	28258860	28261050	-	99133	upstream
R3	TCONS_00038561	XLOC_024078	XLOC_024078	Novel_lncRNA	28360184	28363169	-	Rs147040	--	28275447	28278645	+	81538	downstream
R3	TCONS_00038561	XLOC_024078	XLOC_024078	Novel_lncRNA	28360184	28363169	-	Rs147100	--	28297726	28302562	+	57621	downstream
R3	TCONS_00038561	XLOC_024078	XLOC_024078	Novel_lncRNA	28360184	28363169	-	Rs147190	--	28363639	28366583	+	470	upstream
R3	TCONS_00038561	XLOC_024078	XLOC_024078	Novel_lncRNA	28360184	28363169	-	Rs147090	--	28291584	28294669	-	65514	upstream
R3	TCONS_00038561	XLOC_024078	XLOC_024078	Novel_lncRNA	28360184	28363169	-	Rs147200	--	28367654	28369100	+	4485	upstream
R3	TCONS_00038561	XLOC_024078	XLOC_024078	Novel_lncRNA	28360184	28363169	-	Rs147240	--	28385639	28389088	+	22470	upstream
R3	TCONS_00038561	XLOC_024078	XLOC_024078	Novel_lncRNA	28360184	28363169	-	Rs147030	--	28272664	28275274	+	84909	downstream
R3	TCONS_00038561	XLOC_024078	XLOC_024078	Novel_lncRNA	28360184	28363169	-	Rs147300	--	28446752	28449723	-	83583	downstream
R3	TCONS_00038561	XLOC_024078	XLOC_024078	Novel_lncRNA	28360184	28363169	-	Rs147150	--	28327990	28333149	+	27034	downstream
R3	TCONS_00038561	XLOC_024078	XLOC_024078	Novel_lncRNA	28360184	28363169	-	Rs147220	--	28370380	28371227	+	7211	upstream
R3	TCONS_00038561	XLOC_024078	XLOC_024078	Novel_lncRNA	28360184	28363169	-	Rs147110	--	28302969	28305774	-	54409	upstream
R3	TCONS_00038561	XLOC_024078	XLOC_024078	Novel_lncRNA	28360184	28363169	-	Rs147260	--	28414156	28415871	+	50987	upstream
R3	TCONS_00038561	XLOC_024078	XLOC_024078	Novel_lncRNA	28360184	28363169	-	Rs147010	--	28263350	28263963	+	96220	downstream
R3	TCONS_00038561	XLOC_024078	XLOC_024078	Novel_lncRNA	28360184	28363169	-	Rs147170	--	28354641	28358289	-	1894	upstream
R3	TCONS_00038561	XLOC_024078	XLOC_024078	Novel_lncRNA	28360184	28363169	-	Rs147050	--	28278645	28281229	-	78954	upstream
R3	TCONS_00038561	XLOC_024078	XLOC_024078	Novel_lncRNA	28360184	28363169	-	Rs147130	--	28316511	28321759	-	38424	upstream
R3	TCONS_00038561	XLOC_024078	XLOC_024078	Novel_lncRNA	28360184	28363169	-	Rs147280	--	28425745	28427250	-	62576	downstream
R3	TCONS_00038561	XLOC_024078	XLOC_024078	Novel_lncRNA	28360184	28363169	-	Rs147070	--	28285516	28285918	-	74265	upstream
R4	TCONS_00039084	XLOC_024406	XLOC_024406	Novel_lncRNA	1421703	1422991	+	Rs151620	--	1449517	1450655	+	26526	upstream
R4	TCONS_00039084	XLOC_024406	XLOC_024406	Novel_lncRNA	1421703	1422991	+	Rs151560	--	1495561	1496335	-	72570	downstream
R4	TCONS_00039084	XLOC_024406	XLOC_024406	Novel_lncRNA	1421703	1422991	+	Rs151660	--	1417668	1419667	-	2035	upstream
R4	TCONS_00039084	XLOC_024406	XLOC_024406	Novel_lncRNA	1421703	1422991	+	XLOC_024417	XLOC_024417	1501317	1503455	+	78326	upstream
R4	TCONS_00039084	XLOC_024406	XLOC_024406	Novel_lncRNA	1421703	1422991	+	Rs151780	--	1352867	1358109	-	63593	upstream
R4	TCONS_00039084	XLOC_024406	XLOC_024406	Novel_lncRNA	1421703	1422991	+	Rs151830	--	1329531	1330476	-	91226	upstream
R4	TCONS_00039084	XLOC_024406	XLOC_024406	Novel_lncRNA	1421703	1422991	+	Rs151770	--	1373538	1374918	+	46784	downstream
R4	TCONS_00039084	XLOC_024406	XLOC_024406	Novel_lncRNA	1421703	1422991	+	Rs151690	--	1405342	1405961	-	15741	upstream
R4	TCONS_00039084	XLOC_024406	XLOC_024406	Novel_lncRNA	1421703	1422991	+	Rs151810	--	1337828	1340460	-	81242	upstream
R4	TCONS_00039084	XLOC_024406	XLOC_024406	Novel_lncRNA	1421703	1422991	+	Rs151750	--	1376756	1382098	-	39604	upstream
R4	TCONS_00039084	XLOC_024406	XLOC_024406	Novel_lncRNA	1421703	1422991	+	XLOC_024415	XLOC_024415	1464679	1469028	+	41688	upstream
R4	TCONS_00039084	XLOC_024406	XLOC_024406	Novel_lncRNA	1421703	1422991	+	Rs151710	--	1400899	1402826	-	18876	upstream
R4	TCONS_00039084	XLOC_024406	XLOC_024406	Novel_lncRNA	1421703	1422991	+	Rs151530	--	1514184	1515650	-	91193	downstream
R4	TCONS_00039084	XLOC_024406	XLOC_024406	Novel_lncRNA	1421703	1422991	+	Rs151730	--	1391769	1396623	-	25079	upstream
R4	TCONS_00039084	XLOC_024406	XLOC_024406	Novel_lncRNA	1421703	1422991	+	Rs151550	--	1497410	1498256	-	74419	downstream
R4	TCONS_00039084	XLOC_024406	XLOC_024406	Novel_lncRNA	1421703	1422991	+	Rs151610	--	1476930	1477804	-	53939	downstream
R4	TCONS_00039084	XLOC_024406	XLOC_024406	Novel_lncRNA	1421703	1422991	+	Rs151520	--	1515751	1517535	+	92760	upstream
R4	TCONS_00039084	XLOC_024406	XLOC_024406	Novel_lncRNA	1421703	1422991	+	Rs151570	--	1493105	1493912	-	70114	downstream
R4	TCONS_00039084	XLOC_024406	XLOC_024406	Novel_lncRNA	1421703	1422991	+	Rs151590	--	1484024	1486186	+	61033	upstream
R4	TCONS_00039084	XLOC_024406	XLOC_024406	Novel_lncRNA	1421703	1422991	+	Rs151630	--	1445560	1448192	-	22569	downstream
R4	TCONS_00039084	XLOC_024406	XLOC_024406	Novel_lncRNA	1421703	1422991	+	Rs151790	--	1351200	1352738	+	68964	downstream
R4	TCONS_00039084	XLOC_024406	XLOC_024406	Novel_lncRNA	1421703	1422991	+	Rs151670	--	1415920	1417668	-	4034	upstream
R4	TCONS_00039084	XLOC_024406	XLOC_024406	Novel_lncRNA	1421703	1422991	+	Rs151510	--	1520909	1522531	-	97918	downstream
R4	TCONS_00039084	XLOC_024406	XLOC_024406	Novel_lncRNA	1421703	1422991	+	Rs151820	--	1332061	1334125	-	87577	upstream
R4	TCONS_00039084	XLOC_024406	XLOC_024406	Novel_lncRNA	1421703	1422991	+	Rs151680	--	1409882	1410791	+	10911	downstream
R4	TCONS_00039084	XLOC_024406	XLOC_024406	Novel_lncRNA	1421703	1422991	+	Rs151800	--	1341370	1344198	-	77504	upstream
R4	TCONS_00039084	XLOC_024406	XLOC_024406	Novel_lncRNA	1421703	1422991	+	Rs151760	--	1375227	1376756	+	44946	downstream
R4	TCONS_00039084	XLOC_024406	XLOC_024406	Novel_lncRNA	1421703	1422991	+	Rs151720	--	1398354	1400199	+	21503	downstream
R4	TCONS_00039084	XLOC_024406	XLOC_024406	Novel_lncRNA	1421703	1422991	+	Rs151740	--	1387264	1390718	+	30984	downstream
R4	TCONS_00039084	XLOC_024406	XLOC_024406	Novel_lncRNA	1421703	1422991	+	Rs151700	--	1403319	1404231	-	17471	upstream
R4	TCONS_00039084	XLOC_024406	XLOC_024406	Novel_lncRNA	1421703	1422991	+	Rs151580	--	1486186	1487076	+	63195	upstream
R4	TCONS_00039084	XLOC_024406	XLOC_024406	Novel_lncRNA	1421703	1422991	+	XLOC_030448	XLOC_030448	1438650	1442426	-	15659	downstream
R4	TCONS_00039084	XLOC_024406	XLOC_024406	Novel_lncRNA	1421703	1422991	+	Rs151600	--	1478898	1480150	-	55907	downstream
R4	TCONS_00039084	XLOC_024406	XLOC_024406	Novel_lncRNA	1421703	1422991	+	Rs151540	--	1503510	1505078	-	80519	downstream
R4	TCONS_00040038	XLOC_025017	XLOC_025017	Novel_lncRNA	5693264	5697311	+	Rs159140	--	5611101	5614182	-	79081	upstream
R4	TCONS_00040038	XLOC_025017	XLOC_025017	Novel_lncRNA	5693264	5697311	+	Rs159410	--	5731981	5734914	-	34670	downstream
R4	TCONS_00040038	XLOC_025017	XLOC_025017	Novel_lncRNA	5693264	5697311	+	Rs159120	--	5603779	5605708	+	87555	downstream
R4	TCONS_00040038	XLOC_025017	XLOC_025017	Novel_lncRNA	5693264	5697311	+	Rs159260	--	5667021	5668179	+	25084	downstream
R4	TCONS_00040038	XLOC_025017	XLOC_025017	Novel_lncRNA	5693264	5697311	+	Rs159160	--	5623882	5625708	-	67555	upstream
R4	TCONS_00040038	XLOC_025017	XLOC_025017	Novel_lncRNA	5693264	5697311	+	Rs159280	--	5670435	5674146	-	19117	upstream
R4	TCONS_00040038	XLOC_025017	XLOC_025017	Novel_lncRNA	5693264	5697311	+	XLOC_025021	XLOC_025021	5723703	5743695	+	26392	upstream
R4	TCONS_00040038	XLOC_025017	XLOC_025017	Novel_lncRNA	5693264	5697311	+	Rs159390	--	5720507	5720918	-	23196	downstream
R4	TCONS_00040038	XLOC_025017	XLOC_025017	Novel_lncRNA	5693264	5697311	+	Rs159190	--	5631902	5633141	+	60122	downstream
R4	TCONS_00040038	XLOC_025017	XLOC_025017	Novel_lncRNA	5693264	5697311	+	Rs159250	--	5664133	5666010	+	27253	downstream
R4	TCONS_00040038	XLOC_025017	XLOC_025017	Novel_lncRNA	5693264	5697311	+	Rs159210	--	5636788	5640239	-	53024	upstream
R4	TCONS_00040038	XLOC_025017	XLOC_025017	Novel_lncRNA	5693264	5697311	+	Rs159380	--	5718680	5719100	-	21369	downstream
R4	TCONS_00040038	XLOC_025017	XLOC_025017	Novel_lncRNA	5693264	5697311	+	XLOC_025008	XLOC_025008	5677343	5678533	+	14730	downstream
R4	TCONS_00040038	XLOC_025017	XLOC_025017	Novel_lncRNA	5693264	5697311	+	Rs159460	--	5786151	5787486	-	88840	downstream
R4	TCONS_00040038	XLOC_025017	XLOC_025017	Novel_lncRNA	5693264	5697311	+	Rs159230	--	5650100	5650487	+	42776	downstream
R4	TCONS_00040038	XLOC_025017	XLOC_025017	Novel_lncRNA	5693264	5697311	+	Rs159370	--	5716845	5717259	-	19534	downstream
R4	TCONS_00040038	XLOC_025017	XLOC_025017	Novel_lncRNA	5693264	5697311	+	Rs159110	--	5596262	5597062	+	96201	downstream
R4	TCONS_00040038	XLOC_025017	XLOC_025017	Novel_lncRNA	5693264	5697311	+	Rs159440	--	5747583	5750516	-	50272	downstream
R4	TCONS_00040038	XLOC_025017	XLOC_025017	Novel_lncRNA	5693264	5697311	+	Rs159400	--	5730764	5731481	+	33453	upstream
R4	TCONS_00040038	XLOC_025017	XLOC_025017	Novel_lncRNA	5693264	5697311	+	Rs159290	--	5675333	5676532	-	16731	upstream
R4	TCONS_00040038	XLOC_025017	XLOC_025017	Novel_lncRNA	5693264	5697311	+	Rs159130	--	5608364	5610389	+	82874	downstream
R4	TCONS_00040038	XLOC_025017	XLOC_025017	Novel_lncRNA	5693264	5697311	+	Rs159420	--	5728949	5729981	+	31638	upstream
R4	TCONS_00040038	XLOC_025017	XLOC_025017	Novel_lncRNA	5693264	5697311	+	Rs159150	--	5620757	5623415	+	69848	downstream
R4	TCONS_00040038	XLOC_025017	XLOC_025017	Novel_lncRNA	5693264	5697311	+	XLOC_031041	XLOC_031041	5653977	5656285	-	36978	upstream
R4	TCONS_00040038	XLOC_025017	XLOC_025017	Novel_lncRNA	5693264	5697311	+	XLOC_031047	XLOC_031047	5690286	5693054	-	209	upstream
R4	TCONS_00040038	XLOC_025017	XLOC_025017	Novel_lncRNA	5693264	5697311	+	Rs159480	--	5795152	5795998	+	97841	upstream
R4	TCONS_00040038	XLOC_025017	XLOC_025017	Novel_lncRNA	5693264	5697311	+	XLOC_031048	XLOC_031048	5697564	5699779	-	253	downstream
R4	TCONS_00040038	XLOC_025017	XLOC_025017	Novel_lncRNA	5693264	5697311	+	Rs602550	--	5744551	5745583	+	47240	upstream
R4	TCONS_00040038	XLOC_025017	XLOC_025017	Novel_lncRNA	5693264	5697311	+	Rs159240	--	5657467	5658881	-	34382	upstream
R4	TCONS_00040038	XLOC_025017	XLOC_025017	Novel_lncRNA	5693264	5697311	+	Rs159180	--	5627992	5631018	+	62245	downstream
R4	TCONS_00040038	XLOC_025017	XLOC_025017	Novel_lncRNA	5693264	5697311	+	Rs159360	--	5712710	5713840	+	15399	upstream
R4	TCONS_00040038	XLOC_025017	XLOC_025017	Novel_lncRNA	5693264	5697311	+	XLOC_025018	XLOC_025018	5703874	5706860	+	6563	upstream
R4	TCONS_00040038	XLOC_025017	XLOC_025017	Novel_lncRNA	5693264	5697311	+	Rs159220	--	5648766	5649759	-	43504	upstream
R4	TCONS_00040038	XLOC_025017	XLOC_025017	Novel_lncRNA	5693264	5697311	+	Rs159470	--	5790616	5793556	-	93305	downstream
R4	TCONS_00040038	XLOC_025017	XLOC_025017	Novel_lncRNA	5693264	5697311	+	Rs159200	--	5635772	5636788	+	56475	downstream
R4	TCONS_00040038	XLOC_025017	XLOC_025017	Novel_lncRNA	5693264	5697311	+	Rs159430	--	5746366	5747083	+	49055	upstream
R4	TCONS_00040038	XLOC_025017	XLOC_025017	Novel_lncRNA	5693264	5697311	+	Rs159450	--	5752571	5754423	-	55260	downstream
R4	TCONS_00040039	XLOC_025017	XLOC_025017	Novel_lncRNA	5693281	5697311	+	Rs159140	--	5611101	5614182	-	79098	upstream
R4	TCONS_00040039	XLOC_025017	XLOC_025017	Novel_lncRNA	5693281	5697311	+	Rs159410	--	5731981	5734914	-	34670	downstream
R4	TCONS_00040039	XLOC_025017	XLOC_025017	Novel_lncRNA	5693281	5697311	+	Rs159120	--	5603779	5605708	+	87572	downstream
R4	TCONS_00040039	XLOC_025017	XLOC_025017	Novel_lncRNA	5693281	5697311	+	Rs159260	--	5667021	5668179	+	25101	downstream
R4	TCONS_00040039	XLOC_025017	XLOC_025017	Novel_lncRNA	5693281	5697311	+	Rs159160	--	5623882	5625708	-	67572	upstream
R4	TCONS_00040039	XLOC_025017	XLOC_025017	Novel_lncRNA	5693281	5697311	+	Rs159280	--	5670435	5674146	-	19134	upstream
R4	TCONS_00040039	XLOC_025017	XLOC_025017	Novel_lncRNA	5693281	5697311	+	XLOC_025021	XLOC_025021	5723703	5743695	+	26392	upstream
R4	TCONS_00040039	XLOC_025017	XLOC_025017	Novel_lncRNA	5693281	5697311	+	Rs159390	--	5720507	5720918	-	23196	downstream
R4	TCONS_00040039	XLOC_025017	XLOC_025017	Novel_lncRNA	5693281	5697311	+	Rs159190	--	5631902	5633141	+	60139	downstream
R4	TCONS_00040039	XLOC_025017	XLOC_025017	Novel_lncRNA	5693281	5697311	+	Rs159250	--	5664133	5666010	+	27270	downstream
R4	TCONS_00040039	XLOC_025017	XLOC_025017	Novel_lncRNA	5693281	5697311	+	Rs159210	--	5636788	5640239	-	53041	upstream
R4	TCONS_00040039	XLOC_025017	XLOC_025017	Novel_lncRNA	5693281	5697311	+	Rs159380	--	5718680	5719100	-	21369	downstream
R4	TCONS_00040039	XLOC_025017	XLOC_025017	Novel_lncRNA	5693281	5697311	+	XLOC_025008	XLOC_025008	5677343	5678533	+	14747	downstream
R4	TCONS_00040039	XLOC_025017	XLOC_025017	Novel_lncRNA	5693281	5697311	+	Rs159460	--	5786151	5787486	-	88840	downstream
R4	TCONS_00040039	XLOC_025017	XLOC_025017	Novel_lncRNA	5693281	5697311	+	Rs159230	--	5650100	5650487	+	42793	downstream
R4	TCONS_00040039	XLOC_025017	XLOC_025017	Novel_lncRNA	5693281	5697311	+	Rs159370	--	5716845	5717259	-	19534	downstream
R4	TCONS_00040039	XLOC_025017	XLOC_025017	Novel_lncRNA	5693281	5697311	+	Rs159110	--	5596262	5597062	+	96218	downstream
R4	TCONS_00040039	XLOC_025017	XLOC_025017	Novel_lncRNA	5693281	5697311	+	Rs159440	--	5747583	5750516	-	50272	downstream
R4	TCONS_00040039	XLOC_025017	XLOC_025017	Novel_lncRNA	5693281	5697311	+	Rs159400	--	5730764	5731481	+	33453	upstream
R4	TCONS_00040039	XLOC_025017	XLOC_025017	Novel_lncRNA	5693281	5697311	+	Rs159290	--	5675333	5676532	-	16748	upstream
R4	TCONS_00040039	XLOC_025017	XLOC_025017	Novel_lncRNA	5693281	5697311	+	Rs159130	--	5608364	5610389	+	82891	downstream
R4	TCONS_00040039	XLOC_025017	XLOC_025017	Novel_lncRNA	5693281	5697311	+	Rs159420	--	5728949	5729981	+	31638	upstream
R4	TCONS_00040039	XLOC_025017	XLOC_025017	Novel_lncRNA	5693281	5697311	+	Rs159150	--	5620757	5623415	+	69865	downstream
R4	TCONS_00040039	XLOC_025017	XLOC_025017	Novel_lncRNA	5693281	5697311	+	XLOC_031041	XLOC_031041	5653977	5656285	-	36995	upstream
R4	TCONS_00040039	XLOC_025017	XLOC_025017	Novel_lncRNA	5693281	5697311	+	XLOC_031047	XLOC_031047	5690286	5693054	-	226	upstream
R4	TCONS_00040039	XLOC_025017	XLOC_025017	Novel_lncRNA	5693281	5697311	+	Rs159480	--	5795152	5795998	+	97841	upstream
R4	TCONS_00040039	XLOC_025017	XLOC_025017	Novel_lncRNA	5693281	5697311	+	XLOC_031048	XLOC_031048	5697564	5699779	-	253	downstream
R4	TCONS_00040039	XLOC_025017	XLOC_025017	Novel_lncRNA	5693281	5697311	+	Rs602550	--	5744551	5745583	+	47240	upstream
R4	TCONS_00040039	XLOC_025017	XLOC_025017	Novel_lncRNA	5693281	5697311	+	Rs159240	--	5657467	5658881	-	34399	upstream
R4	TCONS_00040039	XLOC_025017	XLOC_025017	Novel_lncRNA	5693281	5697311	+	Rs159180	--	5627992	5631018	+	62262	downstream
R4	TCONS_00040039	XLOC_025017	XLOC_025017	Novel_lncRNA	5693281	5697311	+	Rs159360	--	5712710	5713840	+	15399	upstream
R4	TCONS_00040039	XLOC_025017	XLOC_025017	Novel_lncRNA	5693281	5697311	+	XLOC_025018	XLOC_025018	5703874	5706860	+	6563	upstream
R4	TCONS_00040039	XLOC_025017	XLOC_025017	Novel_lncRNA	5693281	5697311	+	Rs159220	--	5648766	5649759	-	43521	upstream
R4	TCONS_00040039	XLOC_025017	XLOC_025017	Novel_lncRNA	5693281	5697311	+	Rs159470	--	5790616	5793556	-	93305	downstream
R4	TCONS_00040039	XLOC_025017	XLOC_025017	Novel_lncRNA	5693281	5697311	+	Rs159200	--	5635772	5636788	+	56492	downstream
R4	TCONS_00040039	XLOC_025017	XLOC_025017	Novel_lncRNA	5693281	5697311	+	Rs159430	--	5746366	5747083	+	49055	upstream
R4	TCONS_00040039	XLOC_025017	XLOC_025017	Novel_lncRNA	5693281	5697311	+	Rs159450	--	5752571	5754423	-	55260	downstream
R4	TCONS_00041431	XLOC_025865	XLOC_025865	Novel_lncRNA	12122531	12127748	+	Rs169950	--	12061618	12073015	+	49515	downstream
R4	TCONS_00041431	XLOC_025865	XLOC_025865	Novel_lncRNA	12122531	12127748	+	Rs171000	--	12156311	12156722	+	28563	upstream
R4	TCONS_00041431	XLOC_025865	XLOC_025865	Novel_lncRNA	12122531	12127748	+	Rs169970	--	12054482	12057843	+	64687	downstream
R4	TCONS_00041431	XLOC_025865	XLOC_025865	Novel_lncRNA	12122531	12127748	+	Rs169930	--	12079914	12081265	-	41265	upstream
R4	TCONS_00041431	XLOC_025865	XLOC_025865	Novel_lncRNA	12122531	12127748	+	Rs171020	--	12144576	12147916	+	16828	upstream
R4	TCONS_00041431	XLOC_025865	XLOC_025865	Novel_lncRNA	12122531	12127748	+	Rs170880	--	12224884	12226931	-	97136	downstream
R4	TCONS_00041431	XLOC_025865	XLOC_025865	Novel_lncRNA	12122531	12127748	+	Rs171060	--	12115161	12119038	-	3492	upstream
R4	TCONS_00041431	XLOC_025865	XLOC_025865	Novel_lncRNA	12122531	12127748	+	Rs170980	--	12160962	12163663	-	33214	downstream
R4	TCONS_00041431	XLOC_025865	XLOC_025865	Novel_lncRNA	12122531	12127748	+	Rs171040	--	12132296	12135050	-	4548	downstream
R4	TCONS_00041431	XLOC_025865	XLOC_025865	Novel_lncRNA	12122531	12127748	+	Rs169990	--	12048205	12050699	-	71831	upstream
R4	TCONS_00041431	XLOC_025865	XLOC_025865	Novel_lncRNA	12122531	12127748	+	Rs170920	--	12212817	12214470	+	85069	upstream
R4	TCONS_00041431	XLOC_025865	XLOC_025865	Novel_lncRNA	12122531	12127748	+	Rs170010	--	12036233	12043953	-	78577	upstream
R4	TCONS_00041431	XLOC_025865	XLOC_025865	Novel_lncRNA	12122531	12127748	+	Rs170900	--	12220382	12221755	+	92634	upstream
R4	TCONS_00041431	XLOC_025865	XLOC_025865	Novel_lncRNA	12122531	12127748	+	Rs171090	--	12097016	12098360	+	24170	downstream
R4	TCONS_00041431	XLOC_025865	XLOC_025865	Novel_lncRNA	12122531	12127748	+	Rs170940	--	12191680	12193639	-	63932	downstream
R4	TCONS_00041431	XLOC_025865	XLOC_025865	Novel_lncRNA	12122531	12127748	+	Rs170040	--	12015957	12023636	-	98894	upstream
R4	TCONS_00041431	XLOC_025865	XLOC_025865	Novel_lncRNA	12122531	12127748	+	Rs170960	--	12184835	12186034	-	57087	downstream
R4	TCONS_00041431	XLOC_025865	XLOC_025865	Novel_lncRNA	12122531	12127748	+	Rs170000	--	12044430	12048008	-	74522	upstream
R4	TCONS_00041431	XLOC_025865	XLOC_025865	Novel_lncRNA	12122531	12127748	+	Rs169940	--	12073015	12074019	-	48511	upstream
R4	TCONS_00041431	XLOC_025865	XLOC_025865	Novel_lncRNA	12122531	12127748	+	Rs169960	--	12059508	12061450	+	61080	downstream
R4	TCONS_00041431	XLOC_025865	XLOC_025865	Novel_lncRNA	12122531	12127748	+	Rs171010	--	12152588	12153928	-	24840	downstream
R4	TCONS_00041431	XLOC_025865	XLOC_025865	Novel_lncRNA	12122531	12127748	+	Rs169920	--	12082252	12084941	-	37589	upstream
R4	TCONS_00041431	XLOC_025865	XLOC_025865	Novel_lncRNA	12122531	12127748	+	Rs170890	--	12223321	12224339	-	95573	downstream
R4	TCONS_00041431	XLOC_025865	XLOC_025865	Novel_lncRNA	12122531	12127748	+	Rs171030	--	12141552	12141984	+	13804	upstream
R4	TCONS_00041431	XLOC_025865	XLOC_025865	Novel_lncRNA	12122531	12127748	+	Rs171070	--	12112257	12114505	+	8025	downstream
R4	TCONS_00041431	XLOC_025865	XLOC_025865	Novel_lncRNA	12122531	12127748	+	Rs170990	--	12158805	12160383	+	31057	upstream
R4	TCONS_00041431	XLOC_025865	XLOC_025865	Novel_lncRNA	12122531	12127748	+	Rs170950	--	12189687	12191680	+	61939	upstream
R4	TCONS_00041431	XLOC_025865	XLOC_025865	Novel_lncRNA	12122531	12127748	+	Rs169980	--	12051303	12054482	+	68048	downstream
R4	TCONS_00041431	XLOC_025865	XLOC_025865	Novel_lncRNA	12122531	12127748	+	Rs170970	--	12174744	12177328	-	46996	downstream
R4	TCONS_00041431	XLOC_025865	XLOC_025865	Novel_lncRNA	12122531	12127748	+	Rs171080	--	12109934	12111397	+	11133	downstream
R4	TCONS_00041431	XLOC_025865	XLOC_025865	Novel_lncRNA	12122531	12127748	+	Rs170910	--	12216600	12219890	-	88852	downstream
R4	TCONS_00041431	XLOC_025865	XLOC_025865	Novel_lncRNA	12122531	12127748	+	Rs170020	--	12029179	12033986	-	88544	upstream
R4	TCONS_00041431	XLOC_025865	XLOC_025865	Novel_lncRNA	12122531	12127748	+	Rs170030	--	12023891	12027954	-	94576	upstream
R4	TCONS_00041634	XLOC_026001	XLOC_026001	Novel_lncRNA	13312624	13312968	+	Rs173530	--	13387605	13387935	-	74637	downstream
R4	TCONS_00041634	XLOC_026001	XLOC_026001	Novel_lncRNA	13312624	13312968	+	Rs172190	--	13218863	13220830	-	91793	upstream
R4	TCONS_00041634	XLOC_026001	XLOC_026001	Novel_lncRNA	13312624	13312968	+	Rs172420	--	13339628	13340711	+	26660	upstream
R4	TCONS_00041634	XLOC_026001	XLOC_026001	Novel_lncRNA	13312624	13312968	+	Rs172400	--	13323287	13323941	+	10319	upstream
R4	TCONS_00041634	XLOC_026001	XLOC_026001	Novel_lncRNA	13312624	13312968	+	Rs173510	--	13402928	13405590	-	89960	downstream
R4	TCONS_00041634	XLOC_026001	XLOC_026001	Novel_lncRNA	13312624	13312968	+	Rs172220	--	13238465	13239103	+	73520	downstream
R4	TCONS_00041634	XLOC_026001	XLOC_026001	Novel_lncRNA	13312624	13312968	+	Rs172240	--	13241767	13242127	+	70496	downstream
R4	TCONS_00041634	XLOC_026001	XLOC_026001	Novel_lncRNA	13312624	13312968	+	Rs172270	--	13267764	13268356	+	44267	downstream
R4	TCONS_00041634	XLOC_026001	XLOC_026001	Novel_lncRNA	13312624	13312968	+	Rs172470	--	13377410	13378289	-	64442	downstream
R4	TCONS_00041634	XLOC_026001	XLOC_026001	Novel_lncRNA	13312624	13312968	+	Rs172260	--	13257104	13259431	-	53192	upstream
R4	TCONS_00041634	XLOC_026001	XLOC_026001	Novel_lncRNA	13312624	13312968	+	Rs172250	--	13256331	13257043	-	55580	upstream
R4	TCONS_00041634	XLOC_026001	XLOC_026001	Novel_lncRNA	13312624	13312968	+	Rs172390	--	13320935	13322841	-	7967	downstream
R4	TCONS_00041634	XLOC_026001	XLOC_026001	Novel_lncRNA	13312624	13312968	+	Rs172310	--	13283440	13284682	-	27941	upstream
R4	TCONS_00041634	XLOC_026001	XLOC_026001	Novel_lncRNA	13312624	13312968	+	Rs172410	--	13328383	13328812	-	15415	downstream
R4	TCONS_00041634	XLOC_026001	XLOC_026001	Novel_lncRNA	13312624	13312968	+	Rs172480	--	13364918	13365331	+	51950	upstream
R4	TCONS_00041634	XLOC_026001	XLOC_026001	Novel_lncRNA	13312624	13312968	+	Rs172360	--	13303142	13305894	-	6729	upstream
R4	TCONS_00041634	XLOC_026001	XLOC_026001	Novel_lncRNA	13312624	13312968	+	Rs173500	--	13406043	13408436	-	93075	downstream
R4	TCONS_00041634	XLOC_026001	XLOC_026001	Novel_lncRNA	13312624	13312968	+	Rs172210	--	13229057	13230896	+	81727	downstream
R4	TCONS_00041634	XLOC_026001	XLOC_026001	Novel_lncRNA	13312624	13312968	+	Rs173490	--	13411547	13413421	-	98579	downstream
R4	TCONS_00041634	XLOC_026001	XLOC_026001	Novel_lncRNA	13312624	13312968	+	Rs172460	--	13356122	13356440	-	43154	downstream
R4	TCONS_00041634	XLOC_026001	XLOC_026001	Novel_lncRNA	13312624	13312968	+	Rs173520	--	13392210	13392778	+	79242	upstream
R4	TCONS_00042962	XLOC_026851	XLOC_026851	Novel_lncRNA	20209721	20215007	+	Rs182530	--	20294126	20297987	+	79119	upstream
R4	TCONS_00042962	XLOC_026851	XLOC_026851	Novel_lncRNA	20209721	20215007	+	Rs177460	--	20243432	20244915	+	28425	upstream
R4	TCONS_00042962	XLOC_026851	XLOC_026851	Novel_lncRNA	20209721	20215007	+	Rs177370	--	20139292	20140465	-	69255	upstream
R4	TCONS_00042962	XLOC_026851	XLOC_026851	Novel_lncRNA	20209721	20215007	+	Rs182520	--	20276546	20278531	+	61539	upstream
R4	TCONS_00042962	XLOC_026851	XLOC_026851	Novel_lncRNA	20209721	20215007	+	Rs177360	--	20133251	20135405	-	74315	upstream
R4	TCONS_00042962	XLOC_026851	XLOC_026851	Novel_lncRNA	20209721	20215007	+	Rs177390	--	20159408	20160991	+	48729	downstream
R4	TCONS_00042962	XLOC_026851	XLOC_026851	Novel_lncRNA	20209721	20215007	+	Rs177400	--	20183741	20184304	+	25416	downstream
R4	TCONS_00042962	XLOC_026851	XLOC_026851	Novel_lncRNA	20209721	20215007	+	Rs177380	--	20147866	20149177	+	60543	downstream
R4	TCONS_00042962	XLOC_026851	XLOC_026851	Novel_lncRNA	20209721	20215007	+	Rs177350	--	20126863	20128613	-	81107	upstream
R4	TCONS_00042962	XLOC_026851	XLOC_026851	Novel_lncRNA	20209721	20215007	+	Rs177340	--	20125315	20126863	+	82857	downstream
R4	TCONS_00042962	XLOC_026851	XLOC_026851	Novel_lncRNA	20209721	20215007	+	Rs182550	--	20310270	20313430	+	95263	upstream
R4	TCONS_00042962	XLOC_026851	XLOC_026851	Novel_lncRNA	20209721	20215007	+	Rs177450	--	20222261	20223797	+	7254	upstream
R4	TCONS_00042962	XLOC_026851	XLOC_026851	Novel_lncRNA	20209721	20215007	+	Rs182540	--	20309220	20309963	-	94213	downstream
R4	TCONS_00042962	XLOC_026851	XLOC_026851	Novel_lncRNA	20209721	20215007	+	Rs177330	--	20118236	20120585	+	89135	downstream
R4	TCONS_00042962	XLOC_026851	XLOC_026851	Novel_lncRNA	20209721	20215007	+	Rs177470	--	20253438	20253969	-	38431	downstream
R4	TCONS_00042962	XLOC_026851	XLOC_026851	Novel_lncRNA	20209721	20215007	+	Rs182560	--	20314553	20317680	-	99546	downstream
R4	TCONS_00042962	XLOC_026851	XLOC_026851	Novel_lncRNA	20209721	20215007	+	Rs177430	--	20205273	20209426	+	294	downstream
R4	TCONS_00043052	XLOC_026916	XLOC_026916	Novel_lncRNA	20718639	20726580	+	Rs439810	--	20793953	20794736	-	67373	downstream
R4	TCONS_00043052	XLOC_026916	XLOC_026916	Novel_lncRNA	20718639	20726580	+	Rs439930	--	20692216	20692985	+	25653	downstream
R4	TCONS_00043052	XLOC_026916	XLOC_026916	Novel_lncRNA	20718639	20726580	+	Rs439970	--	20653807	20655840	-	62798	upstream
R4	TCONS_00043052	XLOC_026916	XLOC_026916	Novel_lncRNA	20718639	20726580	+	Rs439830	--	20779894	20780644	+	53314	upstream
R4	TCONS_00043052	XLOC_026916	XLOC_026916	Novel_lncRNA	20718639	20726580	+	Rs439910	--	20709617	20710362	+	8276	downstream
R4	TCONS_00043052	XLOC_026916	XLOC_026916	Novel_lncRNA	20718639	20726580	+	XLOC_032942	XLOC_032942	20714762	20725569	-	-6931	antisense
R4	TCONS_00043052	XLOC_026916	XLOC_026916	Novel_lncRNA	20718639	20726580	+	XLOC_032941	XLOC_032941	20710449	20713174	-	5464	upstream
R4	TCONS_00043052	XLOC_026916	XLOC_026916	Novel_lncRNA	20718639	20726580	+	Rs439850	--	20769905	20772566	+	43325	upstream
R4	TCONS_00043052	XLOC_026916	XLOC_026916	Novel_lncRNA	20718639	20726580	+	XLOC_032945	XLOC_032945	20747888	20755729	-	21308	downstream
R4	TCONS_00043052	XLOC_026916	XLOC_026916	Novel_lncRNA	20718639	20726580	+	Rs439890	--	20731554	20732476	-	4974	downstream
R4	TCONS_00043052	XLOC_026916	XLOC_026916	Novel_lncRNA	20718639	20726580	+	Rs183060	--	20810902	20812200	+	84322	upstream
R4	TCONS_00043052	XLOC_026916	XLOC_026916	Novel_lncRNA	20718639	20726580	+	Rs566170	--	20624419	20624818	+	93820	downstream
R4	TCONS_00043052	XLOC_026916	XLOC_026916	Novel_lncRNA	20718639	20726580	+	Rs439920	--	20695164	20698798	+	19840	downstream
R4	TCONS_00043052	XLOC_026916	XLOC_026916	Novel_lncRNA	20718639	20726580	+	Rs439800	--	20808559	20809283	+	81979	upstream
R4	TCONS_00043052	XLOC_026916	XLOC_026916	Novel_lncRNA	20718639	20726580	+	Rs439840	--	20774067	20774514	-	47487	downstream
R4	TCONS_00043052	XLOC_026916	XLOC_026916	Novel_lncRNA	20718639	20726580	+	Rs439900	--	20730236	20731554	-	3656	downstream
R4	TCONS_00043052	XLOC_026916	XLOC_026916	Novel_lncRNA	20718639	20726580	+	Rs439820	--	20789356	20793711	-	62776	downstream
R4	TCONS_00043052	XLOC_026916	XLOC_026916	Novel_lncRNA	20718639	20726580	+	Rs439940	--	20688390	20688996	+	29642	downstream
R4	TCONS_00043052	XLOC_026916	XLOC_026916	Novel_lncRNA	20718639	20726580	+	XLOC_026902	XLOC_026902	20650394	20653590	+	65048	downstream
R4	TCONS_00043052	XLOC_026916	XLOC_026916	Novel_lncRNA	20718639	20726580	+	Rs439960	--	20674072	20678496	+	40142	downstream
R4	TCONS_00043052	XLOC_026916	XLOC_026916	Novel_lncRNA	20718639	20726580	+	Rs439870	--	20745765	20747978	+	19185	upstream
R4	TCONS_00043052	XLOC_026916	XLOC_026916	Novel_lncRNA	20718639	20726580	+	Rs439980	--	20648877	20649809	+	68829	downstream
R4	TCONS_00043052	XLOC_026916	XLOC_026916	Novel_lncRNA	20718639	20726580	+	Rs566180	--	20627045	20628230	+	90408	downstream
R4	TCONS_00043052	XLOC_026916	XLOC_026916	Novel_lncRNA	20718639	20726580	+	Rs566160	--	20619424	20620964	-	97674	upstream
R4	TCONS_00043273	XLOC_027080	XLOC_027080	Novel_lncRNA	22220980	22221869	+	Rs184930	--	22192455	22193536	-	27443	upstream
R4	TCONS_00043273	XLOC_027080	XLOC_027080	Novel_lncRNA	22220980	22221869	+	Rs184910	--	22182921	22184808	-	36171	upstream
R4	TCONS_00043273	XLOC_027080	XLOC_027080	Novel_lncRNA	22220980	22221869	+	Rs184870	--	22163353	22164268	-	56711	upstream
R4	TCONS_00043273	XLOC_027080	XLOC_027080	Novel_lncRNA	22220980	22221869	+	Rs184950	--	22199301	22199683	-	21296	upstream
R4	TCONS_00043273	XLOC_027080	XLOC_027080	Novel_lncRNA	22220980	22221869	+	Rs185050	--	22260506	22261204	-	38637	downstream
R4	TCONS_00043273	XLOC_027080	XLOC_027080	Novel_lncRNA	22220980	22221869	+	Rs184970	--	22206478	22206910	+	14069	downstream
R4	TCONS_00043273	XLOC_027080	XLOC_027080	Novel_lncRNA	22220980	22221869	+	Rs185070	--	22270006	22271038	-	48137	downstream
R4	TCONS_00043273	XLOC_027080	XLOC_027080	Novel_lncRNA	22220980	22221869	+	Rs185030	--	22252448	22253109	+	30579	upstream
R4	TCONS_00043273	XLOC_027080	XLOC_027080	Novel_lncRNA	22220980	22221869	+	Rs184890	--	22176365	22178240	+	42739	downstream
R4	TCONS_00043273	XLOC_027080	XLOC_027080	Novel_lncRNA	22220980	22221869	+	Rs185110	--	22314553	22323043	+	92684	upstream
R4	TCONS_00043273	XLOC_027080	XLOC_027080	Novel_lncRNA	22220980	22221869	+	Rs184990	--	22215758	22217220	-	3759	upstream
R4	TCONS_00043273	XLOC_027080	XLOC_027080	Novel_lncRNA	22220980	22221869	+	Rs185010	--	22242721	22244026	+	20852	upstream
R4	TCONS_00043273	XLOC_027080	XLOC_027080	Novel_lncRNA	22220980	22221869	+	Rs184790	--	22127494	22128948	+	92031	downstream
R4	TCONS_00043273	XLOC_027080	XLOC_027080	Novel_lncRNA	22220980	22221869	+	Rs185090	--	22292957	22294195	+	71088	upstream
R4	TCONS_00043273	XLOC_027080	XLOC_027080	Novel_lncRNA	22220980	22221869	+	XLOC_033093	XLOC_033093	22136397	22138548	-	82431	upstream
R4	TCONS_00043273	XLOC_027080	XLOC_027080	Novel_lncRNA	22220980	22221869	+	Rs184860	--	22156381	22157286	+	63693	downstream
R4	TCONS_00043273	XLOC_027080	XLOC_027080	Novel_lncRNA	22220980	22221869	+	Rs184900	--	22178240	22182453	-	38526	upstream
R4	TCONS_00043273	XLOC_027080	XLOC_027080	Novel_lncRNA	22220980	22221869	+	Rs185040	--	22256129	22258122	+	34260	upstream
R4	TCONS_00043273	XLOC_027080	XLOC_027080	Novel_lncRNA	22220980	22221869	+	Rs184800	--	22131219	22134219	-	86760	upstream
R4	TCONS_00043273	XLOC_027080	XLOC_027080	Novel_lncRNA	22220980	22221869	+	Rs185060	--	22267562	22269520	+	45693	upstream
R4	TCONS_00043273	XLOC_027080	XLOC_027080	Novel_lncRNA	22220980	22221869	+	Rs185100	--	22305346	22308849	+	83477	upstream
R4	TCONS_00043273	XLOC_027080	XLOC_027080	Novel_lncRNA	22220980	22221869	+	XLOC_033113	XLOC_033113	22296019	22297755	-	74150	downstream
R4	TCONS_00043273	XLOC_027080	XLOC_027080	Novel_lncRNA	22220980	22221869	+	Rs184980	--	22208575	22209140	+	11839	downstream
R4	TCONS_00043273	XLOC_027080	XLOC_027080	Novel_lncRNA	22220980	22221869	+	Rs184780	--	22121308	22124353	+	96626	downstream
R4	TCONS_00043273	XLOC_027080	XLOC_027080	Novel_lncRNA	22220980	22221869	+	Rs184880	--	22167786	22168926	-	52053	upstream
R4	TCONS_00043584	XLOC_027258	XLOC_027258	Novel_lncRNA	24188286	24190977	+	Rs556170	--	24263891	24265144	-	72914	downstream
R4	TCONS_00043584	XLOC_027258	XLOC_027258	Novel_lncRNA	24188286	24190977	+	Rs544780	--	24150483	24151059	+	37226	downstream
R4	TCONS_00043584	XLOC_027258	XLOC_027258	Novel_lncRNA	24188286	24190977	+	Rs555850	--	24283809	24284960	+	92832	upstream
R4	TCONS_00043584	XLOC_027258	XLOC_027258	Novel_lncRNA	24188286	24190977	+	Rs556180	--	24259223	24259583	-	68246	downstream
R4	TCONS_00043584	XLOC_027258	XLOC_027258	Novel_lncRNA	24188286	24190977	+	Rs555860	--	24287367	24288884	-	96390	downstream
R4	TCONS_00043584	XLOC_027258	XLOC_027258	Novel_lncRNA	24188286	24190977	+	Rs556190	--	24257051	24257549	+	66074	upstream
R4	TCONS_00043584	XLOC_027258	XLOC_027258	Novel_lncRNA	24188286	24190977	+	Rs576420	--	24231412	24232393	-	40435	downstream
R4	TCONS_00043584	XLOC_027258	XLOC_027258	Novel_lncRNA	24188286	24190977	+	Rs544770	--	24130800	24131422	+	56863	downstream
R4	TCONS_00043584	XLOC_027258	XLOC_027258	Novel_lncRNA	24188286	24190977	+	Rs544790	--	24167786	24168147	-	20138	upstream
R4	TCONS_00043584	XLOC_027258	XLOC_027258	Novel_lncRNA	24188286	24190977	+	Rs594510	--	24202696	24203886	-	11719	downstream
R4	TCONS_00043584	XLOC_027258	XLOC_027258	Novel_lncRNA	24188286	24190977	+	Rs538090	--	24100932	24101447	+	86838	downstream
R4	TCONS_00043584	XLOC_027258	XLOC_027258	Novel_lncRNA	24188286	24190977	+	Rs555840	--	24279183	24282102	-	88206	downstream
R4	TCONS_00043584	XLOC_027258	XLOC_027258	Novel_lncRNA	24188286	24190977	+	Rs538100	--	24101728	24103128	+	85157	downstream
R4	TCONS_00043584	XLOC_027258	XLOC_027258	Novel_lncRNA	24188286	24190977	+	Rs538080	--	24095041	24095500	-	92785	upstream
R4	TCONS_00043584	XLOC_027258	XLOC_027258	Novel_lncRNA	24188286	24190977	+	Rs576430	--	24223051	24226400	+	32074	upstream
R4	TCONS_00043584	XLOC_027258	XLOC_027258	Novel_lncRNA	24188286	24190977	+	Rs538110	--	24114938	24115451	-	72834	upstream
R4	TCONS_00043584	XLOC_027258	XLOC_027258	Novel_lncRNA	24188286	24190977	+	Rs538070	--	24094651	24094975	-	93310	upstream
R4	TCONS_00043584	XLOC_027258	XLOC_027258	Novel_lncRNA	24188286	24190977	+	Rs555870	--	24290491	24291331	-	99514	downstream
R4	TCONS_00043584	XLOC_027258	XLOC_027258	Novel_lncRNA	24188286	24190977	+	Rs544840	--	24184982	24185848	+	2437	downstream
R4	TCONS_00043584	XLOC_027258	XLOC_027258	Novel_lncRNA	24188286	24190977	+	Rs555830	--	24276949	24277898	-	85972	downstream
R4	TCONS_00044336	XLOC_027774	XLOC_027774	Novel_lncRNA	29082964	29091427	+	Rs190250	--	29182478	29183080	+	91051	upstream
R4	TCONS_00044336	XLOC_027774	XLOC_027774	Novel_lncRNA	29082964	29091427	+	Rs190440	--	29002594	29003638	-	79325	upstream
R4	TCONS_00044336	XLOC_027774	XLOC_027774	Novel_lncRNA	29082964	29091427	+	Rs189350	--	28989763	28991501	+	91462	downstream
R4	TCONS_00044336	XLOC_027774	XLOC_027774	Novel_lncRNA	29082964	29091427	+	Rs190390	--	29055824	29060167	+	22796	downstream
R4	TCONS_00044336	XLOC_027774	XLOC_027774	Novel_lncRNA	29082964	29091427	+	Rs190300	--	29154013	29155214	-	62586	downstream
R4	TCONS_00044336	XLOC_027774	XLOC_027774	Novel_lncRNA	29082964	29091427	+	Rs190430	--	29021670	29023530	-	59433	upstream
R4	TCONS_00044336	XLOC_027774	XLOC_027774	Novel_lncRNA	29082964	29091427	+	Rs190420	--	29030025	29031348	+	51615	downstream
R4	TCONS_00044336	XLOC_027774	XLOC_027774	Novel_lncRNA	29082964	29091427	+	Rs603810	--	29117939	29119259	-	26512	downstream
R4	TCONS_00044336	XLOC_027774	XLOC_027774	Novel_lncRNA	29082964	29091427	+	Rs190410	--	29035103	29035823	-	47140	upstream
R4	TCONS_00044336	XLOC_027774	XLOC_027774	Novel_lncRNA	29082964	29091427	+	Rs190400	--	29040059	29041374	-	41589	upstream
R4	TCONS_00044596	XLOC_027952	XLOC_027952	Novel_lncRNA	30814460	30818976	+	Rs192270	--	30881771	30882155	-	62795	downstream
R4	TCONS_00044596	XLOC_027952	XLOC_027952	Novel_lncRNA	30814460	30818976	+	Rs192250	--	30861023	30861692	-	42047	downstream
R4	TCONS_00044596	XLOC_027952	XLOC_027952	Novel_lncRNA	30814460	30818976	+	Rs192210	--	30819899	30824102	-	923	downstream
R4	TCONS_00044596	XLOC_027952	XLOC_027952	Novel_lncRNA	30814460	30818976	+	Rs192090	--	30737773	30739397	-	75062	upstream
R4	TCONS_00044596	XLOC_027952	XLOC_027952	Novel_lncRNA	30814460	30818976	+	Rs192640	--	30900324	30901363	-	81348	downstream
R4	TCONS_00044596	XLOC_027952	XLOC_027952	Novel_lncRNA	30814460	30818976	+	Rs192300	--	30889028	30890255	-	70052	downstream
R4	TCONS_00044596	XLOC_027952	XLOC_027952	Novel_lncRNA	30814460	30818976	+	Rs192130	--	30752614	30756067	+	58392	downstream
R4	TCONS_00044596	XLOC_027952	XLOC_027952	Novel_lncRNA	30814460	30818976	+	Rs192070	--	30718016	30720504	+	93955	downstream
R4	TCONS_00044596	XLOC_027952	XLOC_027952	Novel_lncRNA	30814460	30818976	+	Rs192150	--	30767269	30770438	-	44021	upstream
R4	TCONS_00044596	XLOC_027952	XLOC_027952	Novel_lncRNA	30814460	30818976	+	Rs192290	--	30886873	30888085	-	67897	downstream
R4	TCONS_00044596	XLOC_027952	XLOC_027952	Novel_lncRNA	30814460	30818976	+	Rs192110	--	30745919	30746701	+	67758	downstream
R4	TCONS_00044596	XLOC_027952	XLOC_027952	Novel_lncRNA	30814460	30818976	+	Rs192220	--	30826913	30827388	-	7937	downstream
R4	TCONS_00044596	XLOC_027952	XLOC_027952	Novel_lncRNA	30814460	30818976	+	Rs192630	--	30902085	30902663	-	83109	downstream
R4	TCONS_00044596	XLOC_027952	XLOC_027952	Novel_lncRNA	30814460	30818976	+	Rs192080	--	30718126	30726417	+	88042	downstream
R4	TCONS_00044596	XLOC_027952	XLOC_027952	Novel_lncRNA	30814460	30818976	+	XLOC_033929	XLOC_033929	30814459	30819011	-	-4517	antisense
R4	TCONS_00044596	XLOC_027952	XLOC_027952	Novel_lncRNA	30814460	30818976	+	Rs192240	--	30852210	30853076	-	33234	downstream
R4	TCONS_00044596	XLOC_027952	XLOC_027952	Novel_lncRNA	30814460	30818976	+	Rs192180	--	30792520	30793452	+	21007	downstream
R4	TCONS_00044596	XLOC_027952	XLOC_027952	Novel_lncRNA	30814460	30818976	+	Rs192200	--	30811849	30813685	+	774	downstream
R4	TCONS_00044596	XLOC_027952	XLOC_027952	Novel_lncRNA	30814460	30818976	+	Rs192160	--	30773812	30775394	-	39065	upstream
R4	TCONS_00044596	XLOC_027952	XLOC_027952	Novel_lncRNA	30814460	30818976	+	Rs192140	--	30756164	30759016	-	55443	upstream
R4	TCONS_00044596	XLOC_027952	XLOC_027952	Novel_lncRNA	30814460	30818976	+	Rs192100	--	30739741	30744438	-	70021	upstream
R4	TCONS_00044596	XLOC_027952	XLOC_027952	Novel_lncRNA	30814460	30818976	+	Rs192280	--	30878646	30880246	-	59670	downstream
R4	TCONS_00044596	XLOC_027952	XLOC_027952	Novel_lncRNA	30814460	30818976	+	Rs192120	--	30751088	30751496	-	62963	upstream
R4	TCONS_00046639	XLOC_029281	XLOC_029281	Novel_lncRNA	41516113	41517356	+	Rs208790	--	41531581	41534133	+	14225	upstream
R4	TCONS_00046639	XLOC_029281	XLOC_029281	Novel_lncRNA	41516113	41517356	+	Rs208690	--	41588911	41593173	+	71555	upstream
R4	TCONS_00046639	XLOC_029281	XLOC_029281	Novel_lncRNA	41516113	41517356	+	Rs208770	--	41545007	41548496	-	27651	downstream
R4	TCONS_00046639	XLOC_029281	XLOC_029281	Novel_lncRNA	41516113	41517356	+	Rs208730	--	41571286	41573854	+	53930	upstream
R4	TCONS_00046639	XLOC_029281	XLOC_029281	Novel_lncRNA	41516113	41517356	+	Rs208940	--	41427853	41430372	+	85740	downstream
R4	TCONS_00046639	XLOC_029281	XLOC_029281	Novel_lncRNA	41516113	41517356	+	Rs208670	--	41591986	41593269	+	74630	upstream
R4	TCONS_00046639	XLOC_029281	XLOC_029281	Novel_lncRNA	41516113	41517356	+	Rs208820	--	41519619	41524489	+	2263	upstream
R4	TCONS_00046639	XLOC_029281	XLOC_029281	Novel_lncRNA	41516113	41517356	+	Rs208750	--	41563746	41564449	+	46390	upstream
R4	TCONS_00046639	XLOC_029281	XLOC_029281	Novel_lncRNA	41516113	41517356	+	Rs208700	--	41582535	41585260	+	65179	upstream
R4	TCONS_00046639	XLOC_029281	XLOC_029281	Novel_lncRNA	41516113	41517356	+	Rs208860	--	41470893	41471808	+	44304	downstream
R4	TCONS_00046639	XLOC_029281	XLOC_029281	Novel_lncRNA	41516113	41517356	+	Rs208710	--	41579141	41581483	-	61785	downstream
R4	TCONS_00046639	XLOC_029281	XLOC_029281	Novel_lncRNA	41516113	41517356	+	Rs208960	--	41423346	41424720	-	91392	upstream
R4	TCONS_00046639	XLOC_029281	XLOC_029281	Novel_lncRNA	41516113	41517356	+	Rs208800	--	41529300	41531151	+	11944	upstream
R4	TCONS_00046639	XLOC_029281	XLOC_029281	Novel_lncRNA	41516113	41517356	+	Rs208920	--	41433819	41435861	-	80251	upstream
R4	TCONS_00046639	XLOC_029281	XLOC_029281	Novel_lncRNA	41516113	41517356	+	Rs208840	--	41475799	41477873	+	38239	downstream
R4	TCONS_00046639	XLOC_029281	XLOC_029281	Novel_lncRNA	41516113	41517356	+	Rs208900	--	41452266	41455767	+	60345	downstream
R4	TCONS_00046639	XLOC_029281	XLOC_029281	Novel_lncRNA	41516113	41517356	+	Rs597350	--	41540198	41540996	-	22842	downstream
R4	TCONS_00046639	XLOC_029281	XLOC_029281	Novel_lncRNA	41516113	41517356	+	Rs208880	--	41459345	41459889	-	56223	upstream
R4	TCONS_00046639	XLOC_029281	XLOC_029281	Novel_lncRNA	41516113	41517356	+	Rs208680	--	41605267	41607243	-	87911	downstream
R4	TCONS_00046639	XLOC_029281	XLOC_029281	Novel_lncRNA	41516113	41517356	+	Rs208780	--	41543482	41543973	-	26126	downstream
R4	TCONS_00046639	XLOC_029281	XLOC_029281	Novel_lncRNA	41516113	41517356	+	Rs208760	--	41550930	41553392	+	33574	upstream
R4	TCONS_00046639	XLOC_029281	XLOC_029281	Novel_lncRNA	41516113	41517356	+	Rs208830	--	41484342	41487867	-	28245	upstream
R4	TCONS_00046639	XLOC_029281	XLOC_029281	Novel_lncRNA	41516113	41517356	+	Rs208740	--	41569860	41570802	+	52504	upstream
R4	TCONS_00046639	XLOC_029281	XLOC_029281	Novel_lncRNA	41516113	41517356	+	Rs208950	--	41425220	41426330	-	89782	upstream
R4	TCONS_00046639	XLOC_029281	XLOC_029281	Novel_lncRNA	41516113	41517356	+	Rs208660	--	41605267	41606239	-	87911	downstream
R4	TCONS_00046639	XLOC_029281	XLOC_029281	Novel_lncRNA	41516113	41517356	+	XLOC_029281	XLOC_029281	41512767	41517356	+	-1244	sense
R4	TCONS_00046639	XLOC_029281	XLOC_029281	Novel_lncRNA	41516113	41517356	+	Rs208910	--	41436489	41438183	-	77929	upstream
R4	TCONS_00046639	XLOC_029281	XLOC_029281	Novel_lncRNA	41516113	41517356	+	Rs208810	--	41525124	41528057	+	7768	upstream
R4	TCONS_00046639	XLOC_029281	XLOC_029281	Novel_lncRNA	41516113	41517356	+	Rs208720	--	41577633	41579141	+	60277	upstream
R4	TCONS_00046639	XLOC_029281	XLOC_029281	Novel_lncRNA	41516113	41517356	+	Rs208970	--	41416989	41419812	+	96300	downstream
R4	TCONS_00046639	XLOC_029281	XLOC_029281	Novel_lncRNA	41516113	41517356	+	Rs208850	--	41472302	41475274	-	40838	upstream
R4	TCONS_00046639	XLOC_029281	XLOC_029281	Novel_lncRNA	41516113	41517356	+	Rs208930	--	41431197	41432381	+	83731	downstream
R4	TCONS_00046639	XLOC_029281	XLOC_029281	Novel_lncRNA	41516113	41517356	+	Rs208890	--	41456001	41456614	-	59498	upstream
R4	TCONS_00046639	XLOC_029281	XLOC_029281	Novel_lncRNA	41516113	41517356	+	XLOC_035344	XLOC_035344	41416261	41418210	-	97902	upstream
R4	TCONS_00047111	XLOC_029539	XLOC_029539	Novel_lncRNA	43487920	43488625	+	Rs604890	--	43448139	43448888	-	39031	upstream
R4	TCONS_00047111	XLOC_029539	XLOC_029539	Novel_lncRNA	43487920	43488625	+	Rs210890	--	43403087	43403777	+	84142	downstream
R4	TCONS_00047111	XLOC_029539	XLOC_029539	Novel_lncRNA	43487920	43488625	+	Rs212510	--	43485830	43487571	-	348	upstream
R4	TCONS_00047111	XLOC_029539	XLOC_029539	Novel_lncRNA	43487920	43488625	+	Rs212680	--	43584796	43585505	+	96171	upstream
R4	TCONS_00047111	XLOC_029539	XLOC_029539	Novel_lncRNA	43487920	43488625	+	XLOC_035629	XLOC_035629	43410145	43411259	-	76660	upstream
R4	TCONS_00047111	XLOC_029539	XLOC_029539	Novel_lncRNA	43487920	43488625	+	Rs212470	--	43472667	43473519	-	14400	upstream
R4	TCONS_00047111	XLOC_029539	XLOC_029539	Novel_lncRNA	43487920	43488625	+	Rs212640	--	43556453	43558771	-	67828	downstream
R4	TCONS_00047111	XLOC_029539	XLOC_029539	Novel_lncRNA	43487920	43488625	+	Rs212530	--	43491709	43492601	+	3084	upstream
R4	TCONS_00047111	XLOC_029539	XLOC_029539	Novel_lncRNA	43487920	43488625	+	Rs212570	--	43506334	43507821	-	17709	downstream
R4	TCONS_00047111	XLOC_029539	XLOC_029539	Novel_lncRNA	43487920	43488625	+	Rs212450	--	43458602	43469004	+	18915	downstream
R4	TCONS_00047111	XLOC_029539	XLOC_029539	Novel_lncRNA	43487920	43488625	+	Rs212550	--	43498907	43499285	+	10282	upstream
R4	TCONS_00047111	XLOC_029539	XLOC_029539	Novel_lncRNA	43487920	43488625	+	Rs212620	--	43543158	43545691	-	54533	downstream
[truncated: 4,775 more rows]

## Sheet: trans
lncRNA_ID	lncRNA_Gene_ID	lncRNA_Gene_Symbol	Status	mRNA_Gene_ID	mRNA_Gene_Symbol	Pearson_correlation	Pvalue
TCONS_00002604	XLOC_001505	XLOC_001505	Novel_lncRNA	Rs413070	--	0.971717	1.35915e-07
TCONS_00002604	XLOC_001505	XLOC_001505	Novel_lncRNA	Rs261870	--	0.976242	5.72841e-08
TCONS_00002609	XLOC_001505	XLOC_001505	Novel_lncRNA	Rs475840	--	0.958843	8.67873e-07
TCONS_00002609	XLOC_001505	XLOC_001505	Novel_lncRNA	Rs295340	--	0.958843	8.67873e-07
TCONS_00002609	XLOC_001505	XLOC_001505	Novel_lncRNA	Rs075770	--	0.958843	8.67873e-07
TCONS_00002609	XLOC_001505	XLOC_001505	Novel_lncRNA	Rs375840	--	0.958081	9.49958e-07
TCONS_00002609	XLOC_001505	XLOC_001505	Novel_lncRNA	Rs390090	--	0.958843	8.67873e-07
TCONS_00002609	XLOC_001505	XLOC_001505	Novel_lncRNA	Rs280620	--	0.958843	8.67873e-07
TCONS_00002609	XLOC_001505	XLOC_001505	Novel_lncRNA	Rs095340	--	0.958843	8.67873e-07
TCONS_00002609	XLOC_001505	XLOC_001505	Novel_lncRNA	Rs481490	--	0.958843	8.67873e-07
TCONS_00002609	XLOC_001505	XLOC_001505	Novel_lncRNA	Rs075670	--	0.958843	8.67873e-07
TCONS_00002609	XLOC_001505	XLOC_001505	Novel_lncRNA	Rs380950	--	0.958843	8.67873e-07
TCONS_00002609	XLOC_001505	XLOC_001505	Novel_lncRNA	Rs292800	--	0.968957	2.15492e-07
TCONS_00002609	XLOC_001505	XLOC_001505	Novel_lncRNA	Rs158840	--	0.953777	1.53736e-06
TCONS_00002609	XLOC_001505	XLOC_001505	Novel_lncRNA	Rs255140	--	0.956959	1.08211e-06
TCONS_00002609	XLOC_001505	XLOC_001505	Novel_lncRNA	Rs277220	--	0.958843	8.67873e-07
TCONS_00002609	XLOC_001505	XLOC_001505	Novel_lncRNA	Rs185030	--	0.958843	8.67873e-07
TCONS_00002609	XLOC_001505	XLOC_001505	Novel_lncRNA	Rs434680	--	0.958843	8.67873e-07
TCONS_00002609	XLOC_001505	XLOC_001505	Novel_lncRNA	Rs473660	--	0.958843	8.67873e-07
TCONS_00002609	XLOC_001505	XLOC_001505	Novel_lncRNA	Rs133720	--	0.958843	8.67873e-07
TCONS_00002609	XLOC_001505	XLOC_001505	Novel_lncRNA	Rs257460	--	0.958843	8.67873e-07
TCONS_00002609	XLOC_001505	XLOC_001505	Novel_lncRNA	Rs490810	--	0.958843	8.67873e-07
TCONS_00002609	XLOC_001505	XLOC_001505	Novel_lncRNA	Rs143160	--	0.958843	8.67873e-07
TCONS_00002609	XLOC_001505	XLOC_001505	Novel_lncRNA	Rs059200	--	0.958843	8.67873e-07
TCONS_00002609	XLOC_001505	XLOC_001505	Novel_lncRNA	Rs136470	--	0.958843	8.67873e-07
TCONS_00002609	XLOC_001505	XLOC_001505	Novel_lncRNA	Rs323270	--	0.958843	8.67873e-07
TCONS_00002609	XLOC_001505	XLOC_001505	Novel_lncRNA	Rs301100	--	0.958843	8.67873e-07
TCONS_00002609	XLOC_001505	XLOC_001505	Novel_lncRNA	Rs484280	--	0.958843	8.67873e-07
TCONS_00002609	XLOC_001505	XLOC_001505	Novel_lncRNA	Rs329220	--	0.958843	8.67873e-07
TCONS_00002609	XLOC_001505	XLOC_001505	Novel_lncRNA	Rs448910	--	0.958843	8.67873e-07
TCONS_00002609	XLOC_001505	XLOC_001505	Novel_lncRNA	Rs181680	--	0.958843	8.67873e-07
TCONS_00002609	XLOC_001505	XLOC_001505	Novel_lncRNA	Rs299730	--	0.958843	8.67873e-07
TCONS_00002609	XLOC_001505	XLOC_001505	Novel_lncRNA	Rs278410	--	0.958843	8.67873e-07
TCONS_00002609	XLOC_001505	XLOC_001505	Novel_lncRNA	Rs149020	--	0.958843	8.67873e-07
TCONS_00002609	XLOC_001505	XLOC_001505	Novel_lncRNA	Rs042150	--	0.958843	8.67873e-07
TCONS_00002609	XLOC_001505	XLOC_001505	Novel_lncRNA	Rs409810	--	0.958843	8.67873e-07
TCONS_00002609	XLOC_001505	XLOC_001505	Novel_lncRNA	Rs487340	--	0.958843	8.67873e-07
TCONS_00002609	XLOC_001505	XLOC_001505	Novel_lncRNA	Rs128840	--	0.958843	8.67873e-07
TCONS_00002609	XLOC_001505	XLOC_001505	Novel_lncRNA	Rs391780	--	0.958843	8.67873e-07
TCONS_00002609	XLOC_001505	XLOC_001505	Novel_lncRNA	Rs214760	--	0.958843	8.67873e-07
TCONS_00002609	XLOC_001505	XLOC_001505	Novel_lncRNA	Rs147720	--	0.958843	8.67873e-07
TCONS_00002609	XLOC_001505	XLOC_001505	Novel_lncRNA	Rs557500	--	0.958843	8.67873e-07
TCONS_00002609	XLOC_001505	XLOC_001505	Novel_lncRNA	Rs431480	--	0.958843	8.67873e-07
TCONS_00002609	XLOC_001505	XLOC_001505	Novel_lncRNA	Rs118410	--	0.992952	1.3539e-10
TCONS_00002609	XLOC_001505	XLOC_001505	Novel_lncRNA	Rs394520	--	0.958843	8.67873e-07
TCONS_00002609	XLOC_001505	XLOC_001505	Novel_lncRNA	Rs326150	--	0.958843	8.67873e-07
TCONS_00002609	XLOC_001505	XLOC_001505	Novel_lncRNA	Rs261560	--	0.958843	8.67873e-07
TCONS_00002609	XLOC_001505	XLOC_001505	Novel_lncRNA	Rs180640	--	0.958843	8.67873e-07
TCONS_00002609	XLOC_001505	XLOC_001505	Novel_lncRNA	Rs414070	--	0.958843	8.67873e-07
TCONS_00002609	XLOC_001505	XLOC_001505	Novel_lncRNA	Rs152650	--	0.951763	1.89641e-06
TCONS_00002609	XLOC_001505	XLOC_001505	Novel_lncRNA	Rs270290	--	0.953068	1.65701e-06
TCONS_00002609	XLOC_001505	XLOC_001505	Novel_lncRNA	Rs019180	--	0.958843	8.67873e-07
TCONS_00002609	XLOC_001505	XLOC_001505	Novel_lncRNA	Rs220990	--	0.958843	8.67873e-07
TCONS_00002609	XLOC_001505	XLOC_001505	Novel_lncRNA	Rs021970	--	0.99283	1.47463e-10
TCONS_00002609	XLOC_001505	XLOC_001505	Novel_lncRNA	Rs218010	--	0.958843	8.67873e-07
TCONS_00002609	XLOC_001505	XLOC_001505	Novel_lncRNA	Rs374720	--	0.958843	8.67873e-07
TCONS_00002609	XLOC_001505	XLOC_001505	Novel_lncRNA	Rs126030	--	0.963067	5.08658e-07
TCONS_00002609	XLOC_001505	XLOC_001505	Novel_lncRNA	Rs297270	--	0.958843	8.67873e-07
TCONS_00002609	XLOC_001505	XLOC_001505	Novel_lncRNA	XLOC_102548	XLOC_102548	0.951988	1.85331e-06
TCONS_00002609	XLOC_001505	XLOC_001505	Novel_lncRNA	Rs209760	--	0.958843	8.67873e-07
TCONS_00002609	XLOC_001505	XLOC_001505	Novel_lncRNA	Rs157630	--	0.958843	8.67873e-07
TCONS_00002609	XLOC_001505	XLOC_001505	Novel_lncRNA	XLOC_087626	XLOC_087626	0.958843	8.67873e-07
TCONS_00002609	XLOC_001505	XLOC_001505	Novel_lncRNA	Rs232700	--	0.958843	8.67873e-07
TCONS_00002609	XLOC_001505	XLOC_001505	Novel_lncRNA	Rs258030	--	0.963573	4.75165e-07
TCONS_00002609	XLOC_001505	XLOC_001505	Novel_lncRNA	Rs106130	--	0.958843	8.67873e-07
TCONS_00002609	XLOC_001505	XLOC_001505	Novel_lncRNA	Rs157340	--	0.958843	8.67873e-07
TCONS_00002609	XLOC_001505	XLOC_001505	Novel_lncRNA	Rs427740	--	0.958843	8.67873e-07
TCONS_00002609	XLOC_001505	XLOC_001505	Novel_lncRNA	Rs227340	--	0.958843	8.67873e-07
TCONS_00002609	XLOC_001505	XLOC_001505	Novel_lncRNA	Rs589430	--	0.958843	8.67873e-07
TCONS_00002609	XLOC_001505	XLOC_001505	Novel_lncRNA	Rs423720	--	0.958843	8.67873e-07
TCONS_00002609	XLOC_001505	XLOC_001505	Novel_lncRNA	Rs538080	--	0.958843	8.67873e-07
TCONS_00002609	XLOC_001505	XLOC_001505	Novel_lncRNA	Rs314980	--	0.958843	8.67873e-07
TCONS_00002609	XLOC_001505	XLOC_001505	Novel_lncRNA	Rs461160	--	0.95375	1.54186e-06
TCONS_00002609	XLOC_001505	XLOC_001505	Novel_lncRNA	Rs100260	--	0.958843	8.67873e-07
TCONS_00002609	XLOC_001505	XLOC_001505	Novel_lncRNA	Rs061170	--	0.958843	8.67873e-07
TCONS_00002609	XLOC_001505	XLOC_001505	Novel_lncRNA	Rs312750	--	0.958843	8.67873e-07
TCONS_00002609	XLOC_001505	XLOC_001505	Novel_lncRNA	Rs474330	--	0.958843	8.67873e-07
TCONS_00002609	XLOC_001505	XLOC_001505	Novel_lncRNA	Rs207400	--	0.958843	8.67873e-07
TCONS_00002609	XLOC_001505	XLOC_001505	Novel_lncRNA	Rs176310	--	0.958865	8.65594e-07
TCONS_00002609	XLOC_001505	XLOC_001505	Novel_lncRNA	Rs061860	--	0.958843	8.67873e-07
TCONS_00002609	XLOC_001505	XLOC_001505	Novel_lncRNA	Rs437010	--	0.958843	8.67873e-07
TCONS_00002609	XLOC_001505	XLOC_001505	Novel_lncRNA	Rs100670	--	0.958843	8.67873e-07
TCONS_00002609	XLOC_001505	XLOC_001505	Novel_lncRNA	Rs160780	--	0.958843	8.67873e-07
TCONS_00002609	XLOC_001505	XLOC_001505	Novel_lncRNA	Rs106190	--	0.958843	8.67873e-07
TCONS_00002609	XLOC_001505	XLOC_001505	Novel_lncRNA	Rs369010	--	0.970014	1.81544e-07
TCONS_00002609	XLOC_001505	XLOC_001505	Novel_lncRNA	Rs285560	--	0.958843	8.67873e-07
TCONS_00002609	XLOC_001505	XLOC_001505	Novel_lncRNA	Rs004310	--	0.958843	8.67873e-07
TCONS_00002609	XLOC_001505	XLOC_001505	Novel_lncRNA	Rs194320	--	0.958843	8.67873e-07
TCONS_00002609	XLOC_001505	XLOC_001505	Novel_lncRNA	Rs269580	--	0.958843	8.67873e-07
TCONS_00002609	XLOC_001505	XLOC_001505	Novel_lncRNA	Rs220830	--	0.958843	8.67873e-07
TCONS_00002609	XLOC_001505	XLOC_001505	Novel_lncRNA	Rs034310	--	0.958843	8.67873e-07
TCONS_00002609	XLOC_001505	XLOC_001505	Novel_lncRNA	Rs547700	--	0.958843	8.67873e-07
TCONS_00002609	XLOC_001505	XLOC_001505	Novel_lncRNA	Rs236440	--	0.958843	8.67873e-07
TCONS_00002609	XLOC_001505	XLOC_001505	Novel_lncRNA	Rs550560	--	0.958843	8.67873e-07
TCONS_00002609	XLOC_001505	XLOC_001505	Novel_lncRNA	Rs408490	--	0.958843	8.67873e-07
TCONS_00002609	XLOC_001505	XLOC_001505	Novel_lncRNA	Rs157060	--	0.958843	8.67873e-07
TCONS_00002609	XLOC_001505	XLOC_001505	Novel_lncRNA	Rs581400	--	0.958843	8.67873e-07
TCONS_00002609	XLOC_001505	XLOC_001505	Novel_lncRNA	Rs228850	--	0.958843	8.67873e-07
TCONS_00002609	XLOC_001505	XLOC_001505	Novel_lncRNA	Rs558680	--	0.958843	8.67873e-07
TCONS_00002609	XLOC_001505	XLOC_001505	Novel_lncRNA	Rs084150	--	0.958843	8.67873e-07
TCONS_00002609	XLOC_001505	XLOC_001505	Novel_lncRNA	Rs401320	--	0.98214	1.38898e-08
TCONS_00002609	XLOC_001505	XLOC_001505	Novel_lncRNA	Rs281170	--	0.953995	1.5021e-06
TCONS_00002609	XLOC_001505	XLOC_001505	Novel_lncRNA	XLOC_023671	XLOC_023671	0.958843	8.67873e-07
TCONS_00002609	XLOC_001505	XLOC_001505	Novel_lncRNA	Rs107120	--	0.951447	1.95821e-06
TCONS_00002609	XLOC_001505	XLOC_001505	Novel_lncRNA	Rs124740	--	0.958843	8.67873e-07
TCONS_00002609	XLOC_001505	XLOC_001505	Novel_lncRNA	Rs123470	--	0.958843	8.67873e-07
TCONS_00002609	XLOC_001505	XLOC_001505	Novel_lncRNA	Rs301250	--	0.958843	8.67873e-07
TCONS_00002609	XLOC_001505	XLOC_001505	Novel_lncRNA	Rs325380	--	0.958843	8.67873e-07
TCONS_00002609	XLOC_001505	XLOC_001505	Novel_lncRNA	Rs534000	--	0.958843	8.67873e-07
TCONS_00002609	XLOC_001505	XLOC_001505	Novel_lncRNA	Rs576030	--	0.958843	8.67873e-07
TCONS_00002609	XLOC_001505	XLOC_001505	Novel_lncRNA	Rs249240	--	0.958843	8.67873e-07
TCONS_00002609	XLOC_001505	XLOC_001505	Novel_lncRNA	Rs395240	--	0.958843	8.67873e-07
TCONS_00002609	XLOC_001505	XLOC_001505	Novel_lncRNA	Rs238550	--	0.958843	8.67873e-07
TCONS_00002609	XLOC_001505	XLOC_001505	Novel_lncRNA	Rs590770	--	0.958843	8.67873e-07
TCONS_00002609	XLOC_001505	XLOC_001505	Novel_lncRNA	Rs260130	--	0.95088	2.07319e-06
TCONS_00002609	XLOC_001505	XLOC_001505	Novel_lncRNA	Rs231650	--	0.958843	8.67873e-07
TCONS_00002609	XLOC_001505	XLOC_001505	Novel_lncRNA	Rs353970	--	0.958843	8.67873e-07
TCONS_00002609	XLOC_001505	XLOC_001505	Novel_lncRNA	Rs307890	--	0.958843	8.67873e-07
TCONS_00002609	XLOC_001505	XLOC_001505	Novel_lncRNA	Rs216570	--	0.958843	8.67873e-07
TCONS_00002609	XLOC_001505	XLOC_001505	Novel_lncRNA	Rs606540	--	0.958843	8.67873e-07
TCONS_00002609	XLOC_001505	XLOC_001505	Novel_lncRNA	Rs459720	--	0.953139	1.6447e-06
TCONS_00002609	XLOC_001505	XLOC_001505	Novel_lncRNA	Rs498620	--	0.958843	8.67873e-07
TCONS_00002609	XLOC_001505	XLOC_001505	Novel_lncRNA	Rs281630	--	0.958843	8.67873e-07
TCONS_00002609	XLOC_001505	XLOC_001505	Novel_lncRNA	Rs173310	--	0.961683	6.09878e-07
TCONS_00002609	XLOC_001505	XLOC_001505	Novel_lncRNA	Rs347890	--	0.958843	8.67873e-07
TCONS_00002609	XLOC_001505	XLOC_001505	Novel_lncRNA	Rs083290	--	0.958843	8.67873e-07
TCONS_00002609	XLOC_001505	XLOC_001505	Novel_lncRNA	Rs262300	--	0.958843	8.67873e-07
TCONS_00002609	XLOC_001505	XLOC_001505	Novel_lncRNA	Rs545520	--	0.958843	8.67873e-07
TCONS_00002609	XLOC_001505	XLOC_001505	Novel_lncRNA	Rs486010	--	0.958843	8.67873e-07
TCONS_00002609	XLOC_001505	XLOC_001505	Novel_lncRNA	Rs245100	--	0.958843	8.67873e-07
TCONS_00002609	XLOC_001505	XLOC_001505	Novel_lncRNA	XLOC_100140	XLOC_100140	0.956619	1.12487e-06
TCONS_00002609	XLOC_001505	XLOC_001505	Novel_lncRNA	Rs078380	--	0.958843	8.67873e-07
TCONS_00002609	XLOC_001505	XLOC_001505	Novel_lncRNA	Rs085300	--	0.958843	8.67873e-07
TCONS_00002609	XLOC_001505	XLOC_001505	Novel_lncRNA	Rs406170	--	0.958843	8.67873e-07
TCONS_00002609	XLOC_001505	XLOC_001505	Novel_lncRNA	Rs254950	--	0.958843	8.67873e-07
TCONS_00002609	XLOC_001505	XLOC_001505	Novel_lncRNA	Rs442000	--	0.958843	8.67873e-07
TCONS_00002609	XLOC_001505	XLOC_001505	Novel_lncRNA	Rs607260	--	0.957335	1.03623e-06
TCONS_00002609	XLOC_001505	XLOC_001505	Novel_lncRNA	Rs342190	--	0.952478	1.76203e-06
TCONS_00002609	XLOC_001505	XLOC_001505	Novel_lncRNA	Rs502940	--	0.958843	8.67873e-07
TCONS_00002609	XLOC_001505	XLOC_001505	Novel_lncRNA	Rs374070	--	0.958843	8.67873e-07
TCONS_00002609	XLOC_001505	XLOC_001505	Novel_lncRNA	Rs463230	--	0.958843	8.67873e-07
TCONS_00002609	XLOC_001505	XLOC_001505	Novel_lncRNA	Rs539180	--	0.958843	8.67873e-07
TCONS_00002609	XLOC_001505	XLOC_001505	Novel_lncRNA	Rs214240	--	0.958843	8.67873e-07
TCONS_00002609	XLOC_001505	XLOC_001505	Novel_lncRNA	XLOC_047805	XLOC_047805	0.963321	4.91563e-07
TCONS_00002609	XLOC_001505	XLOC_001505	Novel_lncRNA	Rs017710	--	0.960289	7.27519e-07
TCONS_00002609	XLOC_001505	XLOC_001505	Novel_lncRNA	Rs570330	--	0.958843	8.67873e-07
TCONS_00002609	XLOC_001505	XLOC_001505	Novel_lncRNA	Rs271700	--	0.958843	8.67873e-07
TCONS_00002609	XLOC_001505	XLOC_001505	Novel_lncRNA	Rs470170	--	0.958843	8.67873e-07
TCONS_00002609	XLOC_001505	XLOC_001505	Novel_lncRNA	XLOC_055656	XLOC_055656	0.98322	1.01859e-08
TCONS_00002609	XLOC_001505	XLOC_001505	Novel_lncRNA	Rs198570	--	0.961507	6.23898e-07
TCONS_00002609	XLOC_001505	XLOC_001505	Novel_lncRNA	Rs068740	--	0.958843	8.67873e-07
TCONS_00002609	XLOC_001505	XLOC_001505	Novel_lncRNA	Rs075440	--	0.958843	8.67873e-07
TCONS_00002609	XLOC_001505	XLOC_001505	Novel_lncRNA	Rs038560	--	0.958843	8.67873e-07
TCONS_00002609	XLOC_001505	XLOC_001505	Novel_lncRNA	Rs013290	--	0.958843	8.67873e-07
TCONS_00002609	XLOC_001505	XLOC_001505	Novel_lncRNA	Rs542140	--	0.958843	8.67873e-07
TCONS_00002609	XLOC_001505	XLOC_001505	Novel_lncRNA	Rs486650	--	0.958843	8.67873e-07
TCONS_00002609	XLOC_001505	XLOC_001505	Novel_lncRNA	Rs162540	--	0.958843	8.67873e-07
TCONS_00002609	XLOC_001505	XLOC_001505	Novel_lncRNA	Rs404290	--	0.958843	8.67873e-07
TCONS_00002609	XLOC_001505	XLOC_001505	Novel_lncRNA	Rs303380	--	0.969045	2.12498e-07
TCONS_00002609	XLOC_001505	XLOC_001505	Novel_lncRNA	XLOC_017540	XLOC_017540	0.982817	1.14627e-08
TCONS_00002609	XLOC_001505	XLOC_001505	Novel_lncRNA	Rs484340	--	0.958516	9.02387e-07
TCONS_00002609	XLOC_001505	XLOC_001505	Novel_lncRNA	Rs242460	--	0.958843	8.67873e-07
TCONS_00002609	XLOC_001505	XLOC_001505	Novel_lncRNA	Rs027160	--	0.958843	8.67873e-07
TCONS_00002609	XLOC_001505	XLOC_001505	Novel_lncRNA	Rs055700	--	0.958843	8.67873e-07
TCONS_00002609	XLOC_001505	XLOC_001505	Novel_lncRNA	Rs281620	--	0.958843	8.67873e-07
TCONS_00002609	XLOC_001505	XLOC_001505	Novel_lncRNA	Rs236930	--	0.958843	8.67873e-07
TCONS_00002609	XLOC_001505	XLOC_001505	Novel_lncRNA	Rs318110	--	0.950471	2.15945e-06
TCONS_00002609	XLOC_001505	XLOC_001505	Novel_lncRNA	Rs557300	--	0.958843	8.67873e-07
TCONS_00002609	XLOC_001505	XLOC_001505	Novel_lncRNA	Rs256280	--	0.956405	1.15242e-06
TCONS_00002609	XLOC_001505	XLOC_001505	Novel_lncRNA	Rs611350	--	0.958843	8.67873e-07
TCONS_00002609	XLOC_001505	XLOC_001505	Novel_lncRNA	Rs459910	--	0.958843	8.67873e-07
TCONS_00002609	XLOC_001505	XLOC_001505	Novel_lncRNA	Rs037030	--	0.958843	8.67873e-07
TCONS_00002609	XLOC_001505	XLOC_001505	Novel_lncRNA	Rs274780	--	0.958843	8.67873e-07
TCONS_00002609	XLOC_001505	XLOC_001505	Novel_lncRNA	Rs592440	--	0.958843	8.67873e-07
TCONS_00002609	XLOC_001505	XLOC_001505	Novel_lncRNA	Rs017810	--	0.958843	8.67873e-07
TCONS_00002609	XLOC_001505	XLOC_001505	Novel_lncRNA	Rs193390	--	0.958843	8.67873e-07
TCONS_00002609	XLOC_001505	XLOC_001505	Novel_lncRNA	Rs185990	--	0.958843	8.67873e-07
TCONS_00002609	XLOC_001505	XLOC_001505	Novel_lncRNA	Rs455680	--	0.973498	9.84821e-08
TCONS_00002609	XLOC_001505	XLOC_001505	Novel_lncRNA	Rs337590	--	0.958843	8.67873e-07
TCONS_00002609	XLOC_001505	XLOC_001505	Novel_lncRNA	Rs469070	--	0.958843	8.67873e-07
TCONS_00002609	XLOC_001505	XLOC_001505	Novel_lncRNA	Rs047760	--	0.969323	2.03226e-07
TCONS_00002609	XLOC_001505	XLOC_001505	Novel_lncRNA	Rs603820	--	0.958843	8.67873e-07
TCONS_00002609	XLOC_001505	XLOC_001505	Novel_lncRNA	Rs619420	--	0.958843	8.67873e-07
TCONS_00002609	XLOC_001505	XLOC_001505	Novel_lncRNA	Rs284020	--	0.961242	6.45325e-07
TCONS_00002609	XLOC_001505	XLOC_001505	Novel_lncRNA	Rs113230	--	0.958843	8.67873e-07
TCONS_00002609	XLOC_001505	XLOC_001505	Novel_lncRNA	Rs299540	--	0.958843	8.67873e-07
TCONS_00002609	XLOC_001505	XLOC_001505	Novel_lncRNA	Rs322840	--	0.958843	8.67873e-07
TCONS_00002609	XLOC_001505	XLOC_001505	Novel_lncRNA	Rs312030	--	0.983667	8.90643e-09
TCONS_00002609	XLOC_001505	XLOC_001505	Novel_lncRNA	Rs201440	--	0.958843	8.67873e-07
TCONS_00002609	XLOC_001505	XLOC_001505	Novel_lncRNA	Rs318120	--	0.987161	2.68851e-09
TCONS_00002609	XLOC_001505	XLOC_001505	Novel_lncRNA	Rs175250	--	0.958843	8.67873e-07
TCONS_00002609	XLOC_001505	XLOC_001505	Novel_lncRNA	Rs086990	--	0.957811	9.80505e-07
TCONS_00002609	XLOC_001505	XLOC_001505	Novel_lncRNA	Rs158850	--	0.956788	1.10335e-06
TCONS_00002609	XLOC_001505	XLOC_001505	Novel_lncRNA	Rs498610	--	0.968867	2.18619e-07
TCONS_00002609	XLOC_001505	XLOC_001505	Novel_lncRNA	Rs164380	--	0.958843	8.67873e-07
TCONS_00002609	XLOC_001505	XLOC_001505	Novel_lncRNA	Rs537600	--	0.958843	8.67873e-07
TCONS_00002609	XLOC_001505	XLOC_001505	Novel_lncRNA	Rs429520	--	0.958843	8.67873e-07
TCONS_00002609	XLOC_001505	XLOC_001505	Novel_lncRNA	Rs092420	--	0.958843	8.67873e-07
TCONS_00002609	XLOC_001505	XLOC_001505	Novel_lncRNA	Rs578080	--	0.958843	8.67873e-07
TCONS_00002609	XLOC_001505	XLOC_001505	Novel_lncRNA	Rs487020	--	0.958843	8.67873e-07
TCONS_00002609	XLOC_001505	XLOC_001505	Novel_lncRNA	Rs224550	--	0.958843	8.67873e-07
TCONS_00002609	XLOC_001505	XLOC_001505	Novel_lncRNA	Rs098950	--	0.958843	8.67873e-07
TCONS_00002609	XLOC_001505	XLOC_001505	Novel_lncRNA	Rs497140	--	0.958843	8.67873e-07
TCONS_00002609	XLOC_001505	XLOC_001505	Novel_lncRNA	Rs552820	--	0.958843	8.67873e-07
TCONS_00002609	XLOC_001505	XLOC_001505	Novel_lncRNA	Rs408690	--	0.958843	8.67873e-07
TCONS_00002609	XLOC_001505	XLOC_001505	Novel_lncRNA	Rs284580	--	0.97297	1.08598e-07
TCONS_00002609	XLOC_001505	XLOC_001505	Novel_lncRNA	Rs409070	--	0.958843	8.67873e-07
TCONS_00007404	XLOC_004531	XLOC_004531	Novel_lncRNA	Rs494170	--	0.998761	2.2937e-14
TCONS_00007404	XLOC_004531	XLOC_004531	Novel_lncRNA	Rs119880	--	0.986081	4.01911e-09
TCONS_00007404	XLOC_004531	XLOC_004531	Novel_lncRNA	Rs440920	--	0.994018	5.97479e-11
TCONS_00007404	XLOC_004531	XLOC_004531	Novel_lncRNA	Rs159900	--	0.962918	5.18807e-07
TCONS_00007404	XLOC_004531	XLOC_004531	Novel_lncRNA	Rs366160	--	0.994018	5.97479e-11
TCONS_00007404	XLOC_004531	XLOC_004531	Novel_lncRNA	Rs039230	--	0.994018	5.97479e-11
TCONS_00007404	XLOC_004531	XLOC_004531	Novel_lncRNA	Rs420130	--	0.988533	1.53162e-09
TCONS_00007404	XLOC_004531	XLOC_004531	Novel_lncRNA	XLOC_067342	XLOC_067342	0.977754	4.13333e-08
TCONS_00007404	XLOC_004531	XLOC_004531	Novel_lncRNA	Rs328810	--	0.994018	5.97479e-11
TCONS_00007404	XLOC_004531	XLOC_004531	Novel_lncRNA	Rs459760	--	0.999433	4.59247e-16
TCONS_00007404	XLOC_004531	XLOC_004531	Novel_lncRNA	Rs206020	--	0.99416	5.29671e-11
TCONS_00007404	XLOC_004531	XLOC_004531	Novel_lncRNA	Rs529700	--	0.970266	1.74134e-07
TCONS_00007404	XLOC_004531	XLOC_004531	Novel_lncRNA	Rs572820	--	0.994018	5.97479e-11
TCONS_00007404	XLOC_004531	XLOC_004531	Novel_lncRNA	Rs305660	--	0.994018	5.97479e-11
TCONS_00007404	XLOC_004531	XLOC_004531	Novel_lncRNA	Rs414100	--	0.991621	3.20692e-10
TCONS_00007404	XLOC_004531	XLOC_004531	Novel_lncRNA	Rs089720	--	0.994018	5.97479e-11
TCONS_00007404	XLOC_004531	XLOC_004531	Novel_lncRNA	Rs005490	--	0.994018	5.97479e-11
TCONS_00007404	XLOC_004531	XLOC_004531	Novel_lncRNA	Rs178770	--	0.994018	5.97479e-11
TCONS_00007404	XLOC_004531	XLOC_004531	Novel_lncRNA	Rs403430	--	0.994018	5.97479e-11
TCONS_00007404	XLOC_004531	XLOC_004531	Novel_lncRNA	Rs463060	--	0.994018	5.97479e-11
TCONS_00007404	XLOC_004531	XLOC_004531	Novel_lncRNA	Rs021330	--	0.987234	2.61357e-09
TCONS_00007404	XLOC_004531	XLOC_004531	Novel_lncRNA	XLOC_084067	XLOC_084067	0.986049	4.06598e-09
TCONS_00007404	XLOC_004531	XLOC_004531	Novel_lncRNA	Rs569420	--	0.994018	5.97479e-11
TCONS_00007404	XLOC_004531	XLOC_004531	Novel_lncRNA	Rs153910	--	0.963216	4.98589e-07
TCONS_00007404	XLOC_004531	XLOC_004531	Novel_lncRNA	Rs419950	--	0.951845	1.88062e-06
TCONS_00007404	XLOC_004531	XLOC_004531	Novel_lncRNA	Rs594660	--	0.951196	2.00845e-06
TCONS_00007404	XLOC_004531	XLOC_004531	Novel_lncRNA	Rs411560	--	0.986393	3.5914e-09
TCONS_00007404	XLOC_004531	XLOC_004531	Novel_lncRNA	Rs047510	--	0.976742	5.15424e-08
TCONS_00007404	XLOC_004531	XLOC_004531	Novel_lncRNA	Rs482600	--	0.994018	5.97479e-11
TCONS_00007404	XLOC_004531	XLOC_004531	Novel_lncRNA	XLOC_056840	XLOC_056840	0.983452	9.50521e-09
TCONS_00007404	XLOC_004531	XLOC_004531	Novel_lncRNA	Rs455250	--	0.978279	3.67203e-08
TCONS_00007404	XLOC_004531	XLOC_004531	Novel_lncRNA	XLOC_031452	XLOC_031452	0.969751	1.89564e-07
TCONS_00007404	XLOC_004531	XLOC_004531	Novel_lncRNA	Rs365810	--	0.996245	5.84197e-12
TCONS_00007404	XLOC_004531	XLOC_004531	Novel_lncRNA	Rs108630	--	0.994018	5.97479e-11
TCONS_00007404	XLOC_004531	XLOC_004531	Novel_lncRNA	Rs052710	--	0.991254	3.97092e-10
TCONS_00007404	XLOC_004531	XLOC_004531	Novel_lncRNA	Rs569350	--	0.994018	5.97479e-11
TCONS_00007404	XLOC_004531	XLOC_004531	Novel_lncRNA	Rs159870	--	0.99489	2.72115e-11
TCONS_00007404	XLOC_004531	XLOC_004531	Novel_lncRNA	XLOC_069216	XLOC_069216	0.971394	1.43777e-07
TCONS_00007404	XLOC_004531	XLOC_004531	Novel_lncRNA	Rs225730	--	0.988489	1.56138e-09
TCONS_00007404	XLOC_004531	XLOC_004531	Novel_lncRNA	Rs590500	--	0.994018	5.97479e-11
TCONS_00007404	XLOC_004531	XLOC_004531	Novel_lncRNA	Rs156010	--	0.98821	1.75865e-09
TCONS_00007404	XLOC_004531	XLOC_004531	Novel_lncRNA	Rs096880	--	0.994018	5.97479e-11
TCONS_00007404	XLOC_004531	XLOC_004531	Novel_lncRNA	Rs333470	--	0.976694	5.20796e-08
TCONS_00007404	XLOC_004531	XLOC_004531	Novel_lncRNA	Rs064920	--	0.952755	1.71199e-06
TCONS_00007404	XLOC_004531	XLOC_004531	Novel_lncRNA	Rs264170	--	0.994018	5.97479e-11
TCONS_00007404	XLOC_004531	XLOC_004531	Novel_lncRNA	Rs420180	--	0.965096	3.84786e-07
TCONS_00007404	XLOC_004531	XLOC_004531	Novel_lncRNA	Rs422640	--	0.994018	5.97479e-11
TCONS_00007404	XLOC_004531	XLOC_004531	Novel_lncRNA	XLOC_040102	XLOC_040102	0.980449	2.17712e-08
TCONS_00007404	XLOC_004531	XLOC_004531	Novel_lncRNA	Rs067220	--	0.989927	8.02881e-10
TCONS_00007404	XLOC_004531	XLOC_004531	Novel_lncRNA	Rs187960	--	0.97806	3.85945e-08
TCONS_00007404	XLOC_004531	XLOC_004531	Novel_lncRNA	Rs363620	--	0.952097	1.83262e-06
TCONS_00007404	XLOC_004531	XLOC_004531	Novel_lncRNA	Rs193890	--	0.967018	2.9079e-07
TCONS_00007404	XLOC_004531	XLOC_004531	Novel_lncRNA	Rs492050	--	0.994018	5.97479e-11
TCONS_00007404	XLOC_004531	XLOC_004531	Novel_lncRNA	Rs071300	--	0.956059	1.19815e-06
TCONS_00007404	XLOC_004531	XLOC_004531	Novel_lncRNA	Rs222630	--	0.994018	5.97479e-11
TCONS_00007404	XLOC_004531	XLOC_004531	Novel_lncRNA	Rs512400	--	0.994018	5.97479e-11
TCONS_00007404	XLOC_004531	XLOC_004531	Novel_lncRNA	Rs505120	--	0.994018	5.97479e-11
TCONS_00007404	XLOC_004531	XLOC_004531	Novel_lncRNA	Rs563020	--	0.994018	5.97479e-11
TCONS_00007404	XLOC_004531	XLOC_004531	Novel_lncRNA	Rs550070	--	0.994018	5.97479e-11
TCONS_00007404	XLOC_004531	XLOC_004531	Novel_lncRNA	Rs295050	--	0.994018	5.97479e-11
TCONS_00007404	XLOC_004531	XLOC_004531	Novel_lncRNA	Rs249520	--	0.994018	5.97479e-11
TCONS_00007404	XLOC_004531	XLOC_004531	Novel_lncRNA	Rs287720	--	0.967875	2.55299e-07
TCONS_00007404	XLOC_004531	XLOC_004531	Novel_lncRNA	Rs159470	--	0.992624	1.69854e-10
TCONS_00007404	XLOC_004531	XLOC_004531	Novel_lncRNA	Rs410880	--	0.994018	5.97479e-11
TCONS_00007404	XLOC_004531	XLOC_004531	Novel_lncRNA	Rs547510	--	0.994147	5.35621e-11
TCONS_00007404	XLOC_004531	XLOC_004531	Novel_lncRNA	Rs432990	--	0.989306	1.08191e-09
TCONS_00007404	XLOC_004531	XLOC_004531	Novel_lncRNA	Rs138770	--	0.994018	5.97479e-11
TCONS_00007404	XLOC_004531	XLOC_004531	Novel_lncRNA	Rs209570	--	0.994018	5.97479e-11
TCONS_00007404	XLOC_004531	XLOC_004531	Novel_lncRNA	Rs494910	--	0.993705	7.70521e-11
TCONS_00007404	XLOC_004531	XLOC_004531	Novel_lncRNA	Rs227820	--	0.993396	9.78367e-11
TCONS_00007404	XLOC_004531	XLOC_004531	Novel_lncRNA	Rs259390	--	0.994018	5.97479e-11
TCONS_00007404	XLOC_004531	XLOC_004531	Novel_lncRNA	Rs063310	--	0.994018	5.97479e-11
TCONS_00007404	XLOC_004531	XLOC_004531	Novel_lncRNA	Rs075460	--	0.953802	1.53337e-06
TCONS_00007404	XLOC_004531	XLOC_004531	Novel_lncRNA	Rs007820	--	0.974111	8.76985e-08
TCONS_00007404	XLOC_004531	XLOC_004531	Novel_lncRNA	Rs246280	--	0.994018	5.97479e-11
TCONS_00007404	XLOC_004531	XLOC_004531	Novel_lncRNA	Rs621990	--	0.955467	1.27975e-06
TCONS_00007404	XLOC_004531	XLOC_004531	Novel_lncRNA	Rs041080	--	0.994018	5.97479e-11
TCONS_00007404	XLOC_004531	XLOC_004531	Novel_lncRNA	Rs336370	--	0.976278	5.68557e-08
TCONS_00007404	XLOC_004531	XLOC_004531	Novel_lncRNA	Rs156970	--	0.986806	3.07967e-09
TCONS_00007404	XLOC_004531	XLOC_004531	Novel_lncRNA	Rs313060	--	0.994018	5.97479e-11
TCONS_00007404	XLOC_004531	XLOC_004531	Novel_lncRNA	Rs168290	--	0.97516	7.14461e-08
TCONS_00007404	XLOC_004531	XLOC_004531	Novel_lncRNA	Rs276120	--	0.994018	5.97479e-11
TCONS_00007404	XLOC_004531	XLOC_004531	Novel_lncRNA	Rs554940	--	0.994018	5.97479e-11
TCONS_00007404	XLOC_004531	XLOC_004531	Novel_lncRNA	Rs318650	--	0.975019	7.34731e-08
TCONS_00007404	XLOC_004531	XLOC_004531	Novel_lncRNA	Rs443470	--	0.990455	6.14059e-10
TCONS_00007404	XLOC_004531	XLOC_004531	Novel_lncRNA	Rs212410	--	0.991662	3.13016e-10
TCONS_00007404	XLOC_004531	XLOC_004531	Novel_lncRNA	Rs152920	--	0.973892	9.14427e-08
TCONS_00007404	XLOC_004531	XLOC_004531	Novel_lncRNA	XLOC_026207	XLOC_026207	0.957146	1.05911e-06
TCONS_00007404	XLOC_004531	XLOC_004531	Novel_lncRNA	Rs159880	--	0.994018	5.97479e-11
TCONS_00007404	XLOC_004531	XLOC_004531	Novel_lncRNA	Rs212550	--	0.968527	2.30694e-07
TCONS_00007404	XLOC_004531	XLOC_004531	Novel_lncRNA	Rs214690	--	0.993927	6.44137e-11
TCONS_00007404	XLOC_004531	XLOC_004531	Novel_lncRNA	Rs282070	--	0.994018	5.97479e-11
TCONS_00007404	XLOC_004531	XLOC_004531	Novel_lncRNA	Rs341280	--	0.972674	1.14627e-07
TCONS_00007404	XLOC_004531	XLOC_004531	Novel_lncRNA	Rs394300	--	0.998226	1.3791e-13
TCONS_00007404	XLOC_004531	XLOC_004531	Novel_lncRNA	Rs420290	--	0.986879	2.99588e-09
TCONS_00007404	XLOC_004531	XLOC_004531	Novel_lncRNA	Rs489050	--	0.956661	1.11946e-06
TCONS_00007404	XLOC_004531	XLOC_004531	Novel_lncRNA	Rs129150	--	0.969885	1.85454e-07
TCONS_00007404	XLOC_004531	XLOC_004531	Novel_lncRNA	Rs306040	--	0.988404	1.61962e-09
TCONS_00007404	XLOC_004531	XLOC_004531	Novel_lncRNA	Rs148940	--	0.994018	5.97479e-11
TCONS_00007404	XLOC_004531	XLOC_004531	Novel_lncRNA	Rs013000	--	0.967094	2.87529e-07
TCONS_00007404	XLOC_004531	XLOC_004531	Novel_lncRNA	XLOC_050086	XLOC_050086	0.952927	1.68155e-06
TCONS_00007404	XLOC_004531	XLOC_004531	Novel_lncRNA	XLOC_047201	XLOC_047201	0.950488	2.15587e-06
TCONS_00007404	XLOC_004531	XLOC_004531	Novel_lncRNA	Rs269160	--	0.995686	1.16765e-11
TCONS_00007404	XLOC_004531	XLOC_004531	Novel_lncRNA	Rs132610	--	0.950122	2.2353e-06
TCONS_00007404	XLOC_004531	XLOC_004531	Novel_lncRNA	Rs181420	--	0.994018	5.97479e-11
TCONS_00007404	XLOC_004531	XLOC_004531	Novel_lncRNA	Rs300390	--	0.98861	1.4814e-09
TCONS_00007404	XLOC_004531	XLOC_004531	Novel_lncRNA	Rs288660	--	0.979827	2.54332e-08
TCONS_00007404	XLOC_004531	XLOC_004531	Novel_lncRNA	Rs094390	--	0.986868	3.00902e-09
TCONS_00007404	XLOC_004531	XLOC_004531	Novel_lncRNA	Rs365630	--	0.988753	1.39081e-09
TCONS_00007404	XLOC_004531	XLOC_004531	Novel_lncRNA	Rs055350	--	0.994018	5.97479e-11
TCONS_00007404	XLOC_004531	XLOC_004531	Novel_lncRNA	Rs185750	--	0.994018	5.97479e-11
TCONS_00007404	XLOC_004531	XLOC_004531	Novel_lncRNA	Rs102150	--	0.994018	5.97479e-11
TCONS_00007404	XLOC_004531	XLOC_004531	Novel_lncRNA	Rs412760	--	0.974634	7.92648e-08
TCONS_00007404	XLOC_004531	XLOC_004531	Novel_lncRNA	Rs507290	--	0.96725	2.80815e-07
TCONS_00007404	XLOC_004531	XLOC_004531	Novel_lncRNA	Rs070180	--	0.996303	5.40319e-12
TCONS_00007404	XLOC_004531	XLOC_004531	Novel_lncRNA	Rs280920	--	0.973702	9.47844e-08
TCONS_00007404	XLOC_004531	XLOC_004531	Novel_lncRNA	Rs019880	--	0.994018	5.97479e-11
TCONS_00007404	XLOC_004531	XLOC_004531	Novel_lncRNA	Rs063260	--	0.994018	5.97479e-11
TCONS_00007404	XLOC_004531	XLOC_004531	Novel_lncRNA	Rs546410	--	0.994018	5.97479e-11
TCONS_00007404	XLOC_004531	XLOC_004531	Novel_lncRNA	Rs251480	--	0.981258	1.76486e-08
TCONS_00007404	XLOC_004531	XLOC_004531	Novel_lncRNA	Rs310490	--	0.981043	1.86774e-08
TCONS_00007404	XLOC_004531	XLOC_004531	Novel_lncRNA	Rs461400	--	0.994018	5.97479e-11
TCONS_00007404	XLOC_004531	XLOC_004531	Novel_lncRNA	Rs186810	--	0.951018	2.04468e-06
TCONS_00007404	XLOC_004531	XLOC_004531	Novel_lncRNA	Rs081820	--	0.950974	2.05377e-06
TCONS_00007404	XLOC_004531	XLOC_004531	Novel_lncRNA	XLOC_029536	XLOC_029536	0.973311	1.0198e-07
TCONS_00007404	XLOC_004531	XLOC_004531	Novel_lncRNA	Rs296140	--	0.994018	5.97479e-11
TCONS_00007404	XLOC_004531	XLOC_004531	Novel_lncRNA	Rs146850	--	0.974498	8.13829e-08
TCONS_00007404	XLOC_004531	XLOC_004531	Novel_lncRNA	Rs078600	--	0.95125	1.99763e-06
TCONS_00007404	XLOC_004531	XLOC_004531	Novel_lncRNA	Rs462740	--	0.979487	2.76363e-08
TCONS_00007404	XLOC_004531	XLOC_004531	Novel_lncRNA	Rs127390	--	0.975008	7.36308e-08
TCONS_00007404	XLOC_004531	XLOC_004531	Novel_lncRNA	Rs463980	--	0.999697	2.01984e-17
TCONS_00007404	XLOC_004531	XLOC_004531	Novel_lncRNA	Rs014690	--	0.983618	9.03973e-09
TCONS_00007404	XLOC_004531	XLOC_004531	Novel_lncRNA	Rs257950	--	0.994018	5.97479e-11
TCONS_00007404	XLOC_004531	XLOC_004531	Novel_lncRNA	Rs579040	--	0.994018	5.97479e-11
TCONS_00007404	XLOC_004531	XLOC_004531	Novel_lncRNA	Rs071160	--	0.984776	6.27827e-09
TCONS_00007404	XLOC_004531	XLOC_004531	Novel_lncRNA	Rs284840	--	0.951127	2.0224e-06
TCONS_00007404	XLOC_004531	XLOC_004531	Novel_lncRNA	XLOC_017337	XLOC_017337	0.998494	6.09543e-14
TCONS_00007404	XLOC_004531	XLOC_004531	Novel_lncRNA	Rs325360	--	0.962356	5.5884e-07
TCONS_00007404	XLOC_004531	XLOC_004531	Novel_lncRNA	Rs455620	--	0.994018	5.97479e-11
TCONS_00007404	XLOC_004531	XLOC_004531	Novel_lncRNA	Rs330670	--	0.983466	9.46499e-09
TCONS_00007404	XLOC_004531	XLOC_004531	Novel_lncRNA	Rs223170	--	0.994018	5.97479e-11
TCONS_00007404	XLOC_004531	XLOC_004531	Novel_lncRNA	Rs527110	--	0.994018	5.97479e-11
TCONS_00007404	XLOC_004531	XLOC_004531	Novel_lncRNA	Rs572860	--	0.994018	5.97479e-11
TCONS_00007404	XLOC_004531	XLOC_004531	Novel_lncRNA	Rs051390	--	0.994018	5.97479e-11
TCONS_00007404	XLOC_004531	XLOC_004531	Novel_lncRNA	Rs191290	--	0.981165	1.8089e-08
TCONS_00007404	XLOC_004531	XLOC_004531	Novel_lncRNA	Rs132860	--	0.994018	5.97479e-11
TCONS_00007404	XLOC_004531	XLOC_004531	Novel_lncRNA	Rs031830	--	0.994018	5.97479e-11
TCONS_00007404	XLOC_004531	XLOC_004531	Novel_lncRNA	Rs062800	--	0.99014	7.21826e-10
TCONS_00007404	XLOC_004531	XLOC_004531	Novel_lncRNA	Rs269900	--	0.969404	2.00578e-07
TCONS_00007404	XLOC_004531	XLOC_004531	Novel_lncRNA	Rs348080	--	0.994018	5.97479e-11
TCONS_00007404	XLOC_004531	XLOC_004531	Novel_lncRNA	Rs189310	--	0.994018	5.97479e-11
TCONS_00007404	XLOC_004531	XLOC_004531	Novel_lncRNA	Rs583320	--	0.994018	5.97479e-11
TCONS_00007404	XLOC_004531	XLOC_004531	Novel_lncRNA	Rs152060	--	0.950591	2.13399e-06
TCONS_00007404	XLOC_004531	XLOC_004531	Novel_lncRNA	XLOC_092839	XLOC_092839	0.958267	9.29392e-07
TCONS_00007404	XLOC_004531	XLOC_004531	Novel_lncRNA	Rs043670	--	0.990463	6.11353e-10
TCONS_00007404	XLOC_004531	XLOC_004531	Novel_lncRNA	Rs049700	--	0.99877	2.20879e-14
TCONS_00007404	XLOC_004531	XLOC_004531	Novel_lncRNA	Rs221180	--	0.999494	2.60375e-16
TCONS_00007404	XLOC_004531	XLOC_004531	Novel_lncRNA	Rs276060	--	0.994929	2.61944e-11
TCONS_00007404	XLOC_004531	XLOC_004531	Novel_lncRNA	Rs165870	--	0.965149	3.81867e-07
TCONS_00007404	XLOC_004531	XLOC_004531	Novel_lncRNA	Rs473220	--	0.994018	5.97479e-11
TCONS_00007404	XLOC_004531	XLOC_004531	Novel_lncRNA	Rs249070	--	0.994018	5.97479e-11
TCONS_00007404	XLOC_004531	XLOC_004531	Novel_lncRNA	XLOC_018083	XLOC_018083	0.996259	5.73578e-12
TCONS_00007404	XLOC_004531	XLOC_004531	Novel_lncRNA	XLOC_097215	XLOC_097215	0.981194	1.7951e-08
TCONS_00007404	XLOC_004531	XLOC_004531	Novel_lncRNA	Rs424890	--	0.994018	5.97479e-11
TCONS_00007404	XLOC_004531	XLOC_004531	Novel_lncRNA	Rs223500	--	0.994018	5.97479e-11
TCONS_00007404	XLOC_004531	XLOC_004531	Novel_lncRNA	XLOC_012013	XLOC_012013	0.956644	1.12166e-06
TCONS_00007404	XLOC_004531	XLOC_004531	Novel_lncRNA	Rs551510	--	0.994018	5.97479e-11
TCONS_00007404	XLOC_004531	XLOC_004531	Novel_lncRNA	Rs509020	--	0.984388	7.11472e-09
TCONS_00007404	XLOC_004531	XLOC_004531	Novel_lncRNA	XLOC_004291	XLOC_004291	0.966246	3.26071e-07
TCONS_00007404	XLOC_004531	XLOC_004531	Novel_lncRNA	Rs056470	--	0.958431	9.11568e-07
TCONS_00007404	XLOC_004531	XLOC_004531	Novel_lncRNA	Rs572810	--	0.994018	5.97479e-11
TCONS_00007404	XLOC_004531	XLOC_004531	Novel_lncRNA	Rs391980	--	0.998253	1.27657e-13
TCONS_00007404	XLOC_004531	XLOC_004531	Novel_lncRNA	Rs003250	--	0.994018	5.97479e-11
TCONS_00007404	XLOC_004531	XLOC_004531	Novel_lncRNA	Rs394080	--	0.994018	5.97479e-11
TCONS_00007404	XLOC_004531	XLOC_004531	Novel_lncRNA	Rs463330	--	0.994018	5.97479e-11
TCONS_00007404	XLOC_004531	XLOC_004531	Novel_lncRNA	Rs076610	--	0.994018	5.97479e-11
TCONS_00007404	XLOC_004531	XLOC_004531	Novel_lncRNA	Rs147030	--	0.979433	2.80022e-08
TCONS_00007404	XLOC_004531	XLOC_004531	Novel_lncRNA	Rs320140	--	0.994018	5.97479e-11
TCONS_00007404	XLOC_004531	XLOC_004531	Novel_lncRNA	Rs505000	--	0.958686	8.84323e-07
TCONS_00007404	XLOC_004531	XLOC_004531	Novel_lncRNA	Rs163120	--	0.974363	8.35533e-08
TCONS_00007404	XLOC_004531	XLOC_004531	Novel_lncRNA	Rs251500	--	0.972958	1.08839e-07
TCONS_00007404	XLOC_004531	XLOC_004531	Novel_lncRNA	Rs064990	--	0.994018	5.97479e-11
TCONS_00007404	XLOC_004531	XLOC_004531	Novel_lncRNA	Rs142280	--	0.967602	2.66217e-07
TCONS_00007404	XLOC_004531	XLOC_004531	Novel_lncRNA	Rs285330	--	0.994018	5.97479e-11
TCONS_00007404	XLOC_004531	XLOC_004531	Novel_lncRNA	Rs188200	--	0.994018	5.97479e-11
TCONS_00007404	XLOC_004531	XLOC_004531	Novel_lncRNA	Rs394570	--	0.992113	2.37145e-10
TCONS_00007404	XLOC_004531	XLOC_004531	Novel_lncRNA	Rs487700	--	0.994018	5.97479e-11
TCONS_00007404	XLOC_004531	XLOC_004531	Novel_lncRNA	Rs014360	--	0.965459	3.65394e-07
TCONS_00007404	XLOC_004531	XLOC_004531	Novel_lncRNA	Rs072730	--	0.994018	5.97479e-11
TCONS_00007404	XLOC_004531	XLOC_004531	Novel_lncRNA	Rs159740	--	0.993697	7.75404e-11
TCONS_00007404	XLOC_004531	XLOC_004531	Novel_lncRNA	Rs021410	--	0.994018	5.97479e-11
TCONS_00007404	XLOC_004531	XLOC_004531	Novel_lncRNA	Rs535190	--	0.999901	7.6078e-20
TCONS_00007404	XLOC_004531	XLOC_004531	Novel_lncRNA	Rs135810	--	0.992251	2.17217e-10
TCONS_00007404	XLOC_004531	XLOC_004531	Novel_lncRNA	Rs131960	--	0.994018	5.97479e-11
TCONS_00007404	XLOC_004531	XLOC_004531	Novel_lncRNA	Rs427280	--	0.994018	5.97479e-11
TCONS_00007404	XLOC_004531	XLOC_004531	Novel_lncRNA	Rs116770	--	0.953641	1.55983e-06
TCONS_00007404	XLOC_004531	XLOC_004531	Novel_lncRNA	Rs484180	--	0.974952	7.4458e-08
TCONS_00007404	XLOC_004531	XLOC_004531	Novel_lncRNA	Rs244280	--	0.994018	5.97479e-11
TCONS_00007404	XLOC_004531	XLOC_004531	Novel_lncRNA	Rs561190	--	0.980665	2.06043e-08
TCONS_00007404	XLOC_004531	XLOC_004531	Novel_lncRNA	Rs466550	--	0.994018	5.97479e-11
TCONS_00007404	XLOC_004531	XLOC_004531	Novel_lncRNA	Rs273430	--	0.998056	2.18136e-13
TCONS_00007404	XLOC_004531	XLOC_004531	Novel_lncRNA	Rs529250	--	0.994018	5.97479e-11
TCONS_00007404	XLOC_004531	XLOC_004531	Novel_lncRNA	Rs360130	--	0.971962	1.30198e-07
TCONS_00007404	XLOC_004531	XLOC_004531	Novel_lncRNA	Rs097330	--	0.994018	5.97479e-11
TCONS_00007404	XLOC_004531	XLOC_004531	Novel_lncRNA	Rs352770	--	0.994018	5.97479e-11
TCONS_00007404	XLOC_004531	XLOC_004531	Novel_lncRNA	Rs040870	--	0.983323	9.87979e-09
TCONS_00007404	XLOC_004531	XLOC_004531	Novel_lncRNA	Rs258840	--	0.994018	5.97479e-11
TCONS_00007404	XLOC_004531	XLOC_004531	Novel_lncRNA	Rs091920	--	0.968902	2.17392e-07
TCONS_00007404	XLOC_004531	XLOC_004531	Novel_lncRNA	Rs218580	--	0.950342	2.18737e-06
TCONS_00007404	XLOC_004531	XLOC_004531	Novel_lncRNA	Rs017310	--	0.994018	5.97479e-11
TCONS_00007404	XLOC_004531	XLOC_004531	Novel_lncRNA	Rs346190	--	0.961148	6.53117e-07
TCONS_00007404	XLOC_004531	XLOC_004531	Novel_lncRNA	Rs585980	--	0.95546	1.28087e-06
TCONS_00007404	XLOC_004531	XLOC_004531	Novel_lncRNA	XLOC_016864	XLOC_016864	0.979125	3.01466e-08
TCONS_00007404	XLOC_004531	XLOC_004531	Novel_lncRNA	Rs586780	--	0.994018	5.97479e-11
TCONS_00007404	XLOC_004531	XLOC_004531	Novel_lncRNA	Rs441120	--	0.994018	5.97479e-11
TCONS_00007404	XLOC_004531	XLOC_004531	Novel_lncRNA	XLOC_062804	XLOC_062804	0.983306	9.93014e-09
TCONS_00007404	XLOC_004531	XLOC_004531	Novel_lncRNA	Rs153520	--	0.98951	9.827e-10
TCONS_00007404	XLOC_004531	XLOC_004531	Novel_lncRNA	Rs426740	--	0.994018	5.97479e-11
TCONS_00007404	XLOC_004531	XLOC_004531	Novel_lncRNA	Rs151630	--	0.977753	4.13507e-08
TCONS_00007404	XLOC_004531	XLOC_004531	Novel_lncRNA	Rs394510	--	0.992527	1.81247e-10
TCONS_00007404	XLOC_004531	XLOC_004531	Novel_lncRNA	Rs574780	--	0.968759	2.22391e-07
TCONS_00007404	XLOC_004531	XLOC_004531	Novel_lncRNA	Rs221100	--	0.994018	5.97479e-11
TCONS_00007404	XLOC_004531	XLOC_004531	Novel_lncRNA	Rs546040	--	0.955732	1.24276e-06
TCONS_00007404	XLOC_004531	XLOC_004531	Novel_lncRNA	Rs392590	--	0.995471	1.48977e-11
TCONS_00007404	XLOC_004531	XLOC_004531	Novel_lncRNA	Rs405830	--	0.951266	1.99433e-06
TCONS_00007404	XLOC_004531	XLOC_004531	Novel_lncRNA	Rs162930	--	0.994018	5.97479e-11
TCONS_00007404	XLOC_004531	XLOC_004531	Novel_lncRNA	Rs101230	--	0.994018	5.97479e-11
TCONS_00007404	XLOC_004531	XLOC_004531	Novel_lncRNA	Rs582810	--	0.994018	5.97479e-11
TCONS_00007404	XLOC_004531	XLOC_004531	Novel_lncRNA	Rs094760	--	0.99088	4.89285e-10
TCONS_00007404	XLOC_004531	XLOC_004531	Novel_lncRNA	Rs099230	--	0.97516	7.14362e-08
TCONS_00007404	XLOC_004531	XLOC_004531	Novel_lncRNA	XLOC_015420	XLOC_015420	0.994083	5.65746e-11
TCONS_00007404	XLOC_004531	XLOC_004531	Novel_lncRNA	Rs218830	--	0.987958	1.9546e-09
TCONS_00007404	XLOC_004531	XLOC_004531	Novel_lncRNA	Rs055920	--	0.963053	5.09571e-07
TCONS_00007404	XLOC_004531	XLOC_004531	Novel_lncRNA	Rs177310	--	0.991882	2.73906e-10
TCONS_00007404	XLOC_004531	XLOC_004531	Novel_lncRNA	Rs074390	--	0.994871	2.77008e-11
TCONS_00007404	XLOC_004531	XLOC_004531	Novel_lncRNA	Rs213310	--	0.994018	5.97479e-11
TCONS_00007404	XLOC_004531	XLOC_004531	Novel_lncRNA	Rs333240	--	0.995478	1.47786e-11
TCONS_00007404	XLOC_004531	XLOC_004531	Novel_lncRNA	Rs039750	--	0.994018	5.97479e-11
TCONS_00007404	XLOC_004531	XLOC_004531	Novel_lncRNA	Rs110660	--	0.994018	5.97479e-11
TCONS_00007404	XLOC_004531	XLOC_004531	Novel_lncRNA	XLOC_042591	XLOC_042591	0.985744	4.52708e-09
TCONS_00007404	XLOC_004531	XLOC_004531	Novel_lncRNA	Rs375400	--	0.953374	1.60451e-06
TCONS_00007404	XLOC_004531	XLOC_004531	Novel_lncRNA	Rs133630	--	0.998712	2.78062e-14
TCONS_00007404	XLOC_004531	XLOC_004531	Novel_lncRNA	Rs044650	--	0.966023	3.36831e-07
TCONS_00007404	XLOC_004531	XLOC_004531	Novel_lncRNA	Rs454760	--	0.994018	5.97479e-11
TCONS_00007404	XLOC_004531	XLOC_004531	Novel_lncRNA	Rs026730	--	0.980011	2.43061e-08
TCONS_00007404	XLOC_004531	XLOC_004531	Novel_lncRNA	Rs370410	--	0.960877	6.75919e-07
TCONS_00007404	XLOC_004531	XLOC_004531	Novel_lncRNA	Rs052230	--	0.974797	7.67721e-08
TCONS_00007404	XLOC_004531	XLOC_004531	Novel_lncRNA	Rs276630	--	0.950848	2.07999e-06
TCONS_00007404	XLOC_004531	XLOC_004531	Novel_lncRNA	Rs409590	--	0.994018	5.97479e-11
TCONS_00007404	XLOC_004531	XLOC_004531	Novel_lncRNA	Rs332780	--	0.994018	5.97479e-11
TCONS_00007404	XLOC_004531	XLOC_004531	Novel_lncRNA	Rs067500	--	0.990915	4.80004e-10
TCONS_00007404	XLOC_004531	XLOC_004531	Novel_lncRNA	Rs289870	--	0.994018	5.97479e-11
TCONS_00007404	XLOC_004531	XLOC_004531	Novel_lncRNA	Rs419610	--	0.978428	3.54801e-08
TCONS_00007404	XLOC_004531	XLOC_004531	Novel_lncRNA	Rs436010	--	0.982879	1.12595e-08
TCONS_00007404	XLOC_004531	XLOC_004531	Novel_lncRNA	Rs148570	--	0.964137	4.39887e-07
TCONS_00007404	XLOC_004531	XLOC_004531	Novel_lncRNA	Rs310630	--	0.994018	5.97479e-11
TCONS_00007404	XLOC_004531	XLOC_004531	Novel_lncRNA	Rs305010	--	0.976159	5.82842e-08
TCONS_00007404	XLOC_004531	XLOC_004531	Novel_lncRNA	Rs160520	--	0.951635	1.92129e-06
TCONS_00007404	XLOC_004531	XLOC_004531	Novel_lncRNA	Rs327900	--	0.994018	5.97479e-11
TCONS_00007404	XLOC_004531	XLOC_004531	Novel_lncRNA	Rs274200	--	0.95735	1.0345e-06
TCONS_00007404	XLOC_004531	XLOC_004531	Novel_lncRNA	Rs552510	--	0.994018	5.97479e-11
TCONS_00007404	XLOC_004531	XLOC_004531	Novel_lncRNA	Rs458020	--	0.994018	5.97479e-11
TCONS_00007404	XLOC_004531	XLOC_004531	Novel_lncRNA	Rs268990	--	0.965307	3.73421e-07
TCONS_00007404	XLOC_004531	XLOC_004531	Novel_lncRNA	Rs214630	--	0.994018	5.97479e-11
TCONS_00007404	XLOC_004531	XLOC_004531	Novel_lncRNA	Rs405110	--	0.981914	1.4784e-08
TCONS_00007404	XLOC_004531	XLOC_004531	Novel_lncRNA	Rs052020	--	0.992275	2.13918e-10
TCONS_00007404	XLOC_004531	XLOC_004531	Novel_lncRNA	Rs414820	--	0.955221	1.31498e-06
TCONS_00007404	XLOC_004531	XLOC_004531	Novel_lncRNA	Rs404950	--	0.984492	6.88223e-09
TCONS_00007404	XLOC_004531	XLOC_004531	Novel_lncRNA	Rs076970	--	0.968322	2.38218e-07
TCONS_00007404	XLOC_004531	XLOC_004531	Novel_lncRNA	Rs593390	--	0.994018	5.97479e-11
TCONS_00007404	XLOC_004531	XLOC_004531	Novel_lncRNA	Rs152020	--	0.994018	5.97479e-11
TCONS_00007404	XLOC_004531	XLOC_004531	Novel_lncRNA	XLOC_062186	XLOC_062186	0.990302	6.64769e-10
TCONS_00007404	XLOC_004531	XLOC_004531	Novel_lncRNA	Rs433580	--	0.994018	5.97479e-11
TCONS_00007404	XLOC_004531	XLOC_004531	Novel_lncRNA	Rs485630	--	0.994512	3.88542e-11
TCONS_00007404	XLOC_004531	XLOC_004531	Novel_lncRNA	Rs201880	--	0.994018	5.97479e-11
TCONS_00007404	XLOC_004531	XLOC_004531	Novel_lncRNA	Rs119410	--	0.994018	5.97479e-11
TCONS_00007404	XLOC_004531	XLOC_004531	Novel_lncRNA	Rs138710	--	0.994018	5.97479e-11
TCONS_00007404	XLOC_004531	XLOC_004531	Novel_lncRNA	Rs260960	--	0.994018	5.97479e-11
TCONS_00007404	XLOC_004531	XLOC_004531	Novel_lncRNA	Rs304620	--	0.992768	1.53921e-10
TCONS_00007404	XLOC_004531	XLOC_004531	Novel_lncRNA	XLOC_087720	XLOC_087720	0.969158	2.08708e-07
TCONS_00007404	XLOC_004531	XLOC_004531	Novel_lncRNA	Rs494160	--	0.952479	1.7618e-06
TCONS_00007404	XLOC_004531	XLOC_004531	Novel_lncRNA	Rs453100	--	0.999031	6.7001e-15
TCONS_00007404	XLOC_004531	XLOC_004531	Novel_lncRNA	Rs375030	--	0.994018	5.97479e-11
TCONS_00007404	XLOC_004531	XLOC_004531	Novel_lncRNA	Rs047150	--	0.975057	7.29178e-08
TCONS_00007404	XLOC_004531	XLOC_004531	Novel_lncRNA	Rs080110	--	0.989801	8.544e-10
TCONS_00007404	XLOC_004531	XLOC_004531	Novel_lncRNA	Rs401730	--	0.951013	2.04574e-06
TCONS_00007404	XLOC_004531	XLOC_004531	Novel_lncRNA	XLOC_078621	XLOC_078621	0.969785	1.88528e-07
TCONS_00007404	XLOC_004531	XLOC_004531	Novel_lncRNA	Rs017980	--	0.970364	1.71302e-07
TCONS_00007404	XLOC_004531	XLOC_004531	Novel_lncRNA	Rs226960	--	0.983902	8.28789e-09
TCONS_00007404	XLOC_004531	XLOC_004531	Novel_lncRNA	XLOC_041486	XLOC_041486	0.986364	3.62899e-09
TCONS_00007404	XLOC_004531	XLOC_004531	Novel_lncRNA	XLOC_059433	XLOC_059433	0.980613	2.08814e-08
TCONS_00007404	XLOC_004531	XLOC_004531	Novel_lncRNA	Rs450300	--	0.979119	3.01864e-08
TCONS_00007404	XLOC_004531	XLOC_004531	Novel_lncRNA	Rs287010	--	0.994018	5.97479e-11
TCONS_00007404	XLOC_004531	XLOC_004531	Novel_lncRNA	Rs139180	--	0.982333	1.3161e-08
TCONS_00007404	XLOC_004531	XLOC_004531	Novel_lncRNA	Rs163980	--	0.960067	7.478e-07
TCONS_00007404	XLOC_004531	XLOC_004531	Novel_lncRNA	Rs028280	--	0.994018	5.97479e-11
TCONS_00007404	XLOC_004531	XLOC_004531	Novel_lncRNA	Rs377850	--	0.999188	2.77617e-15
TCONS_00007404	XLOC_004531	XLOC_004531	Novel_lncRNA	Rs342480	--	0.993715	7.64177e-11
TCONS_00007404	XLOC_004531	XLOC_004531	Novel_lncRNA	Rs252520	--	0.953031	1.66346e-06
TCONS_00007404	XLOC_004531	XLOC_004531	Novel_lncRNA	Rs408330	--	0.994018	5.97479e-11
TCONS_00007404	XLOC_004531	XLOC_004531	Novel_lncRNA	Rs618260	--	0.994018	5.97479e-11
TCONS_00007404	XLOC_004531	XLOC_004531	Novel_lncRNA	Rs031470	--	0.994018	5.97479e-11
TCONS_00007404	XLOC_004531	XLOC_004531	Novel_lncRNA	Rs489020	--	0.960089	7.45732e-07
TCONS_00007404	XLOC_004531	XLOC_004531	Novel_lncRNA	Rs502060	--	0.994018	5.97479e-11
TCONS_00007404	XLOC_004531	XLOC_004531	Novel_lncRNA	Rs354180	--	0.994018	5.97479e-11
TCONS_00007404	XLOC_004531	XLOC_004531	Novel_lncRNA	Rs065540	--	0.976021	5.99792e-08
TCONS_00007404	XLOC_004531	XLOC_004531	Novel_lncRNA	Rs052010	--	0.992588	1.73946e-10
TCONS_00007404	XLOC_004531	XLOC_004531	Novel_lncRNA	Rs485640	--	0.996325	5.24882e-12
TCONS_00007404	XLOC_004531	XLOC_004531	Novel_lncRNA	Rs220750	--	0.970665	1.62852e-07
TCONS_00007404	XLOC_004531	XLOC_004531	Novel_lncRNA	Rs055030	--	0.994117	5.49335e-11
TCONS_00007404	XLOC_004531	XLOC_004531	Novel_lncRNA	Rs450390	--	0.983716	8.7742e-09
TCONS_00007404	XLOC_004531	XLOC_004531	Novel_lncRNA	Rs198430	--	0.965733	3.51309e-07
TCONS_00007404	XLOC_004531	XLOC_004531	Novel_lncRNA	Rs199870	--	0.994018	5.97479e-11
TCONS_00007404	XLOC_004531	XLOC_004531	Novel_lncRNA	Rs148720	--	0.999987	2.73813e-24
TCONS_00007404	XLOC_004531	XLOC_004531	Novel_lncRNA	Rs394430	--	0.994018	5.97479e-11
TCONS_00007404	XLOC_004531	XLOC_004531	Novel_lncRNA	Rs131880	--	0.967174	2.8408e-07
TCONS_00007404	XLOC_004531	XLOC_004531	Novel_lncRNA	Rs540140	--	0.988929	1.28569e-09
TCONS_00007404	XLOC_004531	XLOC_004531	Novel_lncRNA	Rs060280	--	0.951425	1.96258e-06
TCONS_00007404	XLOC_004531	XLOC_004531	Novel_lncRNA	Rs418360	--	0.999472	3.22394e-16
TCONS_00007404	XLOC_004531	XLOC_004531	Novel_lncRNA	Rs021510	--	0.994018	5.97479e-11
TCONS_00007404	XLOC_004531	XLOC_004531	Novel_lncRNA	Rs318010	--	0.994018	5.97479e-11
TCONS_00007404	XLOC_004531	XLOC_004531	Novel_lncRNA	Rs168950	--	0.994018	5.97479e-11
TCONS_00007404	XLOC_004531	XLOC_004531	Novel_lncRNA	Rs235140	--	0.950434	2.16751e-06
TCONS_00007404	XLOC_004531	XLOC_004531	Novel_lncRNA	Rs194120	--	0.994018	5.97479e-11
TCONS_00007404	XLOC_004531	XLOC_004531	Novel_lncRNA	Rs305000	--	0.979411	2.81459e-08
TCONS_00007404	XLOC_004531	XLOC_004531	Novel_lncRNA	Rs175490	--	0.974328	8.41197e-08
TCONS_00007404	XLOC_004531	XLOC_004531	Novel_lncRNA	Rs586720	--	0.994018	5.97479e-11
TCONS_00007404	XLOC_004531	XLOC_004531	Novel_lncRNA	XLOC_010448	XLOC_010448	0.965462	3.6524e-07
TCONS_00007404	XLOC_004531	XLOC_004531	Novel_lncRNA	Rs472660	--	0.988323	1.67681e-09
TCONS_00007404	XLOC_004531	XLOC_004531	Novel_lncRNA	Rs392610	--	0.994018	5.97479e-11
TCONS_00007404	XLOC_004531	XLOC_004531	Novel_lncRNA	Rs497480	--	0.998892	1.31494e-14
TCONS_00007404	XLOC_004531	XLOC_004531	Novel_lncRNA	Rs596680	--	0.975712	6.39109e-08
TCONS_00007404	XLOC_004531	XLOC_004531	Novel_lncRNA	Rs033270	--	0.994018	5.97479e-11
TCONS_00007404	XLOC_004531	XLOC_004531	Novel_lncRNA	Rs212600	--	0.959222	8.29199e-07
TCONS_00007404	XLOC_004531	XLOC_004531	Novel_lncRNA	Rs107400	--	0.993046	1.26601e-10
TCONS_00007404	XLOC_004531	XLOC_004531	Novel_lncRNA	Rs080070	--	0.990505	5.98285e-10
TCONS_00007404	XLOC_004531	XLOC_004531	Novel_lncRNA	Rs341750	--	0.968793	2.21198e-07
TCONS_00007404	XLOC_004531	XLOC_004531	Novel_lncRNA	Rs196570	--	0.994018	5.97479e-11
TCONS_00007404	XLOC_004531	XLOC_004531	Novel_lncRNA	Rs505520	--	0.994312	4.64393e-11
TCONS_00007404	XLOC_004531	XLOC_004531	Novel_lncRNA	Rs267480	--	0.994122	5.47276e-11
TCONS_00007404	XLOC_004531	XLOC_004531	Novel_lncRNA	Rs560610	--	0.99797	2.70523e-13
TCONS_00007404	XLOC_004531	XLOC_004531	Novel_lncRNA	Rs092710	--	0.994018	5.97479e-11
TCONS_00007404	XLOC_004531	XLOC_004531	Novel_lncRNA	Rs101770	--	0.994018	5.97479e-11
TCONS_00007404	XLOC_004531	XLOC_004531	Novel_lncRNA	Rs049680	--	0.998739	2.50524e-14
TCONS_00007404	XLOC_004531	XLOC_004531	Novel_lncRNA	Rs017030	--	0.994018	5.97479e-11
TCONS_00007404	XLOC_004531	XLOC_004531	Novel_lncRNA	Rs248200	--	0.994018	5.97479e-11
TCONS_00007404	XLOC_004531	XLOC_004531	Novel_lncRNA	Rs279110	--	0.964394	4.24513e-07
TCONS_00007404	XLOC_004531	XLOC_004531	Novel_lncRNA	Rs004340	--	0.994018	5.97479e-11
TCONS_00007404	XLOC_004531	XLOC_004531	Novel_lncRNA	XLOC_095772	XLOC_095772	0.964578	4.13791e-07
TCONS_00007404	XLOC_004531	XLOC_004531	Novel_lncRNA	Rs076440	--	0.994018	5.97479e-11
TCONS_00007404	XLOC_004531	XLOC_004531	Novel_lncRNA	Rs455330	--	0.994779	3.02741e-11
TCONS_00007404	XLOC_004531	XLOC_004531	Novel_lncRNA	Rs052360	--	0.994018	5.97479e-11
TCONS_00007404	XLOC_004531	XLOC_004531	Novel_lncRNA	Rs132850	--	0.994018	5.97479e-11
TCONS_00007404	XLOC_004531	XLOC_004531	Novel_lncRNA	Rs221660	--	0.994589	3.61887e-11
TCONS_00007404	XLOC_004531	XLOC_004531	Novel_lncRNA	Rs496750	--	0.99285	1.45457e-10
TCONS_00007404	XLOC_004531	XLOC_004531	Novel_lncRNA	Rs531650	--	0.999748	7.98019e-18
TCONS_00007404	XLOC_004531	XLOC_004531	Novel_lncRNA	Rs262140	--	0.994018	5.97479e-11
TCONS_00007404	XLOC_004531	XLOC_004531	Novel_lncRNA	Rs047630	--	0.994018	5.97479e-11
TCONS_00007404	XLOC_004531	XLOC_004531	Novel_lncRNA	Rs239320	--	0.994018	5.97479e-11
TCONS_00007404	XLOC_004531	XLOC_004531	Novel_lncRNA	Rs269650	--	0.994018	5.97479e-11
TCONS_00007404	XLOC_004531	XLOC_004531	Novel_lncRNA	Rs038410	--	0.994018	5.97479e-11
TCONS_00007404	XLOC_004531	XLOC_004531	Novel_lncRNA	XLOC_099618	XLOC_099618	0.998367	9.11066e-14
TCONS_00007404	XLOC_004531	XLOC_004531	Novel_lncRNA	Rs152420	--	0.994018	5.97479e-11
TCONS_00007404	XLOC_004531	XLOC_004531	Novel_lncRNA	Rs152930	--	0.994018	5.97479e-11
TCONS_00007404	XLOC_004531	XLOC_004531	Novel_lncRNA	XLOC_036474	XLOC_036474	0.994652	3.41379e-11
TCONS_00007404	XLOC_004531	XLOC_004531	Novel_lncRNA	Rs545060	--	0.973082	1.06394e-07
TCONS_00007404	XLOC_004531	XLOC_004531	Novel_lncRNA	XLOC_080805	XLOC_080805	0.973866	9.18864e-08
TCONS_00007404	XLOC_004531	XLOC_004531	Novel_lncRNA	Rs504240	--	0.999832	1.06482e-18
TCONS_00007404	XLOC_004531	XLOC_004531	Novel_lncRNA	XLOC_043055	XLOC_043055	0.995996	8.05442e-12
TCONS_00007404	XLOC_004531	XLOC_004531	Novel_lncRNA	Rs498100	--	0.969627	1.93449e-07
TCONS_00007404	XLOC_004531	XLOC_004531	Novel_lncRNA	Rs336740	--	0.994018	5.97479e-11
TCONS_00007404	XLOC_004531	XLOC_004531	Novel_lncRNA	Rs164300	--	0.994018	5.97479e-11
TCONS_00007404	XLOC_004531	XLOC_004531	Novel_lncRNA	Rs100600	--	0.954121	1.48186e-06
TCONS_00007404	XLOC_004531	XLOC_004531	Novel_lncRNA	Rs436330	--	0.994018	5.97479e-11
TCONS_00007404	XLOC_004531	XLOC_004531	Novel_lncRNA	XLOC_012682	XLOC_012682	0.964542	4.15897e-07
TCONS_00007404	XLOC_004531	XLOC_004531	Novel_lncRNA	XLOC_003862	XLOC_003862	0.992038	2.48701e-10
TCONS_00007404	XLOC_004531	XLOC_004531	Novel_lncRNA	Rs344590	--	0.994018	5.97479e-11
TCONS_00007404	XLOC_004531	XLOC_004531	Novel_lncRNA	Rs187150	--	0.979909	2.49244e-08
TCONS_00007404	XLOC_004531	XLOC_004531	Novel_lncRNA	Rs370360	--	0.998591	4.36826e-14
TCONS_00007404	XLOC_004531	XLOC_004531	Novel_lncRNA	Rs137050	--	0.994018	5.97479e-11
TCONS_00007404	XLOC_004531	XLOC_004531	Novel_lncRNA	Rs400950	--	0.976299	5.66085e-08
TCONS_00007404	XLOC_004531	XLOC_004531	Novel_lncRNA	Rs493300	--	0.986436	3.53456e-09
TCONS_00007404	XLOC_004531	XLOC_004531	Novel_lncRNA	Rs163550	--	0.994018	5.97479e-11
TCONS_00007404	XLOC_004531	XLOC_004531	Novel_lncRNA	Rs106290	--	0.981099	1.84047e-08
TCONS_00007404	XLOC_004531	XLOC_004531	Novel_lncRNA	Rs162400	--	0.989928	8.02672e-10
TCONS_00007404	XLOC_004531	XLOC_004531	Novel_lncRNA	Rs533450	--	0.966905	2.95764e-07
TCONS_00007404	XLOC_004531	XLOC_004531	Novel_lncRNA	Rs120010	--	0.974605	7.9711e-08
TCONS_00007404	XLOC_004531	XLOC_004531	Novel_lncRNA	Rs488250	--	0.983235	1.01414e-08
TCONS_00007404	XLOC_004531	XLOC_004531	Novel_lncRNA	Rs405090	--	0.994018	5.97479e-11
TCONS_00007404	XLOC_004531	XLOC_004531	Novel_lncRNA	Rs144400	--	0.97203	1.2864e-07
TCONS_00007404	XLOC_004531	XLOC_004531	Novel_lncRNA	Rs033890	--	0.994018	5.97479e-11
TCONS_00007404	XLOC_004531	XLOC_004531	Novel_lncRNA	Rs217400	--	0.994018	5.97479e-11
TCONS_00007404	XLOC_004531	XLOC_004531	Novel_lncRNA	Rs357100	--	0.994018	5.97479e-11
TCONS_00007404	XLOC_004531	XLOC_004531	Novel_lncRNA	Rs180930	--	0.994472	4.02775e-11
TCONS_00007404	XLOC_004531	XLOC_004531	Novel_lncRNA	Rs171990	--	0.994018	5.97479e-11
TCONS_00007404	XLOC_004531	XLOC_004531	Novel_lncRNA	Rs599650	--	0.961578	6.18195e-07
TCONS_00007404	XLOC_004531	XLOC_004531	Novel_lncRNA	Rs167940	--	0.990948	4.71528e-10
TCONS_00007404	XLOC_004531	XLOC_004531	Novel_lncRNA	Rs380180	--	0.993194	1.13724e-10
TCONS_00007404	XLOC_004531	XLOC_004531	Novel_lncRNA	Rs535070	--	0.994018	5.97479e-11
TCONS_00007404	XLOC_004531	XLOC_004531	Novel_lncRNA	Rs084360	--	0.951284	1.99068e-06
TCONS_00007404	XLOC_004531	XLOC_004531	Novel_lncRNA	Rs532960	--	0.994018	5.97479e-11
TCONS_00007404	XLOC_004531	XLOC_004531	Novel_lncRNA	Rs045630	--	0.953224	1.63012e-06
TCONS_00007404	XLOC_004531	XLOC_004531	Novel_lncRNA	Rs178160	--	0.991576	3.29395e-10
TCONS_00007404	XLOC_004531	XLOC_004531	Novel_lncRNA	Rs133070	--	0.997339	1.04558e-12
TCONS_00007404	XLOC_004531	XLOC_004531	Novel_lncRNA	Rs071070	--	0.996277	5.59523e-12
TCONS_00007404	XLOC_004531	XLOC_004531	Novel_lncRNA	XLOC_100089	XLOC_100089	0.992935	1.3701e-10
TCONS_00007404	XLOC_004531	XLOC_004531	Novel_lncRNA	Rs052560	--	0.994018	5.97479e-11
TCONS_00007404	XLOC_004531	XLOC_004531	Novel_lncRNA	Rs056660	--	0.95339	1.60187e-06
TCONS_00007404	XLOC_004531	XLOC_004531	Novel_lncRNA	Rs176930	--	0.9938	7.14002e-11
TCONS_00007404	XLOC_004531	XLOC_004531	Novel_lncRNA	Rs050130	--	0.96004	7.50302e-07
TCONS_00007404	XLOC_004531	XLOC_004531	Novel_lncRNA	Rs440290	--	0.994018	5.97479e-11
TCONS_00007404	XLOC_004531	XLOC_004531	Novel_lncRNA	Rs530000	--	0.972952	1.08957e-07
TCONS_00007404	XLOC_004531	XLOC_004531	Novel_lncRNA	XLOC_036002	XLOC_036002	0.988719	1.41213e-09
TCONS_00007404	XLOC_004531	XLOC_004531	Novel_lncRNA	Rs605030	--	0.994018	5.97479e-11
TCONS_00007404	XLOC_004531	XLOC_004531	Novel_lncRNA	Rs176740	--	0.981338	1.72767e-08
TCONS_00007404	XLOC_004531	XLOC_004531	Novel_lncRNA	Rs142590	--	0.985896	4.29209e-09
TCONS_00007404	XLOC_004531	XLOC_004531	Novel_lncRNA	Rs211020	--	0.970119	1.78441e-07
TCONS_00007404	XLOC_004531	XLOC_004531	Novel_lncRNA	Rs416950	--	0.994018	5.97479e-11
TCONS_00007404	XLOC_004531	XLOC_004531	Novel_lncRNA	Rs607470	--	0.978258	3.68922e-08
TCONS_00007404	XLOC_004531	XLOC_004531	Novel_lncRNA	Rs203420	--	0.99632	5.28266e-12
TCONS_00007404	XLOC_004531	XLOC_004531	Novel_lncRNA	Rs329280	--	0.962418	5.54305e-07
TCONS_00007404	XLOC_004531	XLOC_004531	Novel_lncRNA	Rs160590	--	0.969488	1.97887e-07
TCONS_00007404	XLOC_004531	XLOC_004531	Novel_lncRNA	Rs101190	--	0.977844	4.05136e-08
TCONS_00007404	XLOC_004531	XLOC_004531	Novel_lncRNA	Rs425900	--	0.994018	5.97479e-11
TCONS_00007404	XLOC_004531	XLOC_004531	Novel_lncRNA	Rs006230	--	0.994018	5.97479e-11
TCONS_00007404	XLOC_004531	XLOC_004531	Novel_lncRNA	Rs014270	--	0.958061	9.52206e-07
TCONS_00007404	XLOC_004531	XLOC_004531	Novel_lncRNA	Rs049670	--	0.998821	1.79287e-14
TCONS_00007404	XLOC_004531	XLOC_004531	Novel_lncRNA	Rs592300	--	0.994018	5.97479e-11
TCONS_00007404	XLOC_004531	XLOC_004531	Novel_lncRNA	Rs538460	--	0.994018	5.97479e-11
TCONS_00007404	XLOC_004531	XLOC_004531	Novel_lncRNA	Rs070200	--	0.999097	4.70863e-15
TCONS_00007404	XLOC_004531	XLOC_004531	Novel_lncRNA	Rs510990	--	0.991798	2.88417e-10
TCONS_00007404	XLOC_004531	XLOC_004531	Novel_lncRNA	Rs126070	--	0.994018	5.97479e-11
TCONS_00007404	XLOC_004531	XLOC_004531	Novel_lncRNA	Rs384940	--	0.989621	9.31967e-10
TCONS_00007404	XLOC_004531	XLOC_004531	Novel_lncRNA	Rs168150	--	0.993884	6.67108e-11
TCONS_00007404	XLOC_004531	XLOC_004531	Novel_lncRNA	Rs251460	--	0.994018	5.97479e-11
TCONS_00007404	XLOC_004531	XLOC_004531	Novel_lncRNA	Rs472430	--	0.994018	5.97479e-11
TCONS_00007404	XLOC_004531	XLOC_004531	Novel_lncRNA	Rs534290	--	0.994018	5.97479e-11
TCONS_00007404	XLOC_004531	XLOC_004531	Novel_lncRNA	Rs201790	--	0.995413	1.58649e-11
TCONS_00007404	XLOC_004531	XLOC_004531	Novel_lncRNA	Rs358270	--	0.994018	5.97479e-11
TCONS_00007404	XLOC_004531	XLOC_004531	Novel_lncRNA	Rs458200	--	0.988544	1.52463e-09
TCONS_00007404	XLOC_004531	XLOC_004531	Novel_lncRNA	Rs317600	--	0.994018	5.97479e-11
TCONS_00007404	XLOC_004531	XLOC_004531	Novel_lncRNA	Rs282900	--	0.974724	7.7874e-08
TCONS_00007404	XLOC_004531	XLOC_004531	Novel_lncRNA	Rs102600	--	0.994021	5.95697e-11
TCONS_00007404	XLOC_004531	XLOC_004531	Novel_lncRNA	Rs046390	--	0.994018	5.97479e-11
TCONS_00007404	XLOC_004531	XLOC_004531	Novel_lncRNA	Rs048320	--	0.966717	3.04153e-07
TCONS_00007404	XLOC_004531	XLOC_004531	Novel_lncRNA	Rs091070	--	0.994018	5.97479e-11
TCONS_00007404	XLOC_004531	XLOC_004531	Novel_lncRNA	Rs083360	--	0.994018	5.97479e-11
TCONS_00007404	XLOC_004531	XLOC_004531	Novel_lncRNA	Rs369860	--	0.971711	1.36078e-07
TCONS_00007404	XLOC_004531	XLOC_004531	Novel_lncRNA	Rs551500	--	0.994018	5.97479e-11
TCONS_00007404	XLOC_004531	XLOC_004531	Novel_lncRNA	Rs000460	--	0.986307	3.70573e-09
TCONS_00007404	XLOC_004531	XLOC_004531	Novel_lncRNA	Rs148020	--	0.994018	5.97479e-11
TCONS_00007404	XLOC_004531	XLOC_004531	Novel_lncRNA	XLOC_096117	XLOC_096117	0.991547	3.35154e-10
TCONS_00007404	XLOC_004531	XLOC_004531	Novel_lncRNA	Rs079560	--	0.994018	5.97479e-11
TCONS_00007404	XLOC_004531	XLOC_004531	Novel_lncRNA	Rs481830	--	0.994018	5.97479e-11
TCONS_00007404	XLOC_004531	XLOC_004531	Novel_lncRNA	Rs397200	--	0.960746	6.87155e-07
TCONS_00007404	XLOC_004531	XLOC_004531	Novel_lncRNA	Rs215780	--	0.994018	5.97479e-11
TCONS_00007404	XLOC_004531	XLOC_004531	Novel_lncRNA	Rs190110	--	0.965102	3.84409e-07
TCONS_00007404	XLOC_004531	XLOC_004531	Novel_lncRNA	Rs221440	--	0.997717	4.86339e-13
TCONS_00007404	XLOC_004531	XLOC_004531	Novel_lncRNA	Rs154080	--	0.982753	1.16768e-08
TCONS_00007404	XLOC_004531	XLOC_004531	Novel_lncRNA	Rs053840	--	0.958956	8.56203e-07
TCONS_00007404	XLOC_004531	XLOC_004531	Novel_lncRNA	Rs210530	--	0.998397	8.30134e-14
TCONS_00007404	XLOC_004531	XLOC_004531	Novel_lncRNA	Rs107250	--	0.994018	5.97479e-11
TCONS_00007404	XLOC_004531	XLOC_004531	Novel_lncRNA	Rs245670	--	0.994018	5.97479e-11
TCONS_00007404	XLOC_004531	XLOC_004531	Novel_lncRNA	Rs237960	--	0.993322	1.03404e-10
TCONS_00007404	XLOC_004531	XLOC_004531	Novel_lncRNA	Rs309360	--	0.957567	1.00877e-06
TCONS_00007404	XLOC_004531	XLOC_004531	Novel_lncRNA	Rs110370	--	0.994018	5.97479e-11
TCONS_00007404	XLOC_004531	XLOC_004531	Novel_lncRNA	XLOC_105364	XLOC_105364	0.998783	2.09982e-14
TCONS_00007404	XLOC_004531	XLOC_004531	Novel_lncRNA	XLOC_063324	XLOC_063324	0.974139	8.72324e-08
TCONS_00007404	XLOC_004531	XLOC_004531	Novel_lncRNA	Rs571350	--	0.978137	3.79263e-08
TCONS_00007404	XLOC_004531	XLOC_004531	Novel_lncRNA	Rs216890	--	0.994018	5.97479e-11
TCONS_00007404	XLOC_004531	XLOC_004531	Novel_lncRNA	Rs167000	--	0.994018	5.97479e-11
TCONS_00007404	XLOC_004531	XLOC_004531	Novel_lncRNA	Rs378250	--	0.994018	5.97479e-11
TCONS_00007404	XLOC_004531	XLOC_004531	Novel_lncRNA	Rs319180	--	0.978659	3.36403e-08
TCONS_00007404	XLOC_004531	XLOC_004531	Novel_lncRNA	Rs095400	--	0.981157	1.8125e-08
TCONS_00007404	XLOC_004531	XLOC_004531	Novel_lncRNA	Rs388500	--	0.982696	1.18707e-08
TCONS_00007404	XLOC_004531	XLOC_004531	Novel_lncRNA	Rs232150	--	0.979166	2.98529e-08
TCONS_00007404	XLOC_004531	XLOC_004531	Novel_lncRNA	Rs455370	--	0.974653	7.89616e-08
TCONS_00007404	XLOC_004531	XLOC_004531	Novel_lncRNA	Rs385590	--	0.994018	5.97479e-11
TCONS_00007404	XLOC_004531	XLOC_004531	Novel_lncRNA	Rs150480	--	0.986669	3.24213e-09
TCONS_00007404	XLOC_004531	XLOC_004531	Novel_lncRNA	Rs110990	--	0.99466	3.38785e-11
TCONS_00007404	XLOC_004531	XLOC_004531	Novel_lncRNA	Rs033290	--	0.994018	5.97479e-11
TCONS_00007404	XLOC_004531	XLOC_004531	Novel_lncRNA	Rs412870	--	0.999098	4.69185e-15
TCONS_00007404	XLOC_004531	XLOC_004531	Novel_lncRNA	Rs508480	--	0.994018	5.97479e-11
TCONS_00007404	XLOC_004531	XLOC_004531	Novel_lncRNA	Rs025740	--	0.994018	5.97479e-11
TCONS_00007404	XLOC_004531	XLOC_004531	Novel_lncRNA	Rs236550	--	0.974123	8.75009e-08
TCONS_00007404	XLOC_004531	XLOC_004531	Novel_lncRNA	Rs251040	--	0.994018	5.97479e-11
TCONS_00007404	XLOC_004531	XLOC_004531	Novel_lncRNA	Rs323550	--	0.994018	5.97479e-11
TCONS_00007404	XLOC_004531	XLOC_004531	Novel_lncRNA	XLOC_022260	XLOC_022260	0.999999	4.05912e-29
TCONS_00007404	XLOC_004531	XLOC_004531	Novel_lncRNA	Rs253420	--	0.994018	5.97479e-11
TCONS_00007404	XLOC_004531	XLOC_004531	Novel_lncRNA	XLOC_067960	XLOC_067960	0.993081	1.23474e-10
TCONS_00007404	XLOC_004531	XLOC_004531	Novel_lncRNA	Rs417680	--	0.968327	2.38036e-07
TCONS_00007404	XLOC_004531	XLOC_004531	Novel_lncRNA	Rs273420	--	0.994018	5.97479e-11
TCONS_00007404	XLOC_004531	XLOC_004531	Novel_lncRNA	Rs293200	--	0.994018	5.97479e-11
TCONS_00007404	XLOC_004531	XLOC_004531	Novel_lncRNA	Rs308160	--	0.959533	7.98446e-07
TCONS_00007404	XLOC_004531	XLOC_004531	Novel_lncRNA	Rs069590	--	0.970503	1.67362e-07
TCONS_00007404	XLOC_004531	XLOC_004531	Novel_lncRNA	XLOC_100307	XLOC_100307	0.998146	1.71878e-13
TCONS_00007404	XLOC_004531	XLOC_004531	Novel_lncRNA	Rs561170	--	0.994018	5.97479e-11
TCONS_00007404	XLOC_004531	XLOC_004531	Novel_lncRNA	Rs002110	--	0.989035	1.22557e-09
TCONS_00007404	XLOC_004531	XLOC_004531	Novel_lncRNA	Rs500980	--	0.994018	5.97479e-11
TCONS_00007404	XLOC_004531	XLOC_004531	Novel_lncRNA	Rs241710	--	0.971769	1.347e-07
TCONS_00007404	XLOC_004531	XLOC_004531	Novel_lncRNA	Rs410210	--	0.976491	5.43618e-08
TCONS_00007404	XLOC_004531	XLOC_004531	Novel_lncRNA	Rs010450	--	0.98199	1.44781e-08
TCONS_00007404	XLOC_004531	XLOC_004531	Novel_lncRNA	Rs516210	--	0.994018	5.97479e-11
TCONS_00007404	XLOC_004531	XLOC_004531	Novel_lncRNA	XLOC_022756	XLOC_022756	0.999923	2.15348e-20
TCONS_00007404	XLOC_004531	XLOC_004531	Novel_lncRNA	Rs590280	--	0.994018	5.97479e-11
TCONS_00007404	XLOC_004531	XLOC_004531	Novel_lncRNA	Rs073110	--	0.994018	5.97479e-11
TCONS_00007404	XLOC_004531	XLOC_004531	Novel_lncRNA	Rs177450	--	0.994018	5.97479e-11
TCONS_00007404	XLOC_004531	XLOC_004531	Novel_lncRNA	Rs385990	--	0.994209	5.07983e-11
TCONS_00007404	XLOC_004531	XLOC_004531	Novel_lncRNA	Rs454570	--	0.955133	1.32775e-06
TCONS_00007404	XLOC_004531	XLOC_004531	Novel_lncRNA	Rs552340	--	0.994018	5.97479e-11
TCONS_00007404	XLOC_004531	XLOC_004531	Novel_lncRNA	Rs488510	--	0.980399	2.20469e-08
TCONS_00007404	XLOC_004531	XLOC_004531	Novel_lncRNA	Rs355530	--	0.992014	2.52478e-10
TCONS_00007404	XLOC_004531	XLOC_004531	Novel_lncRNA	Rs066280	--	0.979142	3.00211e-08
TCONS_00007404	XLOC_004531	XLOC_004531	Novel_lncRNA	Rs238500	--	0.993562	8.6175e-11
TCONS_00007404	XLOC_004531	XLOC_004531	Novel_lncRNA	Rs210160	--	0.994018	5.97479e-11
TCONS_00007404	XLOC_004531	XLOC_004531	Novel_lncRNA	Rs226500	--	0.994018	5.97479e-11
TCONS_00007404	XLOC_004531	XLOC_004531	Novel_lncRNA	Rs077960	--	0.950109	2.23818e-06
TCONS_00007404	XLOC_004531	XLOC_004531	Novel_lncRNA	XLOC_066138	XLOC_066138	0.966126	3.3183e-07
TCONS_00007404	XLOC_004531	XLOC_004531	Novel_lncRNA	Rs099350	--	0.96994	1.83791e-07
TCONS_00007404	XLOC_004531	XLOC_004531	Novel_lncRNA	Rs320380	--	0.994018	5.97479e-11
TCONS_00007404	XLOC_004531	XLOC_004531	Novel_lncRNA	XLOC_064500	XLOC_064500	0.950763	2.0977e-06
TCONS_00007404	XLOC_004531	XLOC_004531	Novel_lncRNA	XLOC_099864	XLOC_099864	0.971788	1.34237e-07
TCONS_00007404	XLOC_004531	XLOC_004531	Novel_lncRNA	Rs392040	--	0.998527	5.45232e-14
TCONS_00007404	XLOC_004531	XLOC_004531	Novel_lncRNA	Rs194740	--	0.955559	1.26683e-06
TCONS_00007404	XLOC_004531	XLOC_004531	Novel_lncRNA	Rs027070	--	0.97348	9.88103e-08
TCONS_00007404	XLOC_004531	XLOC_004531	Novel_lncRNA	Rs304910	--	0.994018	5.97479e-11
TCONS_00007404	XLOC_004531	XLOC_004531	Novel_lncRNA	XLOC_105212	XLOC_105212	0.994393	4.32198e-11
TCONS_00007404	XLOC_004531	XLOC_004531	Novel_lncRNA	Rs481270	--	0.992416	1.95138e-10
TCONS_00007404	XLOC_004531	XLOC_004531	Novel_lncRNA	Rs230950	--	0.994018	5.97479e-11
TCONS_00007404	XLOC_004531	XLOC_004531	Novel_lncRNA	Rs288860	--	0.984774	6.28297e-09
TCONS_00007404	XLOC_004531	XLOC_004531	Novel_lncRNA	Rs216000	--	0.994018	5.97479e-11
TCONS_00007404	XLOC_004531	XLOC_004531	Novel_lncRNA	Rs290970	--	0.994018	5.97479e-11
TCONS_00007404	XLOC_004531	XLOC_004531	Novel_lncRNA	Rs303400	--	0.988477	1.56906e-09
TCONS_00007404	XLOC_004531	XLOC_004531	Novel_lncRNA	Rs280190	--	0.994018	5.97479e-11
TCONS_00007404	XLOC_004531	XLOC_004531	Novel_lncRNA	Rs040280	--	0.994018	5.97479e-11
TCONS_00007404	XLOC_004531	XLOC_004531	Novel_lncRNA	XLOC_070493	XLOC_070493	0.971778	1.34474e-07
TCONS_00007404	XLOC_004531	XLOC_004531	Novel_lncRNA	Rs377780	--	0.994018	5.97479e-11
TCONS_00007404	XLOC_004531	XLOC_004531	Novel_lncRNA	Rs241880	--	0.994018	5.97479e-11
TCONS_00007404	XLOC_004531	XLOC_004531	Novel_lncRNA	Rs379510	--	0.972597	1.16215e-07
TCONS_00007404	XLOC_004531	XLOC_004531	Novel_lncRNA	Rs394860	--	0.994018	5.97479e-11
TCONS_00007404	XLOC_004531	XLOC_004531	Novel_lncRNA	Rs112710	--	0.995866	9.447e-12
TCONS_00007404	XLOC_004531	XLOC_004531	Novel_lncRNA	Rs404450	--	0.994018	5.97479e-11
TCONS_00007404	XLOC_004531	XLOC_004531	Novel_lncRNA	Rs101790	--	0.994018	5.97479e-11
TCONS_00007404	XLOC_004531	XLOC_004531	Novel_lncRNA	Rs144380	--	0.998291	1.14575e-13
TCONS_00007404	XLOC_004531	XLOC_004531	Novel_lncRNA	Rs124720	--	0.994018	5.97479e-11
TCONS_00007404	XLOC_004531	XLOC_004531	Novel_lncRNA	Rs412140	--	0.950174	2.22388e-06
TCONS_00007404	XLOC_004531	XLOC_004531	Novel_lncRNA	Rs326220	--	0.994018	5.97479e-11
TCONS_00007404	XLOC_004531	XLOC_004531	Novel_lncRNA	Rs264240	--	0.994018	5.97479e-11
TCONS_00007404	XLOC_004531	XLOC_004531	Novel_lncRNA	Rs121490	--	0.955022	1.34398e-06
TCONS_00007404	XLOC_004531	XLOC_004531	Novel_lncRNA	Rs478440	--	0.995918	8.86899e-12
TCONS_00007404	XLOC_004531	XLOC_004531	Novel_lncRNA	Rs022310	--	0.997885	3.31846e-13
TCONS_00007404	XLOC_004531	XLOC_004531	Novel_lncRNA	Rs324530	--	0.994018	5.97479e-11
TCONS_00007404	XLOC_004531	XLOC_004531	Novel_lncRNA	Rs345160	--	0.994018	5.97479e-11
TCONS_00007404	XLOC_004531	XLOC_004531	Novel_lncRNA	Rs176720	--	0.982948	1.10334e-08
TCONS_00007404	XLOC_004531	XLOC_004531	Novel_lncRNA	Rs160730	--	0.955464	1.28027e-06
TCONS_00007404	XLOC_004531	XLOC_004531	Novel_lncRNA	Rs093300	--	0.966124	3.31919e-07
TCONS_00007404	XLOC_004531	XLOC_004531	Novel_lncRNA	Rs142820	--	0.983606	9.07437e-09
TCONS_00007404	XLOC_004531	XLOC_004531	Novel_lncRNA	Rs074960	--	0.972812	1.11785e-07
TCONS_00007404	XLOC_004531	XLOC_004531	Novel_lncRNA	Rs370050	--	0.98102	1.87894e-08
TCONS_00007404	XLOC_004531	XLOC_004531	Novel_lncRNA	Rs056520	--	0.970204	1.75935e-07
TCONS_00007404	XLOC_004531	XLOC_004531	Novel_lncRNA	Rs212680	--	0.994018	5.97479e-11
TCONS_00007404	XLOC_004531	XLOC_004531	Novel_lncRNA	Rs549910	--	0.987336	2.51165e-09
TCONS_00007404	XLOC_004531	XLOC_004531	Novel_lncRNA	Rs074680	--	0.994018	5.97479e-11
TCONS_00007404	XLOC_004531	XLOC_004531	Novel_lncRNA	Rs561180	--	0.994018	5.97479e-11
TCONS_00007404	XLOC_004531	XLOC_004531	Novel_lncRNA	Rs038360	--	0.990738	5.28505e-10
TCONS_00007404	XLOC_004531	XLOC_004531	Novel_lncRNA	Rs610810	--	0.994018	5.97479e-11
TCONS_00007404	XLOC_004531	XLOC_004531	Novel_lncRNA	Rs493120	--	0.979907	2.49402e-08
TCONS_00007404	XLOC_004531	XLOC_004531	Novel_lncRNA	Rs410810	--	0.959939	7.59697e-07
TCONS_00007404	XLOC_004531	XLOC_004531	Novel_lncRNA	Rs395080	--	0.994018	5.97479e-11
TCONS_00007404	XLOC_004531	XLOC_004531	Novel_lncRNA	XLOC_047763	XLOC_047763	0.951707	1.90715e-06
TCONS_00007404	XLOC_004531	XLOC_004531	Novel_lncRNA	Rs007390	--	0.992168	2.29101e-10
TCONS_00007404	XLOC_004531	XLOC_004531	Novel_lncRNA	Rs156080	--	0.994018	5.97479e-11
TCONS_00007404	XLOC_004531	XLOC_004531	Novel_lncRNA	XLOC_024417	XLOC_024417	0.968771	2.21977e-07
TCONS_00007404	XLOC_004531	XLOC_004531	Novel_lncRNA	Rs111160	--	0.963247	4.9653e-07
TCONS_00007404	XLOC_004531	XLOC_004531	Novel_lncRNA	Rs296710	--	0.981279	1.75506e-08
TCONS_00007404	XLOC_004531	XLOC_004531	Novel_lncRNA	Rs037790	--	0.998348	9.66567e-14
TCONS_00007404	XLOC_004531	XLOC_004531	Novel_lncRNA	Rs127140	--	0.994018	5.97479e-11
TCONS_00007404	XLOC_004531	XLOC_004531	Novel_lncRNA	Rs468030	--	0.994018	5.97479e-11
TCONS_00007404	XLOC_004531	XLOC_004531	Novel_lncRNA	Rs491180	--	0.959297	8.21614e-07
TCONS_00007404	XLOC_004531	XLOC_004531	Novel_lncRNA	Rs210900	--	0.953508	1.58186e-06
TCONS_00007404	XLOC_004531	XLOC_004531	Novel_lncRNA	Rs250640	--	0.994018	5.97479e-11
TCONS_00007404	XLOC_004531	XLOC_004531	Novel_lncRNA	Rs300020	--	0.955234	1.3132e-06
TCONS_00007404	XLOC_004531	XLOC_004531	Novel_lncRNA	Rs455500	--	0.982834	1.14066e-08
TCONS_00007404	XLOC_004531	XLOC_004531	Novel_lncRNA	XLOC_079636	XLOC_079636	0.960551	7.04106e-07
TCONS_00007404	XLOC_004531	XLOC_004531	Novel_lncRNA	Rs038550	--	0.994691	3.29304e-11
TCONS_00007404	XLOC_004531	XLOC_004531	Novel_lncRNA	Rs540530	--	0.994018	5.97479e-11
TCONS_00007404	XLOC_004531	XLOC_004531	Novel_lncRNA	Rs131260	--	0.950329	2.19018e-06
TCONS_00007404	XLOC_004531	XLOC_004531	Novel_lncRNA	Rs312440	--	0.99166	3.13389e-10
TCONS_00007404	XLOC_004531	XLOC_004531	Novel_lncRNA	Rs396510	--	0.977097	4.7763e-08
TCONS_00007404	XLOC_004531	XLOC_004531	Novel_lncRNA	Rs357540	--	0.994018	5.97479e-11
TCONS_00007404	XLOC_004531	XLOC_004531	Novel_lncRNA	Rs235480	--	0.971434	1.4279e-07
TCONS_00007404	XLOC_004531	XLOC_004531	Novel_lncRNA	Rs371570	--	0.994018	5.97479e-11
TCONS_00007404	XLOC_004531	XLOC_004531	Novel_lncRNA	Rs038390	--	0.994018	5.97479e-11
TCONS_00007404	XLOC_004531	XLOC_004531	Novel_lncRNA	Rs545990	--	0.991078	4.38538e-10
TCONS_00007404	XLOC_004531	XLOC_004531	Novel_lncRNA	Rs071360	--	0.961459	6.27736e-07
TCONS_00007404	XLOC_004531	XLOC_004531	Novel_lncRNA	Rs336100	--	0.977294	4.57541e-08
TCONS_00007404	XLOC_004531	XLOC_004531	Novel_lncRNA	Rs290580	--	0.994018	5.97479e-11
TCONS_00007404	XLOC_004531	XLOC_004531	Novel_lncRNA	Rs281930	--	0.961114	6.55938e-07
TCONS_00007404	XLOC_004531	XLOC_004531	Novel_lncRNA	Rs263320	--	0.994018	5.97479e-11
TCONS_00007404	XLOC_004531	XLOC_004531	Novel_lncRNA	Rs191950	--	0.994018	5.97479e-11
TCONS_00007404	XLOC_004531	XLOC_004531	Novel_lncRNA	Rs501870	--	0.973945	9.05239e-08
TCONS_00007404	XLOC_004531	XLOC_004531	Novel_lncRNA	Rs228710	--	0.994018	5.97479e-11
TCONS_00007404	XLOC_004531	XLOC_004531	Novel_lncRNA	Rs369930	--	0.994018	5.97479e-11
TCONS_00007404	XLOC_004531	XLOC_004531	Novel_lncRNA	Rs538170	--	0.964961	3.92179e-07
TCONS_00007404	XLOC_004531	XLOC_004531	Novel_lncRNA	Rs170010	--	0.956141	1.1872e-06
TCONS_00007404	XLOC_004531	XLOC_004531	Novel_lncRNA	XLOC_097976	XLOC_097976	0.952459	1.76554e-06
TCONS_00007404	XLOC_004531	XLOC_004531	Novel_lncRNA	Rs075420	--	0.951991	1.85265e-06
TCONS_00007404	XLOC_004531	XLOC_004531	Novel_lncRNA	Rs431500	--	0.969955	1.83323e-07
TCONS_00007404	XLOC_004531	XLOC_004531	Novel_lncRNA	Rs250670	--	0.994018	5.97479e-11
TCONS_00007404	XLOC_004531	XLOC_004531	Novel_lncRNA	Rs052760	--	0.971696	1.36427e-07
TCONS_00007404	XLOC_004531	XLOC_004531	Novel_lncRNA	Rs163100	--	0.994018	5.97479e-11
TCONS_00007404	XLOC_004531	XLOC_004531	Novel_lncRNA	Rs199210	--	0.959383	8.13153e-07
TCONS_00007404	XLOC_004531	XLOC_004531	Novel_lncRNA	Rs505380	--	0.994018	5.97479e-11
TCONS_00007404	XLOC_004531	XLOC_004531	Novel_lncRNA	Rs440550	--	0.994018	5.97479e-11
TCONS_00007404	XLOC_004531	XLOC_004531	Novel_lncRNA	Rs607860	--	0.982009	1.44031e-08
TCONS_00007404	XLOC_004531	XLOC_004531	Novel_lncRNA	Rs372270	--	0.982258	1.34396e-08
TCONS_00007404	XLOC_004531	XLOC_004531	Novel_lncRNA	Rs214480	--	0.994018	5.97479e-11
TCONS_00007404	XLOC_004531	XLOC_004531	Novel_lncRNA	Rs197720	--	0.994018	5.97479e-11
TCONS_00007404	XLOC_004531	XLOC_004531	Novel_lncRNA	Rs452640	--	0.994018	5.97479e-11
TCONS_00007404	XLOC_004531	XLOC_004531	Novel_lncRNA	Rs339190	--	0.994018	5.97479e-11
TCONS_00007404	XLOC_004531	XLOC_004531	Novel_lncRNA	Rs507750	--	0.966763	3.02108e-07
TCONS_00007404	XLOC_004531	XLOC_004531	Novel_lncRNA	XLOC_095251	XLOC_095251	0.973172	1.04629e-07
TCONS_00007404	XLOC_004531	XLOC_004531	Novel_lncRNA	Rs214710	--	0.994018	5.97479e-11
TCONS_00007404	XLOC_004531	XLOC_004531	Novel_lncRNA	Rs443490	--	0.994018	5.97479e-11
TCONS_00007404	XLOC_004531	XLOC_004531	Novel_lncRNA	Rs235630	--	0.981957	1.461e-08
TCONS_00007404	XLOC_004531	XLOC_004531	Novel_lncRNA	Rs231260	--	0.986067	4.03937e-09
TCONS_00007404	XLOC_004531	XLOC_004531	Novel_lncRNA	Rs414500	--	0.951085	2.03108e-06
TCONS_00007404	XLOC_004531	XLOC_004531	Novel_lncRNA	Rs119610	--	0.979801	2.56001e-08
TCONS_00007404	XLOC_004531	XLOC_004531	Novel_lncRNA	Rs545050	--	0.950093	2.24183e-06
TCONS_00007404	XLOC_004531	XLOC_004531	Novel_lncRNA	Rs137080	--	0.994018	5.97479e-11
TCONS_00007404	XLOC_004531	XLOC_004531	Novel_lncRNA	Rs215440	--	0.96274	5.31225e-07
TCONS_00007404	XLOC_004531	XLOC_004531	Novel_lncRNA	Rs431110	--	0.981167	1.80768e-08
TCONS_00007404	XLOC_004531	XLOC_004531	Novel_lncRNA	XLOC_071052	XLOC_071052	0.987635	2.2297e-09
TCONS_00007404	XLOC_004531	XLOC_004531	Novel_lncRNA	Rs532070	--	0.994018	5.97479e-11
TCONS_00007404	XLOC_004531	XLOC_004531	Novel_lncRNA	Rs152410	--	0.964966	3.91906e-07
TCONS_00007404	XLOC_004531	XLOC_004531	Novel_lncRNA	XLOC_056579	XLOC_056579	0.98609	4.00688e-09
TCONS_00007404	XLOC_004531	XLOC_004531	Novel_lncRNA	Rs250430	--	0.994018	5.97479e-11
TCONS_00007404	XLOC_004531	XLOC_004531	Novel_lncRNA	Rs072390	--	0.994018	5.97479e-11
TCONS_00007404	XLOC_004531	XLOC_004531	Novel_lncRNA	Rs145870	--	0.972886	1.10282e-07
TCONS_00007404	XLOC_004531	XLOC_004531	Novel_lncRNA	Rs323330	--	0.965306	3.7347e-07
TCONS_00007404	XLOC_004531	XLOC_004531	Novel_lncRNA	Rs457930	--	0.995041	2.3433e-11
TCONS_00007404	XLOC_004531	XLOC_004531	Novel_lncRNA	Rs259490	--	0.994018	5.97479e-11
TCONS_00007404	XLOC_004531	XLOC_004531	Novel_lncRNA	Rs315450	--	0.96631	3.23018e-07
TCONS_00007404	XLOC_004531	XLOC_004531	Novel_lncRNA	Rs054580	--	0.973795	9.31327e-08
TCONS_00007404	XLOC_004531	XLOC_004531	Novel_lncRNA	Rs094710	--	0.971485	1.41539e-07
TCONS_00007404	XLOC_004531	XLOC_004531	Novel_lncRNA	Rs025950	--	0.994018	5.97479e-11
TCONS_00007404	XLOC_004531	XLOC_004531	Novel_lncRNA	Rs572940	--	0.994018	5.97479e-11
TCONS_00007404	XLOC_004531	XLOC_004531	Novel_lncRNA	Rs444680	--	0.994018	5.97479e-11
TCONS_00007404	XLOC_004531	XLOC_004531	Novel_lncRNA	Rs377890	--	0.991251	3.97856e-10
TCONS_00007404	XLOC_004531	XLOC_004531	Novel_lncRNA	Rs567750	--	0.994018	5.97479e-11
TCONS_00007404	XLOC_004531	XLOC_004531	Novel_lncRNA	Rs167930	--	0.994018	5.97479e-11
TCONS_00007404	XLOC_004531	XLOC_004531	Novel_lncRNA	Rs150700	--	0.961673	6.1069e-07
TCONS_00007404	XLOC_004531	XLOC_004531	Novel_lncRNA	Rs602070	--	0.994067	5.73435e-11
TCONS_00007404	XLOC_004531	XLOC_004531	Novel_lncRNA	Rs274310	--	0.994018	5.97479e-11
TCONS_00007404	XLOC_004531	XLOC_004531	Novel_lncRNA	Rs520140	--	0.994018	5.97479e-11
TCONS_00007404	XLOC_004531	XLOC_004531	Novel_lncRNA	Rs425160	--	0.994018	5.97479e-11
TCONS_00007404	XLOC_004531	XLOC_004531	Novel_lncRNA	Rs437910	--	0.994018	5.97479e-11
TCONS_00007404	XLOC_004531	XLOC_004531	Novel_lncRNA	Rs406070	--	0.994018	5.97479e-11
TCONS_00007404	XLOC_004531	XLOC_004531	Novel_lncRNA	Rs488240	--	0.969682	1.91733e-07
TCONS_00007404	XLOC_004531	XLOC_004531	Novel_lncRNA	Rs149180	--	0.979183	2.97299e-08
TCONS_00007404	XLOC_004531	XLOC_004531	Novel_lncRNA	Rs247220	--	0.975733	6.36364e-08
TCONS_00007404	XLOC_004531	XLOC_004531	Novel_lncRNA	Rs178170	--	0.995914	8.90989e-12
TCONS_00007404	XLOC_004531	XLOC_004531	Novel_lncRNA	Rs158030	--	0.994018	5.97479e-11
TCONS_00007404	XLOC_004531	XLOC_004531	Novel_lncRNA	Rs413700	--	0.976304	5.65484e-08
TCONS_00007404	XLOC_004531	XLOC_004531	Novel_lncRNA	Rs127000	--	0.994018	5.97479e-11
TCONS_00007404	XLOC_004531	XLOC_004531	Novel_lncRNA	Rs492750	--	0.991902	2.70507e-10
TCONS_00007404	XLOC_004531	XLOC_004531	Novel_lncRNA	Rs301630	--	0.994018	5.97479e-11
TCONS_00007404	XLOC_004531	XLOC_004531	Novel_lncRNA	Rs127400	--	0.997761	4.41308e-13
TCONS_00007404	XLOC_004531	XLOC_004531	Novel_lncRNA	Rs484670	--	0.995262	1.86597e-11
TCONS_00007404	XLOC_004531	XLOC_004531	Novel_lncRNA	Rs485920	--	0.994018	5.97479e-11
TCONS_00007404	XLOC_004531	XLOC_004531	Novel_lncRNA	Rs434950	--	0.994018	5.97479e-11
TCONS_00007404	XLOC_004531	XLOC_004531	Novel_lncRNA	Rs018250	--	0.965993	3.38293e-07
TCONS_00007404	XLOC_004531	XLOC_004531	Novel_lncRNA	Rs145380	--	0.994018	5.97479e-11
TCONS_00007404	XLOC_004531	XLOC_004531	Novel_lncRNA	Rs579320	--	0.975546	6.60957e-08
TCONS_00007404	XLOC_004531	XLOC_004531	Novel_lncRNA	Rs441190	--	0.994018	5.97479e-11
TCONS_00007404	XLOC_004531	XLOC_004531	Novel_lncRNA	Rs392130	--	0.994018	5.97479e-11
TCONS_00007404	XLOC_004531	XLOC_004531	Novel_lncRNA	Rs425840	--	0.977399	4.47198e-08
TCONS_00007404	XLOC_004531	XLOC_004531	Novel_lncRNA	Rs292110	--	0.994018	5.97479e-11
TCONS_00007404	XLOC_004531	XLOC_004531	Novel_lncRNA	Rs405120	--	0.988185	1.77751e-09
TCONS_00007404	XLOC_004531	XLOC_004531	Novel_lncRNA	Rs017140	--	0.994018	5.97479e-11
TCONS_00007404	XLOC_004531	XLOC_004531	Novel_lncRNA	Rs420450	--	0.994018	5.97479e-11
TCONS_00007404	XLOC_004531	XLOC_004531	Novel_lncRNA	Rs282230	--	0.976034	5.98083e-08
TCONS_00007404	XLOC_004531	XLOC_004531	Novel_lncRNA	Rs359410	--	0.994018	5.97479e-11
TCONS_00007404	XLOC_004531	XLOC_004531	Novel_lncRNA	Rs427040	--	0.994018	5.97479e-11
TCONS_00007404	XLOC_004531	XLOC_004531	Novel_lncRNA	Rs144830	--	0.994018	5.97479e-11
TCONS_00007404	XLOC_004531	XLOC_004531	Novel_lncRNA	Rs416490	--	0.98161	1.60626e-08
TCONS_00007404	XLOC_004531	XLOC_004531	Novel_lncRNA	Rs103100	--	0.970763	1.60178e-07
TCONS_00007404	XLOC_004531	XLOC_004531	Novel_lncRNA	Rs290390	--	0.994018	5.97479e-11
TCONS_00007404	XLOC_004531	XLOC_004531	Novel_lncRNA	Rs315610	--	0.994018	5.97479e-11
TCONS_00007404	XLOC_004531	XLOC_004531	Novel_lncRNA	Rs171020	--	0.994018	5.97479e-11
TCONS_00007404	XLOC_004531	XLOC_004531	Novel_lncRNA	Rs561140	--	0.994018	5.97479e-11
TCONS_00007404	XLOC_004531	XLOC_004531	Novel_lncRNA	Rs295530	--	0.991734	2.9972e-10
TCONS_00007404	XLOC_004531	XLOC_004531	Novel_lncRNA	Rs432250	--	0.994018	5.97479e-11
TCONS_00007404	XLOC_004531	XLOC_004531	Novel_lncRNA	Rs485190	--	0.978175	3.75944e-08
TCONS_00007404	XLOC_004531	XLOC_004531	Novel_lncRNA	Rs232530	--	0.994018	5.97479e-11
TCONS_00007404	XLOC_004531	XLOC_004531	Novel_lncRNA	Rs204390	--	0.961339	6.37419e-07
TCONS_00007404	XLOC_004531	XLOC_004531	Novel_lncRNA	Rs399730	--	0.970546	1.66158e-07
TCONS_00007404	XLOC_004531	XLOC_004531	Novel_lncRNA	Rs146990	--	0.994018	5.97479e-11
TCONS_00007404	XLOC_004531	XLOC_004531	Novel_lncRNA	Rs251450	--	0.998086	2.01592e-13
TCONS_00007404	XLOC_004531	XLOC_004531	Novel_lncRNA	Rs312710	--	0.994018	5.97479e-11
TCONS_00007404	XLOC_004531	XLOC_004531	Novel_lncRNA	Rs068340	--	0.986338	3.66336e-09
TCONS_00007404	XLOC_004531	XLOC_004531	Novel_lncRNA	Rs260260	--	0.950918	2.06534e-06
TCONS_00007404	XLOC_004531	XLOC_004531	Novel_lncRNA	Rs055470	--	0.994018	5.97479e-11
TCONS_00007404	XLOC_004531	XLOC_004531	Novel_lncRNA	Rs366450	--	0.959448	8.06696e-07
TCONS_00007404	XLOC_004531	XLOC_004531	Novel_lncRNA	Rs219120	--	0.994018	5.97479e-11
TCONS_00007404	XLOC_004531	XLOC_004531	Novel_lncRNA	Rs042780	--	0.985148	5.55081e-09
TCONS_00007404	XLOC_004531	XLOC_004531	Novel_lncRNA	Rs584060	--	0.981246	1.77036e-08
TCONS_00007404	XLOC_004531	XLOC_004531	Novel_lncRNA	Rs045650	--	0.994018	5.97479e-11
TCONS_00007404	XLOC_004531	XLOC_004531	Novel_lncRNA	Rs370780	--	0.994018	5.97479e-11
TCONS_00007404	XLOC_004531	XLOC_004531	Novel_lncRNA	Rs420010	--	0.999477	3.07842e-16
TCONS_00007404	XLOC_004531	XLOC_004531	Novel_lncRNA	Rs116210	--	0.994018	5.97479e-11
TCONS_00007404	XLOC_004531	XLOC_004531	Novel_lncRNA	Rs467970	--	0.994018	5.97479e-11
TCONS_00007404	XLOC_004531	XLOC_004531	Novel_lncRNA	Rs077670	--	0.994018	5.97479e-11
TCONS_00007404	XLOC_004531	XLOC_004531	Novel_lncRNA	Rs000450	--	0.991593	3.26068e-10
TCONS_00007404	XLOC_004531	XLOC_004531	Novel_lncRNA	XLOC_080892	XLOC_080892	0.986328	3.67712e-09
TCONS_00007404	XLOC_004531	XLOC_004531	Novel_lncRNA	XLOC_066203	XLOC_066203	0.96438	4.25387e-07
TCONS_00007404	XLOC_004531	XLOC_004531	Novel_lncRNA	Rs501080	--	0.994018	5.97479e-11
TCONS_00007404	XLOC_004531	XLOC_004531	Novel_lncRNA	Rs491380	--	0.97492	7.49249e-08
TCONS_00007404	XLOC_004531	XLOC_004531	Novel_lncRNA	Rs490970	--	0.994018	5.97479e-11
TCONS_00007404	XLOC_004531	XLOC_004531	Novel_lncRNA	Rs315530	--	0.961508	6.23779e-07
TCONS_00007404	XLOC_004531	XLOC_004531	Novel_lncRNA	Rs043110	--	0.994018	5.97479e-11
TCONS_00007404	XLOC_004531	XLOC_004531	Novel_lncRNA	Rs583820	--	0.974593	7.98992e-08
TCONS_00007404	XLOC_004531	XLOC_004531	Novel_lncRNA	Rs052130	--	0.968506	2.31432e-07
TCONS_00007404	XLOC_004531	XLOC_004531	Novel_lncRNA	Rs268070	--	0.994018	5.97479e-11
TCONS_00007404	XLOC_004531	XLOC_004531	Novel_lncRNA	Rs390300	--	0.961604	6.16147e-07
TCONS_00007404	XLOC_004531	XLOC_004531	Novel_lncRNA	Rs222490	--	0.994018	5.97479e-11
TCONS_00007404	XLOC_004531	XLOC_004531	Novel_lncRNA	Rs148580	--	0.994018	5.97479e-11
TCONS_00007404	XLOC_004531	XLOC_004531	Novel_lncRNA	Rs009950	--	0.961286	6.41736e-07
TCONS_00007404	XLOC_004531	XLOC_004531	Novel_lncRNA	Rs168320	--	0.95105	2.0382e-06
TCONS_00007404	XLOC_004531	XLOC_004531	Novel_lncRNA	Rs327690	--	0.994018	5.97479e-11
TCONS_00007404	XLOC_004531	XLOC_004531	Novel_lncRNA	Rs054380	--	0.994018	5.97479e-11
TCONS_00007404	XLOC_004531	XLOC_004531	Novel_lncRNA	XLOC_032461	XLOC_032461	0.994018	5.97479e-11
TCONS_00007404	XLOC_004531	XLOC_004531	Novel_lncRNA	Rs494110	--	0.994018	5.97479e-11
TCONS_00007404	XLOC_004531	XLOC_004531	Novel_lncRNA	Rs167990	--	0.965124	3.83228e-07
TCONS_00007404	XLOC_004531	XLOC_004531	Novel_lncRNA	Rs338200	--	0.994018	5.97479e-11
TCONS_00007404	XLOC_004531	XLOC_004531	Novel_lncRNA	Rs154320	--	0.97354	9.77058e-08
TCONS_00007404	XLOC_004531	XLOC_004531	Novel_lncRNA	Rs508960	--	0.994018	5.97479e-11
TCONS_00007404	XLOC_004531	XLOC_004531	Novel_lncRNA	Rs115450	--	0.99393	6.42141e-11
TCONS_00007404	XLOC_004531	XLOC_004531	Novel_lncRNA	Rs264700	--	0.994018	5.97479e-11
TCONS_00007404	XLOC_004531	XLOC_004531	Novel_lncRNA	Rs454910	--	0.990702	5.38737e-10
TCONS_00007404	XLOC_004531	XLOC_004531	Novel_lncRNA	Rs163020	--	0.96612	3.32094e-07
TCONS_00007404	XLOC_004531	XLOC_004531	Novel_lncRNA	Rs196170	--	0.958043	9.54251e-07
TCONS_00007404	XLOC_004531	XLOC_004531	Novel_lncRNA	Rs410170	--	0.980622	2.08315e-08
TCONS_00007404	XLOC_004531	XLOC_004531	Novel_lncRNA	Rs090590	--	0.994018	5.97479e-11
TCONS_00007404	XLOC_004531	XLOC_004531	Novel_lncRNA	Rs589920	--	0.994018	5.97479e-11
TCONS_00007404	XLOC_004531	XLOC_004531	Novel_lncRNA	Rs170900	--	0.982806	1.14978e-08
TCONS_00007404	XLOC_004531	XLOC_004531	Novel_lncRNA	Rs181390	--	0.966543	3.12111e-07
TCONS_00007404	XLOC_004531	XLOC_004531	Novel_lncRNA	Rs368970	--	0.977152	4.71983e-08
TCONS_00007404	XLOC_004531	XLOC_004531	Novel_lncRNA	Rs269180	--	0.973551	9.75146e-08
TCONS_00007404	XLOC_004531	XLOC_004531	Novel_lncRNA	Rs009210	--	0.99977	5.11843e-18
TCONS_00007404	XLOC_004531	XLOC_004531	Novel_lncRNA	Rs403580	--	0.99429	4.73393e-11
TCONS_00007404	XLOC_004531	XLOC_004531	Novel_lncRNA	Rs325410	--	0.964034	4.46172e-07
TCONS_00007404	XLOC_004531	XLOC_004531	Novel_lncRNA	XLOC_016077	XLOC_016077	0.985396	5.10438e-09
TCONS_00007404	XLOC_004531	XLOC_004531	Novel_lncRNA	Rs371440	--	0.994018	5.97479e-11
TCONS_00007404	XLOC_004531	XLOC_004531	Novel_lncRNA	Rs099210	--	0.994018	5.97479e-11
TCONS_00007404	XLOC_004531	XLOC_004531	Novel_lncRNA	Rs304060	--	0.967335	2.77234e-07
TCONS_00007404	XLOC_004531	XLOC_004531	Novel_lncRNA	Rs343330	--	0.994018	5.97479e-11
TCONS_00007404	XLOC_004531	XLOC_004531	Novel_lncRNA	Rs436360	--	0.994018	5.97479e-11
TCONS_00007404	XLOC_004531	XLOC_004531	Novel_lncRNA	Rs032190	--	0.964109	4.41582e-07
TCONS_00007404	XLOC_004531	XLOC_004531	Novel_lncRNA	Rs252440	--	0.973877	9.16965e-08
TCONS_00007404	XLOC_004531	XLOC_004531	Novel_lncRNA	Rs146630	--	0.981729	1.55539e-08
TCONS_00007404	XLOC_004531	XLOC_004531	Novel_lncRNA	Rs151590	--	0.960139	7.41145e-07
TCONS_00007404	XLOC_004531	XLOC_004531	Novel_lncRNA	Rs154310	--	0.98796	1.95293e-09
TCONS_00007404	XLOC_004531	XLOC_004531	Novel_lncRNA	Rs228720	--	0.965031	3.8831e-07
TCONS_00007404	XLOC_004531	XLOC_004531	Novel_lncRNA	XLOC_072566	XLOC_072566	0.972983	1.08347e-07
TCONS_00007404	XLOC_004531	XLOC_004531	Novel_lncRNA	XLOC_007633	XLOC_007633	0.992406	1.96337e-10
TCONS_00007404	XLOC_004531	XLOC_004531	Novel_lncRNA	Rs281350	--	0.994018	5.97479e-11
TCONS_00007404	XLOC_004531	XLOC_004531	Novel_lncRNA	Rs510680	--	0.994018	5.97479e-11
TCONS_00007404	XLOC_004531	XLOC_004531	Novel_lncRNA	Rs488680	--	0.994018	5.97479e-11
TCONS_00007404	XLOC_004531	XLOC_004531	Novel_lncRNA	Rs538680	--	0.994018	5.97479e-11
TCONS_00007404	XLOC_004531	XLOC_004531	Novel_lncRNA	Rs304580	--	0.994018	5.97479e-11
TCONS_00007404	XLOC_004531	XLOC_004531	Novel_lncRNA	Rs514150	--	0.994018	5.97479e-11
TCONS_00007404	XLOC_004531	XLOC_004531	Novel_lncRNA	Rs159710	--	0.985213	5.4319e-09
TCONS_00007404	XLOC_004531	XLOC_004531	Novel_lncRNA	XLOC_050783	XLOC_050783	0.950942	2.06044e-06
TCONS_00007404	XLOC_004531	XLOC_004531	Novel_lncRNA	Rs455930	--	0.970814	1.58808e-07
TCONS_00007404	XLOC_004531	XLOC_004531	Novel_lncRNA	Rs551840	--	0.994018	5.97479e-11
TCONS_00007404	XLOC_004531	XLOC_004531	Novel_lncRNA	Rs063320	--	0.973061	1.06788e-07
TCONS_00007404	XLOC_004531	XLOC_004531	Novel_lncRNA	Rs312110	--	0.954708	1.39094e-06
TCONS_00007404	XLOC_004531	XLOC_004531	Novel_lncRNA	Rs455310	--	0.988613	1.47892e-09
TCONS_00007404	XLOC_004531	XLOC_004531	Novel_lncRNA	Rs360380	--	0.976041	5.97273e-08
TCONS_00007404	XLOC_004531	XLOC_004531	Novel_lncRNA	Rs394190	--	0.971284	1.46542e-07
TCONS_00007404	XLOC_004531	XLOC_004531	Novel_lncRNA	XLOC_005319	XLOC_005319	0.969575	1.95089e-07
TCONS_00007404	XLOC_004531	XLOC_004531	Novel_lncRNA	Rs445260	--	0.994018	5.97479e-11
TCONS_00007404	XLOC_004531	XLOC_004531	Novel_lncRNA	Rs293090	--	0.994018	5.97479e-11
TCONS_00007404	XLOC_004531	XLOC_004531	Novel_lncRNA	Rs427120	--	0.976333	5.62037e-08
TCONS_00007404	XLOC_004531	XLOC_004531	Novel_lncRNA	Rs176300	--	0.994018	5.97479e-11
TCONS_00007404	XLOC_004531	XLOC_004531	Novel_lncRNA	Rs292250	--	0.994018	5.97479e-11
TCONS_00007404	XLOC_004531	XLOC_004531	Novel_lncRNA	XLOC_082473	XLOC_082473	0.990984	4.62144e-10
TCONS_00007404	XLOC_004531	XLOC_004531	Novel_lncRNA	Rs133750	--	0.987115	2.73738e-09
TCONS_00007404	XLOC_004531	XLOC_004531	Novel_lncRNA	Rs453960	--	0.952038	1.84382e-06
TCONS_00007404	XLOC_004531	XLOC_004531	Novel_lncRNA	Rs259330	--	0.994018	5.97479e-11
TCONS_00007404	XLOC_004531	XLOC_004531	Novel_lncRNA	Rs017350	--	0.994018	5.97479e-11
TCONS_00007404	XLOC_004531	XLOC_004531	Novel_lncRNA	Rs289290	--	0.985892	4.29901e-09
TCONS_00007404	XLOC_004531	XLOC_004531	Novel_lncRNA	Rs382610	--	0.996296	5.45759e-12
TCONS_00007404	XLOC_004531	XLOC_004531	Novel_lncRNA	Rs310650	--	0.994018	5.97479e-11
TCONS_00007404	XLOC_004531	XLOC_004531	Novel_lncRNA	Rs401450	--	0.986663	3.2503e-09
TCONS_00007404	XLOC_004531	XLOC_004531	Novel_lncRNA	Rs079940	--	0.994018	5.97479e-11
TCONS_00007404	XLOC_004531	XLOC_004531	Novel_lncRNA	Rs311090	--	0.994018	5.97479e-11
TCONS_00007404	XLOC_004531	XLOC_004531	Novel_lncRNA	Rs505230	--	0.974103	8.78321e-08
TCONS_00007404	XLOC_004531	XLOC_004531	Novel_lncRNA	Rs425050	--	0.994018	5.97479e-11
TCONS_00007404	XLOC_004531	XLOC_004531	Novel_lncRNA	Rs190630	--	0.994018	5.97479e-11
TCONS_00007404	XLOC_004531	XLOC_004531	Novel_lncRNA	Rs027120	--	0.994018	5.97479e-11
TCONS_00007404	XLOC_004531	XLOC_004531	Novel_lncRNA	Rs424050	--	0.994018	5.97479e-11
TCONS_00007404	XLOC_004531	XLOC_004531	Novel_lncRNA	Rs014200	--	0.961885	5.94184e-07
TCONS_00007404	XLOC_004531	XLOC_004531	Novel_lncRNA	Rs069810	--	0.963066	5.08718e-07
TCONS_00007404	XLOC_004531	XLOC_004531	Novel_lncRNA	Rs602370	--	0.994018	5.97479e-11
TCONS_00007404	XLOC_004531	XLOC_004531	Novel_lncRNA	Rs448230	--	0.994018	5.97479e-11
TCONS_00007404	XLOC_004531	XLOC_004531	Novel_lncRNA	XLOC_006534	XLOC_006534	0.977108	4.76506e-08
TCONS_00007404	XLOC_004531	XLOC_004531	Novel_lncRNA	Rs274820	--	0.988768	1.38173e-09
TCONS_00007404	XLOC_004531	XLOC_004531	Novel_lncRNA	Rs462470	--	0.981823	1.51602e-08
TCONS_00007404	XLOC_004531	XLOC_004531	Novel_lncRNA	Rs077550	--	0.994018	5.97479e-11
TCONS_00007404	XLOC_004531	XLOC_004531	Novel_lncRNA	Rs151810	--	0.988942	1.27807e-09
TCONS_00007404	XLOC_004531	XLOC_004531	Novel_lncRNA	Rs146840	--	0.998361	9.28441e-14
TCONS_00007404	XLOC_004531	XLOC_004531	Novel_lncRNA	Rs074540	--	0.958606	8.92723e-07
TCONS_00007404	XLOC_004531	XLOC_004531	Novel_lncRNA	Rs268850	--	0.994018	5.97479e-11
TCONS_00007404	XLOC_004531	XLOC_004531	Novel_lncRNA	Rs239330	--	0.998871	1.43937e-14
TCONS_00007404	XLOC_004531	XLOC_004531	Novel_lncRNA	XLOC_009048	XLOC_009048	0.988453	1.58582e-09
TCONS_00007404	XLOC_004531	XLOC_004531	Novel_lncRNA	Rs075270	--	0.97669	5.21179e-08
TCONS_00007404	XLOC_004531	XLOC_004531	Novel_lncRNA	Rs481140	--	0.961312	6.39617e-07
TCONS_00007404	XLOC_004531	XLOC_004531	Novel_lncRNA	Rs284990	--	0.966276	3.246e-07
TCONS_00007404	XLOC_004531	XLOC_004531	Novel_lncRNA	Rs292020	--	0.994018	5.97479e-11
TCONS_00007404	XLOC_004531	XLOC_004531	Novel_lncRNA	Rs072580	--	0.994018	5.97479e-11
TCONS_00007404	XLOC_004531	XLOC_004531	Novel_lncRNA	Rs293000	--	0.994018	5.97479e-11
TCONS_00007404	XLOC_004531	XLOC_004531	Novel_lncRNA	Rs070090	--	0.994018	5.97479e-11
TCONS_00007404	XLOC_004531	XLOC_004531	Novel_lncRNA	Rs078830	--	0.994018	5.97479e-11
TCONS_00007404	XLOC_004531	XLOC_004531	Novel_lncRNA	Rs075190	--	0.994018	5.97479e-11
TCONS_00007404	XLOC_004531	XLOC_004531	Novel_lncRNA	Rs426650	--	0.958403	9.14545e-07
TCONS_00007404	XLOC_004531	XLOC_004531	Novel_lncRNA	Rs028110	--	0.992235	2.19488e-10
TCONS_00007404	XLOC_004531	XLOC_004531	Novel_lncRNA	Rs425580	--	0.998188	1.53233e-13
TCONS_00007404	XLOC_004531	XLOC_004531	Novel_lncRNA	Rs411570	--	0.982607	1.21758e-08
TCONS_00007404	XLOC_004531	XLOC_004531	Novel_lncRNA	Rs571990	--	0.976456	5.47728e-08
TCONS_00007404	XLOC_004531	XLOC_004531	Novel_lncRNA	Rs111310	--	0.981224	1.78102e-08
TCONS_00007404	XLOC_004531	XLOC_004531	Novel_lncRNA	Rs549840	--	0.994018	5.97479e-11
TCONS_00007404	XLOC_004531	XLOC_004531	Novel_lncRNA	Rs512680	--	0.994018	5.97479e-11
TCONS_00007404	XLOC_004531	XLOC_004531	Novel_lncRNA	Rs092130	--	0.977106	4.76695e-08
TCONS_00007404	XLOC_004531	XLOC_004531	Novel_lncRNA	Rs149130	--	0.986147	3.92517e-09
TCONS_00007404	XLOC_004531	XLOC_004531	Novel_lncRNA	Rs022530	--	0.994018	5.97479e-11
TCONS_00007404	XLOC_004531	XLOC_004531	Novel_lncRNA	Rs165930	--	0.981956	1.4614e-08
TCONS_00007404	XLOC_004531	XLOC_004531	Novel_lncRNA	Rs325440	--	0.953507	1.5821e-06
TCONS_00007404	XLOC_004531	XLOC_004531	Novel_lncRNA	Rs307700	--	0.951434	1.96072e-06
TCONS_00007404	XLOC_004531	XLOC_004531	Novel_lncRNA	Rs596060	--	0.97821	3.7296e-08
TCONS_00007404	XLOC_004531	XLOC_004531	Novel_lncRNA	Rs551660	--	0.994018	5.97479e-11
TCONS_00007404	XLOC_004531	XLOC_004531	Novel_lncRNA	Rs144290	--	0.958285	9.27442e-07
TCONS_00007404	XLOC_004531	XLOC_004531	Novel_lncRNA	Rs062950	--	0.977643	4.23738e-08
TCONS_00007404	XLOC_004531	XLOC_004531	Novel_lncRNA	Rs288670	--	0.955228	1.31402e-06
TCONS_00007404	XLOC_004531	XLOC_004531	Novel_lncRNA	Rs115880	--	0.994018	5.97479e-11
TCONS_00007404	XLOC_004531	XLOC_004531	Novel_lncRNA	Rs300420	--	0.956013	1.20439e-06
TCONS_00007404	XLOC_004531	XLOC_004531	Novel_lncRNA	Rs576800	--	0.982437	1.27805e-08
TCONS_00007404	XLOC_004531	XLOC_004531	Novel_lncRNA	Rs490750	--	0.981584	1.61741e-08
TCONS_00007404	XLOC_004531	XLOC_004531	Novel_lncRNA	Rs296700	--	0.977827	4.06682e-08
TCONS_00007404	XLOC_004531	XLOC_004531	Novel_lncRNA	Rs370920	--	0.994018	5.97479e-11
TCONS_00007404	XLOC_004531	XLOC_004531	Novel_lncRNA	Rs495460	--	0.987621	2.24269e-09
TCONS_00007404	XLOC_004531	XLOC_004531	Novel_lncRNA	Rs410550	--	0.994018	5.97479e-11
TCONS_00007404	XLOC_004531	XLOC_004531	Novel_lncRNA	Rs216360	--	0.969611	1.93963e-07
TCONS_00007404	XLOC_004531	XLOC_004531	Novel_lncRNA	Rs021190	--	0.970195	1.76201e-07
TCONS_00007404	XLOC_004531	XLOC_004531	Novel_lncRNA	Rs261030	--	0.97025	1.74593e-07
TCONS_00007404	XLOC_004531	XLOC_004531	Novel_lncRNA	Rs289030	--	0.994018	5.97479e-11
TCONS_00007404	XLOC_004531	XLOC_004531	Novel_lncRNA	XLOC_102026	XLOC_102026	0.97409	8.80473e-08
TCONS_00007404	XLOC_004531	XLOC_004531	Novel_lncRNA	Rs217120	--	0.980795	1.99214e-08
TCONS_00007404	XLOC_004531	XLOC_004531	Novel_lncRNA	Rs576320	--	0.951571	1.93371e-06
TCONS_00007404	XLOC_004531	XLOC_004531	Novel_lncRNA	Rs244620	--	0.983157	1.03768e-08
TCONS_00007404	XLOC_004531	XLOC_004531	Novel_lncRNA	Rs366040	--	0.994018	5.97479e-11
TCONS_00007404	XLOC_004531	XLOC_004531	Novel_lncRNA	Rs113560	--	0.980361	2.2261e-08
TCONS_00007404	XLOC_004531	XLOC_004531	Novel_lncRNA	Rs427770	--	0.994018	5.97479e-11
TCONS_00007404	XLOC_004531	XLOC_004531	Novel_lncRNA	Rs328110	--	0.994018	5.97479e-11
TCONS_00007404	XLOC_004531	XLOC_004531	Novel_lncRNA	Rs178360	--	0.994018	5.97479e-11
TCONS_00007404	XLOC_004531	XLOC_004531	Novel_lncRNA	Rs588430	--	0.973683	9.51249e-08
TCONS_00007404	XLOC_004531	XLOC_004531	Novel_lncRNA	Rs520910	--	0.971631	1.37975e-07
TCONS_00007404	XLOC_004531	XLOC_004531	Novel_lncRNA	Rs484080	--	0.997957	2.79318e-13
TCONS_00007404	XLOC_004531	XLOC_004531	Novel_lncRNA	Rs309910	--	0.994018	5.97479e-11
TCONS_00007404	XLOC_004531	XLOC_004531	Novel_lncRNA	XLOC_067001	XLOC_067001	0.95273	1.71656e-06
TCONS_00007404	XLOC_004531	XLOC_004531	Novel_lncRNA	Rs281490	--	0.994018	5.97479e-11
TCONS_00007404	XLOC_004531	XLOC_004531	Novel_lncRNA	Rs014150	--	0.999633	5.25168e-17
TCONS_00007404	XLOC_004531	XLOC_004531	Novel_lncRNA	Rs189490	--	0.994018	5.97479e-11
TCONS_00007404	XLOC_004531	XLOC_004531	Novel_lncRNA	Rs414140	--	0.986849	3.03077e-09
TCONS_00007404	XLOC_004531	XLOC_004531	Novel_lncRNA	Rs408310	--	0.994018	5.97479e-11
TCONS_00007404	XLOC_004531	XLOC_004531	Novel_lncRNA	Rs015580	--	0.985518	4.89692e-09
TCONS_00007404	XLOC_004531	XLOC_004531	Novel_lncRNA	Rs157270	--	0.994018	5.97479e-11
TCONS_00007404	XLOC_004531	XLOC_004531	Novel_lncRNA	XLOC_028048	XLOC_028048	0.995733	1.10574e-11
TCONS_00007404	XLOC_004531	XLOC_004531	Novel_lncRNA	XLOC_047347	XLOC_047347	0.983326	9.86921e-09
TCONS_00007404	XLOC_004531	XLOC_004531	Novel_lncRNA	Rs282480	--	0.972115	1.26718e-07
TCONS_00007404	XLOC_004531	XLOC_004531	Novel_lncRNA	Rs188540	--	0.994018	5.97479e-11
TCONS_00007404	XLOC_004531	XLOC_004531	Novel_lncRNA	Rs613100	--	0.994018	5.97479e-11
TCONS_00007404	XLOC_004531	XLOC_004531	Novel_lncRNA	Rs247230	--	0.994018	5.97479e-11
TCONS_00007404	XLOC_004531	XLOC_004531	Novel_lncRNA	Rs530450	--	0.994018	5.97479e-11
TCONS_00007404	XLOC_004531	XLOC_004531	Novel_lncRNA	Rs252980	--	0.958293	9.26518e-07
TCONS_00007404	XLOC_004531	XLOC_004531	Novel_lncRNA	Rs163110	--	0.994018	5.97479e-11
TCONS_00007404	XLOC_004531	XLOC_004531	Novel_lncRNA	Rs197490	--	0.98425	7.43357e-09
TCONS_00007404	XLOC_004531	XLOC_004531	Novel_lncRNA	Rs021940	--	0.994018	5.97479e-11
TCONS_00007404	XLOC_004531	XLOC_004531	Novel_lncRNA	XLOC_097587	XLOC_097587	0.967933	2.53036e-07
TCONS_00007404	XLOC_004531	XLOC_004531	Novel_lncRNA	XLOC_056291	XLOC_056291	0.977969	3.93952e-08
TCONS_00007404	XLOC_004531	XLOC_004531	Novel_lncRNA	Rs040560	--	0.97947	2.77532e-08
TCONS_00007404	XLOC_004531	XLOC_004531	Novel_lncRNA	Rs199000	--	0.994018	5.97479e-11
TCONS_00007404	XLOC_004531	XLOC_004531	Novel_lncRNA	Rs373700	--	0.957407	1.02768e-06
TCONS_00007404	XLOC_004531	XLOC_004531	Novel_lncRNA	Rs100610	--	0.994018	5.97479e-11
TCONS_00007404	XLOC_004531	XLOC_004531	Novel_lncRNA	Rs232130	--	0.994018	5.97479e-11
TCONS_00007404	XLOC_004531	XLOC_004531	Novel_lncRNA	Rs229100	--	0.950851	2.07924e-06
TCONS_00007404	XLOC_004531	XLOC_004531	Novel_lncRNA	Rs462730	--	0.994018	5.97479e-11
TCONS_00007404	XLOC_004531	XLOC_004531	Novel_lncRNA	XLOC_034649	XLOC_034649	0.963435	4.8411e-07
TCONS_00007404	XLOC_004531	XLOC_004531	Novel_lncRNA	Rs153480	--	0.99124	4.0036e-10
TCONS_00007404	XLOC_004531	XLOC_004531	Novel_lncRNA	Rs525980	--	0.994018	5.97479e-11
TCONS_00007404	XLOC_004531	XLOC_004531	Novel_lncRNA	XLOC_060845	XLOC_060845	0.995516	1.41763e-11
TCONS_00007404	XLOC_004531	XLOC_004531	Novel_lncRNA	Rs449890	--	0.966565	3.11102e-07
TCONS_00007404	XLOC_004531	XLOC_004531	Novel_lncRNA	Rs101440	--	0.954878	1.36534e-06
TCONS_00007404	XLOC_004531	XLOC_004531	Novel_lncRNA	Rs098400	--	0.954265	1.45921e-06
TCONS_00007404	XLOC_004531	XLOC_004531	Novel_lncRNA	Rs230430	--	0.994018	5.97479e-11
TCONS_00007404	XLOC_004531	XLOC_004531	Novel_lncRNA	Rs448590	--	0.967312	2.78222e-07
TCONS_00007404	XLOC_004531	XLOC_004531	Novel_lncRNA	Rs301430	--	0.994018	5.97479e-11
TCONS_00007404	XLOC_004531	XLOC_004531	Novel_lncRNA	Rs140740	--	0.994018	5.97479e-11
TCONS_00007404	XLOC_004531	XLOC_004531	Novel_lncRNA	Rs133710	--	0.995569	1.33493e-11
TCONS_00007404	XLOC_004531	XLOC_004531	Novel_lncRNA	Rs442800	--	0.957118	1.06246e-06
TCONS_00007404	XLOC_004531	XLOC_004531	Novel_lncRNA	Rs334150	--	0.952283	1.79779e-06
TCONS_00007404	XLOC_004531	XLOC_004531	Novel_lncRNA	Rs377900	--	0.999743	8.78749e-18
TCONS_00007404	XLOC_004531	XLOC_004531	Novel_lncRNA	XLOC_009889	XLOC_009889	0.951993	1.8523e-06
TCONS_00007404	XLOC_004531	XLOC_004531	Novel_lncRNA	Rs324830	--	0.954666	1.3973e-06
TCONS_00007404	XLOC_004531	XLOC_004531	Novel_lncRNA	Rs520310	--	0.956668	1.11862e-06
TCONS_00007404	XLOC_004531	XLOC_004531	Novel_lncRNA	Rs493420	--	0.993774	7.2914e-11
TCONS_00007404	XLOC_004531	XLOC_004531	Novel_lncRNA	Rs194210	--	0.963473	4.81589e-07
TCONS_00007404	XLOC_004531	XLOC_004531	Novel_lncRNA	Rs211640	--	0.982423	1.28299e-08
TCONS_00007404	XLOC_004531	XLOC_004531	Novel_lncRNA	Rs107670	--	0.994018	5.97479e-11
TCONS_00007404	XLOC_004531	XLOC_004531	Novel_lncRNA	Rs169910	--	0.965356	3.70822e-07
TCONS_00007404	XLOC_004531	XLOC_004531	Novel_lncRNA	Rs419120	--	0.987023	2.83546e-09
TCONS_00007404	XLOC_004531	XLOC_004531	Novel_lncRNA	Rs051580	--	0.963	5.132e-07
TCONS_00007404	XLOC_004531	XLOC_004531	Novel_lncRNA	Rs234050	--	0.96544	3.66372e-07
TCONS_00007404	XLOC_004531	XLOC_004531	Novel_lncRNA	Rs336130	--	0.981004	1.88699e-08
TCONS_00007404	XLOC_004531	XLOC_004531	Novel_lncRNA	Rs007980	--	0.994018	5.97479e-11
TCONS_00007404	XLOC_004531	XLOC_004531	Novel_lncRNA	Rs108510	--	0.994018	5.97479e-11
TCONS_00007404	XLOC_004531	XLOC_004531	Novel_lncRNA	Rs126450	--	0.994018	5.97479e-11
TCONS_00007404	XLOC_004531	XLOC_004531	Novel_lncRNA	Rs265840	--	0.986032	4.09095e-09
TCONS_00007404	XLOC_004531	XLOC_004531	Novel_lncRNA	Rs525840	--	0.98029	2.26659e-08
TCONS_00007404	XLOC_004531	XLOC_004531	Novel_lncRNA	Rs217340	--	0.994018	5.97479e-11
TCONS_00007404	XLOC_004531	XLOC_004531	Novel_lncRNA	Rs207130	--	0.994018	5.97479e-11
TCONS_00007404	XLOC_004531	XLOC_004531	Novel_lncRNA	Rs042790	--	0.983445	9.5252e-09
TCONS_00007404	XLOC_004531	XLOC_004531	Novel_lncRNA	Rs079080	--	0.994018	5.97479e-11
TCONS_00007404	XLOC_004531	XLOC_004531	Novel_lncRNA	Rs555060	--	0.994018	5.97479e-11
TCONS_00007404	XLOC_004531	XLOC_004531	Novel_lncRNA	Rs531680	--	0.999579	1.03465e-16
TCONS_00007404	XLOC_004531	XLOC_004531	Novel_lncRNA	Rs011020	--	0.987084	2.76983e-09
TCONS_00007404	XLOC_004531	XLOC_004531	Novel_lncRNA	Rs211930	--	0.994018	5.97479e-11
TCONS_00007404	XLOC_004531	XLOC_004531	Novel_lncRNA	Rs459270	--	0.999933	1.06399e-20
TCONS_00007404	XLOC_004531	XLOC_004531	Novel_lncRNA	Rs253740	--	0.994018	5.97479e-11
TCONS_00007404	XLOC_004531	XLOC_004531	Novel_lncRNA	Rs198320	--	0.994018	5.97479e-11
TCONS_00007404	XLOC_004531	XLOC_004531	Novel_lncRNA	Rs146960	--	0.979601	2.68812e-08
TCONS_00007404	XLOC_004531	XLOC_004531	Novel_lncRNA	Rs024300	--	0.994018	5.97479e-11
TCONS_00007404	XLOC_004531	XLOC_004531	Novel_lncRNA	Rs377770	--	0.994018	5.97479e-11
TCONS_00007404	XLOC_004531	XLOC_004531	Novel_lncRNA	Rs290150	--	0.969821	1.87401e-07
TCONS_00007404	XLOC_004531	XLOC_004531	Novel_lncRNA	Rs237220	--	0.994018	5.97479e-11
TCONS_00007404	XLOC_004531	XLOC_004531	Novel_lncRNA	Rs474710	--	0.994018	5.97479e-11
TCONS_00007404	XLOC_004531	XLOC_004531	Novel_lncRNA	Rs559040	--	0.994018	5.97479e-11
TCONS_00007404	XLOC_004531	XLOC_004531	Novel_lncRNA	Rs350660	--	0.964124	4.40682e-07
TCONS_00007404	XLOC_004531	XLOC_004531	Novel_lncRNA	Rs093040	--	0.994018	5.97479e-11
TCONS_00007404	XLOC_004531	XLOC_004531	Novel_lncRNA	Rs461980	--	0.961325	6.38555e-07
TCONS_00007404	XLOC_004531	XLOC_004531	Novel_lncRNA	Rs446840	--	0.994018	5.97479e-11
TCONS_00007404	XLOC_004531	XLOC_004531	Novel_lncRNA	Rs299420	--	0.993425	9.57296e-11
TCONS_00007404	XLOC_004531	XLOC_004531	Novel_lncRNA	Rs377110	--	0.994018	5.97479e-11
TCONS_00007404	XLOC_004531	XLOC_004531	Novel_lncRNA	Rs561150	--	0.994018	5.97479e-11
TCONS_00007404	XLOC_004531	XLOC_004531	Novel_lncRNA	Rs422430	--	0.994018	5.97479e-11
TCONS_00007404	XLOC_004531	XLOC_004531	Novel_lncRNA	Rs208070	--	0.994018	5.97479e-11
TCONS_00007404	XLOC_004531	XLOC_004531	Novel_lncRNA	Rs097420	--	0.973154	1.04975e-07
TCONS_00007404	XLOC_004531	XLOC_004531	Novel_lncRNA	Rs520720	--	0.994018	5.97479e-11
TCONS_00007404	XLOC_004531	XLOC_004531	Novel_lncRNA	Rs107390	--	0.971179	1.4923e-07
TCONS_00007404	XLOC_004531	XLOC_004531	Novel_lncRNA	Rs553990	--	0.994018	5.97479e-11
TCONS_00007404	XLOC_004531	XLOC_004531	Novel_lncRNA	Rs454410	--	0.994018	5.97479e-11
TCONS_00007404	XLOC_004531	XLOC_004531	Novel_lncRNA	Rs014620	--	0.992733	1.57667e-10
TCONS_00007404	XLOC_004531	XLOC_004531	Novel_lncRNA	Rs128900	--	0.999264	1.69635e-15
TCONS_00007404	XLOC_004531	XLOC_004531	Novel_lncRNA	XLOC_076218	XLOC_076218	0.999108	4.42959e-15
TCONS_00007404	XLOC_004531	XLOC_004531	Novel_lncRNA	Rs295540	--	0.984439	7.00138e-09
TCONS_00007404	XLOC_004531	XLOC_004531	Novel_lncRNA	Rs197810	--	0.994018	5.97479e-11
TCONS_00007404	XLOC_004531	XLOC_004531	Novel_lncRNA	Rs515950	--	0.998253	1.27638e-13
TCONS_00007404	XLOC_004531	XLOC_004531	Novel_lncRNA	Rs158290	--	0.994018	5.97479e-11
TCONS_00007404	XLOC_004531	XLOC_004531	Novel_lncRNA	Rs168030	--	0.994018	5.97479e-11
TCONS_00007404	XLOC_004531	XLOC_004531	Novel_lncRNA	Rs386580	--	0.961809	6.00117e-07
TCONS_00007404	XLOC_004531	XLOC_004531	Novel_lncRNA	Rs506770	--	0.994018	5.97479e-11
TCONS_00007404	XLOC_004531	XLOC_004531	Novel_lncRNA	Rs541190	--	0.984478	6.91444e-09
TCONS_00007404	XLOC_004531	XLOC_004531	Novel_lncRNA	Rs353310	--	0.994018	5.97479e-11
TCONS_00007404	XLOC_004531	XLOC_004531	Novel_lncRNA	Rs220950	--	0.992352	2.03381e-10
TCONS_00007404	XLOC_004531	XLOC_004531	Novel_lncRNA	XLOC_034862	XLOC_034862	0.952807	1.70287e-06
TCONS_00007404	XLOC_004531	XLOC_004531	Novel_lncRNA	XLOC_098017	XLOC_098017	0.958962	8.55554e-07
TCONS_00007404	XLOC_004531	XLOC_004531	Novel_lncRNA	Rs429200	--	0.994018	5.97479e-11
TCONS_00007404	XLOC_004531	XLOC_004531	Novel_lncRNA	Rs570870	--	0.991738	2.98953e-10
TCONS_00007404	XLOC_004531	XLOC_004531	Novel_lncRNA	Rs060930	--	0.994018	5.97479e-11
TCONS_00008687	XLOC_005289	XLOC_005289	Novel_lncRNA	Rs193190	--	0.968056	2.48267e-07
TCONS_00009763	XLOC_006046	XLOC_006046	Novel_lncRNA	Rs181080	--	0.962822	5.25475e-07
TCONS_00009763	XLOC_006046	XLOC_006046	Novel_lncRNA	Rs426990	--	0.975953	6.08291e-08
TCONS_00010534	XLOC_006552	XLOC_006552	Novel_lncRNA	Rs349500	--	0.956292	1.1672e-06
TCONS_00010534	XLOC_006552	XLOC_006552	Novel_lncRNA	Rs023350	--	0.999713	1.53021e-17
TCONS_00010534	XLOC_006552	XLOC_006552	Novel_lncRNA	Rs322360	--	0.95469	1.39357e-06
TCONS_00010534	XLOC_006552	XLOC_006552	Novel_lncRNA	Rs085440	--	0.999713	1.53021e-17
TCONS_00010534	XLOC_006552	XLOC_006552	Novel_lncRNA	Rs088820	--	0.999713	1.53021e-17
TCONS_00010534	XLOC_006552	XLOC_006552	Novel_lncRNA	Rs131530	--	0.999713	1.53021e-17
TCONS_00010534	XLOC_006552	XLOC_006552	Novel_lncRNA	Rs176100	--	0.999713	1.53021e-17
TCONS_00010534	XLOC_006552	XLOC_006552	Novel_lncRNA	Rs144600	--	0.999713	1.53021e-17
TCONS_00010534	XLOC_006552	XLOC_006552	Novel_lncRNA	Rs121680	--	0.999713	1.53021e-17
TCONS_00010534	XLOC_006552	XLOC_006552	Novel_lncRNA	Rs516970	--	0.999713	1.53021e-17
TCONS_00010534	XLOC_006552	XLOC_006552	Novel_lncRNA	Rs026430	--	0.999713	1.53021e-17
TCONS_00010534	XLOC_006552	XLOC_006552	Novel_lncRNA	Rs535930	--	0.999713	1.53021e-17
TCONS_00010534	XLOC_006552	XLOC_006552	Novel_lncRNA	Rs371550	--	0.999713	1.53021e-17
TCONS_00010534	XLOC_006552	XLOC_006552	Novel_lncRNA	Rs405190	--	0.999713	1.53021e-17
TCONS_00010534	XLOC_006552	XLOC_006552	Novel_lncRNA	Rs001740	--	0.999713	1.53021e-17
TCONS_00010534	XLOC_006552	XLOC_006552	Novel_lncRNA	Rs583250	--	0.953146	1.6435e-06
TCONS_00010534	XLOC_006552	XLOC_006552	Novel_lncRNA	Rs191490	--	0.999713	1.53021e-17
TCONS_00010534	XLOC_006552	XLOC_006552	Novel_lncRNA	Rs104600	--	0.999713	1.53021e-17
TCONS_00010534	XLOC_006552	XLOC_006552	Novel_lncRNA	Rs474740	--	0.999713	1.53021e-17
TCONS_00010534	XLOC_006552	XLOC_006552	Novel_lncRNA	Rs515450	--	0.999713	1.53021e-17
TCONS_00010534	XLOC_006552	XLOC_006552	Novel_lncRNA	Rs365290	--	0.999713	1.53021e-17
TCONS_00010534	XLOC_006552	XLOC_006552	Novel_lncRNA	Rs561740	--	0.999713	1.53021e-17
TCONS_00010534	XLOC_006552	XLOC_006552	Novel_lncRNA	Rs069390	--	0.999713	1.53021e-17
TCONS_00010534	XLOC_006552	XLOC_006552	Novel_lncRNA	Rs305380	--	0.999713	1.53021e-17
TCONS_00010534	XLOC_006552	XLOC_006552	Novel_lncRNA	Rs118260	--	0.999713	1.53021e-17
TCONS_00010534	XLOC_006552	XLOC_006552	Novel_lncRNA	Rs387130	--	0.999713	1.53021e-17
TCONS_00010534	XLOC_006552	XLOC_006552	Novel_lncRNA	Rs505900	--	0.999713	1.53021e-17
TCONS_00010534	XLOC_006552	XLOC_006552	Novel_lncRNA	Rs117550	--	0.991298	3.87396e-10
TCONS_00010534	XLOC_006552	XLOC_006552	Novel_lncRNA	Rs368950	--	0.999713	1.53021e-17
TCONS_00010534	XLOC_006552	XLOC_006552	Novel_lncRNA	Rs165620	--	0.999713	1.53021e-17
TCONS_00010534	XLOC_006552	XLOC_006552	Novel_lncRNA	Rs105350	--	0.980432	2.18632e-08
TCONS_00010534	XLOC_006552	XLOC_006552	Novel_lncRNA	Rs588610	--	0.999713	1.53021e-17
TCONS_00010534	XLOC_006552	XLOC_006552	Novel_lncRNA	Rs438500	--	0.999713	1.53021e-17
TCONS_00010534	XLOC_006552	XLOC_006552	Novel_lncRNA	Rs025660	--	0.999713	1.53021e-17
TCONS_00010534	XLOC_006552	XLOC_006552	Novel_lncRNA	Rs470690	--	0.999713	1.53021e-17
TCONS_00010534	XLOC_006552	XLOC_006552	Novel_lncRNA	Rs249290	--	0.999713	1.53021e-17
TCONS_00010534	XLOC_006552	XLOC_006552	Novel_lncRNA	Rs516930	--	0.999593	8.77352e-17
TCONS_00010534	XLOC_006552	XLOC_006552	Novel_lncRNA	Rs251090	--	0.999713	1.53021e-17
TCONS_00010534	XLOC_006552	XLOC_006552	Novel_lncRNA	Rs194800	--	0.999713	1.53021e-17
TCONS_00010534	XLOC_006552	XLOC_006552	Novel_lncRNA	Rs452190	--	0.999713	1.53021e-17
TCONS_00010534	XLOC_006552	XLOC_006552	Novel_lncRNA	Rs509800	--	0.999713	1.53021e-17
TCONS_00010534	XLOC_006552	XLOC_006552	Novel_lncRNA	Rs489930	--	0.999713	1.53021e-17
TCONS_00010534	XLOC_006552	XLOC_006552	Novel_lncRNA	Rs146310	--	0.999713	1.53021e-17
TCONS_00010534	XLOC_006552	XLOC_006552	Novel_lncRNA	Rs513040	--	0.999713	1.53021e-17
TCONS_00010534	XLOC_006552	XLOC_006552	Novel_lncRNA	Rs191800	--	0.999713	1.53021e-17
TCONS_00010534	XLOC_006552	XLOC_006552	Novel_lncRNA	Rs188230	--	0.999713	1.53021e-17
TCONS_00010534	XLOC_006552	XLOC_006552	Novel_lncRNA	Rs029140	--	0.999713	1.53021e-17
TCONS_00010534	XLOC_006552	XLOC_006552	Novel_lncRNA	Rs041250	--	0.999713	1.53021e-17
TCONS_00010534	XLOC_006552	XLOC_006552	Novel_lncRNA	Rs093790	--	0.999713	1.53021e-17
TCONS_00010534	XLOC_006552	XLOC_006552	Novel_lncRNA	Rs522450	--	0.999713	1.53021e-17
TCONS_00010534	XLOC_006552	XLOC_006552	Novel_lncRNA	Rs094000	--	0.999713	1.53021e-17
TCONS_00010534	XLOC_006552	XLOC_006552	Novel_lncRNA	Rs114850	--	0.999713	1.53021e-17
TCONS_00010534	XLOC_006552	XLOC_006552	Novel_lncRNA	Rs283690	--	0.973898	9.13313e-08
TCONS_00010534	XLOC_006552	XLOC_006552	Novel_lncRNA	Rs472440	--	0.999713	1.53021e-17
TCONS_00010534	XLOC_006552	XLOC_006552	Novel_lncRNA	Rs045850	--	0.999713	1.53021e-17
TCONS_00010534	XLOC_006552	XLOC_006552	Novel_lncRNA	Rs274930	--	0.999713	1.53021e-17
TCONS_00010534	XLOC_006552	XLOC_006552	Novel_lncRNA	Rs237120	--	0.971756	1.35007e-07
TCONS_00010534	XLOC_006552	XLOC_006552	Novel_lncRNA	Rs480900	--	0.999713	1.53021e-17
TCONS_00010534	XLOC_006552	XLOC_006552	Novel_lncRNA	Rs343080	--	0.981371	1.71259e-08
TCONS_00010534	XLOC_006552	XLOC_006552	Novel_lncRNA	Rs317850	--	0.999713	1.53021e-17
TCONS_00010534	XLOC_006552	XLOC_006552	Novel_lncRNA	Rs084400	--	0.999713	1.53021e-17
TCONS_00010534	XLOC_006552	XLOC_006552	Novel_lncRNA	Rs425270	--	0.999713	1.53021e-17
TCONS_00010534	XLOC_006552	XLOC_006552	Novel_lncRNA	Rs550730	--	0.999713	1.53021e-17
TCONS_00010534	XLOC_006552	XLOC_006552	Novel_lncRNA	Rs392800	--	0.952306	1.79357e-06
TCONS_00010534	XLOC_006552	XLOC_006552	Novel_lncRNA	Rs339510	--	0.999713	1.53021e-17
TCONS_00010534	XLOC_006552	XLOC_006552	Novel_lncRNA	Rs413060	--	0.999713	1.53021e-17
TCONS_00010534	XLOC_006552	XLOC_006552	Novel_lncRNA	Rs355500	--	0.997188	1.377e-12
TCONS_00010534	XLOC_006552	XLOC_006552	Novel_lncRNA	Rs538470	--	0.993693	7.77647e-11
TCONS_00010534	XLOC_006552	XLOC_006552	Novel_lncRNA	Rs116800	--	0.999713	1.53021e-17
TCONS_00010534	XLOC_006552	XLOC_006552	Novel_lncRNA	Rs134520	--	0.999713	1.53021e-17
TCONS_00010534	XLOC_006552	XLOC_006552	Novel_lncRNA	Rs523040	--	0.999713	1.53021e-17
TCONS_00010534	XLOC_006552	XLOC_006552	Novel_lncRNA	Rs292790	--	0.999713	1.53021e-17
TCONS_00010534	XLOC_006552	XLOC_006552	Novel_lncRNA	Rs133360	--	0.999713	1.53021e-17
TCONS_00010534	XLOC_006552	XLOC_006552	Novel_lncRNA	Rs111780	--	0.999713	1.53021e-17
TCONS_00010534	XLOC_006552	XLOC_006552	Novel_lncRNA	Rs036530	--	0.999713	1.53021e-17
TCONS_00010534	XLOC_006552	XLOC_006552	Novel_lncRNA	Rs466130	--	0.999713	1.53021e-17
TCONS_00010534	XLOC_006552	XLOC_006552	Novel_lncRNA	Rs242740	--	0.999713	1.53021e-17
TCONS_00010534	XLOC_006552	XLOC_006552	Novel_lncRNA	Rs572340	--	0.999713	1.53021e-17
TCONS_00010534	XLOC_006552	XLOC_006552	Novel_lncRNA	Rs331030	--	0.999713	1.53021e-17
TCONS_00010534	XLOC_006552	XLOC_006552	Novel_lncRNA	Rs253480	--	0.999713	1.53021e-17
TCONS_00010534	XLOC_006552	XLOC_006552	Novel_lncRNA	Rs349490	--	0.999713	1.53021e-17
TCONS_00010534	XLOC_006552	XLOC_006552	Novel_lncRNA	Rs066880	--	0.999713	1.53021e-17
TCONS_00010534	XLOC_006552	XLOC_006552	Novel_lncRNA	Rs554220	--	0.999713	1.53021e-17
TCONS_00010534	XLOC_006552	XLOC_006552	Novel_lncRNA	Rs024460	--	0.999713	1.53021e-17
TCONS_00010534	XLOC_006552	XLOC_006552	Novel_lncRNA	Rs253320	--	0.999713	1.53021e-17
TCONS_00010534	XLOC_006552	XLOC_006552	Novel_lncRNA	Rs070840	--	0.999713	1.53021e-17
TCONS_00010534	XLOC_006552	XLOC_006552	Novel_lncRNA	Rs314280	--	0.999713	1.53021e-17
TCONS_00010534	XLOC_006552	XLOC_006552	Novel_lncRNA	Rs428710	--	0.999713	1.53021e-17
TCONS_00010534	XLOC_006552	XLOC_006552	Novel_lncRNA	Rs173780	--	0.999713	1.53021e-17
TCONS_00010534	XLOC_006552	XLOC_006552	Novel_lncRNA	Rs548690	--	0.999713	1.53021e-17
TCONS_00010534	XLOC_006552	XLOC_006552	Novel_lncRNA	Rs196720	--	0.999713	1.53021e-17
TCONS_00010534	XLOC_006552	XLOC_006552	Novel_lncRNA	Rs278750	--	0.999713	1.53021e-17
TCONS_00010534	XLOC_006552	XLOC_006552	Novel_lncRNA	Rs313020	--	0.999713	1.53021e-17
TCONS_00010534	XLOC_006552	XLOC_006552	Novel_lncRNA	Rs061680	--	0.999713	1.53021e-17
TCONS_00010534	XLOC_006552	XLOC_006552	Novel_lncRNA	Rs576420	--	0.987187	2.66178e-09
TCONS_00010534	XLOC_006552	XLOC_006552	Novel_lncRNA	Rs555100	--	0.96043	7.14866e-07
TCONS_00010534	XLOC_006552	XLOC_006552	Novel_lncRNA	Rs237760	--	0.999713	1.53021e-17
TCONS_00010534	XLOC_006552	XLOC_006552	Novel_lncRNA	Rs323810	--	0.970637	1.63643e-07
TCONS_00010534	XLOC_006552	XLOC_006552	Novel_lncRNA	Rs344400	--	0.999713	1.53021e-17
TCONS_00010534	XLOC_006552	XLOC_006552	Novel_lncRNA	Rs513000	--	0.999713	1.53021e-17
TCONS_00010534	XLOC_006552	XLOC_006552	Novel_lncRNA	Rs429430	--	0.999713	1.53021e-17
TCONS_00010534	XLOC_006552	XLOC_006552	Novel_lncRNA	Rs183080	--	0.999713	1.53021e-17
TCONS_00010534	XLOC_006552	XLOC_006552	Novel_lncRNA	Rs243940	--	0.999713	1.53021e-17
TCONS_00010534	XLOC_006552	XLOC_006552	Novel_lncRNA	Rs516870	--	0.999713	1.53021e-17
TCONS_00010534	XLOC_006552	XLOC_006552	Novel_lncRNA	Rs497130	--	0.999713	1.53021e-17
TCONS_00010534	XLOC_006552	XLOC_006552	Novel_lncRNA	Rs175950	--	0.999713	1.53021e-17
TCONS_00010534	XLOC_006552	XLOC_006552	Novel_lncRNA	Rs003550	--	0.999713	1.53021e-17
TCONS_00010534	XLOC_006552	XLOC_006552	Novel_lncRNA	Rs516400	--	0.999713	1.53021e-17
TCONS_00010534	XLOC_006552	XLOC_006552	Novel_lncRNA	Rs527900	--	0.999713	1.53021e-17
TCONS_00010534	XLOC_006552	XLOC_006552	Novel_lncRNA	Rs342750	--	0.999713	1.53021e-17
TCONS_00010534	XLOC_006552	XLOC_006552	Novel_lncRNA	Rs281540	--	0.999713	1.53021e-17
TCONS_00010534	XLOC_006552	XLOC_006552	Novel_lncRNA	Rs008340	--	0.999713	1.53021e-17
TCONS_00010534	XLOC_006552	XLOC_006552	Novel_lncRNA	Rs176970	--	0.999713	1.53021e-17
TCONS_00010534	XLOC_006552	XLOC_006552	Novel_lncRNA	Rs172220	--	0.999713	1.53021e-17
TCONS_00010534	XLOC_006552	XLOC_006552	Novel_lncRNA	Rs008260	--	0.999713	1.53021e-17
TCONS_00010534	XLOC_006552	XLOC_006552	Novel_lncRNA	Rs142860	--	0.999713	1.53021e-17
TCONS_00010534	XLOC_006552	XLOC_006552	Novel_lncRNA	Rs203520	--	0.999713	1.53021e-17
TCONS_00010534	XLOC_006552	XLOC_006552	Novel_lncRNA	Rs248320	--	0.972355	1.21396e-07
TCONS_00010534	XLOC_006552	XLOC_006552	Novel_lncRNA	Rs241540	--	0.999713	1.53021e-17
TCONS_00010534	XLOC_006552	XLOC_006552	Novel_lncRNA	Rs543400	--	0.999713	1.53021e-17
TCONS_00010534	XLOC_006552	XLOC_006552	Novel_lncRNA	Rs582940	--	0.999713	1.53021e-17
TCONS_00010534	XLOC_006552	XLOC_006552	Novel_lncRNA	Rs289640	--	0.999713	1.53021e-17
TCONS_00010534	XLOC_006552	XLOC_006552	Novel_lncRNA	Rs567880	--	0.999713	1.53021e-17
TCONS_00010534	XLOC_006552	XLOC_006552	Novel_lncRNA	Rs528890	--	0.999713	1.53021e-17
TCONS_00010534	XLOC_006552	XLOC_006552	Novel_lncRNA	Rs034140	--	0.999713	1.53021e-17
TCONS_00010534	XLOC_006552	XLOC_006552	Novel_lncRNA	Rs273540	--	0.999599	8.15929e-17
TCONS_00010534	XLOC_006552	XLOC_006552	Novel_lncRNA	Rs487840	--	0.999713	1.53021e-17
TCONS_00010534	XLOC_006552	XLOC_006552	Novel_lncRNA	Rs562160	--	0.99374	7.48884e-11
TCONS_00010534	XLOC_006552	XLOC_006552	Novel_lncRNA	Rs382290	--	0.999713	1.53021e-17
TCONS_00010534	XLOC_006552	XLOC_006552	Novel_lncRNA	Rs563620	--	0.999713	1.53021e-17
TCONS_00010534	XLOC_006552	XLOC_006552	Novel_lncRNA	Rs367990	--	0.999713	1.53021e-17
TCONS_00010534	XLOC_006552	XLOC_006552	Novel_lncRNA	Rs212820	--	0.999713	1.53021e-17
TCONS_00010534	XLOC_006552	XLOC_006552	Novel_lncRNA	Rs404940	--	0.999713	1.53021e-17
TCONS_00010534	XLOC_006552	XLOC_006552	Novel_lncRNA	Rs314490	--	0.999713	1.53021e-17
TCONS_00010534	XLOC_006552	XLOC_006552	Novel_lncRNA	Rs398620	--	0.999713	1.53021e-17
TCONS_00010534	XLOC_006552	XLOC_006552	Novel_lncRNA	Rs486900	--	0.999713	1.53021e-17
TCONS_00010534	XLOC_006552	XLOC_006552	Novel_lncRNA	Rs387920	--	0.999713	1.53021e-17
TCONS_00010534	XLOC_006552	XLOC_006552	Novel_lncRNA	Rs275780	--	0.999713	1.53021e-17
TCONS_00010534	XLOC_006552	XLOC_006552	Novel_lncRNA	Rs471610	--	0.999713	1.53021e-17
TCONS_00010534	XLOC_006552	XLOC_006552	Novel_lncRNA	Rs340210	--	0.999031	6.73122e-15
TCONS_00010534	XLOC_006552	XLOC_006552	Novel_lncRNA	Rs530820	--	0.999713	1.53021e-17
TCONS_00010534	XLOC_006552	XLOC_006552	Novel_lncRNA	Rs088810	--	0.999713	1.53021e-17
TCONS_00010534	XLOC_006552	XLOC_006552	Novel_lncRNA	Rs005540	--	0.999713	1.53021e-17
TCONS_00010534	XLOC_006552	XLOC_006552	Novel_lncRNA	Rs555910	--	0.961574	6.18522e-07
TCONS_00010534	XLOC_006552	XLOC_006552	Novel_lncRNA	Rs585660	--	0.999713	1.53021e-17
TCONS_00010534	XLOC_006552	XLOC_006552	Novel_lncRNA	Rs268050	--	0.999713	1.53021e-17
TCONS_00010534	XLOC_006552	XLOC_006552	Novel_lncRNA	Rs355610	--	0.999713	1.53021e-17
TCONS_00010534	XLOC_006552	XLOC_006552	Novel_lncRNA	Rs175470	--	0.999713	1.53021e-17
TCONS_00010534	XLOC_006552	XLOC_006552	Novel_lncRNA	Rs143060	--	0.999713	1.53021e-17
TCONS_00010534	XLOC_006552	XLOC_006552	Novel_lncRNA	Rs407960	--	0.999713	1.53021e-17
TCONS_00010534	XLOC_006552	XLOC_006552	Novel_lncRNA	Rs156090	--	0.999713	1.53021e-17
TCONS_00010534	XLOC_006552	XLOC_006552	Novel_lncRNA	Rs392470	--	0.999713	1.53021e-17
TCONS_00010534	XLOC_006552	XLOC_006552	Novel_lncRNA	Rs072170	--	0.999713	1.53021e-17
TCONS_00010534	XLOC_006552	XLOC_006552	Novel_lncRNA	Rs061370	--	0.999713	1.53021e-17
TCONS_00010534	XLOC_006552	XLOC_006552	Novel_lncRNA	Rs203700	--	0.999713	1.53021e-17
TCONS_00010534	XLOC_006552	XLOC_006552	Novel_lncRNA	Rs497960	--	0.999713	1.53021e-17
TCONS_00010534	XLOC_006552	XLOC_006552	Novel_lncRNA	Rs092920	--	0.999713	1.53021e-17
TCONS_00010534	XLOC_006552	XLOC_006552	Novel_lncRNA	Rs369160	--	0.999713	1.53021e-17
TCONS_00010534	XLOC_006552	XLOC_006552	Novel_lncRNA	Rs531720	--	0.999713	1.53021e-17
TCONS_00010534	XLOC_006552	XLOC_006552	Novel_lncRNA	Rs322910	--	0.999713	1.53021e-17
TCONS_00010534	XLOC_006552	XLOC_006552	Novel_lncRNA	Rs308030	--	0.968541	2.30186e-07
TCONS_00010534	XLOC_006552	XLOC_006552	Novel_lncRNA	Rs332400	--	0.999713	1.53021e-17
TCONS_00010534	XLOC_006552	XLOC_006552	Novel_lncRNA	Rs338080	--	0.999713	1.53021e-17
TCONS_00010534	XLOC_006552	XLOC_006552	Novel_lncRNA	Rs558370	--	0.999713	1.53021e-17
TCONS_00010534	XLOC_006552	XLOC_006552	Novel_lncRNA	Rs532000	--	0.999713	1.53021e-17
TCONS_00010534	XLOC_006552	XLOC_006552	Novel_lncRNA	Rs516540	--	0.999713	1.53021e-17
TCONS_00010534	XLOC_006552	XLOC_006552	Novel_lncRNA	Rs577020	--	0.999713	1.53021e-17
TCONS_00010534	XLOC_006552	XLOC_006552	Novel_lncRNA	Rs307820	--	0.999713	1.53021e-17
TCONS_00010534	XLOC_006552	XLOC_006552	Novel_lncRNA	Rs017420	--	0.999713	1.53021e-17
TCONS_00010534	XLOC_006552	XLOC_006552	Novel_lncRNA	Rs357210	--	0.999713	1.53021e-17
TCONS_00010534	XLOC_006552	XLOC_006552	Novel_lncRNA	Rs001260	--	0.997108	1.58429e-12
TCONS_00010534	XLOC_006552	XLOC_006552	Novel_lncRNA	Rs512590	--	0.999713	1.53021e-17
TCONS_00010534	XLOC_006552	XLOC_006552	Novel_lncRNA	Rs555030	--	0.957609	1.00391e-06
TCONS_00010534	XLOC_006552	XLOC_006552	Novel_lncRNA	Rs259820	--	0.999713	1.53021e-17
TCONS_00010534	XLOC_006552	XLOC_006552	Novel_lncRNA	Rs044980	--	0.999713	1.53021e-17
TCONS_00010534	XLOC_006552	XLOC_006552	Novel_lncRNA	Rs337300	--	0.999713	1.53021e-17
TCONS_00010534	XLOC_006552	XLOC_006552	Novel_lncRNA	Rs043030	--	0.980168	2.33717e-08
TCONS_00010534	XLOC_006552	XLOC_006552	Novel_lncRNA	Rs573710	--	0.999713	1.53021e-17
TCONS_00010534	XLOC_006552	XLOC_006552	Novel_lncRNA	Rs334370	--	0.999713	1.53021e-17
TCONS_00010534	XLOC_006552	XLOC_006552	Novel_lncRNA	Rs098850	--	0.999713	1.53021e-17
TCONS_00010534	XLOC_006552	XLOC_006552	Novel_lncRNA	Rs569360	--	0.999713	1.53021e-17
TCONS_00010534	XLOC_006552	XLOC_006552	Novel_lncRNA	Rs069330	--	0.999713	1.53021e-17
TCONS_00010534	XLOC_006552	XLOC_006552	Novel_lncRNA	Rs289520	--	0.999713	1.53021e-17
TCONS_00010534	XLOC_006552	XLOC_006552	Novel_lncRNA	Rs516090	--	0.999713	1.53021e-17
TCONS_00010534	XLOC_006552	XLOC_006552	Novel_lncRNA	Rs374960	--	0.999713	1.53021e-17
TCONS_00010534	XLOC_006552	XLOC_006552	Novel_lncRNA	Rs456750	--	0.999713	1.53021e-17
TCONS_00010534	XLOC_006552	XLOC_006552	Novel_lncRNA	Rs439050	--	0.999713	1.53021e-17
TCONS_00010534	XLOC_006552	XLOC_006552	Novel_lncRNA	Rs601510	--	0.960283	7.28076e-07
TCONS_00010534	XLOC_006552	XLOC_006552	Novel_lncRNA	Rs241180	--	0.999713	1.53021e-17
TCONS_00010534	XLOC_006552	XLOC_006552	Novel_lncRNA	Rs366530	--	0.999713	1.53021e-17
TCONS_00010534	XLOC_006552	XLOC_006552	Novel_lncRNA	Rs215520	--	0.971853	1.32726e-07
TCONS_00010534	XLOC_006552	XLOC_006552	Novel_lncRNA	Rs207700	--	0.999713	1.53021e-17
TCONS_00010534	XLOC_006552	XLOC_006552	Novel_lncRNA	Rs289200	--	0.999713	1.53021e-17
TCONS_00010534	XLOC_006552	XLOC_006552	Novel_lncRNA	Rs172670	--	0.999713	1.53021e-17
TCONS_00010534	XLOC_006552	XLOC_006552	Novel_lncRNA	Rs015970	--	0.999713	1.53021e-17
TCONS_00010534	XLOC_006552	XLOC_006552	Novel_lncRNA	Rs523110	--	0.999713	1.53021e-17
TCONS_00010534	XLOC_006552	XLOC_006552	Novel_lncRNA	Rs315600	--	0.999713	1.53021e-17
TCONS_00010534	XLOC_006552	XLOC_006552	Novel_lncRNA	Rs329320	--	0.97458	8.00943e-08
TCONS_00010534	XLOC_006552	XLOC_006552	Novel_lncRNA	Rs529750	--	0.999713	1.53021e-17
TCONS_00010534	XLOC_006552	XLOC_006552	Novel_lncRNA	Rs571080	--	0.955288	1.30537e-06
TCONS_00010534	XLOC_006552	XLOC_006552	Novel_lncRNA	Rs360550	--	0.999713	1.53021e-17
TCONS_00010534	XLOC_006552	XLOC_006552	Novel_lncRNA	Rs417330	--	0.999713	1.53021e-17
TCONS_00010534	XLOC_006552	XLOC_006552	Novel_lncRNA	Rs123680	--	0.999713	1.53021e-17
TCONS_00010534	XLOC_006552	XLOC_006552	Novel_lncRNA	Rs018480	--	0.999713	1.53021e-17
TCONS_00010534	XLOC_006552	XLOC_006552	Novel_lncRNA	Rs266270	--	0.999713	1.53021e-17
TCONS_00010534	XLOC_006552	XLOC_006552	Novel_lncRNA	Rs538290	--	0.999713	1.53021e-17
TCONS_00010534	XLOC_006552	XLOC_006552	Novel_lncRNA	Rs077500	--	0.999713	1.53021e-17
TCONS_00010534	XLOC_006552	XLOC_006552	Novel_lncRNA	Rs315280	--	0.999713	1.53021e-17
TCONS_00010534	XLOC_006552	XLOC_006552	Novel_lncRNA	Rs551110	--	0.999713	1.53021e-17
TCONS_00010534	XLOC_006552	XLOC_006552	Novel_lncRNA	Rs221590	--	0.971191	1.48915e-07
TCONS_00010534	XLOC_006552	XLOC_006552	Novel_lncRNA	Rs594350	--	0.999713	1.53021e-17
TCONS_00010534	XLOC_006552	XLOC_006552	Novel_lncRNA	Rs384720	--	0.999713	1.53021e-17
TCONS_00010534	XLOC_006552	XLOC_006552	Novel_lncRNA	Rs195740	--	0.999713	1.53021e-17
TCONS_00010534	XLOC_006552	XLOC_006552	Novel_lncRNA	Rs089170	--	0.999713	1.53021e-17
TCONS_00010534	XLOC_006552	XLOC_006552	Novel_lncRNA	Rs024550	--	0.999713	1.53021e-17
TCONS_00010534	XLOC_006552	XLOC_006552	Novel_lncRNA	Rs556490	--	0.999713	1.53021e-17
TCONS_00010534	XLOC_006552	XLOC_006552	Novel_lncRNA	Rs425220	--	0.999713	1.53021e-17
TCONS_00010534	XLOC_006552	XLOC_006552	Novel_lncRNA	Rs535540	--	0.972919	1.09619e-07
TCONS_00010534	XLOC_006552	XLOC_006552	Novel_lncRNA	Rs008170	--	0.999713	1.53021e-17
TCONS_00010534	XLOC_006552	XLOC_006552	Novel_lncRNA	Rs165260	--	0.999713	1.53021e-17
TCONS_00010534	XLOC_006552	XLOC_006552	Novel_lncRNA	Rs505400	--	0.999713	1.53021e-17
TCONS_00010534	XLOC_006552	XLOC_006552	Novel_lncRNA	Rs540690	--	0.999713	1.53021e-17
TCONS_00010534	XLOC_006552	XLOC_006552	Novel_lncRNA	Rs490070	--	0.999713	1.53021e-17
TCONS_00010534	XLOC_006552	XLOC_006552	Novel_lncRNA	Rs534580	--	0.999713	1.53021e-17
TCONS_00010534	XLOC_006552	XLOC_006552	Novel_lncRNA	Rs522830	--	0.999713	1.53021e-17
TCONS_00010534	XLOC_006552	XLOC_006552	Novel_lncRNA	Rs444390	--	0.999713	1.53021e-17
TCONS_00010534	XLOC_006552	XLOC_006552	Novel_lncRNA	Rs195240	--	0.999713	1.53021e-17
TCONS_00010534	XLOC_006552	XLOC_006552	Novel_lncRNA	Rs558760	--	0.969408	2.00468e-07
TCONS_00010534	XLOC_006552	XLOC_006552	Novel_lncRNA	Rs108610	--	0.999713	1.53021e-17
TCONS_00010534	XLOC_006552	XLOC_006552	Novel_lncRNA	XLOC_097720	XLOC_097720	0.999418	5.23694e-16
TCONS_00010534	XLOC_006552	XLOC_006552	Novel_lncRNA	Rs150970	--	0.961488	6.25394e-07
TCONS_00010534	XLOC_006552	XLOC_006552	Novel_lncRNA	Rs357660	--	0.979957	2.46339e-08
TCONS_00010534	XLOC_006552	XLOC_006552	Novel_lncRNA	Rs332530	--	0.999713	1.53021e-17
TCONS_00010534	XLOC_006552	XLOC_006552	Novel_lncRNA	Rs152740	--	0.999713	1.53021e-17
TCONS_00010534	XLOC_006552	XLOC_006552	Novel_lncRNA	Rs168970	--	0.999713	1.53021e-17
TCONS_00010534	XLOC_006552	XLOC_006552	Novel_lncRNA	Rs436570	--	0.999713	1.53021e-17
TCONS_00010534	XLOC_006552	XLOC_006552	Novel_lncRNA	Rs034900	--	0.999713	1.53021e-17
TCONS_00010534	XLOC_006552	XLOC_006552	Novel_lncRNA	Rs331880	--	0.999713	1.53021e-17
TCONS_00010534	XLOC_006552	XLOC_006552	Novel_lncRNA	Rs404790	--	0.999713	1.53021e-17
TCONS_00010534	XLOC_006552	XLOC_006552	Novel_lncRNA	Rs511480	--	0.999713	1.53021e-17
TCONS_00010534	XLOC_006552	XLOC_006552	Novel_lncRNA	XLOC_049076	XLOC_049076	0.981373	1.71182e-08
TCONS_00010534	XLOC_006552	XLOC_006552	Novel_lncRNA	Rs216500	--	0.999713	1.53021e-17
TCONS_00010534	XLOC_006552	XLOC_006552	Novel_lncRNA	Rs120560	--	0.999713	1.53021e-17
TCONS_00010534	XLOC_006552	XLOC_006552	Novel_lncRNA	Rs577170	--	0.999713	1.53021e-17
TCONS_00010534	XLOC_006552	XLOC_006552	Novel_lncRNA	Rs418740	--	0.999713	1.53021e-17
TCONS_00010534	XLOC_006552	XLOC_006552	Novel_lncRNA	Rs190140	--	0.999713	1.53021e-17
TCONS_00010534	XLOC_006552	XLOC_006552	Novel_lncRNA	Rs347040	--	0.999713	1.53021e-17
TCONS_00010534	XLOC_006552	XLOC_006552	Novel_lncRNA	Rs513260	--	0.999713	1.53021e-17
TCONS_00010534	XLOC_006552	XLOC_006552	Novel_lncRNA	Rs195340	--	0.955094	1.33351e-06
TCONS_00010534	XLOC_006552	XLOC_006552	Novel_lncRNA	Rs302460	--	0.999713	1.53021e-17
TCONS_00010534	XLOC_006552	XLOC_006552	Novel_lncRNA	Rs356960	--	0.999713	1.53021e-17
TCONS_00010534	XLOC_006552	XLOC_006552	Novel_lncRNA	Rs172100	--	0.999713	1.53021e-17
TCONS_00010534	XLOC_006552	XLOC_006552	Novel_lncRNA	Rs512640	--	0.999713	1.53021e-17
TCONS_00010534	XLOC_006552	XLOC_006552	Novel_lncRNA	Rs120100	--	0.999324	1.11201e-15
TCONS_00010534	XLOC_006552	XLOC_006552	Novel_lncRNA	Rs483370	--	0.999713	1.53021e-17
TCONS_00010534	XLOC_006552	XLOC_006552	Novel_lncRNA	Rs514230	--	0.999713	1.53021e-17
TCONS_00010534	XLOC_006552	XLOC_006552	Novel_lncRNA	Rs281510	--	0.999713	1.53021e-17
TCONS_00010534	XLOC_006552	XLOC_006552	Novel_lncRNA	Rs125420	--	0.999713	1.53021e-17
TCONS_00010534	XLOC_006552	XLOC_006552	Novel_lncRNA	Rs368800	--	0.999713	1.53021e-17
TCONS_00010534	XLOC_006552	XLOC_006552	Novel_lncRNA	Rs434570	--	0.95462	1.40429e-06
TCONS_00010534	XLOC_006552	XLOC_006552	Novel_lncRNA	Rs558960	--	0.999713	1.53021e-17
TCONS_00010534	XLOC_006552	XLOC_006552	Novel_lncRNA	Rs493750	--	0.999713	1.53021e-17
TCONS_00010534	XLOC_006552	XLOC_006552	Novel_lncRNA	Rs154280	--	0.999713	1.53021e-17
TCONS_00010534	XLOC_006552	XLOC_006552	Novel_lncRNA	Rs258880	--	0.99125	3.97988e-10
TCONS_00010534	XLOC_006552	XLOC_006552	Novel_lncRNA	Rs565330	--	0.97856	3.44165e-08
TCONS_00010534	XLOC_006552	XLOC_006552	Novel_lncRNA	Rs396420	--	0.999713	1.53021e-17
TCONS_00010534	XLOC_006552	XLOC_006552	Novel_lncRNA	Rs575750	--	0.999713	1.53021e-17
TCONS_00010534	XLOC_006552	XLOC_006552	Novel_lncRNA	Rs371050	--	0.999713	1.53021e-17
TCONS_00010534	XLOC_006552	XLOC_006552	Novel_lncRNA	Rs223050	--	0.999713	1.53021e-17
TCONS_00010534	XLOC_006552	XLOC_006552	Novel_lncRNA	Rs240860	--	0.999713	1.53021e-17
TCONS_00010534	XLOC_006552	XLOC_006552	Novel_lncRNA	Rs533040	--	0.999713	1.53021e-17
TCONS_00010534	XLOC_006552	XLOC_006552	Novel_lncRNA	Rs058310	--	0.999713	1.53021e-17
TCONS_00010534	XLOC_006552	XLOC_006552	Novel_lncRNA	Rs128610	--	0.999713	1.53021e-17
TCONS_00010534	XLOC_006552	XLOC_006552	Novel_lncRNA	Rs337410	--	0.999713	1.53021e-17
TCONS_00010534	XLOC_006552	XLOC_006552	Novel_lncRNA	Rs270340	--	0.956419	1.15056e-06
TCONS_00010534	XLOC_006552	XLOC_006552	Novel_lncRNA	Rs308970	--	0.999713	1.53021e-17
TCONS_00010534	XLOC_006552	XLOC_006552	Novel_lncRNA	Rs186880	--	0.999713	1.53021e-17
TCONS_00010534	XLOC_006552	XLOC_006552	Novel_lncRNA	Rs013480	--	0.999713	1.53021e-17
TCONS_00010534	XLOC_006552	XLOC_006552	Novel_lncRNA	Rs359110	--	0.977045	4.83046e-08
TCONS_00010534	XLOC_006552	XLOC_006552	Novel_lncRNA	Rs478410	--	0.999713	1.53021e-17
TCONS_00010534	XLOC_006552	XLOC_006552	Novel_lncRNA	Rs298570	--	0.999713	1.53021e-17
TCONS_00010534	XLOC_006552	XLOC_006552	Novel_lncRNA	Rs441070	--	0.999713	1.53021e-17
TCONS_00010534	XLOC_006552	XLOC_006552	Novel_lncRNA	Rs321700	--	0.999713	1.53021e-17
TCONS_00010534	XLOC_006552	XLOC_006552	Novel_lncRNA	Rs076520	--	0.999713	1.53021e-17
TCONS_00010534	XLOC_006552	XLOC_006552	Novel_lncRNA	Rs536860	--	0.95692	1.08685e-06
TCONS_00010534	XLOC_006552	XLOC_006552	Novel_lncRNA	Rs534240	--	0.999713	1.53021e-17
TCONS_00010534	XLOC_006552	XLOC_006552	Novel_lncRNA	Rs555870	--	0.999713	1.53021e-17
TCONS_00010534	XLOC_006552	XLOC_006552	Novel_lncRNA	Rs249970	--	0.999713	1.53021e-17
TCONS_00010534	XLOC_006552	XLOC_006552	Novel_lncRNA	Rs549350	--	0.999713	1.53021e-17
TCONS_00010534	XLOC_006552	XLOC_006552	Novel_lncRNA	Rs114500	--	0.999713	1.53021e-17
TCONS_00010534	XLOC_006552	XLOC_006552	Novel_lncRNA	Rs354720	--	0.999713	1.53021e-17
TCONS_00010534	XLOC_006552	XLOC_006552	Novel_lncRNA	Rs568390	--	0.999713	1.53021e-17
TCONS_00010534	XLOC_006552	XLOC_006552	Novel_lncRNA	Rs543370	--	0.999713	1.53021e-17
TCONS_00010534	XLOC_006552	XLOC_006552	Novel_lncRNA	Rs304520	--	0.999713	1.53021e-17
TCONS_00010534	XLOC_006552	XLOC_006552	Novel_lncRNA	Rs357260	--	0.999713	1.53021e-17
TCONS_00010534	XLOC_006552	XLOC_006552	Novel_lncRNA	Rs174230	--	0.999713	1.53021e-17
TCONS_00010534	XLOC_006552	XLOC_006552	Novel_lncRNA	Rs475700	--	0.999713	1.53021e-17
TCONS_00010534	XLOC_006552	XLOC_006552	Novel_lncRNA	Rs037090	--	0.999713	1.53021e-17
TCONS_00010534	XLOC_006552	XLOC_006552	Novel_lncRNA	Rs416760	--	0.999713	1.53021e-17
TCONS_00010534	XLOC_006552	XLOC_006552	Novel_lncRNA	Rs097290	--	0.999713	1.53021e-17
TCONS_00010534	XLOC_006552	XLOC_006552	Novel_lncRNA	Rs181560	--	0.999713	1.53021e-17
TCONS_00010534	XLOC_006552	XLOC_006552	Novel_lncRNA	Rs250200	--	0.999713	1.53021e-17
TCONS_00010534	XLOC_006552	XLOC_006552	Novel_lncRNA	XLOC_095670	XLOC_095670	0.997898	3.22197e-13
TCONS_00010534	XLOC_006552	XLOC_006552	Novel_lncRNA	Rs439040	--	0.999713	1.53021e-17
TCONS_00010534	XLOC_006552	XLOC_006552	Novel_lncRNA	Rs042170	--	0.999713	1.53021e-17
TCONS_00010534	XLOC_006552	XLOC_006552	Novel_lncRNA	Rs405820	--	0.999713	1.53021e-17
TCONS_00010534	XLOC_006552	XLOC_006552	Novel_lncRNA	Rs531440	--	0.999713	1.53021e-17
TCONS_00010534	XLOC_006552	XLOC_006552	Novel_lncRNA	Rs063200	--	0.999713	1.53021e-17
TCONS_00010534	XLOC_006552	XLOC_006552	Novel_lncRNA	Rs529510	--	0.999713	1.53021e-17
TCONS_00010534	XLOC_006552	XLOC_006552	Novel_lncRNA	Rs392180	--	0.999713	1.53021e-17
TCONS_00010534	XLOC_006552	XLOC_006552	Novel_lncRNA	Rs348010	--	0.999713	1.53021e-17
TCONS_00010534	XLOC_006552	XLOC_006552	Novel_lncRNA	Rs033880	--	0.999713	1.53021e-17
TCONS_00010534	XLOC_006552	XLOC_006552	Novel_lncRNA	Rs470070	--	0.999713	1.53021e-17
TCONS_00010534	XLOC_006552	XLOC_006552	Novel_lncRNA	Rs210150	--	0.999713	1.53021e-17
TCONS_00010534	XLOC_006552	XLOC_006552	Novel_lncRNA	Rs201990	--	0.999713	1.53021e-17
TCONS_00010534	XLOC_006552	XLOC_006552	Novel_lncRNA	Rs095870	--	0.999713	1.53021e-17
TCONS_00010534	XLOC_006552	XLOC_006552	Novel_lncRNA	Rs133490	--	0.999713	1.53021e-17
TCONS_00010534	XLOC_006552	XLOC_006552	Novel_lncRNA	Rs190510	--	0.999713	1.53021e-17
TCONS_00010534	XLOC_006552	XLOC_006552	Novel_lncRNA	Rs370090	--	0.999713	1.53021e-17
TCONS_00010534	XLOC_006552	XLOC_006552	Novel_lncRNA	Rs083770	--	0.999713	1.53021e-17
TCONS_00010534	XLOC_006552	XLOC_006552	Novel_lncRNA	Rs302150	--	0.999713	1.53021e-17
TCONS_00010534	XLOC_006552	XLOC_006552	Novel_lncRNA	Rs268080	--	0.999713	1.53021e-17
TCONS_00010534	XLOC_006552	XLOC_006552	Novel_lncRNA	Rs350590	--	0.999713	1.53021e-17
TCONS_00010534	XLOC_006552	XLOC_006552	Novel_lncRNA	Rs471370	--	0.999713	1.53021e-17
TCONS_00010534	XLOC_006552	XLOC_006552	Novel_lncRNA	Rs157590	--	0.999713	1.53021e-17
TCONS_00010534	XLOC_006552	XLOC_006552	Novel_lncRNA	Rs247780	--	0.999713	1.53021e-17
TCONS_00010534	XLOC_006552	XLOC_006552	Novel_lncRNA	Rs378350	--	0.999713	1.53021e-17
TCONS_00010534	XLOC_006552	XLOC_006552	Novel_lncRNA	Rs551230	--	0.999713	1.53021e-17
TCONS_00010534	XLOC_006552	XLOC_006552	Novel_lncRNA	Rs311910	--	0.999713	1.53021e-17
TCONS_00010534	XLOC_006552	XLOC_006552	Novel_lncRNA	Rs535570	--	0.999713	1.53021e-17
TCONS_00010534	XLOC_006552	XLOC_006552	Novel_lncRNA	Rs519420	--	0.999713	1.53021e-17
TCONS_00010534	XLOC_006552	XLOC_006552	Novel_lncRNA	Rs013420	--	0.999713	1.53021e-17
TCONS_00010534	XLOC_006552	XLOC_006552	Novel_lncRNA	Rs347220	--	0.999713	1.53021e-17
TCONS_00010534	XLOC_006552	XLOC_006552	Novel_lncRNA	Rs471450	--	0.999713	1.53021e-17
TCONS_00010534	XLOC_006552	XLOC_006552	Novel_lncRNA	Rs104380	--	0.999713	1.53021e-17
TCONS_00010534	XLOC_006552	XLOC_006552	Novel_lncRNA	Rs585160	--	0.999713	1.53021e-17
TCONS_00010534	XLOC_006552	XLOC_006552	Novel_lncRNA	Rs318250	--	0.955735	1.24233e-06
TCONS_00010534	XLOC_006552	XLOC_006552	Novel_lncRNA	Rs394450	--	0.999713	1.53021e-17
TCONS_00010534	XLOC_006552	XLOC_006552	Novel_lncRNA	Rs558280	--	0.999713	1.53021e-17
TCONS_00010534	XLOC_006552	XLOC_006552	Novel_lncRNA	Rs092900	--	0.992244	2.1822e-10
TCONS_00010534	XLOC_006552	XLOC_006552	Novel_lncRNA	Rs320300	--	0.999713	1.53021e-17
TCONS_00010534	XLOC_006552	XLOC_006552	Novel_lncRNA	Rs258820	--	0.99417	5.25249e-11
TCONS_00010534	XLOC_006552	XLOC_006552	Novel_lncRNA	Rs148920	--	0.999713	1.53021e-17
TCONS_00010534	XLOC_006552	XLOC_006552	Novel_lncRNA	Rs504050	--	0.999713	1.53021e-17
TCONS_00010534	XLOC_006552	XLOC_006552	Novel_lncRNA	Rs205770	--	0.999713	1.53021e-17
TCONS_00010534	XLOC_006552	XLOC_006552	Novel_lncRNA	Rs194840	--	0.999713	1.53021e-17
TCONS_00010534	XLOC_006552	XLOC_006552	Novel_lncRNA	Rs178960	--	0.999713	1.53021e-17
TCONS_00010534	XLOC_006552	XLOC_006552	Novel_lncRNA	Rs388270	--	0.999713	1.53021e-17
TCONS_00010534	XLOC_006552	XLOC_006552	Novel_lncRNA	Rs235560	--	0.999713	1.53021e-17
TCONS_00010534	XLOC_006552	XLOC_006552	Novel_lncRNA	Rs263030	--	0.990943	4.72609e-10
TCONS_00010534	XLOC_006552	XLOC_006552	Novel_lncRNA	Rs444740	--	0.999713	1.53021e-17
TCONS_00010534	XLOC_006552	XLOC_006552	Novel_lncRNA	Rs611150	--	0.999713	1.53021e-17
TCONS_00010534	XLOC_006552	XLOC_006552	Novel_lncRNA	Rs146350	--	0.999713	1.53021e-17
TCONS_00010534	XLOC_006552	XLOC_006552	Novel_lncRNA	Rs475750	--	0.999713	1.53021e-17
TCONS_00010534	XLOC_006552	XLOC_006552	Novel_lncRNA	Rs329800	--	0.999713	1.53021e-17
TCONS_00010534	XLOC_006552	XLOC_006552	Novel_lncRNA	Rs124900	--	0.999713	1.53021e-17
TCONS_00010534	XLOC_006552	XLOC_006552	Novel_lncRNA	Rs516920	--	0.999713	1.53021e-17
TCONS_00010534	XLOC_006552	XLOC_006552	Novel_lncRNA	Rs286770	--	0.999713	1.53021e-17
TCONS_00010534	XLOC_006552	XLOC_006552	Novel_lncRNA	Rs356870	--	0.999713	1.53021e-17
TCONS_00010534	XLOC_006552	XLOC_006552	Novel_lncRNA	Rs380520	--	0.999713	1.53021e-17
TCONS_00010534	XLOC_006552	XLOC_006552	Novel_lncRNA	Rs435860	--	0.999713	1.53021e-17
TCONS_00010534	XLOC_006552	XLOC_006552	Novel_lncRNA	Rs570440	--	0.999713	1.53021e-17
TCONS_00010534	XLOC_006552	XLOC_006552	Novel_lncRNA	Rs370610	--	0.999713	1.53021e-17
TCONS_00010534	XLOC_006552	XLOC_006552	Novel_lncRNA	Rs074900	--	0.97279	1.1222e-07
TCONS_00010534	XLOC_006552	XLOC_006552	Novel_lncRNA	Rs336260	--	0.954393	1.43916e-06
TCONS_00010534	XLOC_006552	XLOC_006552	Novel_lncRNA	Rs029970	--	0.999713	1.53021e-17
TCONS_00010534	XLOC_006552	XLOC_006552	Novel_lncRNA	Rs118890	--	0.999713	1.53021e-17
TCONS_00010534	XLOC_006552	XLOC_006552	Novel_lncRNA	Rs125610	--	0.999713	1.53021e-17
TCONS_00010534	XLOC_006552	XLOC_006552	Novel_lncRNA	Rs123970	--	0.999713	1.53021e-17
TCONS_00010534	XLOC_006552	XLOC_006552	Novel_lncRNA	Rs530430	--	0.999713	1.53021e-17
TCONS_00010534	XLOC_006552	XLOC_006552	Novel_lncRNA	Rs445940	--	0.999713	1.53021e-17
TCONS_00010534	XLOC_006552	XLOC_006552	Novel_lncRNA	Rs067620	--	0.999713	1.53021e-17
TCONS_00010534	XLOC_006552	XLOC_006552	Novel_lncRNA	Rs423120	--	0.999713	1.53021e-17
TCONS_00010534	XLOC_006552	XLOC_006552	Novel_lncRNA	Rs541300	--	0.999713	1.53021e-17
TCONS_00010534	XLOC_006552	XLOC_006552	Novel_lncRNA	Rs118000	--	0.999713	1.53021e-17
TCONS_00010534	XLOC_006552	XLOC_006552	Novel_lncRNA	Rs216080	--	0.999713	1.53021e-17
TCONS_00010534	XLOC_006552	XLOC_006552	Novel_lncRNA	Rs400840	--	0.999713	1.53021e-17
TCONS_00010534	XLOC_006552	XLOC_006552	Novel_lncRNA	Rs535970	--	0.989168	1.15341e-09
TCONS_00010534	XLOC_006552	XLOC_006552	Novel_lncRNA	Rs332260	--	0.999713	1.53021e-17
TCONS_00010534	XLOC_006552	XLOC_006552	Novel_lncRNA	Rs034270	--	0.999713	1.53021e-17
TCONS_00010534	XLOC_006552	XLOC_006552	Novel_lncRNA	Rs566930	--	0.999728	1.16799e-17
TCONS_00010534	XLOC_006552	XLOC_006552	Novel_lncRNA	Rs148070	--	0.999713	1.53021e-17
TCONS_00010534	XLOC_006552	XLOC_006552	Novel_lncRNA	Rs110620	--	0.999713	1.53021e-17
TCONS_00010534	XLOC_006552	XLOC_006552	Novel_lncRNA	Rs192180	--	0.999713	1.53021e-17
TCONS_00010534	XLOC_006552	XLOC_006552	Novel_lncRNA	Rs234180	--	0.999713	1.53021e-17
TCONS_00010534	XLOC_006552	XLOC_006552	Novel_lncRNA	Rs414390	--	0.970858	1.57624e-07
TCONS_00010534	XLOC_006552	XLOC_006552	Novel_lncRNA	Rs603150	--	0.999713	1.53021e-17
TCONS_00010534	XLOC_006552	XLOC_006552	Novel_lncRNA	Rs077250	--	0.999713	1.53021e-17
TCONS_00010534	XLOC_006552	XLOC_006552	Novel_lncRNA	Rs002510	--	0.999713	1.53021e-17
TCONS_00010534	XLOC_006552	XLOC_006552	Novel_lncRNA	Rs130810	--	0.999713	1.53021e-17
TCONS_00010534	XLOC_006552	XLOC_006552	Novel_lncRNA	Rs490020	--	0.999713	1.53021e-17
TCONS_00010534	XLOC_006552	XLOC_006552	Novel_lncRNA	Rs093540	--	0.999713	1.53021e-17
TCONS_00010534	XLOC_006552	XLOC_006552	Novel_lncRNA	Rs072820	--	0.999713	1.53021e-17
TCONS_00010534	XLOC_006552	XLOC_006552	Novel_lncRNA	Rs321650	--	0.999713	1.53021e-17
TCONS_00010534	XLOC_006552	XLOC_006552	Novel_lncRNA	Rs457390	--	0.999713	1.53021e-17
TCONS_00010534	XLOC_006552	XLOC_006552	Novel_lncRNA	Rs602150	--	0.996517	4.01429e-12
TCONS_00010534	XLOC_006552	XLOC_006552	Novel_lncRNA	Rs402880	--	0.999713	1.53021e-17
TCONS_00010534	XLOC_006552	XLOC_006552	Novel_lncRNA	Rs392920	--	0.96301	5.12487e-07
TCONS_00010534	XLOC_006552	XLOC_006552	Novel_lncRNA	Rs111140	--	0.999713	1.53021e-17
TCONS_00010534	XLOC_006552	XLOC_006552	Novel_lncRNA	Rs589530	--	0.999713	1.53021e-17
TCONS_00010534	XLOC_006552	XLOC_006552	Novel_lncRNA	Rs165200	--	0.950173	2.22408e-06
TCONS_00010534	XLOC_006552	XLOC_006552	Novel_lncRNA	Rs508350	--	0.999713	1.53021e-17
TCONS_00010534	XLOC_006552	XLOC_006552	Novel_lncRNA	Rs244910	--	0.999713	1.53021e-17
TCONS_00010534	XLOC_006552	XLOC_006552	Novel_lncRNA	Rs008150	--	0.999713	1.53021e-17
TCONS_00010534	XLOC_006552	XLOC_006552	Novel_lncRNA	Rs549570	--	0.999713	1.53021e-17
TCONS_00010534	XLOC_006552	XLOC_006552	Novel_lncRNA	Rs175620	--	0.999713	1.53021e-17
TCONS_00010534	XLOC_006552	XLOC_006552	Novel_lncRNA	Rs444840	--	0.999713	1.53021e-17
TCONS_00010534	XLOC_006552	XLOC_006552	Novel_lncRNA	Rs584490	--	0.999713	1.53021e-17
TCONS_00010534	XLOC_006552	XLOC_006552	Novel_lncRNA	Rs333590	--	0.999713	1.53021e-17
TCONS_00010534	XLOC_006552	XLOC_006552	Novel_lncRNA	Rs331780	--	0.999713	1.53021e-17
TCONS_00010534	XLOC_006552	XLOC_006552	Novel_lncRNA	Rs303030	--	0.999713	1.53021e-17
TCONS_00010534	XLOC_006552	XLOC_006552	Novel_lncRNA	Rs216200	--	0.999713	1.53021e-17
TCONS_00010534	XLOC_006552	XLOC_006552	Novel_lncRNA	Rs063980	--	0.999713	1.53021e-17
TCONS_00010534	XLOC_006552	XLOC_006552	Novel_lncRNA	Rs555110	--	0.999713	1.53021e-17
TCONS_00010534	XLOC_006552	XLOC_006552	Novel_lncRNA	Rs581810	--	0.990072	7.4721e-10
TCONS_00010534	XLOC_006552	XLOC_006552	Novel_lncRNA	Rs415000	--	0.999708	1.67662e-17
TCONS_00010534	XLOC_006552	XLOC_006552	Novel_lncRNA	Rs193090	--	0.999713	1.53021e-17
TCONS_00010534	XLOC_006552	XLOC_006552	Novel_lncRNA	Rs489230	--	0.999713	1.53021e-17
TCONS_00010534	XLOC_006552	XLOC_006552	Novel_lncRNA	Rs519710	--	0.999713	1.53021e-17
TCONS_00010534	XLOC_006552	XLOC_006552	Novel_lncRNA	Rs277480	--	0.999713	1.53021e-17
TCONS_00010534	XLOC_006552	XLOC_006552	Novel_lncRNA	Rs316000	--	0.952442	1.76854e-06
TCONS_00010534	XLOC_006552	XLOC_006552	Novel_lncRNA	Rs581260	--	0.999713	1.53021e-17
TCONS_00010534	XLOC_006552	XLOC_006552	Novel_lncRNA	Rs407000	--	0.999713	1.53021e-17
TCONS_00010534	XLOC_006552	XLOC_006552	Novel_lncRNA	Rs550900	--	0.999713	1.53021e-17
TCONS_00010534	XLOC_006552	XLOC_006552	Novel_lncRNA	Rs052290	--	0.999713	1.53021e-17
TCONS_00010534	XLOC_006552	XLOC_006552	Novel_lncRNA	Rs108930	--	0.999713	1.53021e-17
TCONS_00010534	XLOC_006552	XLOC_006552	Novel_lncRNA	Rs113190	--	0.999713	1.53021e-17
TCONS_00010534	XLOC_006552	XLOC_006552	Novel_lncRNA	Rs162460	--	0.999713	1.53021e-17
TCONS_00010534	XLOC_006552	XLOC_006552	Novel_lncRNA	Rs266280	--	0.999713	1.53021e-17
TCONS_00010534	XLOC_006552	XLOC_006552	Novel_lncRNA	Rs436270	--	0.999713	1.53021e-17
TCONS_00010534	XLOC_006552	XLOC_006552	Novel_lncRNA	Rs314430	--	0.999713	1.53021e-17
TCONS_00010534	XLOC_006552	XLOC_006552	Novel_lncRNA	Rs234500	--	0.999713	1.53021e-17
TCONS_00010534	XLOC_006552	XLOC_006552	Novel_lncRNA	Rs100980	--	0.982396	1.29271e-08
TCONS_00010534	XLOC_006552	XLOC_006552	Novel_lncRNA	Rs521950	--	0.999713	1.53021e-17
TCONS_00010534	XLOC_006552	XLOC_006552	Novel_lncRNA	Rs328030	--	0.999713	1.53021e-17
TCONS_00010534	XLOC_006552	XLOC_006552	Novel_lncRNA	Rs157190	--	0.999713	1.53021e-17
TCONS_00010534	XLOC_006552	XLOC_006552	Novel_lncRNA	Rs535460	--	0.999713	1.53021e-17
TCONS_00010534	XLOC_006552	XLOC_006552	Novel_lncRNA	Rs428240	--	0.999713	1.53021e-17
TCONS_00010534	XLOC_006552	XLOC_006552	Novel_lncRNA	Rs423020	--	0.999713	1.53021e-17
TCONS_00010534	XLOC_006552	XLOC_006552	Novel_lncRNA	Rs246170	--	0.999713	1.53021e-17
TCONS_00010534	XLOC_006552	XLOC_006552	Novel_lncRNA	Rs453410	--	0.999713	1.53021e-17
TCONS_00010534	XLOC_006552	XLOC_006552	Novel_lncRNA	Rs066570	--	0.962973	5.15067e-07
TCONS_00010534	XLOC_006552	XLOC_006552	Novel_lncRNA	Rs491650	--	0.957881	9.72578e-07
TCONS_00010534	XLOC_006552	XLOC_006552	Novel_lncRNA	Rs029840	--	0.999713	1.53021e-17
TCONS_00010534	XLOC_006552	XLOC_006552	Novel_lncRNA	Rs461290	--	0.999713	1.53021e-17
TCONS_00010534	XLOC_006552	XLOC_006552	Novel_lncRNA	Rs243470	--	0.999713	1.53021e-17
TCONS_00010534	XLOC_006552	XLOC_006552	Novel_lncRNA	Rs533150	--	0.999713	1.53021e-17
TCONS_00010534	XLOC_006552	XLOC_006552	Novel_lncRNA	Rs142670	--	0.999713	1.53021e-17
TCONS_00010534	XLOC_006552	XLOC_006552	Novel_lncRNA	Rs113630	--	0.999713	1.53021e-17
TCONS_00010534	XLOC_006552	XLOC_006552	Novel_lncRNA	Rs312830	--	0.999713	1.53021e-17
TCONS_00010534	XLOC_006552	XLOC_006552	Novel_lncRNA	Rs089430	--	0.999713	1.53021e-17
TCONS_00010534	XLOC_006552	XLOC_006552	Novel_lncRNA	Rs251440	--	0.999713	1.53021e-17
TCONS_00010534	XLOC_006552	XLOC_006552	Novel_lncRNA	Rs508870	--	0.999713	1.53021e-17
TCONS_00010534	XLOC_006552	XLOC_006552	Novel_lncRNA	Rs299320	--	0.999713	1.53021e-17
TCONS_00010534	XLOC_006552	XLOC_006552	Novel_lncRNA	Rs186990	--	0.999713	1.53021e-17
TCONS_00010534	XLOC_006552	XLOC_006552	Novel_lncRNA	Rs278700	--	0.999713	1.53021e-17
TCONS_00010555	XLOC_006567	XLOC_006567	Novel_lncRNA	Rs068450	--	0.981986	1.44942e-08
TCONS_00010555	XLOC_006567	XLOC_006567	Novel_lncRNA	Rs351650	--	0.950776	2.09501e-06
TCONS_00010555	XLOC_006567	XLOC_006567	Novel_lncRNA	Rs280680	--	0.991832	2.82429e-10
TCONS_00010555	XLOC_006567	XLOC_006567	Novel_lncRNA	Rs450120	--	0.98934	1.06472e-09
TCONS_00010555	XLOC_006567	XLOC_006567	Novel_lncRNA	Rs068510	--	0.986414	3.56383e-09
TCONS_00010555	XLOC_006567	XLOC_006567	Novel_lncRNA	Rs142560	--	0.980483	2.15829e-08
TCONS_00010555	XLOC_006567	XLOC_006567	Novel_lncRNA	Rs452020	--	0.962626	5.39317e-07
TCONS_00012416	XLOC_007765	XLOC_007765	Novel_lncRNA	XLOC_047805	XLOC_047805	0.956171	1.18327e-06
TCONS_00012416	XLOC_007765	XLOC_007765	Novel_lncRNA	Rs284020	--	0.991633	3.18516e-10
TCONS_00012416	XLOC_007765	XLOC_007765	Novel_lncRNA	Rs375840	--	0.991886	2.73319e-10
TCONS_00012416	XLOC_007765	XLOC_007765	Novel_lncRNA	Rs135950	--	0.972425	1.19879e-07
TCONS_00012416	XLOC_007765	XLOC_007765	Novel_lncRNA	Rs176310	--	0.953073	1.65611e-06
TCONS_00012416	XLOC_007765	XLOC_007765	Novel_lncRNA	Rs053270	--	0.991135	4.2473e-10
TCONS_00012416	XLOC_007765	XLOC_007765	Novel_lncRNA	Rs303380	--	0.957756	9.86874e-07
TCONS_00012416	XLOC_007765	XLOC_007765	Novel_lncRNA	Rs126030	--	0.952023	1.84665e-06
TCONS_00012416	XLOC_007765	XLOC_007765	Novel_lncRNA	Rs411380	--	0.954407	1.43704e-06
TCONS_00012416	XLOC_007765	XLOC_007765	Novel_lncRNA	Rs469940	--	0.982526	1.24586e-08
TCONS_00012416	XLOC_007765	XLOC_007765	Novel_lncRNA	XLOC_102548	XLOC_102548	0.959963	7.57409e-07
TCONS_00012416	XLOC_007765	XLOC_007765	Novel_lncRNA	Rs604450	--	0.991328	3.80719e-10
TCONS_00012416	XLOC_007765	XLOC_007765	Novel_lncRNA	Rs240290	--	0.973488	9.86637e-08
TCONS_00012416	XLOC_007765	XLOC_007765	Novel_lncRNA	Rs369010	--	0.967756	2.60026e-07
TCONS_00012416	XLOC_007765	XLOC_007765	Novel_lncRNA	Rs043040	--	0.980238	2.29612e-08
TCONS_00012416	XLOC_007765	XLOC_007765	Novel_lncRNA	Rs508230	--	0.980848	1.96526e-08
TCONS_00013180	XLOC_008273	XLOC_008273	Novel_lncRNA	Rs557940	--	0.950736	2.10325e-06
TCONS_00013715	XLOC_008662	XLOC_008662	Novel_lncRNA	Rs094980	--	0.952454	1.76646e-06
TCONS_00013715	XLOC_008662	XLOC_008662	Novel_lncRNA	Rs000090	--	0.952478	1.76202e-06
TCONS_00013715	XLOC_008662	XLOC_008662	Novel_lncRNA	Rs211140	--	0.951782	1.89273e-06
TCONS_00013715	XLOC_008662	XLOC_008662	Novel_lncRNA	Rs492840	--	0.95888	8.64039e-07
TCONS_00013715	XLOC_008662	XLOC_008662	Novel_lncRNA	Rs214220	--	0.95505	1.33994e-06
TCONS_00013716	XLOC_008662	XLOC_008662	Novel_lncRNA	Rs397930	--	0.955647	1.25453e-06
TCONS_00013716	XLOC_008662	XLOC_008662	Novel_lncRNA	Rs535380	--	0.961414	6.31321e-07
TCONS_00013716	XLOC_008662	XLOC_008662	Novel_lncRNA	Rs469700	--	0.955647	1.25453e-06
TCONS_00013716	XLOC_008662	XLOC_008662	Novel_lncRNA	Rs281450	--	0.955647	1.25453e-06
TCONS_00013716	XLOC_008662	XLOC_008662	Novel_lncRNA	Rs354280	--	0.955647	1.25453e-06
TCONS_00013716	XLOC_008662	XLOC_008662	Novel_lncRNA	Rs523960	--	0.955647	1.25453e-06
TCONS_00013716	XLOC_008662	XLOC_008662	Novel_lncRNA	Rs236650	--	0.955647	1.25453e-06
TCONS_00013716	XLOC_008662	XLOC_008662	Novel_lncRNA	Rs066060	--	0.955647	1.25453e-06
TCONS_00013716	XLOC_008662	XLOC_008662	Novel_lncRNA	Rs174890	--	0.955647	1.25453e-06
TCONS_00013716	XLOC_008662	XLOC_008662	Novel_lncRNA	Rs109320	--	0.955647	1.25453e-06
TCONS_00013716	XLOC_008662	XLOC_008662	Novel_lncRNA	Rs038740	--	0.955647	1.25453e-06
TCONS_00013716	XLOC_008662	XLOC_008662	Novel_lncRNA	Rs094460	--	0.955647	1.25453e-06
TCONS_00013716	XLOC_008662	XLOC_008662	Novel_lncRNA	Rs111100	--	0.955647	1.25453e-06
TCONS_00013716	XLOC_008662	XLOC_008662	Novel_lncRNA	Rs032060	--	0.955647	1.25453e-06
TCONS_00013716	XLOC_008662	XLOC_008662	Novel_lncRNA	Rs371450	--	0.955647	1.25453e-06
TCONS_00013716	XLOC_008662	XLOC_008662	Novel_lncRNA	Rs294890	--	0.955647	1.25453e-06
TCONS_00013716	XLOC_008662	XLOC_008662	Novel_lncRNA	Rs181440	--	0.955647	1.25453e-06
TCONS_00013716	XLOC_008662	XLOC_008662	Novel_lncRNA	Rs169790	--	0.955647	1.25453e-06
TCONS_00013716	XLOC_008662	XLOC_008662	Novel_lncRNA	Rs554280	--	0.955647	1.25453e-06
TCONS_00013716	XLOC_008662	XLOC_008662	Novel_lncRNA	Rs131220	--	0.955647	1.25453e-06
TCONS_00013716	XLOC_008662	XLOC_008662	Novel_lncRNA	Rs481640	--	0.955647	1.25453e-06
TCONS_00013716	XLOC_008662	XLOC_008662	Novel_lncRNA	Rs050070	--	0.955647	1.25453e-06
TCONS_00013716	XLOC_008662	XLOC_008662	Novel_lncRNA	XLOC_045589	XLOC_045589	0.950422	2.1701e-06
TCONS_00013716	XLOC_008662	XLOC_008662	Novel_lncRNA	Rs443100	--	0.955647	1.25453e-06
TCONS_00013716	XLOC_008662	XLOC_008662	Novel_lncRNA	Rs220520	--	0.955647	1.25453e-06
TCONS_00013716	XLOC_008662	XLOC_008662	Novel_lncRNA	Rs338650	--	0.955647	1.25453e-06
TCONS_00013716	XLOC_008662	XLOC_008662	Novel_lncRNA	Rs143710	--	0.955647	1.25453e-06
TCONS_00013716	XLOC_008662	XLOC_008662	Novel_lncRNA	Rs242620	--	0.955522	1.27208e-06
TCONS_00013716	XLOC_008662	XLOC_008662	Novel_lncRNA	Rs367140	--	0.955647	1.25453e-06
TCONS_00013716	XLOC_008662	XLOC_008662	Novel_lncRNA	Rs323930	--	0.955647	1.25453e-06
TCONS_00013716	XLOC_008662	XLOC_008662	Novel_lncRNA	Rs268210	--	0.972748	1.1308e-07
TCONS_00013716	XLOC_008662	XLOC_008662	Novel_lncRNA	Rs519210	--	0.955647	1.25453e-06
TCONS_00013716	XLOC_008662	XLOC_008662	Novel_lncRNA	Rs123360	--	0.95338	1.60353e-06
TCONS_00013716	XLOC_008662	XLOC_008662	Novel_lncRNA	Rs553270	--	0.955647	1.25453e-06
TCONS_00013716	XLOC_008662	XLOC_008662	Novel_lncRNA	Rs599460	--	0.955647	1.25453e-06
TCONS_00013716	XLOC_008662	XLOC_008662	Novel_lncRNA	Rs338710	--	0.955647	1.25453e-06
TCONS_00013716	XLOC_008662	XLOC_008662	Novel_lncRNA	Rs098440	--	0.955647	1.25453e-06
TCONS_00013716	XLOC_008662	XLOC_008662	Novel_lncRNA	Rs419190	--	0.955647	1.25453e-06
TCONS_00013716	XLOC_008662	XLOC_008662	Novel_lncRNA	Rs139320	--	0.955647	1.25453e-06
TCONS_00013716	XLOC_008662	XLOC_008662	Novel_lncRNA	Rs470680	--	0.955647	1.25453e-06
TCONS_00013716	XLOC_008662	XLOC_008662	Novel_lncRNA	Rs199920	--	0.955647	1.25453e-06
TCONS_00013716	XLOC_008662	XLOC_008662	Novel_lncRNA	Rs532190	--	0.955647	1.25453e-06
TCONS_00013716	XLOC_008662	XLOC_008662	Novel_lncRNA	Rs359680	--	0.955739	1.24183e-06
TCONS_00013716	XLOC_008662	XLOC_008662	Novel_lncRNA	Rs047820	--	0.955647	1.25453e-06
TCONS_00013716	XLOC_008662	XLOC_008662	Novel_lncRNA	Rs243980	--	0.955647	1.25453e-06
TCONS_00013716	XLOC_008662	XLOC_008662	Novel_lncRNA	Rs313510	--	0.955647	1.25453e-06
TCONS_00013716	XLOC_008662	XLOC_008662	Novel_lncRNA	Rs119010	--	0.955647	1.25453e-06
TCONS_00013716	XLOC_008662	XLOC_008662	Novel_lncRNA	Rs383660	--	0.952006	1.84977e-06
TCONS_00013716	XLOC_008662	XLOC_008662	Novel_lncRNA	Rs341290	--	0.955647	1.25453e-06
TCONS_00013716	XLOC_008662	XLOC_008662	Novel_lncRNA	Rs429060	--	0.955647	1.25453e-06
TCONS_00013716	XLOC_008662	XLOC_008662	Novel_lncRNA	Rs396920	--	0.955647	1.25453e-06
TCONS_00013716	XLOC_008662	XLOC_008662	Novel_lncRNA	Rs265040	--	0.955647	1.25453e-06
TCONS_00013716	XLOC_008662	XLOC_008662	Novel_lncRNA	Rs166830	--	0.98772	2.15443e-09
TCONS_00013716	XLOC_008662	XLOC_008662	Novel_lncRNA	Rs270170	--	0.955647	1.25453e-06
TCONS_00013716	XLOC_008662	XLOC_008662	Novel_lncRNA	Rs335940	--	0.959352	8.16157e-07
TCONS_00013716	XLOC_008662	XLOC_008662	Novel_lncRNA	Rs019750	--	0.955647	1.25453e-06
TCONS_00013716	XLOC_008662	XLOC_008662	Novel_lncRNA	Rs000700	--	0.955647	1.25453e-06
TCONS_00013716	XLOC_008662	XLOC_008662	Novel_lncRNA	Rs263120	--	0.955647	1.25453e-06
TCONS_00013716	XLOC_008662	XLOC_008662	Novel_lncRNA	Rs136640	--	0.955647	1.25453e-06
TCONS_00013716	XLOC_008662	XLOC_008662	Novel_lncRNA	Rs309000	--	0.955647	1.25453e-06
TCONS_00013716	XLOC_008662	XLOC_008662	Novel_lncRNA	Rs254820	--	0.955647	1.25453e-06
TCONS_00013716	XLOC_008662	XLOC_008662	Novel_lncRNA	Rs128420	--	0.955647	1.25453e-06
TCONS_00013716	XLOC_008662	XLOC_008662	Novel_lncRNA	Rs529520	--	0.955647	1.25453e-06
TCONS_00013716	XLOC_008662	XLOC_008662	Novel_lncRNA	Rs468630	--	0.955647	1.25453e-06
TCONS_00013716	XLOC_008662	XLOC_008662	Novel_lncRNA	Rs225250	--	0.955647	1.25453e-06
TCONS_00013716	XLOC_008662	XLOC_008662	Novel_lncRNA	Rs085980	--	0.955647	1.25453e-06
TCONS_00013716	XLOC_008662	XLOC_008662	Novel_lncRNA	Rs005840	--	0.955647	1.25453e-06
TCONS_00013716	XLOC_008662	XLOC_008662	Novel_lncRNA	Rs299950	--	0.955647	1.25453e-06
TCONS_00013716	XLOC_008662	XLOC_008662	Novel_lncRNA	Rs120800	--	0.955647	1.25453e-06
TCONS_00013716	XLOC_008662	XLOC_008662	Novel_lncRNA	Rs579690	--	0.955647	1.25453e-06
TCONS_00013716	XLOC_008662	XLOC_008662	Novel_lncRNA	Rs489280	--	0.955647	1.25453e-06
TCONS_00013716	XLOC_008662	XLOC_008662	Novel_lncRNA	Rs177940	--	0.955647	1.25453e-06
TCONS_00013716	XLOC_008662	XLOC_008662	Novel_lncRNA	Rs275800	--	0.955647	1.25453e-06
TCONS_00013716	XLOC_008662	XLOC_008662	Novel_lncRNA	Rs495370	--	0.955647	1.25453e-06
TCONS_00013716	XLOC_008662	XLOC_008662	Novel_lncRNA	Rs274450	--	0.955647	1.25453e-06
TCONS_00013716	XLOC_008662	XLOC_008662	Novel_lncRNA	Rs368600	--	0.955647	1.25453e-06
TCONS_00013716	XLOC_008662	XLOC_008662	Novel_lncRNA	Rs085000	--	0.955647	1.25453e-06
TCONS_00013716	XLOC_008662	XLOC_008662	Novel_lncRNA	Rs399560	--	0.955647	1.25453e-06
TCONS_00013716	XLOC_008662	XLOC_008662	Novel_lncRNA	Rs024910	--	0.955647	1.25453e-06
[truncated: 22,305 more rows]

## Sheet: common
Transcripts shared for cis- and trans- targets regulated by DE-lncRNAs
[truncated: 599 more rows]
