# Supplementary material for: Genome-wide identification of long non-coding RNAs and their potential functions in radish response to salt stress
Source: Front Genet. 2023 Nov 2;14:1232363. doi: 10.3389/fgene.2023.1232363 (PMC10656690; doi:10.3389/fgene.2023.1232363)
Supplement: Supplementary file 5 [file Table11.xlsx]

## Sheet: NA_1_vs_CK
pathway_term	rich_factor	qvalue	gene_number
Biosynthesis of secondary metabolites	0.184925	0.0041466	184
Flavonoid biosynthesis	0.619048	0.0041466	13
alpha-Linolenic acid metabolism	0.484848	0.0041466	16
Phenylalanine, tyrosine and tryptophan biosynthesis	0.368421	0.00648854	21
Plant hormone signal transduction	0.221402	0.0127503	60
Tryptophan metabolism	0.333333	0.0634082	15
Isoquinoline alkaloid biosynthesis	0.434783	0.0634082	10
Linoleic acid metabolism	0.666667	0.0771421	6
Sesquiterpenoid and triterpenoid biosynthesis	0.391304	0.130088	9
Limonene and pinene degradation	0.269841	0.137049	17
Stilbenoid, diarylheptanoid and gingerol biosynthesis	0.265625	0.140667	17
Fructose and mannose metabolism	0.269231	0.206012	14
Cysteine and methionine metabolism	0.222222	0.244643	22
Mismatch repair	0.282051	0.249245	11
beta-Alanine metabolism	0.275	0.265757	11
Sulfur metabolism	0.268293	0.283183	11
Diterpenoid biosynthesis	0.333333	0.384031	6
Tyrosine metabolism	0.25	0.408305	10
Glucosinolate biosynthesis	0.315789	0.408305	6
Metabolic pathways	0.146695	0.539373	273

## Sheet: NA_2_vs_CK
pathway_term	rich_factor	qvalue	gene_number
Biosynthesis of secondary metabolites	0.18392	0.00430394	183
Phenylalanine, tyrosine and tryptophan biosynthesis	0.385965	0.00477903	22
alpha-Linolenic acid metabolism	0.454545	0.0106497	15
Stilbenoid, diarylheptanoid and gingerol biosynthesis	0.328125	0.020397	21
Plant hormone signal transduction	0.214022	0.0215248	58
Glucosinolate biosynthesis	0.526316	0.0215248	10
Limonene and pinene degradation	0.31746	0.0215248	20
Tryptophan metabolism	0.311111	0.108928	14
Sesquiterpenoid and triterpenoid biosynthesis	0.391304	0.111143	9
Isoquinoline alkaloid biosynthesis	0.391304	0.111143	9
Linoleic acid metabolism	0.555556	0.188103	5
Cysteine and methionine metabolism	0.222222	0.244219	22
beta-Alanine metabolism	0.275	0.28488	11
Sulfur metabolism	0.268293	0.28488	11
Fructose and mannose metabolism	0.25	0.28488	13
Flavonoid biosynthesis	0.333333	0.28488	7
Ubiquinone and other terpenoid-quinone biosynthesis	0.28125	0.306299	9
Starch and sucrose metabolism	0.18617	0.306299	35
Diterpenoid biosynthesis	0.333333	0.316444	6
Mismatch repair	0.25641	0.316444	10

## Sheet: NA_3_vs_CK
pathway_term	rich_factor	qvalue	gene_number
Biosynthesis of secondary metabolites	0.233166	0.00245273	232
Phenylalanine, tyrosine and tryptophan biosynthesis	0.438596	0.00949365	25
Flavonoid biosynthesis	0.666667	0.00949365	14
alpha-Linolenic acid metabolism	0.515152	0.0157756	17
Glucosinolate biosynthesis	0.578947	0.0595919	11
Tryptophan metabolism	0.4	0.0686702	18
Mismatch repair	0.410256	0.0748988	16
Limonene and pinene degradation	0.349206	0.0748988	22
Fructose and mannose metabolism	0.365385	0.0773497	19
Plant hormone signal transduction	0.247232	0.0773497	67
Isoquinoline alkaloid biosynthesis	0.478261	0.0806654	11
Stilbenoid, diarylheptanoid and gingerol biosynthesis	0.328125	0.104136	21
Linoleic acid metabolism	0.666667	0.137547	6
Sesquiterpenoid and triterpenoid biosynthesis	0.434783	0.144249	10
beta-Alanine metabolism	0.35	0.173301	14
DNA replication	0.32	0.205091	16
Starch and sucrose metabolism	0.234043	0.304841	44
Sulfur metabolism	0.317073	0.304841	13
Biosynthesis of amino acids	0.223529	0.304841	57
Butanoate metabolism	0.411765	0.304841	7

## Sheet: NA_4_vs_CK
pathway_term	rich_factor	qvalue	gene_number
Plant hormone signal transduction	0.258303	0.00515131	70
Biosynthesis of secondary metabolites	0.196985	0.00686824	196
Isoquinoline alkaloid biosynthesis	0.565217	0.0121288	13
Flavonoid biosynthesis	0.571429	0.0121288	12
Phenylalanine, tyrosine and tryptophan biosynthesis	0.368421	0.0121288	21
alpha-Linolenic acid metabolism	0.454545	0.0121288	15
Tryptophan metabolism	0.4	0.0121288	18
Glucosinolate biosynthesis	0.526316	0.0343586	10
Limonene and pinene degradation	0.31746	0.0476873	20
Fructose and mannose metabolism	0.326923	0.064916	17
Sesquiterpenoid and triterpenoid biosynthesis	0.434783	0.0683426	10
Tyrosine metabolism	0.35	0.0683426	14
Linoleic acid metabolism	0.666667	0.0700401	6
Stilbenoid, diarylheptanoid and gingerol biosynthesis	0.28125	0.125814	18
Cysteine and methionine metabolism	0.232323	0.290278	23
Mismatch repair	0.282051	0.344705	11
Starch and sucrose metabolism	0.202128	0.344705	38
Tropane, piperidine and pyridine alkaloid biosynthesis	0.277778	0.407515	10
Biosynthesis of amino acids	0.184314	0.579062	47
beta-Alanine metabolism	0.25	0.579062	10

## Sheet: NA_5_vs_CK
pathway_term	rich_factor	qvalue	gene_number
Plant hormone signal transduction	0.217712	0.000384116	59
alpha-Linolenic acid metabolism	0.424242	0.0059803	14
Mismatch repair	0.307692	0.11777	12
Tryptophan metabolism	0.266667	0.148025	12
Linoleic acid metabolism	0.555556	0.148025	5
Fructose and mannose metabolism	0.25	0.148025	13
Glucosinolate biosynthesis	0.368421	0.148025	7
Sulfur metabolism	0.268293	0.148025	11
Biosynthesis of secondary metabolites	0.133668	0.148025	133
DNA replication	0.24	0.176769	12
Cysteine and methionine metabolism	0.191919	0.190314	19
beta-Alanine metabolism	0.25	0.190314	10
Glutathione metabolism	0.193548	0.190314	18
Diterpenoid biosynthesis	0.333333	0.198955	6
Homologous recombination	0.214286	0.231342	12
Phenylalanine, tyrosine and tryptophan biosynthesis	0.210526	0.231359	12
Starch and sucrose metabolism	0.159574	0.231359	30
Inositol phosphate metabolism	0.2	0.240292	13
Nitrogen metabolism	0.214286	0.323798	9
Isoquinoline alkaloid biosynthesis	0.26087	0.323798	6

## Sheet: Sum up
#Term	ID
Biosynthesis of secondary metabolites	ath01110
Flavonoid biosynthesis	ath00941
alpha-Linolenic acid metabolism	ath00592
Phenylalanine, tyrosine and tryptophan biosynthesis	ath00400
Plant hormone signal transduction	ath04075
Tryptophan metabolism	ath00380
Isoquinoline alkaloid biosynthesis	ath00950
Linoleic acid metabolism	ath00591
Sesquiterpenoid and triterpenoid biosynthesis	ath00909
Limonene and pinene degradation	ath00903
Stilbenoid, diarylheptanoid and gingerol biosynthesis	ath00945
Fructose and mannose metabolism	ath00051
Cysteine and methionine metabolism	ath00270
Mismatch repair	ath03430
beta-Alanine metabolism	ath00410
Sulfur metabolism	ath00920
Diterpenoid biosynthesis	ath00904
Tyrosine metabolism	ath00350
Glucosinolate biosynthesis	ath00966
Metabolic pathways	ath01100
DNA replication	ath03030
Monoterpenoid biosynthesis	ath00902
Steroid biosynthesis	ath00100
Phenylalanine metabolism	ath00360
Phenylpropanoid biosynthesis	ath00940
Ascorbate and aldarate metabolism	ath00053
Nitrogen metabolism	ath00910
Taurine and hypotaurine metabolism	ath00430
Homologous recombination	ath03440
Biosynthesis of amino acids	ath01230
Ubiquinone and other terpenoid-quinone biosynthesis	ath00130
Lipoic acid metabolism	ath00785
Inositol phosphate metabolism	ath00562
Starch and sucrose metabolism	ath00500
2-Oxocarboxylic acid metabolism	ath01210
Butanoate metabolism	ath00650
Zeatin biosynthesis	ath00908
Amino sugar and nucleotide sugar metabolism	ath00520
Tropane, piperidine and pyridine alkaloid biosynthesis	ath00960
Nucleotide excision repair	ath03420
Glutathione metabolism	ath00480
Phosphatidylinositol signaling system	ath04070
One carbon pool by folate	ath00670
Propanoate metabolism	ath00640
Glycosphingolipid biosynthesis - globo series	ath00603
Circadian rhythm - plant	ath04712
Pentose and glucuronate interconversions	ath00040
Arginine and proline metabolism	ath00330
Pentose phosphate pathway	ath00030
Selenocompound metabolism	ath00450
Plant-pathogen interaction	ath04626
Alanine, aspartate and glutamate metabolism	ath00250
Pantothenate and CoA biosynthesis	ath00770
Glycolysis / Gluconeogenesis	ath00010
Carotenoid biosynthesis	ath00906
Cyanoamino acid metabolism	ath00460
Glycerophospholipid metabolism	ath00564
Valine, leucine and isoleucine degradation	ath00280
Valine, leucine and isoleucine biosynthesis	ath00290
Brassinosteroid biosynthesis	ath00905
Glycerolipid metabolism	ath00561
Other glycan degradation	ath00511
Histidine metabolism	ath00340
Glycine, serine and threonine metabolism	ath00260
Biosynthesis of unsaturated fatty acids	ath01040
Porphyrin and chlorophyll metabolism	ath00860
Glyoxylate and dicarboxylate metabolism	ath00630
C5-Branched dibasic acid metabolism	ath00660
Fatty acid metabolism	ath01212
Thiamine metabolism	ath00730
Pyruvate metabolism	ath00620
Fatty acid elongation	ath00062
Proteasome	ath03050
Carbon fixation in photosynthetic organisms	ath00710
Vitamin B6 metabolism	ath00750
ABC transporters	ath02010
Lysine degradation	ath00310
Nicotinate and nicotinamide metabolism	ath00760
Biotin metabolism	ath00780
Sulfur relay system	ath04122
Galactose metabolism	ath00052
Ether lipid metabolism	ath00565
Lysine biosynthesis	ath00300
Terpenoid backbone biosynthesis	ath00900
Purine metabolism	ath00230
Arachidonic acid metabolism	ath00590
Fatty acid degradation	ath00071
Citrate cycle (TCA cycle)	ath00020
Carbon metabolism	ath01200
Endocytosis	ath04144
Cutin, suberine and wax biosynthesis	ath00073
Glycosylphosphatidylinositol(GPI)-anchor biosynthesis	ath00563
mRNA surveillance pathway	ath03015
Sphingolipid metabolism	ath00600
Fatty acid biosynthesis	ath00061
Base excision repair	ath03410
RNA degradation	ath03018
RNA polymerase	ath03020
Peroxisome	ath04146
SNARE interactions in vesicular transport	ath04130
Phagosome	ath04145
Pyrimidine metabolism	ath00240
Basal transcription factors	ath03022
Ribosome biogenesis in eukaryotes	ath03008
Protein export	ath03060
RNA transport	ath03013
Ubiquitin mediated proteolysis	ath04120
Oxidative phosphorylation	ath00190
Aminoacyl-tRNA biosynthesis	ath00970
Protein processing in endoplasmic reticulum	ath04141
Spliceosome	ath03040
Ribosome	ath03010
Indole alkaloid biosynthesis	ath00901
Degradation of aromatic compounds	ath01220
Regulation of autophagy	ath04140
Folate biosynthesis	ath00790
N-Glycan biosynthesis	ath00510
Photosynthesis	ath00195
