# Supplementary material for: Genome-wide identification of long non-coding RNAs and their potential functions in radish response to salt stress
Source: Front Genet. 2023 Nov 2;14:1232363. doi: 10.3389/fgene.2023.1232363 (PMC10656690; doi:10.3389/fgene.2023.1232363)
Supplement: Supplementary file 6 [file Table4.xlsx]

## Sheet: Sheet1
Supplementary Table S4. Detailed information of the novel mRNAs identified in radish.
Novel_mRNA_ID	Novel_mRNA_Gene_ID	Novel_mRNA_Gene_Name	Gene_Type	Status	Chromosome	Start	End	Strand	Exon_number	Length	ORF
TCONS_00084076	XLOC_052806	XLOC_052806	novel	Novel_mRNA	R6	37624471	37630232	+	9	4147	744
TCONS_00022633	XLOC_014279	XLOC_014279	novel	Novel_mRNA	R2	21456535	21457754	-	2	827	153
TCONS_00071988	XLOC_045111	XLOC_045111	novel	Novel_mRNA	R5	23238961	23241218	-	5	1934	293
TCONS_00010255	XLOC_006364	XLOC_006364	novel	Novel_mRNA	R1	23033904	23042213	-	7	5845	368
TCONS_00114536	XLOC_071951	XLOC_071951	novel	Novel_mRNA	R8	28574804	28576946	+	2	1341	360
TCONS_00082951	XLOC_052040	XLOC_052040	novel	Novel_mRNA	R6	31417482	31419126	+	2	854	201
TCONS_00090324	XLOC_056715	XLOC_056715	novel	Novel_mRNA	R6	13581661	13584886	-	3	2758	236
TCONS_00116530	XLOC_073108	XLOC_073108	novel	Novel_mRNA	R8	6929789	6936444	-	9	4539	287
TCONS_00090322	XLOC_056715	XLOC_056715	novel	Novel_mRNA	R6	13581661	13584886	-	2	2718	236
TCONS_00090323	XLOC_056715	XLOC_056715	novel	Novel_mRNA	R6	13581661	13584886	-	2	2430	236
TCONS_00056471	XLOC_035614	XLOC_035614	novel	Novel_mRNA	R4	43293529	43295373	-	6	1118	270
TCONS_00143312	XLOC_090763	XLOC_090763	novel	Novel_mRNA	RUS00668	6157	7642	+	2	1407	151
TCONS_00015518	XLOC_009763	XLOC_009763	novel	Novel_mRNA	R2	28539127	28541916	+	9	1963	385
TCONS_00015516	XLOC_009763	XLOC_009763	novel	Novel_mRNA	R2	28539103	28541916	+	9	1989	573
TCONS_00015517	XLOC_009763	XLOC_009763	novel	Novel_mRNA	R2	28539127	28541916	+	7	2247	381
TCONS_00041515	XLOC_025924	XLOC_025924	novel	Novel_mRNA	R4	12570216	12572706	+	6	1849	203
TCONS_00041514	XLOC_025924	XLOC_025924	novel	Novel_mRNA	R4	12570216	12572706	+	6	1814	203
TCONS_00041517	XLOC_025924	XLOC_025924	novel	Novel_mRNA	R4	12570228	12572706	+	6	1917	203
TCONS_00041516	XLOC_025924	XLOC_025924	novel	Novel_mRNA	R4	12570216	12572706	+	6	1820	203
TCONS_00041513	XLOC_025924	XLOC_025924	novel	Novel_mRNA	R4	12570216	12572706	+	6	1900	203
TCONS_00142187	XLOC_089966	XLOC_089966	novel	Novel_mRNA	RUS00540	1370	2750	-	4	719	140
TCONS_00107082	XLOC_067244	XLOC_067244	novel	Novel_mRNA	R7	15026151	15029886	-	5	3318	828
TCONS_00107083	XLOC_067244	XLOC_067244	novel	Novel_mRNA	R7	15026151	15029932	-	5	3348	984
TCONS_00107080	XLOC_067242	XLOC_067242	novel	Novel_mRNA	R7	15013397	15015706	-	3	1939	372
TCONS_00150611	XLOC_096408	XLOC_096408	novel	Novel_mRNA	RUS02338	2101	4324	+	9	1292	175
TCONS_00150610	XLOC_096408	XLOC_096408	novel	Novel_mRNA	RUS02338	2101	4324	+	8	1153	245
TCONS_00072180	XLOC_045229	XLOC_045229	novel	Novel_mRNA	R5	24202965	24204467	-	8	837	210
TCONS_00046891	XLOC_029430	XLOC_029430	novel	Novel_mRNA	R4	42620301	42623674	+	10	2544	420
TCONS_00046890	XLOC_029429	XLOC_029429	novel	Novel_mRNA	R4	42616805	42618621	+	10	868	243
TCONS_00131704	XLOC_082649	XLOC_082649	novel	Novel_mRNA	R9	26581556	26582743	-	4	815	157
TCONS_00131706	XLOC_082649	XLOC_082649	novel	Novel_mRNA	R9	26581556	26583047	-	4	1113	156
TCONS_00153099	XLOC_098417	XLOC_098417	novel	Novel_mRNA	RUS03519	102	1350	+	5	870	245
TCONS_00152270	XLOC_097753	XLOC_097753	novel	Novel_mRNA	RUS03060	676	3167	+	5	1840	537
TCONS_00152274	XLOC_097757	XLOC_097757	novel	Novel_mRNA	RUS03064	4508	5761	+	4	935	311
TCONS_00151232	XLOC_096916	XLOC_096916	novel	Novel_mRNA	RUS02592	922	5504	-	14	2704	484
TCONS_00119758	XLOC_075097	XLOC_075097	novel	Novel_mRNA	R8	25766227	25776140	-	10	1791	518
TCONS_00119754	XLOC_075093	XLOC_075093	novel	Novel_mRNA	R8	25726923	25733245	-	15	2567	425
TCONS_00119751	XLOC_075093	XLOC_075093	novel	Novel_mRNA	R8	25726923	25733245	-	15	2569	543
TCONS_00119750	XLOC_075093	XLOC_075093	novel	Novel_mRNA	R8	25726923	25733245	-	14	2569	543
TCONS_00119753	XLOC_075093	XLOC_075093	novel	Novel_mRNA	R8	25726923	25733245	-	14	2569	543
TCONS_00119752	XLOC_075093	XLOC_075093	novel	Novel_mRNA	R8	25726923	25733245	-	15	2569	543
TCONS_00026790	XLOC_016715	XLOC_016715	novel	Novel_mRNA	R2	39415813	39418588	-	2	2691	568
TCONS_00026791	XLOC_016715	XLOC_016715	novel	Novel_mRNA	R2	39415813	39418684	-	3	2504	596
TCONS_00099815	XLOC_062700	XLOC_062700	novel	Novel_mRNA	R7	6639218	6643011	+	6	1057	255
TCONS_00023549	XLOC_014845	XLOC_014845	novel	Novel_mRNA	R2	26436428	26437037	-	2	519	131
TCONS_00068679	XLOC_042956	XLOC_042956	novel	Novel_mRNA	R5	4648937	4651041	-	5	1090	189
TCONS_00089931	XLOC_056481	XLOC_056481	novel	Novel_mRNA	R6	11834109	11840310	-	8	2904	875
TCONS_00089930	XLOC_056481	XLOC_056481	novel	Novel_mRNA	R6	11834109	11840308	-	7	3119	462
TCONS_00105838	XLOC_066460	XLOC_066460	novel	Novel_mRNA	R7	8584395	8588673	-	3	3780	480
TCONS_00109928	XLOC_069097	XLOC_069097	novel	Novel_mRNA	R8	3245040	3272868	+	3	1923	383
TCONS_00161461	XLOC_105217	XLOC_105217	novel	Novel_mRNA	RUS10405	10	1500	-	6	740	203
TCONS_00024791	XLOC_015564	XLOC_015564	novel	Novel_mRNA	R2	31435671	31437463	-	4	1165	221
TCONS_00024796	XLOC_015568	XLOC_015568	novel	Novel_mRNA	R2	31448297	31451439	-	7	2072	420
TCONS_00105837	XLOC_066460	XLOC_066460	novel	Novel_mRNA	R7	8584395	8588661	-	4	3196	480
TCONS_00024795	XLOC_015568	XLOC_015568	novel	Novel_mRNA	R2	31448297	31451305	-	6	2287	420
TCONS_00087679	XLOC_055108	XLOC_055108	novel	Novel_mRNA	R6	662727	667153	-	19	1894	185
TCONS_00070726	XLOC_044260	XLOC_044260	novel	Novel_mRNA	R5	14879243	14883051	-	5	1551	308
TCONS_00070725	XLOC_044260	XLOC_044260	novel	Novel_mRNA	R5	14879243	14882747	-	5	1243	196
TCONS_00146181	XLOC_092954	XLOC_092954	novel	Novel_mRNA	RUS01112	3027	6800	-	13	2294	444
TCONS_00146183	XLOC_092956	XLOC_092956	novel	Novel_mRNA	RUS01112	8524	10347	-	4	1371	180
TCONS_00131388	XLOC_082441	XLOC_082441	novel	Novel_mRNA	R9	24635071	24645894	-	10	1693	315
TCONS_00131389	XLOC_082441	XLOC_082441	novel	Novel_mRNA	R9	24635071	24645894	-	10	1693	315
TCONS_00157341	XLOC_101737	XLOC_101737	novel	Novel_mRNA	RUS06143	2351	3185	+	2	731	183
TCONS_00003465	XLOC_002047	XLOC_002047	novel	Novel_mRNA	R1	14080291	14087601	+	19	3105	793
TCONS_00003464	XLOC_002047	XLOC_002047	novel	Novel_mRNA	R1	14080291	14087601	+	18	3483	631
TCONS_00003462	XLOC_002046	XLOC_002046	novel	Novel_mRNA	R1	14076634	14079950	+	4	2689	658
TCONS_00028123	XLOC_017540	XLOC_017540	novel	Novel_mRNA	R3	1157929	1168541	+	4	6218	1061
TCONS_00081631	XLOC_051083	XLOC_051083	novel	Novel_mRNA	R6	22577524	22578883	+	2	1135	190
TCONS_00114263	XLOC_071801	XLOC_071801	novel	Novel_mRNA	R8	26826847	26834538	+	23	4576	1333
TCONS_00114260	XLOC_071798	XLOC_071798	novel	Novel_mRNA	R8	26787675	26789902	+	7	1679	487
TCONS_00090895	XLOC_057059	XLOC_057059	novel	Novel_mRNA	R6	16530996	16533919	-	6	1709	443
TCONS_00000840	XLOC_000484	XLOC_000484	novel	Novel_mRNA	R1	3144452	3160320	+	49	6927	1535
TCONS_00027681	XLOC_017263	XLOC_017263	novel	Novel_mRNA	R2	42883815	42885082	-	2	1123	200
TCONS_00027685	XLOC_017264	XLOC_017264	novel	Novel_mRNA	R2	42885851	42892922	-	19	4461	489
TCONS_00027684	XLOC_017264	XLOC_017264	novel	Novel_mRNA	R2	42885851	42892842	-	19	4510	586
TCONS_00027687	XLOC_017264	XLOC_017264	novel	Novel_mRNA	R2	42885851	42892928	-	19	4570	390
TCONS_00027686	XLOC_017264	XLOC_017264	novel	Novel_mRNA	R2	42885851	42892922	-	23	3871	643
TCONS_00027689	XLOC_017264	XLOC_017264	novel	Novel_mRNA	R2	42885851	42892933	-	22	4193	542
TCONS_00027688	XLOC_017264	XLOC_017264	novel	Novel_mRNA	R2	42885851	42892933	-	21	4246	706
TCONS_00093776	XLOC_058948	XLOC_058948	novel	Novel_mRNA	R6	33149662	33154317	-	16	3091	679
TCONS_00078444	XLOC_049068	XLOC_049068	novel	Novel_mRNA	R6	4702296	4706121	+	18	2233	389
TCONS_00068185	XLOC_042705	XLOC_042705	novel	Novel_mRNA	R5	2779244	2783196	-	14	2633	640
TCONS_00101335	XLOC_063628	XLOC_063628	novel	Novel_mRNA	R7	13196811	13198400	+	2	1515	404
TCONS_00127549	XLOC_080038	XLOC_080038	novel	Novel_mRNA	R9	918869	941486	-	19	2738	564
TCONS_00127548	XLOC_080038	XLOC_080038	novel	Novel_mRNA	R9	918869	941404	-	18	2758	564
TCONS_00098890	XLOC_062157	XLOC_062157	novel	Novel_mRNA	R7	2990953	2993117	+	2	1756	248
TCONS_00159001	XLOC_103084	XLOC_103084	novel	Novel_mRNA	RUS07623	267	2235	+	4	1114	296
TCONS_00159007	XLOC_103090	XLOC_103090	novel	Novel_mRNA	RUS07632	1	1825	-	4	1391	381
TCONS_00066911	XLOC_041978	XLOC_041978	novel	Novel_mRNA	R5	43712959	43715250	+	4	1545	331
TCONS_00016340	XLOC_010226	XLOC_010226	novel	Novel_mRNA	R2	31890242	31896562	+	6	5352	1615
TCONS_00016341	XLOC_010226	XLOC_010226	novel	Novel_mRNA	R2	31890242	31896562	+	5	5398	1615
TCONS_00016342	XLOC_010226	XLOC_010226	novel	Novel_mRNA	R2	31890314	31896562	+	5	5543	1615
TCONS_00133677	XLOC_083873	XLOC_083873	novel	Novel_mRNA	R9	35657974	35660006	-	5	1651	191
TCONS_00101484	XLOC_063722	XLOC_063722	novel	Novel_mRNA	R7	13940097	13944750	+	3	4421	325
TCONS_00101482	XLOC_063722	XLOC_063722	novel	Novel_mRNA	R7	13940024	13944750	+	4	3898	497
TCONS_00101483	XLOC_063722	XLOC_063722	novel	Novel_mRNA	R7	13940048	13944750	+	3	2255	144
TCONS_00086815	XLOC_054554	XLOC_054554	novel	Novel_mRNA	R6	50829413	50832583	+	5	2563	537
TCONS_00086814	XLOC_054554	XLOC_054554	novel	Novel_mRNA	R6	50829413	50832583	+	4	2916	524
TCONS_00114488	XLOC_071934	XLOC_071934	novel	Novel_mRNA	R8	28250182	28263475	+	7	2080	593
TCONS_00114489	XLOC_071934	XLOC_071934	novel	Novel_mRNA	R8	28260637	28267690	+	5	1377	457
TCONS_00114486	XLOC_071934	XLOC_071934	novel	Novel_mRNA	R8	28250136	28252974	+	7	2126	608
TCONS_00114487	XLOC_071934	XLOC_071934	novel	Novel_mRNA	R8	28250147	28263475	+	4	2357	327
TCONS_00119964	XLOC_075231	XLOC_075231	novel	Novel_mRNA	R8	27031256	27035809	-	3	1962	516
TCONS_00058341	XLOC_036695	XLOC_036695	novel	Novel_mRNA	R5	2697918	2701549	+	13	2543	753
TCONS_00119962	XLOC_075231	XLOC_075231	novel	Novel_mRNA	R8	27031256	27035787	-	3	1931	509
TCONS_00119963	XLOC_075231	XLOC_075231	novel	Novel_mRNA	R8	27031256	27035809	-	3	1962	516
TCONS_00081096	XLOC_050710	XLOC_050710	novel	Novel_mRNA	R6	19016432	19018419	+	3	1804	364
TCONS_00081097	XLOC_050710	XLOC_050710	novel	Novel_mRNA	R6	19016495	19018419	+	3	1746	183
TCONS_00155615	XLOC_100346	XLOC_100346	novel	Novel_mRNA	RUS04909	457	3233	+	9	2041	582
TCONS_00063988	XLOC_040156	XLOC_040156	novel	Novel_mRNA	R5	30890849	30894233	+	10	2091	615
TCONS_00012063	XLOC_007514	XLOC_007514	novel	Novel_mRNA	R2	7275146	7282399	+	3	5938	274
TCONS_00006214	XLOC_003856	XLOC_003856	novel	Novel_mRNA	R1	2780074	2782653	-	6	1865	429
TCONS_00085396	XLOC_053612	XLOC_053612	novel	Novel_mRNA	R6	44324115	44325282	+	4	920	171
TCONS_00085394	XLOC_053610	XLOC_053610	novel	Novel_mRNA	R6	44317314	44318270	+	3	657	145
TCONS_00160076	XLOC_104001	XLOC_104001	novel	Novel_mRNA	RUS08735	1	2082	-	7	1352	372
TCONS_00155236	XLOC_100060	XLOC_100060	novel	Novel_mRNA	RUS04691	274	2661	-	10	1598	320
TCONS_00152917	XLOC_098269	XLOC_098269	novel	Novel_mRNA	RUS03405	1717	5197	-	5	1643	439
TCONS_00152915	XLOC_098269	XLOC_098269	novel	Novel_mRNA	RUS03405	1	5197	-	6	1547	439
TCONS_00158601	XLOC_102762	XLOC_102762	novel	Novel_mRNA	RUS07274	2	2721	+	2	2684	506
TCONS_00158350	XLOC_102551	XLOC_102551	novel	Novel_mRNA	RUS07042	607	2642	+	4	1817	389
TCONS_00155238	XLOC_100062	XLOC_100062	novel	Novel_mRNA	RUS04694	1390	3659	+	6	1736	420
TCONS_00158359	XLOC_102560	XLOC_102560	novel	Novel_mRNA	RUS07051	500	1640	-	3	867	136
TCONS_00044864	XLOC_028136	XLOC_028136	novel	Novel_mRNA	R4	32648131	32650468	+	4	1930	560
TCONS_00160077	XLOC_104001	XLOC_104001	novel	Novel_mRNA	RUS08735	1	2102	-	6	1673	375
TCONS_00138873	XLOC_087563	XLOC_087563	novel	Novel_mRNA	RUS00259	7181	10862	+	4	2313	647
TCONS_00159917	XLOC_103862	XLOC_103862	novel	Novel_mRNA	RUS08520	1	2278	+	3	1683	272
TCONS_00159913	XLOC_103858	XLOC_103858	novel	Novel_mRNA	RUS08509	204	2452	-	6	1796	418
TCONS_00156176	XLOC_100817	XLOC_100817	novel	Novel_mRNA	RUS05280	1	2763	+	4	2342	479
TCONS_00051395	XLOC_032253	XLOC_032253	novel	Novel_mRNA	R4	14616091	14616828	-	2	654	135
TCONS_00051392	XLOC_032247	XLOC_032247	novel	Novel_mRNA	R4	14605873	14608250	-	10	1465	394
TCONS_00051393	XLOC_032248	XLOC_032248	novel	Novel_mRNA	R4	14608363	14610978	-	10	1822	494
TCONS_00067401	XLOC_042267	XLOC_042267	novel	Novel_mRNA	R5	45544599	45545912	+	5	937	222
TCONS_00142188	XLOC_089966	XLOC_089966	novel	Novel_mRNA	RUS00540	1370	2750	-	4	715	135
TCONS_00143834	XLOC_091158	XLOC_091158	novel	Novel_mRNA	RUS00745	8889	11959	+	8	2242	231
TCONS_00023048	XLOC_014523	XLOC_014523	novel	Novel_mRNA	R2	23615422	23616612	-	4	615	101
TCONS_00059560	XLOC_037434	XLOC_037434	novel	Novel_mRNA	R5	7618283	7621351	+	8	2009	261
TCONS_00059563	XLOC_037436	XLOC_037436	novel	Novel_mRNA	R5	7647386	7656214	+	15	5288	575
TCONS_00059562	XLOC_037436	XLOC_037436	novel	Novel_mRNA	R5	7647351	7656214	+	19	4704	1424
TCONS_00157986	XLOC_102256	XLOC_102256	novel	Novel_mRNA	RUS06713	156	2969	+	3	2242	532
TCONS_00157982	XLOC_102256	XLOC_102256	novel	Novel_mRNA	RUS06713	141	2969	+	3	2217	533
TCONS_00157983	XLOC_102256	XLOC_102256	novel	Novel_mRNA	RUS06713	153	2969	+	4	2000	502
TCONS_00083940	XLOC_052710	XLOC_052710	novel	Novel_mRNA	R6	36929614	36933175	+	7	2823	559
TCONS_00050378	XLOC_031638	XLOC_031638	novel	Novel_mRNA	R4	10212551	10215404	-	4	2390	493
TCONS_00084667	XLOC_053215	XLOC_053215	novel	Novel_mRNA	R6	40964645	40966278	+	5	1072	108
TCONS_00084668	XLOC_053215	XLOC_053215	novel	Novel_mRNA	R6	40964645	40966278	+	4	1021	104
TCONS_00084669	XLOC_053215	XLOC_053215	novel	Novel_mRNA	R6	40964645	40966278	+	4	1302	108
TCONS_00132728	XLOC_083321	XLOC_083321	novel	Novel_mRNA	R9	31736569	31738303	-	2	1287	281
TCONS_00108681	XLOC_068312	XLOC_068312	novel	Novel_mRNA	R7	24346900	24349713	-	5	2306	700
TCONS_00108682	XLOC_068312	XLOC_068312	novel	Novel_mRNA	R7	24346900	24349713	-	4	2560	657
TCONS_00019356	XLOC_012003	XLOC_012003	novel	Novel_mRNA	R2	43397323	43400146	+	5	2349	342
TCONS_00013914	XLOC_008772	XLOC_008772	novel	Novel_mRNA	R2	20574994	20576435	+	3	1276	346
TCONS_00019355	XLOC_012003	XLOC_012003	novel	Novel_mRNA	R2	43397311	43400146	+	6	1946	372
TCONS_00013912	XLOC_008770	XLOC_008770	novel	Novel_mRNA	R2	20557688	20559692	+	9	1323	368
TCONS_00119509	XLOC_074943	XLOC_074943	novel	Novel_mRNA	R8	24132846	24133735	-	3	477	126
TCONS_00131392	XLOC_082441	XLOC_082441	novel	Novel_mRNA	R9	24635071	24645915	-	11	1716	322
TCONS_00131391	XLOC_082441	XLOC_082441	novel	Novel_mRNA	R9	24635071	24645894	-	10	1693	315
TCONS_00131390	XLOC_082441	XLOC_082441	novel	Novel_mRNA	R9	24635071	24645894	-	10	1693	315
TCONS_00106762	XLOC_067049	XLOC_067049	novel	Novel_mRNA	R7	13149257	13152303	-	2	2976	873
TCONS_00042091	XLOC_026268	XLOC_026268	novel	Novel_mRNA	R4	15280357	15288071	+	9	6455	421
TCONS_00042090	XLOC_026268	XLOC_026268	novel	Novel_mRNA	R4	15280357	15288071	+	9	2783	342
TCONS_00112083	XLOC_070291	XLOC_070291	novel	Novel_mRNA	R8	12038464	12040459	+	6	1012	153
TCONS_00042095	XLOC_026268	XLOC_026268	novel	Novel_mRNA	R4	15280864	15288071	+	10	2848	359
TCONS_00042094	XLOC_026268	XLOC_026268	novel	Novel_mRNA	R4	15280864	15288071	+	9	5946	359
TCONS_00042096	XLOC_026268	XLOC_026268	novel	Novel_mRNA	R4	15280864	15288071	+	9	2425	359
TCONS_00042099	XLOC_026268	XLOC_026268	novel	Novel_mRNA	R4	15280876	15288071	+	9	3170	398
TCONS_00129321	XLOC_081091	XLOC_081091	novel	Novel_mRNA	R9	9824728	9830760	-	6	4759	441
TCONS_00129320	XLOC_081091	XLOC_081091	novel	Novel_mRNA	R9	9824728	9830754	-	7	4578	584
TCONS_00005829	XLOC_003622	XLOC_003622	novel	Novel_mRNA	R1	1429297	1432472	-	9	2007	551
TCONS_00005828	XLOC_003622	XLOC_003622	novel	Novel_mRNA	R1	1429297	1432441	-	9	2002	448
TCONS_00153406	XLOC_098652	XLOC_098652	novel	Novel_mRNA	RUS03672	3567	4816	+	3	1035	167
TCONS_00156163	XLOC_100804	XLOC_100804	novel	Novel_mRNA	RUS05267	490	2913	+	5	1684	549
TCONS_00157578	XLOC_101929	XLOC_101929	novel	Novel_mRNA	RUS06364	444	2180	+	4	1073	186
TCONS_00157572	XLOC_101923	XLOC_101923	novel	Novel_mRNA	RUS06361	381	3091	+	2	2627	343
TCONS_00157570	XLOC_101921	XLOC_101921	novel	Novel_mRNA	RUS06359	134	1038	+	4	690	190
TCONS_00154254	XLOC_099337	XLOC_099337	novel	Novel_mRNA	RUS04158	1335	4437	-	4	2251	410
TCONS_00022798	XLOC_014367	XLOC_014367	novel	Novel_mRNA	R2	22353112	22356651	-	2	3403	311
TCONS_00022794	XLOC_014364	XLOC_014364	novel	Novel_mRNA	R2	22333150	22335954	-	4	2449	412
TCONS_00154253	XLOC_099337	XLOC_099337	novel	Novel_mRNA	RUS04158	1335	4437	-	5	1933	440
TCONS_00154985	XLOC_099887	XLOC_099887	novel	Novel_mRNA	RUS04555	1	1153	-	3	749	199
TCONS_00022797	XLOC_014367	XLOC_014367	novel	Novel_mRNA	R2	22351427	22356503	-	2	1711	323
TCONS_00104942	XLOC_065910	XLOC_065910	novel	Novel_mRNA	R7	5351839	5354480	-	2	1240	251
TCONS_00104940	XLOC_065905	XLOC_065905	novel	Novel_mRNA	R7	5331502	5338585	-	10	5678	1152
TCONS_00022793	XLOC_014364	XLOC_014364	novel	Novel_mRNA	R2	22333150	22335782	-	4	2390	412
TCONS_00130660	XLOC_081986	XLOC_081986	novel	Novel_mRNA	R9	20260457	20262567	-	3	1010	117
TCONS_00151757	XLOC_097343	XLOC_097343	novel	Novel_mRNA	RUS02803	2453	5531	-	14	1867	411
TCONS_00153091	XLOC_098410	XLOC_098410	novel	Novel_mRNA	RUS03509	1108	5084	-	11	2808	914
TCONS_00153669	XLOC_098846	XLOC_098846	novel	Novel_mRNA	RUS03805	1468	3784	+	2	2211	374
TCONS_00047686	XLOC_029928	XLOC_029928	novel	Novel_mRNA	R4	47292831	47297688	+	11	3069	473
TCONS_00153667	XLOC_098844	XLOC_098844	novel	Novel_mRNA	RUS03803	196	4745	-	5	3245	610
TCONS_00153666	XLOC_098844	XLOC_098844	novel	Novel_mRNA	RUS03803	196	4745	-	5	3235	428
TCONS_00151192	XLOC_096885	XLOC_096885	novel	Novel_mRNA	RUS02580	2401	4021	+	5	1220	298
TCONS_00110482	XLOC_069428	XLOC_069428	novel	Novel_mRNA	R8	5728850	5732242	+	4	3151	521
TCONS_00110483	XLOC_069428	XLOC_069428	novel	Novel_mRNA	R8	5728861	5732242	+	3	3058	402
TCONS_00076458	XLOC_047859	XLOC_047859	novel	Novel_mRNA	R5	42838437	42843114	-	17	3078	463
TCONS_00110481	XLOC_069428	XLOC_069428	novel	Novel_mRNA	R8	5728839	5732242	+	5	2774	457
TCONS_00110484	XLOC_069428	XLOC_069428	novel	Novel_mRNA	R8	5728885	5732242	+	5	2818	457
TCONS_00154999	XLOC_099899	XLOC_099899	novel	Novel_mRNA	RUS04560	1	4067	+	3	3852	918
TCONS_00073172	XLOC_045821	XLOC_045821	novel	Novel_mRNA	R5	28447764	28454291	-	21	3466	477
TCONS_00073170	XLOC_045821	XLOC_045821	novel	Novel_mRNA	R5	28447764	28454206	-	21	3384	478
TCONS_00076456	XLOC_047859	XLOC_047859	novel	Novel_mRNA	R5	42838437	42843114	-	18	2584	428
TCONS_00076457	XLOC_047859	XLOC_047859	novel	Novel_mRNA	R5	42838437	42843114	-	18	2715	421
TCONS_00076455	XLOC_047859	XLOC_047859	novel	Novel_mRNA	R5	42838437	42843114	-	19	2633	448
TCONS_00160613	XLOC_104480	XLOC_104480	novel	Novel_mRNA	RUS09418	1	1658	+	4	1048	166
TCONS_00147567	XLOC_094011	XLOC_094011	novel	Novel_mRNA	RUS01405	11694	14034	+	3	1107	316
TCONS_00107410	XLOC_067463	XLOC_067463	novel	Novel_mRNA	R7	16934233	16939120	-	2	1555	385
TCONS_00110623	XLOC_069518	XLOC_069518	novel	Novel_mRNA	R8	6191181	6192007	+	2	732	199
TCONS_00155550	XLOC_100286	XLOC_100286	novel	Novel_mRNA	RUS04863	20	2300	+	7	1705	410
TCONS_00101811	XLOC_063892	XLOC_063892	novel	Novel_mRNA	R7	15415191	15426895	+	34	3669	558
TCONS_00101810	XLOC_063892	XLOC_063892	novel	Novel_mRNA	R7	15415178	15427695	+	35	4646	558
TCONS_00018580	XLOC_011563	XLOC_011563	novel	Novel_mRNA	R2	40484791	40489582	+	10	3680	660
TCONS_00018581	XLOC_011563	XLOC_011563	novel	Novel_mRNA	R2	40484791	40489582	+	10	3868	619
TCONS_00018582	XLOC_011564	XLOC_011564	novel	Novel_mRNA	R2	40489846	40492117	+	4	2001	199
TCONS_00151800	XLOC_097378	XLOC_097378	novel	Novel_mRNA	RUS02827	897	2472	+	3	1308	173
TCONS_00151803	XLOC_097381	XLOC_097381	novel	Novel_mRNA	RUS02828	707	5154	+	3	4226	1269
TCONS_00151805	XLOC_097381	XLOC_097381	novel	Novel_mRNA	RUS02828	707	5722	+	2	4229	1220
TCONS_00151804	XLOC_097381	XLOC_097381	novel	Novel_mRNA	RUS02828	707	5597	+	2	4201	1220
TCONS_00150400	XLOC_096244	XLOC_096244	novel	Novel_mRNA	RUS02260	1	4435	-	13	1662	466
TCONS_00066677	XLOC_041834	XLOC_041834	novel	Novel_mRNA	R5	42736883	42766086	+	7	3893	1060
TCONS_00156287	XLOC_100905	XLOC_100905	novel	Novel_mRNA	RUS05357	1	2162	-	4	1509	451
TCONS_00137237	XLOC_086360	XLOC_086360	novel	Novel_mRNA	RUS00149	4269	5329	+	4	480	155
TCONS_00137233	XLOC_086356	XLOC_086356	novel	Novel_mRNA	RUS00144	7559	8555	-	2	929	232
TCONS_00065117	XLOC_040897	XLOC_040897	novel	Novel_mRNA	R5	36141074	36141967	+	2	668	121
TCONS_00060474	XLOC_037956	XLOC_037956	novel	Novel_mRNA	R5	11784809	11786494	+	8	943	281
TCONS_00060473	XLOC_037956	XLOC_037956	novel	Novel_mRNA	R5	11784809	11786494	+	6	1256	193
TCONS_00161875	XLOC_105588	XLOC_105588	novel	Novel_mRNA	RUS10974	94	2011	-	3	1227	262
TCONS_00024305	XLOC_015287	XLOC_015287	novel	Novel_mRNA	R2	29498226	29500662	-	2	2058	396
TCONS_00067985	XLOC_042591	XLOC_042591	novel	Novel_mRNA	R5	1849843	1852493	-	2	2254	452
TCONS_00038423	XLOC_023997	XLOC_023997	novel	Novel_mRNA	R3	27859949	27865950	-	18	3249	888
TCONS_00038422	XLOC_023997	XLOC_023997	novel	Novel_mRNA	R3	27859949	27865950	-	18	3252	889
TCONS_00054050	XLOC_033983	XLOC_033983	novel	Novel_mRNA	R4	31356559	31358956	-	8	1805	230
TCONS_00054051	XLOC_033983	XLOC_033983	novel	Novel_mRNA	R4	31356559	31359147	-	8	1978	230
TCONS_00031708	XLOC_019858	XLOC_019858	novel	Novel_mRNA	R3	23198025	23200406	+	2	2065	187
TCONS_00054059	XLOC_033985	XLOC_033985	novel	Novel_mRNA	R4	31362888	31364230	-	3	1202	318
TCONS_00057644	XLOC_036337	XLOC_036337	novel	Novel_mRNA	R4	49850334	49851850	-	5	1063	259
TCONS_00105661	XLOC_066367	XLOC_066367	novel	Novel_mRNA	R7	8044474	8047307	-	10	1910	475
TCONS_00066102	XLOC_041449	XLOC_041449	novel	Novel_mRNA	R5	40033243	40036882	+	17	2071	603
TCONS_00059826	XLOC_037567	XLOC_037567	novel	Novel_mRNA	R5	8713047	8715252	+	2	1323	345
TCONS_00133800	XLOC_083919	XLOC_083919	novel	Novel_mRNA	R9	36153295	36164731	-	9	4703	1051
TCONS_00133803	XLOC_083919	XLOC_083919	novel	Novel_mRNA	R9	36159385	36164731	-	8	4069	962
TCONS_00154477	XLOC_099514	XLOC_099514	novel	Novel_mRNA	RUS04292	132	2637	+	11	1477	428
TCONS_00053970	XLOC_033929	XLOC_033929	novel	Novel_mRNA	R4	30814460	30819011	-	19	2141	685
TCONS_00154472	XLOC_099509	XLOC_099509	novel	Novel_mRNA	RUS04288	1	1475	+	2	1222	265
TCONS_00154478	XLOC_099514	XLOC_099514	novel	Novel_mRNA	RUS04292	132	2916	+	12	1705	504
TCONS_00012270	XLOC_007676	XLOC_007676	novel	Novel_mRNA	R2	8975838	8978120	+	6	885	122
TCONS_00012271	XLOC_007676	XLOC_007676	novel	Novel_mRNA	R2	8975838	8978120	+	6	995	115
TCONS_00012272	XLOC_007676	XLOC_007676	novel	Novel_mRNA	R2	8976143	8978120	+	6	593	117
TCONS_00140347	XLOC_088634	XLOC_088634	novel	Novel_mRNA	RUS00355	60414	64099	-	9	2210	586
TCONS_00114015	XLOC_071642	XLOC_071642	novel	Novel_mRNA	R8	25259684	25265966	+	7	4185	253
TCONS_00114014	XLOC_071642	XLOC_071642	novel	Novel_mRNA	R8	25259684	25265966	+	8	4281	253
TCONS_00114017	XLOC_071642	XLOC_071642	novel	Novel_mRNA	R8	25259693	25265966	+	8	4422	253
TCONS_00114016	XLOC_071642	XLOC_071642	novel	Novel_mRNA	R8	25259693	25265966	+	6	5294	253
TCONS_00114019	XLOC_071642	XLOC_071642	novel	Novel_mRNA	R8	25259721	25265966	+	3	6089	253
TCONS_00114018	XLOC_071642	XLOC_071642	novel	Novel_mRNA	R8	25259721	25265966	+	6	4390	253
TCONS_00140348	XLOC_088634	XLOC_088634	novel	Novel_mRNA	RUS00355	60414	64099	-	8	2569	396
TCONS_00035378	XLOC_022113	XLOC_022113	novel	Novel_mRNA	R3	14077232	14081099	-	4	3256	477
TCONS_00125661	XLOC_078862	XLOC_078862	novel	Novel_mRNA	R9	30905122	30909347	+	8	1332	303
TCONS_00141342	XLOC_089337	XLOC_089337	novel	Novel_mRNA	RUS00465	7046	12734	+	3	5520	719
TCONS_00141341	XLOC_089337	XLOC_089337	novel	Novel_mRNA	RUS00465	7042	12734	+	3	5042	915
TCONS_00088380	XLOC_055510	XLOC_055510	novel	Novel_mRNA	R6	3692843	3695738	-	12	1827	175
TCONS_00141348	XLOC_089341	XLOC_089341	novel	Novel_mRNA	RUS00465	27039	40950	+	4	2587	734
TCONS_00089393	XLOC_056138	XLOC_056138	novel	Novel_mRNA	R6	8335231	8339317	-	7	1686	403
TCONS_00073771	XLOC_046159	XLOC_046159	novel	Novel_mRNA	R5	30768217	30775169	-	14	5299	1651
TCONS_00120525	XLOC_075573	XLOC_075573	novel	Novel_mRNA	R9	247818	251306	+	7	2718	346
TCONS_00147570	XLOC_094014	XLOC_094014	novel	Novel_mRNA	RUS01405	2943	4447	-	2	1226	365
TCONS_00160050	XLOC_103981	XLOC_103981	novel	Novel_mRNA	RUS08710	6	2303	-	6	1793	285
TCONS_00089394	XLOC_056138	XLOC_056138	novel	Novel_mRNA	R6	8337876	8339257	-	5	976	170
TCONS_00117281	XLOC_073506	XLOC_073506	novel	Novel_mRNA	R8	10300644	10301990	-	5	904	206
TCONS_00151231	XLOC_096916	XLOC_096916	novel	Novel_mRNA	RUS02592	922	5504	-	14	2688	794
TCONS_00151234	XLOC_096918	XLOC_096918	novel	Novel_mRNA	RUS02592	8004	9090	-	3	687	140
TCONS_00079074	XLOC_049446	XLOC_049446	novel	Novel_mRNA	R6	7734582	7737076	+	4	2250	525
TCONS_00143494	XLOC_090905	XLOC_090905	novel	Novel_mRNA	RUS00695	13292	18198	+	16	3048	597
TCONS_00159215	XLOC_103273	XLOC_103273	novel	Novel_mRNA	RUS07824	225	2409	-	4	1817	340
TCONS_00159216	XLOC_103273	XLOC_103273	novel	Novel_mRNA	RUS07824	225	2559	-	5	1717	412
TCONS_00012181	XLOC_007606	XLOC_007606	novel	Novel_mRNA	R2	8275423	8277569	+	3	1947	620
TCONS_00156933	XLOC_101400	XLOC_101400	novel	Novel_mRNA	RUS05815	672	3025	+	4	1858	339
TCONS_00130472	XLOC_081892	XLOC_081892	novel	Novel_mRNA	R9	19202442	19205521	-	6	2573	342
TCONS_00085098	XLOC_053462	XLOC_053462	novel	Novel_mRNA	R6	42923146	42935223	+	14	1749	459
TCONS_00085099	XLOC_053462	XLOC_053462	novel	Novel_mRNA	R6	42923149	42963145	+	14	2116	458
TCONS_00028357	XLOC_017671	XLOC_017671	novel	Novel_mRNA	R3	2484831	2486982	+	5	1648	162
TCONS_00095038	XLOC_059788	XLOC_059788	novel	Novel_mRNA	R6	40020773	40021939	-	2	1067	178
TCONS_00061914	XLOC_038877	XLOC_038877	novel	Novel_mRNA	R5	21058244	21061349	+	12	1563	283
TCONS_00128518	XLOC_080614	XLOC_080614	novel	Novel_mRNA	R9	5730079	5734645	-	9	2369	483
TCONS_00151584	XLOC_097192	XLOC_097192	novel	Novel_mRNA	RUS02729	324	1261	+	3	678	113
TCONS_00154065	XLOC_099184	XLOC_099184	novel	Novel_mRNA	RUS04053	1	3025	+	8	2085	395
TCONS_00151586	XLOC_097194	XLOC_097194	novel	Novel_mRNA	RUS02731	4686	6404	+	2	1534	312
TCONS_00151587	XLOC_097194	XLOC_097194	novel	Novel_mRNA	RUS02731	4731	6404	+	2	1486	312
TCONS_00025892	XLOC_016224	XLOC_016224	novel	Novel_mRNA	R2	36003222	36006071	-	7	2268	687
TCONS_00025893	XLOC_016224	XLOC_016224	novel	Novel_mRNA	R2	36003222	36006115	-	7	2315	702
TCONS_00071435	XLOC_044753	XLOC_044753	novel	Novel_mRNA	R5	19833433	19847323	-	17	2884	781
TCONS_00071436	XLOC_044753	XLOC_044753	novel	Novel_mRNA	R5	19833433	19847891	-	17	3631	757
TCONS_00055011	XLOC_034649	XLOC_034649	novel	Novel_mRNA	R4	36525586	36526960	-	2	1216	146
TCONS_00055010	XLOC_034649	XLOC_034649	novel	Novel_mRNA	R4	36523606	36526960	-	3	1202	133
TCONS_00116884	XLOC_073300	XLOC_073300	novel	Novel_mRNA	R8	8362157	8366103	-	4	3518	1051
TCONS_00090521	XLOC_056840	XLOC_056840	novel	Novel_mRNA	R6	14582911	14586961	-	6	2957	740
TCONS_00085271	XLOC_053539	XLOC_053539	novel	Novel_mRNA	R6	43598917	43600800	+	6	1447	314
TCONS_00085272	XLOC_053539	XLOC_053539	novel	Novel_mRNA	R6	43599031	43600800	+	5	1415	270
TCONS_00085273	XLOC_053540	XLOC_053540	novel	Novel_mRNA	R6	43606770	43609998	+	11	1995	536
TCONS_00085274	XLOC_053540	XLOC_053540	novel	Novel_mRNA	R6	43606770	43609998	+	9	2414	256
TCONS_00149648	XLOC_095611	XLOC_095611	novel	Novel_mRNA	RUS01968	3126	5258	-	6	1257	299
TCONS_00149649	XLOC_095612	XLOC_095612	novel	Novel_mRNA	RUS01969	1807	3730	+	9	1247	351
TCONS_00084056	XLOC_052790	XLOC_052790	novel	Novel_mRNA	R6	37493800	37496339	+	5	1953	533
TCONS_00084051	XLOC_052785	XLOC_052785	novel	Novel_mRNA	R6	37487599	37489551	+	7	1364	207
TCONS_00117422	XLOC_073572	XLOC_073572	novel	Novel_mRNA	R8	10763165	10767534	-	4	3958	1154
TCONS_00116671	XLOC_073194	XLOC_073194	novel	Novel_mRNA	R8	7695795	7758663	-	7	2831	405
TCONS_00144142	XLOC_091402	XLOC_091402	novel	Novel_mRNA	RUS00779	37264	40342	+	3	2281	341
TCONS_00144143	XLOC_091402	XLOC_091402	novel	Novel_mRNA	RUS00779	37264	40342	+	2	2996	341
TCONS_00158168	XLOC_102409	XLOC_102409	novel	Novel_mRNA	RUS06866	973	2914	-	5	1212	260
TCONS_00144144	XLOC_091402	XLOC_091402	novel	Novel_mRNA	RUS00779	37279	40342	+	4	1814	336
TCONS_00144145	XLOC_091402	XLOC_091402	novel	Novel_mRNA	RUS00779	37288	40342	+	3	2260	333
TCONS_00149398	XLOC_095417	XLOC_095417	novel	Novel_mRNA	RUS01897	12384	13964	+	4	813	250
TCONS_00158164	XLOC_102405	XLOC_102405	novel	Novel_mRNA	RUS06859	2433	4337	-	9	1170	257
TCONS_00013631	XLOC_008606	XLOC_008606	novel	Novel_mRNA	R2	18982792	18988246	+	11	2345	289
TCONS_00149469	XLOC_095466	XLOC_095466	novel	Novel_mRNA	RUS01908	6573	10233	-	8	2553	614
TCONS_00155917	XLOC_100605	XLOC_100605	novel	Novel_mRNA	RUS05109	41	2173	-	7	804	171
TCONS_00155916	XLOC_100604	XLOC_100604	novel	Novel_mRNA	RUS05109	3796	6471	+	5	1896	442
TCONS_00155915	XLOC_100604	XLOC_100604	novel	Novel_mRNA	RUS05109	3762	6471	+	6	1678	442
TCONS_00158162	XLOC_102405	XLOC_102405	novel	Novel_mRNA	RUS06859	2433	4337	-	10	1109	359
TCONS_00147488	XLOC_093956	XLOC_093956	novel	Novel_mRNA	RUS01390	16488	21865	-	18	3392	981
TCONS_00147489	XLOC_093956	XLOC_093956	novel	Novel_mRNA	RUS01390	16488	21865	-	15	4010	723
TCONS_00037264	XLOC_023273	XLOC_023273	novel	Novel_mRNA	R3	23278520	23281312	-	4	2129	528
TCONS_00037265	XLOC_023274	XLOC_023274	novel	Novel_mRNA	R3	23283629	23286534	-	3	1803	284
TCONS_00037262	XLOC_023273	XLOC_023273	novel	Novel_mRNA	R3	23278520	23280775	-	3	1745	545
TCONS_00037263	XLOC_023273	XLOC_023273	novel	Novel_mRNA	R3	23278520	23281312	-	4	1947	528
TCONS_00147484	XLOC_093954	XLOC_093954	novel	Novel_mRNA	RUS01390	5141	7796	-	5	1226	310
TCONS_00147485	XLOC_093955	XLOC_093955	novel	Novel_mRNA	RUS01390	8205	15369	-	23	3376	1002
TCONS_00145438	XLOC_092396	XLOC_092396	novel	Novel_mRNA	RUS00983	24	3890	-	12	2466	821
TCONS_00061990	XLOC_038932	XLOC_038932	novel	Novel_mRNA	R5	21381771	21404893	+	30	3060	934
TCONS_00045227	XLOC_028386	XLOC_028386	novel	Novel_mRNA	R4	34719617	34725799	+	18	3214	842
TCONS_00045226	XLOC_028386	XLOC_028386	novel	Novel_mRNA	R4	34719617	34725799	+	19	2851	842
TCONS_00052548	XLOC_032942	XLOC_032942	novel	Novel_mRNA	R4	20714763	20725569	-	13	1753	447
TCONS_00052549	XLOC_032942	XLOC_032942	novel	Novel_mRNA	R4	20714763	20725569	-	13	1753	447
TCONS_00052546	XLOC_032942	XLOC_032942	novel	Novel_mRNA	R4	20714763	20725569	-	12	2176	314
TCONS_00052547	XLOC_032942	XLOC_032942	novel	Novel_mRNA	R4	20714763	20725569	-	13	1753	447
TCONS_00052544	XLOC_032942	XLOC_032942	novel	Novel_mRNA	R4	20714763	20725569	-	13	1753	447
TCONS_00052545	XLOC_032942	XLOC_032942	novel	Novel_mRNA	R4	20714763	20725569	-	12	2092	314
TCONS_00052542	XLOC_032942	XLOC_032942	novel	Novel_mRNA	R4	20714763	20725569	-	13	1753	447
TCONS_00052543	XLOC_032942	XLOC_032942	novel	Novel_mRNA	R4	20714763	20725569	-	13	1753	447
TCONS_00052540	XLOC_032942	XLOC_032942	novel	Novel_mRNA	R4	20714763	20725569	-	13	1753	447
TCONS_00052541	XLOC_032942	XLOC_032942	novel	Novel_mRNA	R4	20714763	20725569	-	13	1753	447
TCONS_00030894	XLOC_019339	XLOC_019339	novel	Novel_mRNA	R3	19254135	19256866	+	4	1395	353
TCONS_00030895	XLOC_019340	XLOC_019340	novel	Novel_mRNA	R3	19281610	19283517	+	5	1199	309
TCONS_00133883	XLOC_083952	XLOC_083952	novel	Novel_mRNA	R9	36490603	36493301	-	10	1561	385
TCONS_00151046	XLOC_096768	XLOC_096768	novel	Novel_mRNA	RUS02512	3693	6917	-	4	1822	572
TCONS_00113327	XLOC_071108	XLOC_071108	novel	Novel_mRNA	R8	19580134	19581905	+	5	1425	336
TCONS_00124320	XLOC_078028	XLOC_078028	novel	Novel_mRNA	R9	23958980	23960104	+	5	684	132
TCONS_00105974	XLOC_066533	XLOC_066533	novel	Novel_mRNA	R7	9151367	9155201	-	7	2399	585
TCONS_00105975	XLOC_066533	XLOC_066533	novel	Novel_mRNA	R7	9151367	9155207	-	7	2402	586
TCONS_00133334	XLOC_083692	XLOC_083692	novel	Novel_mRNA	R9	34439654	34442746	-	6	2179	630
TCONS_00105970	XLOC_066531	XLOC_066531	novel	Novel_mRNA	R7	9141242	9147417	-	7	3953	427
TCONS_00105971	XLOC_066531	XLOC_066531	novel	Novel_mRNA	R7	9141242	9147418	-	7	3957	427
TCONS_00105972	XLOC_066531	XLOC_066531	novel	Novel_mRNA	R7	9141242	9147472	-	7	3988	427
TCONS_00105973	XLOC_066532	XLOC_066532	novel	Novel_mRNA	R7	9149060	9150932	-	5	1525	389
TCONS_00092007	XLOC_057758	XLOC_057758	novel	Novel_mRNA	R6	22753516	22755571	-	3	1596	525
TCONS_00105835	XLOC_066460	XLOC_066460	novel	Novel_mRNA	R7	8584395	8588645	-	4	3264	480
TCONS_00110363	XLOC_069353	XLOC_069353	novel	Novel_mRNA	R8	5038913	5039896	+	4	691	147
TCONS_00091076	XLOC_057174	XLOC_057174	novel	Novel_mRNA	R6	17514792	17519504	-	14	2604	708
TCONS_00110367	XLOC_069353	XLOC_069353	novel	Novel_mRNA	R8	5047818	5049835	+	8	1157	326
TCONS_00110366	XLOC_069354	XLOC_069354	novel	Novel_mRNA	R8	5040029	5051331	+	5	749	173
TCONS_00110365	XLOC_069354	XLOC_069354	novel	Novel_mRNA	R8	5040029	5041346	+	5	677	168
TCONS_00110364	XLOC_069353	XLOC_069353	novel	Novel_mRNA	R8	5038932	5049835	+	4	617	146
TCONS_00105836	XLOC_066460	XLOC_066460	novel	Novel_mRNA	R7	8584395	8588645	-	4	3190	480
TCONS_00143094	XLOC_090605	XLOC_090605	novel	Novel_mRNA	RUS00638	2715	24747	-	5	1966	481
TCONS_00084313	XLOC_052987	XLOC_052987	novel	Novel_mRNA	R6	39149030	39151409	+	2	2165	442
TCONS_00148933	XLOC_095069	XLOC_095069	novel	Novel_mRNA	RUS01774	1	7756	+	10	1587	529
TCONS_00148932	XLOC_095069	XLOC_095069	novel	Novel_mRNA	RUS01774	1	6794	+	7	959	319
TCONS_00148931	XLOC_095069	XLOC_095069	novel	Novel_mRNA	RUS01774	1	2584	+	9	1897	547
TCONS_00143256	XLOC_090713	XLOC_090713	novel	Novel_mRNA	RUS00660	35387	37901	+	4	2063	427
TCONS_00143255	XLOC_090713	XLOC_090713	novel	Novel_mRNA	RUS00660	35365	37901	+	4	1863	398
TCONS_00143254	XLOC_090713	XLOC_090713	novel	Novel_mRNA	RUS00660	35365	37901	+	3	2373	393
TCONS_00088606	XLOC_055656	XLOC_055656	novel	Novel_mRNA	R6	4696006	4696775	-	3	558	138
TCONS_00146164	XLOC_092941	XLOC_092941	novel	Novel_mRNA	RUS01110	14652	17653	-	3	2020	150
TCONS_00146163	XLOC_092941	XLOC_092941	novel	Novel_mRNA	RUS01110	14652	17652	-	3	2009	150
TCONS_00156334	XLOC_100940	XLOC_100940	novel	Novel_mRNA	RUS05390	1	2754	+	7	2255	482
TCONS_00088601	XLOC_055651	XLOC_055651	novel	Novel_mRNA	R6	4666807	4670022	-	3	2033	606
TCONS_00087658	XLOC_055096	XLOC_055096	novel	Novel_mRNA	R6	571590	573311	-	3	696	134
TCONS_00087659	XLOC_055096	XLOC_055096	novel	Novel_mRNA	R6	571590	582222	-	4	695	112
TCONS_00157323	XLOC_101722	XLOC_101722	novel	Novel_mRNA	RUS06129	496	1917	-	6	751	193
TCONS_00127989	XLOC_080276	XLOC_080276	novel	Novel_mRNA	R9	3055717	3057531	-	3	1577	399
TCONS_00009859	XLOC_006128	XLOC_006128	novel	Novel_mRNA	R1	20860562	20864311	-	5	1909	214
TCONS_00157325	XLOC_101724	XLOC_101724	novel	Novel_mRNA	RUS06131	1	1400	-	2	1327	432
TCONS_00007323	XLOC_004490	XLOC_004490	novel	Novel_mRNA	R1	6952357	6955644	-	5	1989	519
TCONS_00154660	XLOC_099631	XLOC_099631	novel	Novel_mRNA	RUS04370	1335	2896	-	4	844	168
TCONS_00074752	XLOC_046796	XLOC_046796	novel	Novel_mRNA	R5	35397941	35401797	-	2	3695	900
TCONS_00007986	XLOC_004885	XLOC_004885	novel	Novel_mRNA	R1	9723456	9725304	-	2	1183	287
TCONS_00002759	XLOC_001627	XLOC_001627	novel	Novel_mRNA	R1	10709393	10712106	+	9	1432	387
TCONS_00047096	XLOC_029533	XLOC_029533	novel	Novel_mRNA	R4	43406920	43409901	+	8	2128	121
TCONS_00114245	XLOC_071788	XLOC_071788	novel	Novel_mRNA	R8	26687969	26691300	+	5	1491	452
TCONS_00074287	XLOC_046459	XLOC_046459	novel	Novel_mRNA	R5	32899824	32903303	-	9	2571	815
TCONS_00114243	XLOC_071788	XLOC_071788	novel	Novel_mRNA	R8	26687969	26691300	+	5	1491	452
TCONS_00068652	XLOC_042962	XLOC_042962	novel	Novel_mRNA	R5	4400956	4403988	-	5	2671	384
TCONS_00068650	XLOC_042960	XLOC_042960	novel	Novel_mRNA	R5	4394040	4395846	-	3	1485	261
TCONS_00160868	XLOC_104698	XLOC_104698	novel	Novel_mRNA	RUS09705	1304	2209	-	3	686	170
TCONS_00136068	XLOC_085465	XLOC_085465	novel	Novel_mRNA	RUS00067	167525	169272	+	5	1275	213
TCONS_00100805	XLOC_063297	XLOC_063297	novel	Novel_mRNA	R7	10419684	10424254	+	4	3843	901
TCONS_00100803	XLOC_063301	XLOC_063301	novel	Novel_mRNA	R7	10410689	10412419	+	5	1134	256
TCONS_00097434	XLOC_061274	XLOC_061274	novel	Novel_mRNA	R6	50627442	50629829	-	2	2209	566
TCONS_00159025	XLOC_103104	XLOC_103104	novel	Novel_mRNA	RUS07649	1047	2664	+	2	1536	458
TCONS_00159024	XLOC_103104	XLOC_103104	novel	Novel_mRNA	RUS07649	1047	2664	+	2	1395	411
TCONS_00029799	XLOC_018625	XLOC_018625	novel	Novel_mRNA	R3	13341728	13350297	+	12	1568	385
TCONS_00029798	XLOC_018625	XLOC_018625	novel	Novel_mRNA	R3	13341727	13350297	+	12	1571	386
TCONS_00038090	XLOC_023758	XLOC_023758	novel	Novel_mRNA	R3	26537284	26538646	-	4	846	216
TCONS_00056707	XLOC_035752	XLOC_035752	novel	Novel_mRNA	R4	44466823	44467670	-	4	507	118
TCONS_00115265	XLOC_072363	XLOC_072363	novel	Novel_mRNA	R8	1748015	1749836	-	2	1740	267
TCONS_00115261	XLOC_072359	XLOC_072359	novel	Novel_mRNA	R8	1731320	1735467	-	5	2259	368
TCONS_00115260	XLOC_072359	XLOC_072359	novel	Novel_mRNA	R8	1731320	1735452	-	4	3533	368
TCONS_00157912	XLOC_102193	XLOC_102193	novel	Novel_mRNA	RUS06644	392	2937	+	5	2006	305
TCONS_00150245	XLOC_096120	XLOC_096120	novel	Novel_mRNA	RUS02203	1	2483	+	10	1726	423
TCONS_00080966	XLOC_050623	XLOC_050623	novel	Novel_mRNA	R6	18239157	18244673	+	9	4417	927
TCONS_00080965	XLOC_050623	XLOC_050623	novel	Novel_mRNA	R6	18239157	18244673	+	10	4042	1265
TCONS_00150966	XLOC_096705	XLOC_096705	novel	Novel_mRNA	RUS02482	342	2516	+	6	1663	406
TCONS_00150962	XLOC_096702	XLOC_096702	novel	Novel_mRNA	RUS02476	518	2486	-	5	1313	213
TCONS_00046327	XLOC_029093	XLOC_029093	novel	Novel_mRNA	R4	40013276	40014976	+	3	1530	150
TCONS_00118014	XLOC_073913	XLOC_073913	novel	Novel_mRNA	R8	13518413	13522591	-	8	2275	685
TCONS_00118013	XLOC_073913	XLOC_073913	novel	Novel_mRNA	R8	13518413	13522591	-	8	2291	598
TCONS_00118012	XLOC_073913	XLOC_073913	novel	Novel_mRNA	R8	13518413	13522568	-	6	2541	312
TCONS_00046329	XLOC_029093	XLOC_029093	novel	Novel_mRNA	R4	40013351	40014976	+	3	1452	152
TCONS_00046328	XLOC_029093	XLOC_029093	novel	Novel_mRNA	R4	40013288	40014976	+	3	1183	150
TCONS_00142661	XLOC_090316	XLOC_090316	novel	Novel_mRNA	RUS00588	24582	27227	+	8	1446	209
TCONS_00142660	XLOC_090316	XLOC_090316	novel	Novel_mRNA	RUS00588	24580	27227	+	10	1449	371
TCONS_00142662	XLOC_090316	XLOC_090316	novel	Novel_mRNA	RUS00588	24582	27227	+	10	1442	234
TCONS_00034188	XLOC_021332	XLOC_021332	novel	Novel_mRNA	R3	6153878	6156166	-	2	1654	275
TCONS_00034187	XLOC_021332	XLOC_021332	novel	Novel_mRNA	R3	6153878	6155966	-	2	1650	275
TCONS_00159683	XLOC_103656	XLOC_103656	novel	Novel_mRNA	RUS08252	1	2497	+	9	1736	385
TCONS_00159682	XLOC_103656	XLOC_103656	novel	Novel_mRNA	RUS08252	1	2497	+	7	1953	322
TCONS_00159681	XLOC_103656	XLOC_103656	novel	Novel_mRNA	RUS08252	1	2497	+	9	1742	387
TCONS_00159680	XLOC_103656	XLOC_103656	novel	Novel_mRNA	RUS08252	1	2497	+	9	1739	386
TCONS_00043303	XLOC_027091	XLOC_027091	novel	Novel_mRNA	R4	22343061	22344229	+	2	927	173
TCONS_00126612	XLOC_079446	XLOC_079446	novel	Novel_mRNA	R9	35228548	35230873	+	5	1526	418
TCONS_00126611	XLOC_079446	XLOC_079446	novel	Novel_mRNA	R9	35228548	35230873	+	5	1523	417
TCONS_00155214	XLOC_100042	XLOC_100042	novel	Novel_mRNA	RUS04680	1551	3628	-	2	1749	290
TCONS_00158375	XLOC_102574	XLOC_102574	novel	Novel_mRNA	RUS07070	568	2837	+	7	1561	480
TCONS_00044840	XLOC_028118	XLOC_028118	novel	Novel_mRNA	R4	32492639	32493580	+	3	735	210
TCONS_00132833	XLOC_083398	XLOC_083398	novel	Novel_mRNA	R9	32240304	32245602	-	6	4843	1061
TCONS_00132832	XLOC_083398	XLOC_083398	novel	Novel_mRNA	R9	32240304	32245602	-	6	4831	1061
TCONS_00132831	XLOC_083398	XLOC_083398	novel	Novel_mRNA	R9	32240304	32245602	-	6	4676	1061
TCONS_00132830	XLOC_083398	XLOC_083398	novel	Novel_mRNA	R9	32240304	32245602	-	6	4826	1061
TCONS_00034988	XLOC_021896	XLOC_021896	novel	Novel_mRNA	R3	12284282	12289152	-	3	2186	366
TCONS_00095346	XLOC_060003	XLOC_060003	novel	Novel_mRNA	R6	41643955	41646499	-	4	2306	476
TCONS_00159973	XLOC_103913	XLOC_103913	novel	Novel_mRNA	RUS08591	1052	2340	-	3	1109	322
TCONS_00099877	XLOC_062733	XLOC_062733	novel	Novel_mRNA	R7	6858432	6859585	+	3	570	99
TCONS_00126802	XLOC_079553	XLOC_079553	novel	Novel_mRNA	R9	36034952	36037569	+	9	1892	508
TCONS_00099875	XLOC_062732	XLOC_062732	novel	Novel_mRNA	R7	6850385	6853242	+	7	2337	363
TCONS_00099874	XLOC_062732	XLOC_062732	novel	Novel_mRNA	R7	6850385	6853242	+	8	2101	363
TCONS_00023024	XLOC_014503	XLOC_014503	novel	Novel_mRNA	R2	23552961	23554758	-	6	950	215
TCONS_00143536	XLOC_090936	XLOC_090936	novel	Novel_mRNA	RUS00701	48	9284	+	9	1201	400
TCONS_00143535	XLOC_090936	XLOC_090936	novel	Novel_mRNA	RUS00701	13	4092	+	17	2795	851
TCONS_00149070	XLOC_095169	XLOC_095169	novel	Novel_mRNA	RUS01810	1	1724	+	3	1548	348
TCONS_00014213	XLOC_008931	XLOC_008931	novel	Novel_mRNA	R2	21960506	21967398	+	9	5704	1549
TCONS_00158886	XLOC_102995	XLOC_102995	novel	Novel_mRNA	RUS07510	238	2703	+	7	1975	442
TCONS_00158887	XLOC_102995	XLOC_102995	novel	Novel_mRNA	RUS07510	238	2703	+	8	1462	442
TCONS_00158888	XLOC_102995	XLOC_102995	novel	Novel_mRNA	RUS07510	238	2703	+	8	1722	442
TCONS_00141667	XLOC_089561	XLOC_089561	novel	Novel_mRNA	RUS00495	1	1996	-	2	1486	211
TCONS_00033297	XLOC_020764	XLOC_020764	novel	Novel_mRNA	R3	77924	84712	-	16	1665	256
TCONS_00033296	XLOC_020764	XLOC_020764	novel	Novel_mRNA	R3	77924	84712	-	15	1765	259
TCONS_00033295	XLOC_020764	XLOC_020764	novel	Novel_mRNA	R3	77924	84414	-	17	4680	302
TCONS_00033294	XLOC_020764	XLOC_020764	novel	Novel_mRNA	R3	77924	80962	-	15	1604	229
TCONS_00033293	XLOC_020764	XLOC_020764	novel	Novel_mRNA	R3	77924	80944	-	16	1383	136
TCONS_00033292	XLOC_020764	XLOC_020764	novel	Novel_mRNA	R3	77924	80944	-	16	1426	142
TCONS_00033291	XLOC_020763	XLOC_020763	novel	Novel_mRNA	R3	67974	72841	-	13	2874	621
TCONS_00033290	XLOC_020763	XLOC_020763	novel	Novel_mRNA	R3	67974	72694	-	10	3358	237
TCONS_00160264	XLOC_104172	XLOC_104172	novel	Novel_mRNA	RUS08980	1	2351	+	7	1620	149
TCONS_00033299	XLOC_020764	XLOC_020764	novel	Novel_mRNA	R3	78264	84653	-	16	1432	265
TCONS_00033298	XLOC_020764	XLOC_020764	novel	Novel_mRNA	R3	77924	84712	-	16	1695	259
TCONS_00037987	XLOC_023695	XLOC_023695	novel	Novel_mRNA	R3	26065164	26068081	-	5	2197	622
TCONS_00041235	XLOC_025747	XLOC_025747	novel	Novel_mRNA	R4	11259646	11261047	+	6	767	169
TCONS_00041236	XLOC_025747	XLOC_025747	novel	Novel_mRNA	R4	11259663	11261047	+	5	1005	206
TCONS_00064798	XLOC_040687	XLOC_040687	novel	Novel_mRNA	R5	34712301	34715021	+	2	2546	697
TCONS_00037452	XLOC_023398	XLOC_023398	novel	Novel_mRNA	R3	24121167	24122188	-	2	885	196
TCONS_00124806	XLOC_078338	XLOC_078338	novel	Novel_mRNA	R9	26835748	26838024	+	2	2029	307
TCONS_00037988	XLOC_023695	XLOC_023695	novel	Novel_mRNA	R3	26065164	26077477	-	7	2440	623
TCONS_00046918	XLOC_029438	XLOC_029438	novel	Novel_mRNA	R4	42669709	42678690	+	15	6994	2151
TCONS_00046919	XLOC_029439	XLOC_029439	novel	Novel_mRNA	R4	42697522	42700933	+	10	2582	420
TCONS_00040547	XLOC_025330	XLOC_025330	novel	Novel_mRNA	R4	8144189	8146261	+	7	1571	477
TCONS_00005800	XLOC_003610	XLOC_003610	novel	Novel_mRNA	R1	1358897	1364768	-	12	3871	1120
TCONS_00018295	XLOC_011402	XLOC_011402	novel	Novel_mRNA	R2	39531323	39533698	+	7	1195	268
TCONS_00046910	XLOC_029438	XLOC_029438	novel	Novel_mRNA	R4	42669708	42678690	+	13	7197	1198
TCONS_00046911	XLOC_029438	XLOC_029438	novel	Novel_mRNA	R4	42669708	42678690	+	12	7503	1137
TCONS_00046912	XLOC_029438	XLOC_029438	novel	Novel_mRNA	R4	42669708	42678690	+	12	7460	1198
TCONS_00046913	XLOC_029438	XLOC_029438	novel	Novel_mRNA	R4	42669708	42678690	+	9	8007	1137
TCONS_00046915	XLOC_029438	XLOC_029438	novel	Novel_mRNA	R4	42669709	42678690	+	12	7393	1137
TCONS_00046916	XLOC_029438	XLOC_029438	novel	Novel_mRNA	R4	42669709	42678690	+	12	7503	1137
TCONS_00046917	XLOC_029438	XLOC_029438	novel	Novel_mRNA	R4	42669709	42678690	+	12	7387	1137
TCONS_00157519	XLOC_101870	XLOC_101870	novel	Novel_mRNA	RUS06309	1583	3105	+	4	825	178
TCONS_00125876	XLOC_079014	XLOC_079014	novel	Novel_mRNA	R9	32207142	32210292	+	2	2357	743
TCONS_00125874	XLOC_079013	XLOC_079013	novel	Novel_mRNA	R9	32191732	32193249	+	7	804	201
TCONS_00152752	XLOC_098134	XLOC_098134	novel	Novel_mRNA	RUS03310	8088	10442	+	3	2060	437
TCONS_00157517	XLOC_101869	XLOC_101869	novel	Novel_mRNA	RUS06309	418	1105	+	2	482	128
TCONS_00157516	XLOC_101868	XLOC_101868	novel	Novel_mRNA	RUS06308	58	2695	-	9	1925	328
TCONS_00137928	XLOC_086884	XLOC_086884	novel	Novel_mRNA	RUS00202	8757	11333	+	3	2071	583
TCONS_00151773	XLOC_097355	XLOC_097355	novel	Novel_mRNA	RUS02813	2644	6346	+	7	2962	827
TCONS_00151772	XLOC_097355	XLOC_097355	novel	Novel_mRNA	RUS02813	2644	6346	+	7	3035	795
TCONS_00156746	XLOC_101266	XLOC_101266	novel	Novel_mRNA	RUS05670	1669	3309	-	7	1142	380
TCONS_00151776	XLOC_097358	XLOC_097358	novel	Novel_mRNA	RUS02815	3939	7477	+	15	2064	484
TCONS_00157222	XLOC_101640	XLOC_101640	novel	Novel_mRNA	RUS06045	1	1912	-	6	1127	263
TCONS_00152753	XLOC_098134	XLOC_098134	novel	Novel_mRNA	RUS03310	8088	10442	+	3	2035	437
TCONS_00111771	XLOC_070110	XLOC_070110	novel	Novel_mRNA	R8	10802599	10804401	+	3	1394	384
TCONS_00135211	XLOC_084857	XLOC_084857	novel	Novel_mRNA	RUS00031	14554	21593	+	20	3970	1206
TCONS_00088646	XLOC_055678	XLOC_055678	novel	Novel_mRNA	R6	4870346	4873291	-	5	2406	577
TCONS_00005115	XLOC_003209	XLOC_003209	novel	Novel_mRNA	R1	24680666	24699908	+	25	3826	951
TCONS_00005114	XLOC_003209	XLOC_003209	novel	Novel_mRNA	R1	24680666	24699908	+	25	3969	951
TCONS_00005117	XLOC_003209	XLOC_003209	novel	Novel_mRNA	R1	24680666	24699908	+	26	3969	951
TCONS_00005116	XLOC_003209	XLOC_003209	novel	Novel_mRNA	R1	24680666	24699908	+	25	3753	947
TCONS_00005119	XLOC_003209	XLOC_003209	novel	Novel_mRNA	R1	24680697	24699908	+	25	3795	951
TCONS_00005118	XLOC_003209	XLOC_003209	novel	Novel_mRNA	R1	24680666	24699908	+	25	3969	951
TCONS_00134033	XLOC_084030	XLOC_084030	novel	Novel_mRNA	R9	37170623	37171394	-	2	585	108
TCONS_00033604	XLOC_020958	XLOC_020958	novel	Novel_mRNA	R3	1791541	1804126	-	4	3392	437
TCONS_00033605	XLOC_020958	XLOC_020958	novel	Novel_mRNA	R3	1791541	1804126	-	3	4302	437
TCONS_00033606	XLOC_020958	XLOC_020958	novel	Novel_mRNA	R3	1791541	1804156	-	4	2299	640
TCONS_00033607	XLOC_020958	XLOC_020958	novel	Novel_mRNA	R3	1791541	1804156	-	4	3422	437
TCONS_00152754	XLOC_098134	XLOC_098134	novel	Novel_mRNA	RUS03310	8088	10442	+	3	2032	437
TCONS_00033602	XLOC_020958	XLOC_020958	novel	Novel_mRNA	R3	1791541	1804067	-	3	4243	437
TCONS_00033603	XLOC_020958	XLOC_020958	novel	Novel_mRNA	R3	1791541	1804079	-	4	2221	341
TCONS_00112604	XLOC_070644	XLOC_070644	novel	Novel_mRNA	R8	15089224	15091878	+	7	1571	266
TCONS_00112605	XLOC_070644	XLOC_070644	novel	Novel_mRNA	R8	15089259	15091878	+	6	1424	366
TCONS_00033608	XLOC_020958	XLOC_020958	novel	Novel_mRNA	R3	1791541	1804156	-	4	2299	640
TCONS_00033609	XLOC_020958	XLOC_020958	novel	Novel_mRNA	R3	1791541	1804156	-	4	2299	640
TCONS_00160675	XLOC_104535	XLOC_104535	novel	Novel_mRNA	RUS09472	1258	2250	-	3	762	186
TCONS_00147544	XLOC_093996	XLOC_093996	novel	Novel_mRNA	RUS01402	1	2768	+	3	2626	170
TCONS_00147543	XLOC_093996	XLOC_093996	novel	Novel_mRNA	RUS01402	1	2768	+	2	2614	170
TCONS_00120161	XLOC_075363	XLOC_075363	novel	Novel_mRNA	R8	28139739	28141375	-	3	1479	208
TCONS_00150798	XLOC_096564	XLOC_096564	novel	Novel_mRNA	RUS02402	751	1433	-	2	584	160
TCONS_00048779	XLOC_030594	XLOC_030594	novel	Novel_mRNA	R4	2411140	2413651	-	3	1622	473
TCONS_00110602	XLOC_069505	XLOC_069505	novel	Novel_mRNA	R8	6136472	6139457	+	9	1981	564
TCONS_00110606	XLOC_069509	XLOC_069509	novel	Novel_mRNA	R8	6151900	6159167	+	5	777	176
TCONS_00155453	XLOC_100208	XLOC_100208	novel	Novel_mRNA	RUS04796	1	1282	-	2	1103	232
TCONS_00155450	XLOC_100205	XLOC_100205	novel	Novel_mRNA	RUS04795	666	3174	+	2	2404	427
TCONS_00002944	XLOC_001747	XLOC_001747	novel	Novel_mRNA	R1	11505796	11508080	+	6	1525	321
TCONS_00152485	XLOC_097933	XLOC_097933	novel	Novel_mRNA	RUS03185	1	1884	+	2	1535	386
TCONS_00159761	XLOC_103725	XLOC_103725	novel	Novel_mRNA	RUS08342	255	2489	-	6	1771	166
TCONS_00075420	XLOC_047201	XLOC_047201	novel	Novel_mRNA	R5	37899888	37904887	-	5	2028	286
TCONS_00122614	XLOC_076874	XLOC_076874	novel	Novel_mRNA	R9	11485846	11489050	+	12	2184	616
TCONS_00045073	XLOC_028273	XLOC_028273	novel	Novel_mRNA	R4	33616265	33619123	+	10	2106	702
TCONS_00048510	XLOC_030448	XLOC_030448	novel	Novel_mRNA	R4	1438651	1442426	-	14	2194	370
TCONS_00154174	XLOC_099276	XLOC_099276	novel	Novel_mRNA	RUS04111	4679	7008	-	7	1113	203
TCONS_00045075	XLOC_028275	XLOC_028275	novel	Novel_mRNA	R4	33620369	33621219	+	2	669	161
TCONS_00045078	XLOC_028262	XLOC_028262	novel	Novel_mRNA	R4	33628726	33630493	+	3	844	209
TCONS_00156664	XLOC_101197	XLOC_101197	novel	Novel_mRNA	RUS05590	87	2052	+	4	1719	228
TCONS_00152153	XLOC_097662	XLOC_097662	novel	Novel_mRNA	RUS03009	2628	3883	+	2	934	210
TCONS_00155995	XLOC_100673	XLOC_100673	novel	Novel_mRNA	RUS05173	675	1691	+	3	832	277
TCONS_00136040	XLOC_085442	XLOC_085442	novel	Novel_mRNA	RUS00066	1	3394	-	16	1772	443
TCONS_00099648	XLOC_062604	XLOC_062604	novel	Novel_mRNA	R7	6028672	6031385	+	3	1902	352
TCONS_00099649	XLOC_062604	XLOC_062604	novel	Novel_mRNA	R7	6028672	6031385	+	5	1676	411
TCONS_00032910	XLOC_020544	XLOC_020544	novel	Novel_mRNA	R3	27876648	27881376	+	12	3333	506
TCONS_00099647	XLOC_062603	XLOC_062603	novel	Novel_mRNA	R7	6025304	6027418	+	3	986	283
TCONS_00123056	XLOC_077174	XLOC_077174	novel	Novel_mRNA	R9	15092279	15097416	+	5	2820	299
TCONS_00123055	XLOC_077174	XLOC_077174	novel	Novel_mRNA	R9	15092279	15097416	+	5	2645	299
TCONS_00063685	XLOC_039965	XLOC_039965	novel	Novel_mRNA	R5	29672367	29673765	+	5	764	200
TCONS_00159471	XLOC_103469	XLOC_103469	novel	Novel_mRNA	RUS08043	182	2381	-	4	1730	143
TCONS_00122263	XLOC_076639	XLOC_076639	novel	Novel_mRNA	R9	9025662	9028817	+	5	2698	546
TCONS_00054071	XLOC_033993	XLOC_033993	novel	Novel_mRNA	R4	31396214	31397689	-	5	1093	351
TCONS_00122260	XLOC_076639	XLOC_076639	novel	Novel_mRNA	R9	9025034	9028817	+	5	3136	519
TCONS_00132068	XLOC_082865	XLOC_082865	novel	Novel_mRNA	R9	28227372	28230300	-	10	2011	495
TCONS_00105179	XLOC_066074	XLOC_066074	novel	Novel_mRNA	R7	6332260	6334956	-	4	1286	223
TCONS_00097089	XLOC_061052	XLOC_061052	novel	Novel_mRNA	R6	49241464	49244765	-	2	2797	264
TCONS_00054388	XLOC_034231	XLOC_034231	novel	Novel_mRNA	R4	33177560	33181279	-	7	3187	809
TCONS_00054389	XLOC_034231	XLOC_034231	novel	Novel_mRNA	R4	33177560	33181279	-	8	2730	809
TCONS_00093254	XLOC_058612	XLOC_058612	novel	Novel_mRNA	R6	30472852	30475879	-	5	2358	613
TCONS_00132190	XLOC_082964	XLOC_082964	novel	Novel_mRNA	R9	28977895	28981088	-	3	2954	700
TCONS_00149796	XLOC_095737	XLOC_095737	novel	Novel_mRNA	RUS02021	12973	14203	+	3	900	248
TCONS_00148133	XLOC_094451	XLOC_094451	novel	Novel_mRNA	RUS01567	4097	6891	-	5	2418	428
TCONS_00151170	XLOC_096866	XLOC_096866	novel	Novel_mRNA	RUS02568	5514	8639	-	9	1960	488
TCONS_00154413	XLOC_099462	XLOC_099462	novel	Novel_mRNA	RUS04263	1282	3707	+	2	1827	496
TCONS_00012219	XLOC_007633	XLOC_007633	novel	Novel_mRNA	R2	8544650	8549400	+	5	1146	271
TCONS_00151175	XLOC_096871	XLOC_096871	novel	Novel_mRNA	RUS02572	811	3864	+	4	1928	251
TCONS_00151174	XLOC_096870	XLOC_096870	novel	Novel_mRNA	RUS02570	5740	7134	-	5	996	242
TCONS_00151177	XLOC_096871	XLOC_096871	novel	Novel_mRNA	RUS02572	833	3864	+	2	2233	165
TCONS_00027476	XLOC_017156	XLOC_017156	novel	Novel_mRNA	R2	42082713	42089446	-	19	4951	465
TCONS_00080206	XLOC_050142	XLOC_050142	novel	Novel_mRNA	R6	13838379	13846277	+	8	1986	301
TCONS_00027475	XLOC_017156	XLOC_017156	novel	Novel_mRNA	R2	42082713	42089151	-	18	4740	450
TCONS_00027472	XLOC_017153	XLOC_017153	novel	Novel_mRNA	R2	42059429	42063854	-	11	3094	879
TCONS_00029631	XLOC_018510	XLOC_018510	novel	Novel_mRNA	R3	12369909	12371625	+	6	1126	275
TCONS_00133673	XLOC_083873	XLOC_083873	novel	Novel_mRNA	R9	35657974	35660006	-	6	1597	191
TCONS_00150886	XLOC_096643	XLOC_096643	novel	Novel_mRNA	RUS02449	1	5381	-	2	5253	843
TCONS_00161098	XLOC_104892	XLOC_104892	novel	Novel_mRNA	RUS09957	150	2081	+	3	1079	155
TCONS_00139009	XLOC_087670	XLOC_087670	novel	Novel_mRNA	RUS00267	61176	66556	-	20	2910	839
TCONS_00151215	XLOC_096901	XLOC_096901	novel	Novel_mRNA	RUS02584	3625	6385	-	4	2488	512
TCONS_00127223	XLOC_079817	XLOC_079817	novel	Novel_mRNA	R9	37778467	37783061	+	14	2754	619
TCONS_00151212	XLOC_096899	XLOC_096899	novel	Novel_mRNA	RUS02583	4868	7077	-	4	1700	477
TCONS_00151213	XLOC_096899	XLOC_096899	novel	Novel_mRNA	RUS02583	4868	7077	-	3	2039	452
TCONS_00160078	XLOC_104001	XLOC_104001	novel	Novel_mRNA	RUS08735	1	2102	-	7	1185	372
TCONS_00148395	XLOC_094647	XLOC_094647	novel	Novel_mRNA	RUS01631	2009	5662	+	15	2345	772
TCONS_00159765	XLOC_103727	XLOC_103727	novel	Novel_mRNA	RUS08348	1	2490	+	8	1424	339
TCONS_00035138	XLOC_021986	XLOC_021986	novel	Novel_mRNA	R3	12995057	12999296	-	3	1553	309
TCONS_00035139	XLOC_021986	XLOC_021986	novel	Novel_mRNA	R3	12995057	12999324	-	7	3558	968
TCONS_00159762	XLOC_103725	XLOC_103725	novel	Novel_mRNA	RUS08342	255	2492	-	7	1373	183
TCONS_00035135	XLOC_021986	XLOC_021986	novel	Novel_mRNA	R3	12995057	12999244	-	6	1885	437
TCONS_00035136	XLOC_021986	XLOC_021986	novel	Novel_mRNA	R3	12995057	12999247	-	5	2128	517
TCONS_00035137	XLOC_021986	XLOC_021986	novel	Novel_mRNA	R3	12995057	12999247	-	4	2761	728
TCONS_00035133	XLOC_021986	XLOC_021986	novel	Novel_mRNA	R3	12995057	12999220	-	5	3262	904
TCONS_00038662	XLOC_024153	XLOC_024153	novel	Novel_mRNA	R3	28829002	28829864	-	2	531	166
TCONS_00133351	XLOC_083704	XLOC_083704	novel	Novel_mRNA	R9	34502626	34504845	-	5	1807	135
TCONS_00139716	XLOC_088153	XLOC_088153	novel	Novel_mRNA	RUS00310	5749	7993	-	10	1521	459
TCONS_00139715	XLOC_088153	XLOC_088153	novel	Novel_mRNA	RUS00310	5749	7993	-	10	1524	460
TCONS_00112380	XLOC_070493	XLOC_070493	novel	Novel_mRNA	R8	13925345	13926452	+	3	762	161
TCONS_00139249	XLOC_087823	XLOC_087823	novel	Novel_mRNA	RUS00281	37534	40828	+	11	2301	396
TCONS_00160385	XLOC_104281	XLOC_104281	novel	Novel_mRNA	RUS09151	8	2316	+	7	1803	564
TCONS_00037866	XLOC_023643	XLOC_023643	novel	Novel_mRNA	R3	25655072	25657568	-	8	1632	129
TCONS_00037860	XLOC_023637	XLOC_023637	novel	Novel_mRNA	R3	25626721	25628442	-	6	769	144
TCONS_00017484	XLOC_010943	XLOC_010943	novel	Novel_mRNA	R2	36615339	36618716	+	4	2964	407
TCONS_00017485	XLOC_010943	XLOC_010943	novel	Novel_mRNA	R2	36615565	36617688	+	2	2045	406
TCONS_00027005	XLOC_016864	XLOC_016864	novel	Novel_mRNA	R2	40287839	40291826	-	4	2892	586
TCONS_00058001	XLOC_036553	XLOC_036553	novel	Novel_mRNA	R5	1172596	1177445	+	7	3177	510
TCONS_00058002	XLOC_036553	XLOC_036553	novel	Novel_mRNA	R5	1172596	1177445	+	6	3791	510
TCONS_00090507	XLOC_056831	XLOC_056831	novel	Novel_mRNA	R6	14527583	14529574	-	7	1510	316
TCONS_00059339	XLOC_037302	XLOC_037302	novel	Novel_mRNA	R5	6734026	6742022	+	17	1725	531
TCONS_00150223	XLOC_096101	XLOC_096101	novel	Novel_mRNA	RUS02185	1	4088	+	13	2567	389
TCONS_00149660	XLOC_095622	XLOC_095622	novel	Novel_mRNA	RUS01971	4341	9587	+	10	3420	544
TCONS_00149661	XLOC_095622	XLOC_095622	novel	Novel_mRNA	RUS01971	4352	8458	+	6	2944	545
TCONS_00149662	XLOC_095622	XLOC_095622	novel	Novel_mRNA	RUS01971	4352	9587	+	12	2971	544
TCONS_00149664	XLOC_095623	XLOC_095623	novel	Novel_mRNA	RUS01971	69	4064	-	2	3287	484
TCONS_00149665	XLOC_095624	XLOC_095624	novel	Novel_mRNA	RUS01971	4345	9432	-	12	2826	545
TCONS_00149666	XLOC_095624	XLOC_095624	novel	Novel_mRNA	RUS01971	4345	9432	-	12	2823	544
TCONS_00149668	XLOC_095626	XLOC_095626	novel	Novel_mRNA	RUS01972	3049	4663	+	4	1052	212
TCONS_00147456	XLOC_093932	XLOC_093932	novel	Novel_mRNA	RUS01385	16286	19212	-	5	2476	213
TCONS_00117409	XLOC_073563	XLOC_073563	novel	Novel_mRNA	R8	10726876	10730972	-	8	2943	191
TCONS_00145574	XLOC_092487	XLOC_092487	novel	Novel_mRNA	RUS01003	9	992	-	3	705	215
TCONS_00032359	XLOC_020246	XLOC_020246	novel	Novel_mRNA	R3	25955029	25961012	+	12	4658	928
TCONS_00150163	XLOC_096046	XLOC_096046	novel	Novel_mRNA	RUS02160	5469	6599	+	2	940	204
TCONS_00150162	XLOC_096045	XLOC_096045	novel	Novel_mRNA	RUS02160	2801	5052	+	7	1568	411
TCONS_00150169	XLOC_096052	XLOC_096052	novel	Novel_mRNA	RUS02161	2121	5615	-	10	2508	561
TCONS_00144161	XLOC_091415	XLOC_091415	novel	Novel_mRNA	RUS00780	20506	22415	-	6	1312	311
TCONS_00158145	XLOC_102395	XLOC_102395	novel	Novel_mRNA	RUS06848	642	2450	+	2	1773	420
TCONS_00158142	XLOC_102392	XLOC_102392	novel	Novel_mRNA	RUS06843	1011	2843	-	8	1139	249
TCONS_00158141	XLOC_102392	XLOC_102392	novel	Novel_mRNA	RUS06843	1011	2814	-	8	1077	238
TCONS_00158140	XLOC_102392	XLOC_102392	novel	Novel_mRNA	RUS06843	1011	2814	-	5	1502	188
TCONS_00158419	XLOC_102609	XLOC_102609	novel	Novel_mRNA	RUS07100	769	2564	+	2	1775	549
TCONS_00158418	XLOC_102608	XLOC_102608	novel	Novel_mRNA	RUS07097	1	2310	-	6	1482	479
TCONS_00158148	XLOC_102398	XLOC_102398	novel	Novel_mRNA	RUS06851	1	2920	-	13	1576	419
TCONS_00037243	XLOC_023260	XLOC_023260	novel	Novel_mRNA	R3	23201522	23202933	-	4	847	154
TCONS_00037244	XLOC_023260	XLOC_023260	novel	Novel_mRNA	R3	23201522	23202943	-	4	877	131
TCONS_00057867	XLOC_036469	XLOC_036469	novel	Novel_mRNA	R5	628524	630154	+	10	777	250
TCONS_00145411	XLOC_092372	XLOC_092372	novel	Novel_mRNA	RUS00977	3300	8466	+	20	2154	509
TCONS_00145410	XLOC_092372	XLOC_092372	novel	Novel_mRNA	RUS00977	3300	8466	+	20	2145	506
TCONS_00067148	XLOC_042128	XLOC_042128	novel	Novel_mRNA	R5	44577771	44579100	+	4	961	249
TCONS_00052560	XLOC_032945	XLOC_032945	novel	Novel_mRNA	R4	20747889	20755669	-	21	3463	299
TCONS_00052561	XLOC_032945	XLOC_032945	novel	Novel_mRNA	R4	20747889	20755729	-	23	3226	850
TCONS_00083026	XLOC_052088	XLOC_052088	novel	Novel_mRNA	R6	31780369	31781701	+	2	1283	202
TCONS_00042460	XLOC_026515	XLOC_026515	novel	Novel_mRNA	R4	17184810	17185870	+	3	909	258
TCONS_00029180	XLOC_018253	XLOC_018253	novel	Novel_mRNA	R3	9687418	9695806	+	5	2501	383
TCONS_00029182	XLOC_018253	XLOC_018253	novel	Novel_mRNA	R3	9687455	9695806	+	7	1972	390
TCONS_00107849	XLOC_067735	XLOC_067735	novel	Novel_mRNA	R7	18887725	18891615	-	2	3762	345
TCONS_00032748	XLOC_020458	XLOC_020458	novel	Novel_mRNA	R3	27282375	27285154	+	14	1714	374
TCONS_00032749	XLOC_020458	XLOC_020458	novel	Novel_mRNA	R3	27282375	27285154	+	15	1648	384
TCONS_00029184	XLOC_018253	XLOC_018253	novel	Novel_mRNA	R3	9687455	9695806	+	6	1972	390
TCONS_00029185	XLOC_018253	XLOC_018253	novel	Novel_mRNA	R3	9687455	9695806	+	6	2464	383
TCONS_00100647	XLOC_063198	XLOC_063198	novel	Novel_mRNA	R7	9669325	9671869	+	10	1413	336
TCONS_00029186	XLOC_018253	XLOC_018253	novel	Novel_mRNA	R3	9687455	9695806	+	6	1933	377
TCONS_00146005	XLOC_092827	XLOC_092827	novel	Novel_mRNA	RUS01088	24729	26567	+	5	1506	330
TCONS_00123889	XLOC_077769	XLOC_077769	novel	Novel_mRNA	R9	21628605	21634034	+	3	5273	1018
TCONS_00052159	XLOC_032680	XLOC_032680	novel	Novel_mRNA	R4	18170589	18173702	-	9	2174	372
TCONS_00011305	XLOC_007016	XLOC_007016	novel	Novel_mRNA	R2	2664833	2666803	+	3	1729	259
TCONS_00011304	XLOC_007016	XLOC_007016	novel	Novel_mRNA	R2	2664833	2666803	+	3	1732	260
TCONS_00011306	XLOC_007016	XLOC_007016	novel	Novel_mRNA	R2	2664984	2666803	+	3	1601	218
TCONS_00153146	XLOC_098461	XLOC_098461	novel	Novel_mRNA	RUS03554	335	1806	-	3	757	176
TCONS_00040755	XLOC_025457	XLOC_025457	novel	Novel_mRNA	R4	9084060	9086617	+	9	1566	430
TCONS_00040756	XLOC_025458	XLOC_025458	novel	Novel_mRNA	R4	9087876	9089896	+	4	1117	262
TCONS_00047529	XLOC_029842	XLOC_029842	novel	Novel_mRNA	R4	46448286	46450600	+	4	1496	400
TCONS_00157308	XLOC_101712	XLOC_101712	novel	Novel_mRNA	RUS06116	1409	3202	-	3	717	128
TCONS_00146146	XLOC_092931	XLOC_092931	novel	Novel_mRNA	RUS01108	18682	20012	+	4	825	234
TCONS_00155247	XLOC_100069	XLOC_100069	novel	Novel_mRNA	RUS04698	310	4009	-	9	2435	571
TCONS_00157307	XLOC_101712	XLOC_101712	novel	Novel_mRNA	RUS06116	412	3202	-	3	1011	128
TCONS_00049586	XLOC_031140	XLOC_031140	novel	Novel_mRNA	R4	6422796	6429697	-	13	2030	430
TCONS_00076390	XLOC_047811	XLOC_047811	novel	Novel_mRNA	R5	42497928	42500311	-	12	1466	385
TCONS_00151102	XLOC_096814	XLOC_096814	novel	Novel_mRNA	RUS02540	1	4295	+	10	2253	271
TCONS_00002770	XLOC_001631	XLOC_001631	novel	Novel_mRNA	R1	10743192	10750900	+	18	5176	892
TCONS_00154640	XLOC_099615	XLOC_099615	novel	Novel_mRNA	RUS04360	57	1650	+	2	1492	170
TCONS_00002776	XLOC_001635	XLOC_001635	novel	Novel_mRNA	R1	10777689	10779156	+	8	808	172
TCONS_00002777	XLOC_001636	XLOC_001636	novel	Novel_mRNA	R1	10779243	10781102	+	3	1054	222
TCONS_00064941	XLOC_040787	XLOC_040787	novel	Novel_mRNA	R5	35460403	35463464	+	2	2032	490
TCONS_00064940	XLOC_040787	XLOC_040787	novel	Novel_mRNA	R5	35459721	35463464	+	2	3644	638
TCONS_00160801	XLOC_104639	XLOC_104639	novel	Novel_mRNA	RUS09618	6	1588	-	3	1293	408
TCONS_00105691	XLOC_066385	XLOC_066385	novel	Novel_mRNA	R7	8144173	8147294	-	2	3025	935
TCONS_00158460	XLOC_102644	XLOC_102644	novel	Novel_mRNA	RUS07130	700	3296	-	4	2313	302
TCONS_00144766	XLOC_091883	XLOC_091883	novel	Novel_mRNA	RUS00859	4073	6553	-	9	1367	292
TCONS_00142257	XLOC_090018	XLOC_090018	novel	Novel_mRNA	RUS00549	3375	6483	+	11	2093	602
TCONS_00158642	XLOC_102786	XLOC_102786	novel	Novel_mRNA	RUS07304	1	1307	+	2	1268	127
TCONS_00018794	XLOC_011677	XLOC_011677	novel	Novel_mRNA	R2	41231753	41237260	+	20	2928	817
TCONS_00018793	XLOC_011676	XLOC_011676	novel	Novel_mRNA	R2	41223026	41228605	+	17	2431	795
TCONS_00141355	XLOC_089348	XLOC_089348	novel	Novel_mRNA	RUS00465	41841	43500	-	2	1032	262
TCONS_00045806	XLOC_028771	XLOC_028771	novel	Novel_mRNA	R4	37534487	37539159	+	3	4027	846
TCONS_00045805	XLOC_028771	XLOC_028771	novel	Novel_mRNA	R4	37534487	37539159	+	3	4043	846
TCONS_00119929	XLOC_075206	XLOC_075206	novel	Novel_mRNA	R8	26811240	26813230	-	9	1165	197
TCONS_00150947	XLOC_096690	XLOC_096690	novel	Novel_mRNA	RUS02469	5175	7724	+	2	2422	287
TCONS_00150946	XLOC_096690	XLOC_096690	novel	Novel_mRNA	RUS02469	5154	7724	+	4	1749	448
TCONS_00038874	XLOC_024282	XLOC_024282	novel	Novel_mRNA	R4	482069	484302	+	2	1896	558
TCONS_00080900	XLOC_050583	XLOC_050583	novel	Novel_mRNA	R6	17805149	17807567	+	2	1871	524
TCONS_00026992	XLOC_016853	XLOC_016853	novel	Novel_mRNA	R2	40240177	40241851	-	6	1106	252
TCONS_00046346	XLOC_029100	XLOC_029100	novel	Novel_mRNA	R4	40071943	40074069	+	5	1396	115
TCONS_00044149	XLOC_027645	XLOC_027645	novel	Novel_mRNA	R4	28134372	28136121	+	2	1604	364
TCONS_00157005	XLOC_101461	XLOC_101461	novel	Novel_mRNA	RUS05873	1	3042	+	7	1289	345
TCONS_00124856	XLOC_078374	XLOC_078374	novel	Novel_mRNA	R9	27243635	27250221	+	15	3732	950
TCONS_00124857	XLOC_078374	XLOC_078374	novel	Novel_mRNA	R9	27243648	27246006	+	3	1944	296
TCONS_00006259	XLOC_003874	XLOC_003874	novel	Novel_mRNA	R1	2907343	2935802	-	4	2275	494
TCONS_00006258	XLOC_003874	XLOC_003874	novel	Novel_mRNA	R1	2907343	2935799	-	4	2351	414
TCONS_00006253	XLOC_003874	XLOC_003874	novel	Novel_mRNA	R1	2907343	2914108	-	5	2304	504
TCONS_00006252	XLOC_003874	XLOC_003874	novel	Novel_mRNA	R1	2907343	2914108	-	5	2307	505
TCONS_00006251	XLOC_003874	XLOC_003874	novel	Novel_mRNA	R1	2907343	2914083	-	5	2282	496
TCONS_00103597	XLOC_065125	XLOC_065125	novel	Novel_mRNA	R7	26634202	26640219	+	2	779	168
TCONS_00006257	XLOC_003874	XLOC_003874	novel	Novel_mRNA	R1	2907343	2935799	-	5	2275	494
TCONS_00006256	XLOC_003874	XLOC_003874	novel	Novel_mRNA	R1	2907343	2935799	-	5	2272	493
TCONS_00006255	XLOC_003874	XLOC_003874	novel	Novel_mRNA	R1	2907343	2935799	-	3	2366	278
TCONS_00006254	XLOC_003874	XLOC_003874	novel	Novel_mRNA	R1	2907343	2914108	-	5	2311	505
TCONS_00155270	XLOC_100085	XLOC_100085	novel	Novel_mRNA	RUS04710	12	4003	-	11	3096	375
TCONS_00094143	XLOC_059221	XLOC_059221	novel	Novel_mRNA	R6	35684034	35685858	-	5	875	173
TCONS_00094145	XLOC_059223	XLOC_059223	novel	Novel_mRNA	R6	35694082	35701981	-	5	6495	1705
TCONS_00101730	XLOC_063854	XLOC_063854	novel	Novel_mRNA	R7	15165904	15168476	+	3	1750	467
TCONS_00101731	XLOC_063854	XLOC_063854	novel	Novel_mRNA	R7	15166114	15168476	+	3	1819	461
TCONS_00089345	XLOC_056111	XLOC_056111	novel	Novel_mRNA	R6	8142199	8144569	-	7	1472	225
TCONS_00054241	XLOC_034124	XLOC_034124	novel	Novel_mRNA	R4	32490300	32492843	-	5	2117	314
TCONS_00031139	XLOC_019490	XLOC_019490	novel	Novel_mRNA	R3	20510400	20514227	+	7	1256	285
TCONS_00109501	XLOC_068862	XLOC_068862	novel	Novel_mRNA	R8	1674470	1685217	+	13	2928	586
TCONS_00095814	XLOC_060270	XLOC_060270	novel	Novel_mRNA	R6	43602491	43603832	-	4	867	279
TCONS_00157009	XLOC_101464	XLOC_101464	novel	Novel_mRNA	RUS05876	112	3306	-	2	3133	462
TCONS_00095364	XLOC_060014	XLOC_060014	novel	Novel_mRNA	R6	41701552	41703382	-	4	1371	162
TCONS_00159509	XLOC_103505	XLOC_103505	novel	Novel_mRNA	RUS08086	1145	2559	+	4	837	204
TCONS_00062120	XLOC_039002	XLOC_039002	novel	Novel_mRNA	R5	21852017	21855111	+	4	1852	530
TCONS_00035659	XLOC_022318	XLOC_022318	novel	Novel_mRNA	R3	15794665	15799140	-	17	2317	613
TCONS_00103774	XLOC_065250	XLOC_065250	novel	Novel_mRNA	R7	505368	507452	-	7	1494	233
TCONS_00085680	XLOC_053801	XLOC_053801	novel	Novel_mRNA	R6	45657779	45669280	+	4	2058	486
TCONS_00141066	XLOC_089136	XLOC_089136	novel	Novel_mRNA	RUS00440	35108	41165	-	8	5358	538
TCONS_00099813	XLOC_062700	XLOC_062700	novel	Novel_mRNA	R7	6639218	6640804	+	7	845	160
TCONS_00088022	XLOC_055300	XLOC_055300	novel	Novel_mRNA	R6	2088903	2100149	-	48	5907	1892
TCONS_00099814	XLOC_062700	XLOC_062700	novel	Novel_mRNA	R7	6639218	6643011	+	6	1057	255
TCONS_00099817	XLOC_062700	XLOC_062700	novel	Novel_mRNA	R7	6639226	6643011	+	6	1049	255
TCONS_00099816	XLOC_062700	XLOC_062700	novel	Novel_mRNA	R7	6639224	6640804	+	7	842	161
TCONS_00084625	XLOC_053192	XLOC_053192	novel	Novel_mRNA	R6	40704629	40710271	+	5	2617	619
TCONS_00084626	XLOC_053192	XLOC_053192	novel	Novel_mRNA	R6	40704654	40710271	+	4	2531	442
TCONS_00065796	XLOC_041273	XLOC_041273	novel	Novel_mRNA	R5	38736919	38738865	+	5	1306	397
TCONS_00141796	XLOC_089677	XLOC_089677	novel	Novel_mRNA	RUS00510	9870	13486	+	2	950	239
TCONS_00009543	XLOC_005909	XLOC_005909	novel	Novel_mRNA	R1	18644069	18645902	-	4	1207	120
TCONS_00040980	XLOC_025604	XLOC_025604	novel	Novel_mRNA	R4	10226982	10229258	+	2	1664	281
TCONS_00040982	XLOC_025605	XLOC_025605	novel	Novel_mRNA	R4	10230617	10234121	+	11	2083	407
TCONS_00019318	XLOC_011982	XLOC_011982	novel	Novel_mRNA	R2	43276434	43281443	+	2	1596	195
TCONS_00013776	XLOC_008694	XLOC_008694	novel	Novel_mRNA	R2	19850537	19853675	+	12	1739	485
TCONS_00155897	XLOC_100586	XLOC_100586	novel	Novel_mRNA	RUS05094	367	1448	+	4	658	177
TCONS_00153343	XLOC_098596	XLOC_098596	novel	Novel_mRNA	RUS03633	2261	3755	+	5	838	204
TCONS_00019317	XLOC_011982	XLOC_011982	novel	Novel_mRNA	R2	43276434	43281443	+	2	1874	202
TCONS_00068306	XLOC_042774	XLOC_042774	novel	Novel_mRNA	R5	3238363	3242181	-	7	2969	406
TCONS_00155235	XLOC_100060	XLOC_100060	novel	Novel_mRNA	RUS04691	274	2661	-	9	1598	320
TCONS_00054653	XLOC_034403	XLOC_034403	novel	Novel_mRNA	R4	34701492	34702148	-	2	558	105
TCONS_00128145	XLOC_080393	XLOC_080393	novel	Novel_mRNA	R9	3957369	3959640	-	2	1263	387
TCONS_00073521	XLOC_046031	XLOC_046031	novel	Novel_mRNA	R5	29888325	29933803	-	16	3254	477
TCONS_00073520	XLOC_046031	XLOC_046031	novel	Novel_mRNA	R5	29888325	29933499	-	16	2719	652
TCONS_00073523	XLOC_046031	XLOC_046031	novel	Novel_mRNA	R5	29891126	29913053	-	7	933	138
TCONS_00073522	XLOC_046031	XLOC_046031	novel	Novel_mRNA	R5	29891126	29913043	-	7	924	138
TCONS_00073525	XLOC_046031	XLOC_046031	novel	Novel_mRNA	R5	29904807	29913058	-	24	3534	642
TCONS_00073524	XLOC_046031	XLOC_046031	novel	Novel_mRNA	R5	29898204	29933747	-	27	3534	960
TCONS_00073527	XLOC_046031	XLOC_046031	novel	Novel_mRNA	R5	29904807	29913066	-	23	4123	477
TCONS_00073526	XLOC_046031	XLOC_046031	novel	Novel_mRNA	R5	29904807	29913066	-	25	3554	960
TCONS_00073529	XLOC_046031	XLOC_046031	novel	Novel_mRNA	R5	29904807	29933721	-	24	3641	656
TCONS_00073528	XLOC_046031	XLOC_046031	novel	Novel_mRNA	R5	29904807	29913066	-	23	4122	477
TCONS_00160249	XLOC_104158	XLOC_104158	novel	Novel_mRNA	RUS08958	58	2356	+	9	1532	402
TCONS_00159409	XLOC_103422	XLOC_103422	novel	Novel_mRNA	RUS07992	545	2298	+	4	1263	317
TCONS_00037776	XLOC_023594	XLOC_023594	novel	Novel_mRNA	R3	25274358	25274978	-	3	396	128
TCONS_00159400	XLOC_103413	XLOC_103413	novel	Novel_mRNA	RUS07982	51	1365	+	6	851	224
TCONS_00153442	XLOC_098668	XLOC_098668	novel	Novel_mRNA	RUS03684	714	2650	+	8	1317	290
TCONS_00156126	XLOC_100777	XLOC_100777	novel	Novel_mRNA	RUS05240	3	2574	-	6	2019	402
TCONS_00156125	XLOC_100777	XLOC_100777	novel	Novel_mRNA	RUS05240	3	2482	-	5	2131	384
TCONS_00035901	XLOC_022453	XLOC_022453	novel	Novel_mRNA	R3	16875639	16877665	-	7	1011	250
TCONS_00035900	XLOC_022453	XLOC_022453	novel	Novel_mRNA	R3	16875639	16877665	-	6	1030	180
TCONS_00153448	XLOC_098673	XLOC_098673	novel	Novel_mRNA	RUS03685	1074	2206	+	2	1058	352
TCONS_00153338	XLOC_098592	XLOC_098592	novel	Novel_mRNA	RUS03627	1223	4288	+	12	1920	564
TCONS_00033766	XLOC_021036	XLOC_021036	novel	Novel_mRNA	R3	2831634	2836137	-	11	3235	773
TCONS_00009131	XLOC_005597	XLOC_005597	novel	Novel_mRNA	R1	15601839	15604091	-	11	1209	401
TCONS_00009130	XLOC_005597	XLOC_005597	novel	Novel_mRNA	R1	15601839	15604091	-	11	1366	370
TCONS_00098283	XLOC_061818	XLOC_061818	novel	Novel_mRNA	R7	607270	610871	+	4	2356	530
TCONS_00082507	XLOC_051684	XLOC_051684	novel	Novel_mRNA	R6	28224168	28225426	+	4	874	194
TCONS_00026431	XLOC_016535	XLOC_016535	novel	Novel_mRNA	R2	38084288	38086767	-	3	1257	269
TCONS_00026433	XLOC_016536	XLOC_016536	novel	Novel_mRNA	R2	38093927	38097457	-	8	2797	485
TCONS_00026432	XLOC_016535	XLOC_016535	novel	Novel_mRNA	R2	38084288	38086767	-	2	2361	282
TCONS_00026435	XLOC_016536	XLOC_016536	novel	Novel_mRNA	R2	38093927	38097483	-	9	2536	661
TCONS_00026434	XLOC_016536	XLOC_016536	novel	Novel_mRNA	R2	38093927	38097457	-	9	2545	485
TCONS_00026436	XLOC_016537	XLOC_016537	novel	Novel_mRNA	R2	38097778	38099888	-	2	1385	323
TCONS_00026438	XLOC_016539	XLOC_016539	novel	Novel_mRNA	R2	38110312	38111934	-	3	1398	327
TCONS_00153122	XLOC_098438	XLOC_098438	novel	Novel_mRNA	RUS03537	1437	2969	+	4	1296	344
TCONS_00058805	XLOC_037045	XLOC_037045	novel	Novel_mRNA	R5	4681005	4687636	+	3	1848	293
TCONS_00058804	XLOC_037045	XLOC_037045	novel	Novel_mRNA	R5	4681005	4687636	+	3	1050	272
TCONS_00058807	XLOC_037045	XLOC_037045	novel	Novel_mRNA	R5	4681005	4689182	+	3	1415	276
TCONS_00096736	XLOC_060829	XLOC_060829	novel	Novel_mRNA	R6	47828702	47830704	-	6	1259	195
TCONS_00147524	XLOC_093978	XLOC_093978	novel	Novel_mRNA	RUS01396	11228	14154	+	2	2259	713
TCONS_00058802	XLOC_037045	XLOC_037045	novel	Novel_mRNA	R5	4680946	4693050	+	4	1616	396
TCONS_00107103	XLOC_067259	XLOC_067259	novel	Novel_mRNA	R7	15098992	15104627	-	2	5496	496
TCONS_00107450	XLOC_067486	XLOC_067486	novel	Novel_mRNA	R7	17128048	17132406	-	8	3440	1091
TCONS_00058809	XLOC_037045	XLOC_037045	novel	Novel_mRNA	R5	4681005	4694603	+	6	1072	292
TCONS_00058808	XLOC_037045	XLOC_037045	novel	Novel_mRNA	R5	4681005	4693050	+	3	1440	349
TCONS_00048756	XLOC_030579	XLOC_030579	novel	Novel_mRNA	R4	2327948	2332331	-	13	2664	742
TCONS_00116299	XLOC_073010	XLOC_073010	novel	Novel_mRNA	R8	6147021	6148282	-	4	789	259
TCONS_00110660	XLOC_069530	XLOC_069530	novel	Novel_mRNA	R8	6271300	6273222	+	6	1045	269
TCONS_00110661	XLOC_069530	XLOC_069530	novel	Novel_mRNA	R8	6271300	6273222	+	6	1042	268
TCONS_00155471	XLOC_100222	XLOC_100222	novel	Novel_mRNA	RUS04806	1	3936	+	12	2858	242
TCONS_00155472	XLOC_100222	XLOC_100222	novel	Novel_mRNA	RUS04806	1	3936	+	13	2771	242
TCONS_00152317	XLOC_097787	XLOC_097787	novel	Novel_mRNA	RUS03095	179	5660	+	15	3740	1246
TCONS_00155478	XLOC_100226	XLOC_100226	novel	Novel_mRNA	RUS04811	752	2962	+	4	783	131
TCONS_00060784	XLOC_038142	XLOC_038142	novel	Novel_mRNA	R5	13637635	13640395	+	8	1435	437
TCONS_00150443	XLOC_096273	XLOC_096273	novel	Novel_mRNA	RUS02280	3879	7325	-	9	2355	244
TCONS_00150446	XLOC_096275	XLOC_096275	novel	Novel_mRNA	RUS02282	864	3241	+	2	1431	476
TCONS_00150444	XLOC_096273	XLOC_096273	novel	Novel_mRNA	RUS02280	3879	7327	-	10	2295	560
TCONS_00128503	XLOC_080610	XLOC_080610	novel	Novel_mRNA	R9	5683963	5685888	-	10	1089	212
TCONS_00068756	XLOC_043034	XLOC_043034	novel	Novel_mRNA	R5	5056095	5060557	-	12	2404	554
TCONS_00155783	XLOC_100486	XLOC_100486	novel	Novel_mRNA	RUS05017	11	3791	-	15	2403	197
TCONS_00004662	XLOC_002934	XLOC_002934	novel	Novel_mRNA	R1	22384172	22387150	+	5	2114	514
TCONS_00004663	XLOC_002934	XLOC_002934	novel	Novel_mRNA	R1	22384183	22387150	+	3	2789	283
TCONS_00004664	XLOC_002934	XLOC_002934	novel	Novel_mRNA	R1	22385480	22394381	+	3	1093	322
TCONS_00004666	XLOC_002934	XLOC_002934	novel	Novel_mRNA	R1	22391961	22394381	+	5	1678	517
TCONS_00124097	XLOC_077896	XLOC_077896	novel	Novel_mRNA	R9	22830578	22831701	+	2	922	307
TCONS_00077722	XLOC_048621	XLOC_048621	novel	Novel_mRNA	R6	1552910	1555241	+	2	2256	600
TCONS_00077721	XLOC_048620	XLOC_048620	novel	Novel_mRNA	R6	1549404	1551611	+	2	1907	440
TCONS_00077720	XLOC_048619	XLOC_048619	novel	Novel_mRNA	R6	1547452	1548723	+	3	1110	250
TCONS_00161525	XLOC_105273	XLOC_105273	novel	Novel_mRNA	RUS10488	291	1939	-	3	1353	206
TCONS_00161524	XLOC_105273	XLOC_105273	novel	Novel_mRNA	RUS10488	291	1939	-	4	1125	206
TCONS_00161837	XLOC_105554	XLOC_105554	novel	Novel_mRNA	RUS10939	583	2016	+	2	1305	136
TCONS_00108473	XLOC_068168	XLOC_068168	novel	Novel_mRNA	R7	22948532	22952762	-	17	2826	763
TCONS_00161835	XLOC_105554	XLOC_105554	novel	Novel_mRNA	RUS10939	582	2016	+	3	1082	136
TCONS_00161834	XLOC_105554	XLOC_105554	novel	Novel_mRNA	RUS10939	582	2016	+	2	1318	139
TCONS_00024341	XLOC_015305	XLOC_015305	novel	Novel_mRNA	R2	29635464	29646074	-	43	6226	1956
TCONS_00024340	XLOC_015305	XLOC_015305	novel	Novel_mRNA	R2	29635464	29646069	-	43	6247	1956
TCONS_00024343	XLOC_015305	XLOC_015305	novel	Novel_mRNA	R2	29635464	29646915	-	44	6583	1956
TCONS_00024342	XLOC_015305	XLOC_015305	novel	Novel_mRNA	R2	29635464	29646074	-	43	6249	1956
TCONS_00143352	XLOC_090800	XLOC_090800	novel	Novel_mRNA	RUS00671	6456	7429	+	2	909	261
TCONS_00143350	XLOC_090798	XLOC_090798	novel	Novel_mRNA	RUS00671	34	1905	+	5	1517	429
TCONS_00100106	XLOC_062867	XLOC_062867	novel	Novel_mRNA	R7	7598549	7599850	+	2	1075	267
TCONS_00087593	XLOC_055062	XLOC_055062	novel	Novel_mRNA	R6	358235	361027	-	9	1288	362
TCONS_00161116	XLOC_104907	XLOC_104907	novel	Novel_mRNA	RUS09980	51	1451	-	2	987	180
TCONS_00131990	XLOC_082821	XLOC_082821	novel	Novel_mRNA	R9	27917195	27919648	-	2	844	195
TCONS_00131995	XLOC_082826	XLOC_082826	novel	Novel_mRNA	R9	27933083	27936444	-	17	1683	501
TCONS_00086978	XLOC_054646	XLOC_054646	novel	Novel_mRNA	R6	51424685	51425902	+	5	866	172
TCONS_00096951	XLOC_060952	XLOC_060952	novel	Novel_mRNA	R6	48705025	48707048	-	7	1105	249
TCONS_00002888	XLOC_001721	XLOC_001721	novel	Novel_mRNA	R1	11304321	11313835	+	13	1315	335
TCONS_00079105	XLOC_049457	XLOC_049457	novel	Novel_mRNA	R6	7864906	7866230	+	5	813	175
TCONS_00154789	XLOC_099744	XLOC_099744	novel	Novel_mRNA	RUS04446	1676	5564	-	14	2326	461
TCONS_00019945	XLOC_012382	XLOC_012382	novel	Novel_mRNA	R2	2667778	2669236	-	4	997	245
TCONS_00099850	XLOC_062720	XLOC_062720	novel	Novel_mRNA	R7	6748229	6750497	+	10	1412	302
TCONS_00127408	XLOC_079955	XLOC_079955	novel	Novel_mRNA	R9	260490	262687	-	4	1780	510
TCONS_00002017	XLOC_001148	XLOC_001148	novel	Novel_mRNA	R1	7381051	7393325	+	3	5947	582
TCONS_00002016	XLOC_001148	XLOC_001148	novel	Novel_mRNA	R1	7381051	7393325	+	3	5947	582
TCONS_00079299	XLOC_049604	XLOC_049604	novel	Novel_mRNA	R6	9056556	9060956	+	14	2483	538
TCONS_00154437	XLOC_099482	XLOC_099482	novel	Novel_mRNA	RUS04273	1	3261	-	3	2003	240
TCONS_00153946	XLOC_099089	XLOC_099089	novel	Novel_mRNA	RUS03984	204	1915	+	5	1282	297
TCONS_00058481	XLOC_036840	XLOC_036840	novel	Novel_mRNA	R5	3262681	3265036	+	8	1334	308
TCONS_00153940	XLOC_099083	XLOC_099083	novel	Novel_mRNA	RUS03982	1	4155	+	2	795	159
TCONS_00035330	XLOC_022085	XLOC_022085	novel	Novel_mRNA	R3	13893334	13896657	-	11	2253	576
TCONS_00035334	XLOC_022088	XLOC_022088	novel	Novel_mRNA	R3	13916391	13917672	-	2	994	298
TCONS_00125620	XLOC_078841	XLOC_078841	novel	Novel_mRNA	R9	30745589	30746613	+	4	784	190
TCONS_00125621	XLOC_078842	XLOC_078842	novel	Novel_mRNA	R9	30752426	30753500	+	4	830	195
TCONS_00159142	XLOC_103208	XLOC_103208	novel	Novel_mRNA	RUS07754	860	2639	+	7	1245	151
TCONS_00079743	XLOC_049853	XLOC_049853	novel	Novel_mRNA	R6	11516287	11520549	+	13	2318	461
TCONS_00079742	XLOC_049853	XLOC_049853	novel	Novel_mRNA	R6	11516287	11520549	+	13	2189	657
TCONS_00127711	XLOC_080116	XLOC_080116	novel	Novel_mRNA	R9	1656660	1658691	-	5	1565	362
TCONS_00079744	XLOC_049853	XLOC_049853	novel	Novel_mRNA	R6	11516389	11520549	+	12	2159	605
TCONS_00052536	XLOC_032942	XLOC_032942	novel	Novel_mRNA	R4	20714763	20725568	-	13	1752	447
TCONS_00047344	XLOC_029699	XLOC_029699	novel	Novel_mRNA	R4	45001406	45002482	+	2	1002	169
TCONS_00113364	XLOC_071137	XLOC_071137	novel	Novel_mRNA	R8	19859883	19863022	+	11	2095	515
TCONS_00113363	XLOC_071137	XLOC_071137	novel	Novel_mRNA	R8	19859883	19863022	+	11	2035	515
TCONS_00085057	XLOC_053430	XLOC_053430	novel	Novel_mRNA	R6	42663028	42665643	+	9	1688	188
TCONS_00085058	XLOC_053430	XLOC_053430	novel	Novel_mRNA	R6	42663172	42664812	+	8	873	170
TCONS_00113369	XLOC_071142	XLOC_071142	novel	Novel_mRNA	R8	19890092	19892967	+	12	1238	318
TCONS_00095609	XLOC_060176	XLOC_060176	novel	Novel_mRNA	R6	42839009	42841869	-	13	1583	430
TCONS_00112361	XLOC_070476	XLOC_070476	novel	Novel_mRNA	R8	13786505	13788492	+	5	1571	402
TCONS_00138932	XLOC_087609	XLOC_087609	novel	Novel_mRNA	RUS00261	22191	24871	-	11	944	256
TCONS_00027069	XLOC_016904	XLOC_016904	novel	Novel_mRNA	R2	40485404	40489586	-	10	3129	656
TCONS_00095951	XLOC_060348	XLOC_060348	novel	Novel_mRNA	R6	44343498	44347134	-	9	2204	137
TCONS_00040002	XLOC_024984	XLOC_024984	novel	Novel_mRNA	R4	5553049	5554604	+	4	1120	138
TCONS_00067919	XLOC_042571	XLOC_042571	novel	Novel_mRNA	R5	1674372	1682704	-	6	2585	428
TCONS_00051294	XLOC_032210	XLOC_032210	novel	Novel_mRNA	R4	14257511	14259399	-	2	614	123
TCONS_00150201	XLOC_096081	XLOC_096081	novel	Novel_mRNA	RUS02174	1706	3112	+	4	781	221
TCONS_00149606	XLOC_095577	XLOC_095577	novel	Novel_mRNA	RUS01952	15109	16889	+	2	1642	432
TCONS_00150205	XLOC_096085	XLOC_096085	novel	Novel_mRNA	RUS02176	3634	15670	-	37	6301	1760
TCONS_00150206	XLOC_096085	XLOC_096085	novel	Novel_mRNA	RUS02176	3634	15706	-	38	6099	1830
TCONS_00149605	XLOC_095577	XLOC_095577	novel	Novel_mRNA	RUS01952	9945	16889	+	10	4244	952
TCONS_00144835	XLOC_091927	XLOC_091927	novel	Novel_mRNA	RUS00870	9293	17937	+	13	2028	483
TCONS_00149904	XLOC_095824	XLOC_095824	novel	Novel_mRNA	RUS02054	7210	9376	+	4	1933	499
TCONS_00147864	XLOC_094242	XLOC_094242	novel	Novel_mRNA	RUS01488	1802	3153	-	3	1200	399
TCONS_00144832	XLOC_091927	XLOC_091927	novel	Novel_mRNA	RUS00870	8557	17937	+	14	2460	403
TCONS_00112101	XLOC_070303	XLOC_070303	novel	Novel_mRNA	R8	12123867	12127303	+	5	2578	415
TCONS_00112100	XLOC_070303	XLOC_070303	novel	Novel_mRNA	R8	12123867	12127303	+	6	2004	415
TCONS_00112103	XLOC_070303	XLOC_070303	novel	Novel_mRNA	R8	12123867	12127303	+	6	1852	410
TCONS_00112102	XLOC_070303	XLOC_070303	novel	Novel_mRNA	R8	12123867	12127303	+	6	2035	410
TCONS_00112105	XLOC_070303	XLOC_070303	novel	Novel_mRNA	R8	12123871	12127303	+	4	2506	413
TCONS_00112104	XLOC_070303	XLOC_070303	novel	Novel_mRNA	R8	12123867	12127303	+	7	2222	418
TCONS_00112107	XLOC_070303	XLOC_070303	novel	Novel_mRNA	R8	12123873	12127303	+	6	1713	408
TCONS_00112106	XLOC_070303	XLOC_070303	novel	Novel_mRNA	R8	12123871	12127303	+	5	2387	413
TCONS_00112109	XLOC_070303	XLOC_070303	novel	Novel_mRNA	R8	12123882	12127303	+	7	1767	405
TCONS_00112108	XLOC_070303	XLOC_070303	novel	Novel_mRNA	R8	12123873	12127303	+	5	2234	413
TCONS_00090388	XLOC_056763	XLOC_056763	novel	Novel_mRNA	R6	14000931	14007341	-	5	4830	1167
TCONS_00090389	XLOC_056763	XLOC_056763	novel	Novel_mRNA	R6	14000931	14007341	-	4	6021	898
TCONS_00116590	XLOC_073149	XLOC_073149	novel	Novel_mRNA	R8	7263159	7303625	-	22	3410	863
TCONS_00116591	XLOC_073152	XLOC_073152	novel	Novel_mRNA	R8	7272103	7288020	-	3	867	140
TCONS_00067780	XLOC_042491	XLOC_042491	novel	Novel_mRNA	R5	1058861	1063905	-	10	4239	779
TCONS_00067781	XLOC_042491	XLOC_042491	novel	Novel_mRNA	R5	1058861	1063905	-	10	4271	779
TCONS_00145598	XLOC_092510	XLOC_092510	novel	Novel_mRNA	RUS01009	18759	20600	-	2	1752	275
TCONS_00150140	XLOC_096025	XLOC_096025	novel	Novel_mRNA	RUS02142	5427	6607	-	5	859	244
TCONS_00072025	XLOC_045137	XLOC_045137	novel	Novel_mRNA	R5	23473514	23475364	-	3	960	288
TCONS_00144185	XLOC_091434	XLOC_091434	novel	Novel_mRNA	RUS00783	558	1252	-	4	445	148
TCONS_00158435	XLOC_102623	XLOC_102623	novel	Novel_mRNA	RUS07119	572	2100	-	3	1155	318
TCONS_00031307	XLOC_019608	XLOC_019608	novel	Novel_mRNA	R3	21556962	21558914	+	3	1269	362
TCONS_00158122	XLOC_102376	XLOC_102376	novel	Novel_mRNA	RUS06832	912	2546	+	3	1490	402
TCONS_00158125	XLOC_102379	XLOC_102379	novel	Novel_mRNA	RUS06833	63	1064	+	3	748	141
TCONS_00131055	XLOC_082239	XLOC_082239	novel	Novel_mRNA	R9	22675603	22678311	-	2	1885	583
TCONS_00139268	XLOC_087835	XLOC_087835	novel	Novel_mRNA	RUS00281	44017	52992	-	11	1668	236
TCONS_00020484	XLOC_012732	XLOC_012732	novel	Novel_mRNA	R2	5833907	5839169	-	21	2779	458
TCONS_00020485	XLOC_012732	XLOC_012732	novel	Novel_mRNA	R2	5833907	5839169	-	21	2776	618
TCONS_00128801	XLOC_080784	XLOC_080784	novel	Novel_mRNA	R9	7183535	7206401	-	6	971	235
TCONS_00128800	XLOC_080784	XLOC_080784	novel	Novel_mRNA	R9	7183535	7206401	-	7	968	234
TCONS_00020480	XLOC_012731	XLOC_012731	novel	Novel_mRNA	R2	5827775	5830439	-	2	2538	551
TCONS_00128802	XLOC_080784	XLOC_080784	novel	Novel_mRNA	R9	7183535	7206401	-	7	971	235
TCONS_00077298	XLOC_048369	XLOC_048369	novel	Novel_mRNA	R5	45823952	45825682	-	8	893	297
TCONS_00077295	XLOC_048367	XLOC_048367	novel	Novel_mRNA	R5	45816821	45819623	-	11	1089	357
TCONS_00077294	XLOC_048366	XLOC_048366	novel	Novel_mRNA	R5	45811319	45816639	-	17	3635	668
TCONS_00077293	XLOC_048366	XLOC_048366	novel	Novel_mRNA	R5	45811319	45816417	-	16	3493	614
TCONS_00077292	XLOC_048366	XLOC_048366	novel	Novel_mRNA	R5	45811319	45816225	-	15	3389	366
TCONS_00084046	XLOC_052781	XLOC_052781	novel	Novel_mRNA	R6	37470214	37474201	+	9	2720	699
TCONS_00103015	XLOC_064654	XLOC_064654	novel	Novel_mRNA	R7	22376968	22384787	+	2	5750	305
TCONS_00103014	XLOC_064654	XLOC_064654	novel	Novel_mRNA	R7	22376968	22384787	+	3	5480	305
TCONS_00072124	XLOC_045200	XLOC_045200	novel	Novel_mRNA	R5	23975877	23977255	-	4	1007	245
TCONS_00023616	XLOC_014880	XLOC_014880	novel	Novel_mRNA	R2	26687192	26689318	-	2	1874	448
TCONS_00070658	XLOC_044203	XLOC_044203	novel	Novel_mRNA	R5	14334089	14343952	-	7	2324	692
TCONS_00052508	XLOC_032929	XLOC_032929	novel	Novel_mRNA	R4	20594275	20600972	-	2	6631	256
TCONS_00070659	XLOC_044203	XLOC_044203	novel	Novel_mRNA	R5	14334089	14344361	-	7	2733	692
TCONS_00088251	XLOC_055454	XLOC_055454	novel	Novel_mRNA	R6	3168081	3170208	-	4	1826	223
TCONS_00088252	XLOC_055454	XLOC_055454	novel	Novel_mRNA	R6	3168081	3170209	-	5	1483	234
TCONS_00084018	XLOC_052764	XLOC_052764	novel	Novel_mRNA	R6	37317465	37320557	+	11	2124	598
TCONS_00106621	XLOC_066950	XLOC_066950	novel	Novel_mRNA	R7	12215481	12219278	-	8	2863	328
TCONS_00106623	XLOC_066950	XLOC_066950	novel	Novel_mRNA	R7	12215481	12219289	-	9	2325	356
TCONS_00106622	XLOC_066950	XLOC_066950	novel	Novel_mRNA	R7	12215481	12219289	-	10	2119	285
TCONS_00111452	XLOC_069931	XLOC_069931	novel	Novel_mRNA	R8	9571222	9574797	+	3	3408	748
TCONS_00111450	XLOC_069931	XLOC_069931	novel	Novel_mRNA	R8	9568857	9582313	+	9	4912	1347
TCONS_00111451	XLOC_069931	XLOC_069931	novel	Novel_mRNA	R8	9568857	9586896	+	12	5765	1643
TCONS_00119739	XLOC_075086	XLOC_075086	novel	Novel_mRNA	R8	25655932	25659990	-	4	1016	238
TCONS_00119735	XLOC_075082	XLOC_075082	novel	Novel_mRNA	R8	25608556	25615401	-	19	4262	1230
TCONS_00153783	XLOC_098949	XLOC_098949	novel	Novel_mRNA	RUS03865	1	1808	-	11	873	253
TCONS_00110858	XLOC_069635	XLOC_069635	novel	Novel_mRNA	R8	6974791	6977395	+	5	1994	339
TCONS_00146024	XLOC_092839	XLOC_092839	novel	Novel_mRNA	RUS01089	13139	16418	-	8	2582	544
TCONS_00146023	XLOC_092839	XLOC_092839	novel	Novel_mRNA	RUS01089	11522	16435	-	10	3991	532
TCONS_00146022	XLOC_092839	XLOC_092839	novel	Novel_mRNA	RUS01089	11522	16435	-	11	3482	801
TCONS_00146021	XLOC_092838	XLOC_092838	novel	Novel_mRNA	RUS01089	12	1456	-	3	1270	297
TCONS_00110851	XLOC_069628	XLOC_069628	novel	Novel_mRNA	R8	6941716	6944972	+	9	2343	362
TCONS_00110850	XLOC_069628	XLOC_069628	novel	Novel_mRNA	R8	6941715	6944972	+	11	1874	300
TCONS_00106441	XLOC_066843	XLOC_066843	novel	Novel_mRNA	R7	11306896	11310395	-	5	2892	343
TCONS_00106440	XLOC_066843	XLOC_066843	novel	Novel_mRNA	R7	11306896	11310395	-	7	2905	589
TCONS_00106443	XLOC_066845	XLOC_066845	novel	Novel_mRNA	R7	11311751	11315853	-	8	2809	456
TCONS_00106444	XLOC_066845	XLOC_066845	novel	Novel_mRNA	R7	11311751	11315853	-	9	2852	436
TCONS_00151638	XLOC_097244	XLOC_097244	novel	Novel_mRNA	RUS02761	5367	8285	-	8	1610	448
TCONS_00106449	XLOC_066848	XLOC_066848	novel	Novel_mRNA	R7	11330719	11332744	-	6	1296	318
TCONS_00106448	XLOC_066848	XLOC_066848	novel	Novel_mRNA	R7	11330719	11332744	-	6	1296	318
TCONS_00151630	XLOC_097236	XLOC_097236	novel	Novel_mRNA	RUS02756	5041	6496	-	4	1118	217
TCONS_00151631	XLOC_097237	XLOC_097237	novel	Novel_mRNA	RUS02757	1	1686	+	2	1616	362
TCONS_00137835	XLOC_086821	XLOC_086821	novel	Novel_mRNA	RUS00198	36733	38229	-	4	1240	224
TCONS_00011325	XLOC_007035	XLOC_007035	novel	Novel_mRNA	R2	2871061	2872967	+	5	1384	376
TCONS_00153168	XLOC_098476	XLOC_098476	novel	Novel_mRNA	RUS03564	973	3540	+	10	1796	411
TCONS_00096458	XLOC_060667	XLOC_060667	novel	Novel_mRNA	R6	46698684	46703009	-	8	3174	888
TCONS_00047507	XLOC_029827	XLOC_029827	novel	Novel_mRNA	R4	46292756	46296869	+	11	2316	562
TCONS_00030234	XLOC_018926	XLOC_018926	novel	Novel_mRNA	R3	15911830	15914120	+	2	2185	223
TCONS_00088643	XLOC_055678	XLOC_055678	novel	Novel_mRNA	R6	4870346	4872899	-	3	2350	690
TCONS_00153162	XLOC_098471	XLOC_098471	novel	Novel_mRNA	RUS03558	2959	5141	-	3	1985	193
TCONS_00030237	XLOC_018929	XLOC_018929	novel	Novel_mRNA	R3	15927224	15928440	+	2	1106	233
TCONS_00070740	XLOC_044262	XLOC_044262	novel	Novel_mRNA	R5	14893705	14903900	-	21	6584	975
TCONS_00088647	XLOC_055678	XLOC_055678	novel	Novel_mRNA	R6	4870346	4873300	-	4	2456	695
TCONS_00088644	XLOC_055678	XLOC_055678	novel	Novel_mRNA	R6	4870346	4873107	-	4	2369	686
TCONS_00088645	XLOC_055678	XLOC_055678	novel	Novel_mRNA	R6	4870346	4873125	-	4	2381	686
TCONS_00157824	XLOC_102125	XLOC_102125	novel	Novel_mRNA	RUS06583	1	3014	-	13	1533	489
TCONS_00009890	XLOC_006143	XLOC_006143	novel	Novel_mRNA	R1	21029874	21031914	-	8	1338	397
TCONS_00025754	XLOC_016135	XLOC_016135	novel	Novel_mRNA	R2	35433710	35444578	-	10	3819	775
TCONS_00009892	XLOC_006145	XLOC_006145	novel	Novel_mRNA	R1	21043413	21051312	-	9	1786	161
TCONS_00009893	XLOC_006145	XLOC_006145	novel	Novel_mRNA	R1	21043413	21051379	-	12	1579	423
TCONS_00096388	XLOC_060618	XLOC_060618	novel	Novel_mRNA	R6	46347764	46349669	-	5	1398	333
TCONS_00025750	XLOC_016135	XLOC_016135	novel	Novel_mRNA	R2	35433710	35442711	-	5	2493	531
TCONS_00025753	XLOC_016135	XLOC_016135	novel	Novel_mRNA	R2	35433710	35444541	-	10	3744	775
TCONS_00025752	XLOC_016135	XLOC_016135	novel	Novel_mRNA	R2	35433710	35443835	-	9	3241	775
TCONS_00130545	XLOC_081932	XLOC_081932	novel	Novel_mRNA	R9	19605982	19609396	-	13	1994	519
TCONS_00135757	XLOC_085225	XLOC_085225	novel	Novel_mRNA	RUS00052	264682	268211	-	3	1685	220
TCONS_00096387	XLOC_060618	XLOC_060618	novel	Novel_mRNA	R6	46347764	46349633	-	4	1571	276
TCONS_00055990	XLOC_035284	XLOC_035284	novel	Novel_mRNA	R4	40989033	40990637	-	3	910	179
TCONS_00130014	XLOC_081567	XLOC_081567	novel	Novel_mRNA	R9	15638300	15640954	-	2	2338	394
TCONS_00008760	XLOC_005329	XLOC_005329	novel	Novel_mRNA	R1	13119491	13123697	-	7	2864	689
TCONS_00074717	XLOC_046768	XLOC_046768	novel	Novel_mRNA	R5	35218236	35220250	-	10	1056	271
TCONS_00074716	XLOC_046768	XLOC_046768	novel	Novel_mRNA	R5	35218236	35220209	-	9	1115	239
TCONS_00006711	XLOC_004122	XLOC_004122	novel	Novel_mRNA	R1	4479665	4486638	-	17	4255	603
TCONS_00027662	XLOC_017252	XLOC_017252	novel	Novel_mRNA	R2	42796338	42798879	-	2	2442	712
TCONS_00150844	XLOC_096603	XLOC_096603	novel	Novel_mRNA	RUS02428	5401	9367	-	10	2860	652
TCONS_00056075	XLOC_035338	XLOC_035338	novel	Novel_mRNA	R4	41365201	41366755	-	4	1246	151
TCONS_00160820	XLOC_104656	XLOC_104656	novel	Novel_mRNA	RUS09646	1	1939	-	9	1138	328
TCONS_00042092	XLOC_026268	XLOC_026268	novel	Novel_mRNA	R4	15280357	15288071	+	10	2869	415
TCONS_00112084	XLOC_070291	XLOC_070291	novel	Novel_mRNA	R8	12038467	12040459	+	7	1066	172
TCONS_00096564	XLOC_060730	XLOC_060730	novel	Novel_mRNA	R6	47098345	47101053	-	7	1897	194
TCONS_00100842	XLOC_063324	XLOC_063324	novel	Novel_mRNA	R7	10606826	10609799	+	2	2828	493
TCONS_00100841	XLOC_063323	XLOC_063323	novel	Novel_mRNA	R7	10602301	10623675	+	3	907	194
TCONS_00100840	XLOC_063323	XLOC_063323	novel	Novel_mRNA	R7	10602301	10606597	+	5	3927	520
TCONS_00053620	XLOC_033674	XLOC_033674	novel	Novel_mRNA	R4	28429170	28431956	-	4	2294	331
TCONS_00144748	XLOC_091870	XLOC_091870	novel	Novel_mRNA	RUS00859	697	2868	+	9	1321	332
TCONS_00144746	XLOC_091869	XLOC_091869	novel	Novel_mRNA	RUS00857	22250	25432	-	9	2315	254
TCONS_00144747	XLOC_091869	XLOC_091869	novel	Novel_mRNA	RUS00857	22250	25476	-	10	2290	465
TCONS_00144741	XLOC_091867	XLOC_091867	novel	Novel_mRNA	RUS00857	14524	18132	-	3	3330	482
TCONS_00144742	XLOC_091867	XLOC_091867	novel	Novel_mRNA	RUS00857	15989	18241	-	3	1857	501
TCONS_00086561	XLOC_054378	XLOC_054378	novel	Novel_mRNA	R6	49753503	49757037	+	2	1932	537
TCONS_00147292	XLOC_093792	XLOC_093792	novel	Novel_mRNA	RUS01341	4876	7853	+	3	2806	501
TCONS_00147291	XLOC_093792	XLOC_093792	novel	Novel_mRNA	RUS01341	4876	7853	+	4	2387	498
TCONS_00149847	XLOC_095777	XLOC_095777	novel	Novel_mRNA	RUS02038	6622	8447	+	2	1003	252
TCONS_00147297	XLOC_093792	XLOC_093792	novel	Novel_mRNA	RUS01341	5124	7853	+	4	2229	498
TCONS_00147296	XLOC_093792	XLOC_093792	novel	Novel_mRNA	RUS01341	4928	7853	+	4	2195	498
TCONS_00147295	XLOC_093792	XLOC_093792	novel	Novel_mRNA	RUS01341	4928	7853	+	4	2344	501
TCONS_00147294	XLOC_093792	XLOC_093792	novel	Novel_mRNA	RUS01341	4928	7853	+	4	2228	509
TCONS_00152659	XLOC_098057	XLOC_098057	novel	Novel_mRNA	RUS03265	2319	6072	-	2	1047	349
TCONS_00145837	XLOC_092696	XLOC_092696	novel	Novel_mRNA	RUS01054	15992	17406	+	4	1100	111
TCONS_00158171	XLOC_102412	XLOC_102412	novel	Novel_mRNA	RUS06874	1	2108	+	2	1966	498
TCONS_00143080	XLOC_090605	XLOC_090605	novel	Novel_mRNA	RUS00638	2715	10715	-	4	1947	350
TCONS_00140241	XLOC_088550	XLOC_088550	novel	Novel_mRNA	RUS00348	1	1527	+	5	821	154
TCONS_00140716	XLOC_088918	XLOC_088918	novel	Novel_mRNA	RUS00386	51501	53950	+	2	1556	327
TCONS_00144403	XLOC_091608	XLOC_091608	novel	Novel_mRNA	RUS00810	1	3175	+	10	2075	195
TCONS_00144402	XLOC_091608	XLOC_091608	novel	Novel_mRNA	RUS00810	1	3175	+	10	2071	319
TCONS_00144401	XLOC_091608	XLOC_091608	novel	Novel_mRNA	RUS00810	1	3175	+	11	1972	175
TCONS_00144407	XLOC_091608	XLOC_091608	novel	Novel_mRNA	RUS00810	1	3175	+	11	1999	175
TCONS_00144406	XLOC_091608	XLOC_091608	novel	Novel_mRNA	RUS00810	1	3175	+	11	1967	294
TCONS_00144405	XLOC_091608	XLOC_091608	novel	Novel_mRNA	RUS00810	1	3175	+	11	1915	305
TCONS_00144404	XLOC_091608	XLOC_091608	novel	Novel_mRNA	RUS00810	1	3175	+	11	1968	297
TCONS_00144409	XLOC_091608	XLOC_091608	novel	Novel_mRNA	RUS00810	2	3175	+	11	1970	175
TCONS_00144408	XLOC_091608	XLOC_091608	novel	Novel_mRNA	RUS00810	2	3175	+	11	1994	285
TCONS_00118056	XLOC_073940	XLOC_073940	novel	Novel_mRNA	R8	13805512	13807036	-	2	1285	404
TCONS_00131836	XLOC_082731	XLOC_082731	novel	Novel_mRNA	R9	27258504	27261758	-	2	3165	444
TCONS_00131834	XLOC_082731	XLOC_082731	novel	Novel_mRNA	R9	27258504	27261750	-	3	2428	436
TCONS_00131835	XLOC_082731	XLOC_082731	novel	Novel_mRNA	R9	27258504	27261752	-	3	2596	445
TCONS_00147992	XLOC_094351	XLOC_094351	novel	Novel_mRNA	RUS01538	14239	15051	-	2	727	176
TCONS_00077572	XLOC_048523	XLOC_048523	novel	Novel_mRNA	R6	893548	895596	+	6	1054	151
TCONS_00102628	XLOC_064396	XLOC_064396	novel	Novel_mRNA	R7	19744474	19748286	+	2	3468	781
TCONS_00102627	XLOC_064396	XLOC_064396	novel	Novel_mRNA	R7	19744458	19748286	+	2	2912	781
TCONS_00102626	XLOC_064396	XLOC_064396	novel	Novel_mRNA	R7	19744458	19748286	+	3	2969	781
TCONS_00125538	XLOC_078797	XLOC_078797	novel	Novel_mRNA	R9	30411104	30413736	+	4	1964	303
TCONS_00133788	XLOC_083919	XLOC_083919	novel	Novel_mRNA	R9	36153295	36164656	-	9	4628	1051
TCONS_00133789	XLOC_083919	XLOC_083919	novel	Novel_mRNA	R9	36153295	36164676	-	8	4648	1051
TCONS_00133786	XLOC_083919	XLOC_083919	novel	Novel_mRNA	R9	36139071	36164731	-	8	3476	962
TCONS_00124879	XLOC_078391	XLOC_078391	novel	Novel_mRNA	R9	27365756	27368754	+	2	2767	380
TCONS_00038145	XLOC_023788	XLOC_023788	novel	Novel_mRNA	R3	26714499	26718077	-	9	2829	871
TCONS_00038140	XLOC_023790	XLOC_023790	novel	Novel_mRNA	R3	26689477	26725951	-	3	2181	232
TCONS_00038141	XLOC_023791	XLOC_023791	novel	Novel_mRNA	R3	26702083	26706498	-	4	4153	1072
TCONS_00152976	XLOC_098318	XLOC_098318	novel	Novel_mRNA	RUS03441	2302	5164	-	9	2235	664
TCONS_00155250	XLOC_100071	XLOC_100071	novel	Novel_mRNA	RUS04699	618	2825	-	3	1539	299
TCONS_00155251	XLOC_100072	XLOC_100072	novel	Novel_mRNA	RUS04701	2893	3945	-	2	834	212
TCONS_00152972	XLOC_098315	XLOC_098315	novel	Novel_mRNA	RUS03440	289	3606	-	3	3044	388
TCONS_00152973	XLOC_098315	XLOC_098315	novel	Novel_mRNA	RUS03440	289	3657	-	4	1608	415
TCONS_00152978	XLOC_098320	XLOC_098320	novel	Novel_mRNA	RUS03442	1	1299	-	2	988	288
TCONS_00109526	XLOC_068876	XLOC_068876	novel	Novel_mRNA	R8	1805553	1807020	+	2	1386	224
TCONS_00109525	XLOC_068875	XLOC_068875	novel	Novel_mRNA	R8	1788728	1793052	+	4	4025	353
TCONS_00095838	XLOC_060287	XLOC_060287	novel	Novel_mRNA	R6	43760330	43763807	-	12	1902	600
TCONS_00132563	XLOC_083212	XLOC_083212	novel	Novel_mRNA	R9	30835190	30838263	-	12	1945	265
TCONS_00132562	XLOC_083212	XLOC_083212	novel	Novel_mRNA	R9	30835190	30837927	-	10	1813	127
TCONS_00132565	XLOC_083212	XLOC_083212	novel	Novel_mRNA	R9	30835190	30838263	-	11	2065	297
TCONS_00132564	XLOC_083212	XLOC_083212	novel	Novel_mRNA	R9	30835190	30838263	-	12	1941	210
TCONS_00132567	XLOC_083212	XLOC_083212	novel	Novel_mRNA	R9	30835190	30838286	-	11	1920	210
TCONS_00132566	XLOC_083212	XLOC_083212	novel	Novel_mRNA	R9	30835190	30838263	-	11	1902	203
TCONS_00081036	XLOC_050678	XLOC_050678	novel	Novel_mRNA	R6	18698923	18707850	+	11	1658	288
TCONS_00081038	XLOC_050678	XLOC_050678	novel	Novel_mRNA	R6	18701259	18707850	+	10	1297	292
TCONS_00072249	XLOC_045272	XLOC_045272	novel	Novel_mRNA	R5	24585191	24590720	-	10	4014	790
TCONS_00059501	XLOC_037394	XLOC_037394	novel	Novel_mRNA	R5	7378429	7380752	+	9	1238	304
TCONS_00052772	XLOC_033113	XLOC_033113	novel	Novel_mRNA	R4	22296020	22297755	-	6	1134	361
TCONS_00141041	XLOC_089119	XLOC_089119	novel	Novel_mRNA	RUS00440	29795	30844	+	2	727	173
TCONS_00088009	XLOC_055293	XLOC_055293	novel	Novel_mRNA	R6	2037108	2039425	-	8	1729	470
TCONS_00112826	XLOC_070781	XLOC_070781	novel	Novel_mRNA	R8	16334747	16338490	+	14	1920	265
TCONS_00112824	XLOC_070781	XLOC_070781	novel	Novel_mRNA	R8	16334656	16338490	+	15	1949	429
TCONS_00112825	XLOC_070781	XLOC_070781	novel	Novel_mRNA	R8	16334699	16338490	+	14	2544	368
TCONS_00148216	XLOC_094512	XLOC_094512	novel	Novel_mRNA	RUS01594	10763	12426	+	2	1301	202
TCONS_00149030	XLOC_095134	XLOC_095134	novel	Novel_mRNA	RUS01794	8075	9725	-	6	905	180
TCONS_00158595	XLOC_102757	XLOC_102757	novel	Novel_mRNA	RUS07268	539	2612	-	7	1132	198
TCONS_00158596	XLOC_102757	XLOC_102757	novel	Novel_mRNA	RUS07268	539	2671	-	7	1213	368
TCONS_00001090	XLOC_000618	XLOC_000618	novel	Novel_mRNA	R1	3955225	3956459	+	2	1156	298
TCONS_00073503	XLOC_046018	XLOC_046018	novel	Novel_mRNA	R5	29791923	29794662	-	4	2142	657
TCONS_00076021	XLOC_047582	XLOC_047582	novel	Novel_mRNA	R5	40630475	40632882	-	5	1908	307
TCONS_00039816	XLOC_024856	XLOC_024856	novel	Novel_mRNA	R4	4719253	4720105	+	2	766	180
TCONS_00160220	XLOC_104131	XLOC_104131	novel	Novel_mRNA	RUS08896	247	1600	-	5	684	172
TCONS_00160224	XLOC_104135	XLOC_104135	novel	Novel_mRNA	RUS08915	167	1505	+	3	1181	281
TCONS_00077994	XLOC_048806	XLOC_048806	novel	Novel_mRNA	R6	2783215	2794442	+	2	1462	432
TCONS_00077990	XLOC_048806	XLOC_048806	novel	Novel_mRNA	R6	2783188	2794442	+	2	1489	441
TCONS_00077991	XLOC_048806	XLOC_048806	novel	Novel_mRNA	R6	2783188	2794442	+	2	1489	441
TCONS_00077992	XLOC_048806	XLOC_048806	novel	Novel_mRNA	R6	2783188	2794442	+	2	1489	441
TCONS_00077993	XLOC_048806	XLOC_048806	novel	Novel_mRNA	R6	2783215	2794442	+	2	1462	432
TCONS_00035672	XLOC_022327	XLOC_022327	novel	Novel_mRNA	R3	15840135	15872887	-	9	1141	231
TCONS_00035671	XLOC_022327	XLOC_022327	novel	Novel_mRNA	R3	15840135	15872819	-	9	1095	181
TCONS_00035674	XLOC_022327	XLOC_022327	novel	Novel_mRNA	R3	15870928	15872887	-	9	954	231
TCONS_00070972	XLOC_044434	XLOC_044434	novel	Novel_mRNA	R5	16754200	16755936	-	3	1386	314
TCONS_00125382	XLOC_078691	XLOC_078691	novel	Novel_mRNA	R9	29691324	29693866	+	13	1361	379
TCONS_00134258	XLOC_084159	XLOC_084159	novel	Novel_mRNA	R9	37936425	37938351	-	2	1436	393
TCONS_00139524	XLOC_088016	XLOC_088016	novel	Novel_mRNA	RUS00296	56243	58232	-	2	1684	230
TCONS_00139525	XLOC_088016	XLOC_088016	novel	Novel_mRNA	RUS00296	56243	59294	-	3	2782	260
TCONS_00139526	XLOC_088016	XLOC_088016	novel	Novel_mRNA	RUS00296	56243	59300	-	4	2137	355
TCONS_00139528	XLOC_088018	XLOC_088018	novel	Novel_mRNA	RUS00298	7375	10164	+	4	2510	302
TCONS_00139529	XLOC_088018	XLOC_088018	novel	Novel_mRNA	RUS00298	7379	10164	+	4	2433	302
TCONS_00139038	XLOC_087688	XLOC_087688	novel	Novel_mRNA	RUS00268	28206	29372	-	4	589	163
TCONS_00083789	XLOC_052594	XLOC_052594	novel	Novel_mRNA	R6	36061437	36062338	+	2	793	126
TCONS_00056854	XLOC_035837	XLOC_035837	novel	Novel_mRNA	R4	45332232	45335052	-	8	2235	578
TCONS_00104921	XLOC_065902	XLOC_065902	novel	Novel_mRNA	R7	5284975	5287126	-	4	1530	437
TCONS_00009156	XLOC_005616	XLOC_005616	novel	Novel_mRNA	R1	15754632	15755690	-	3	890	184
TCONS_00072730	XLOC_045571	XLOC_045571	novel	Novel_mRNA	R5	26815059	26818157	-	2	2880	789
TCONS_00071629	XLOC_044879	XLOC_044879	novel	Novel_mRNA	R5	21092230	21097976	-	3	2532	510
TCONS_00051087	XLOC_032090	XLOC_032090	novel	Novel_mRNA	R4	13476748	13480403	-	4	2955	377
TCONS_00090717	XLOC_056931	XLOC_056931	novel	Novel_mRNA	R6	15490937	15492230	-	5	757	146
TCONS_00111734	XLOC_070078	XLOC_070078	novel	Novel_mRNA	R8	10629709	10632211	+	2	2193	658
TCONS_00051088	XLOC_032090	XLOC_032090	novel	Novel_mRNA	R4	13476748	13480412	-	2	3538	373
TCONS_00051089	XLOC_032090	XLOC_032090	novel	Novel_mRNA	R4	13476748	13480460	-	3	3336	377
TCONS_00021294	XLOC_013281	XLOC_013281	novel	Novel_mRNA	R2	11502050	11506601	-	14	3327	998
TCONS_00021295	XLOC_013281	XLOC_013281	novel	Novel_mRNA	R2	11502050	11506601	-	14	3194	998
TCONS_00134073	XLOC_084042	XLOC_084042	novel	Novel_mRNA	R9	37236668	37239345	-	7	1214	134
TCONS_00134072	XLOC_084042	XLOC_084042	novel	Novel_mRNA	R9	37236668	37239345	-	7	1219	120
TCONS_00134074	XLOC_084042	XLOC_084042	novel	Novel_mRNA	R9	37236668	37239345	-	7	1747	156
TCONS_00021293	XLOC_013281	XLOC_013281	novel	Novel_mRNA	R2	11502050	11506601	-	14	3297	998
TCONS_00084203	XLOC_052906	XLOC_052906	novel	Novel_mRNA	R6	38557623	38559225	+	4	844	131
TCONS_00083520	XLOC_052419	XLOC_052419	novel	Novel_mRNA	R6	34522395	34526274	+	4	3414	353
TCONS_00010402	XLOC_006475	XLOC_006475	novel	Novel_mRNA	R1	24117993	24125063	-	9	3060	429
TCONS_00018422	XLOC_011494	XLOC_011494	novel	Novel_mRNA	R2	40064510	40066738	+	8	1034	241
TCONS_00143992	XLOC_091288	XLOC_091288	novel	Novel_mRNA	RUS00765	19173	21430	+	5	1889	407
TCONS_00153316	XLOC_098578	XLOC_098578	novel	Novel_mRNA	RUS03614	2904	4865	+	4	1553	255
TCONS_00153315	XLOC_098578	XLOC_098578	novel	Novel_mRNA	RUS03614	2904	4865	+	4	1544	252
TCONS_00049429	XLOC_031030	XLOC_031030	novel	Novel_mRNA	R4	5560698	5563036	-	9	1389	386
TCONS_00049428	XLOC_031030	XLOC_031030	novel	Novel_mRNA	R4	5560698	5563031	-	7	1810	284
TCONS_00043850	XLOC_027450	XLOC_027450	novel	Novel_mRNA	R4	26006888	26012611	+	6	2672	727
TCONS_00043851	XLOC_027450	XLOC_027450	novel	Novel_mRNA	R4	26006911	26012611	+	5	4850	448
TCONS_00152372	XLOC_097836	XLOC_097836	novel	Novel_mRNA	RUS03125	5505	7481	-	8	869	202
TCONS_00049421	XLOC_031026	XLOC_031026	novel	Novel_mRNA	R4	5532862	5536651	-	8	2153	481
TCONS_00049420	XLOC_031026	XLOC_031026	novel	Novel_mRNA	R4	5532862	5536647	-	7	3199	314
TCONS_00049423	XLOC_031026	XLOC_031026	novel	Novel_mRNA	R4	5532862	5536662	-	8	2981	314
TCONS_00049422	XLOC_031026	XLOC_031026	novel	Novel_mRNA	R4	5532862	5536662	-	7	2916	314
TCONS_00137782	XLOC_086771	XLOC_086771	novel	Novel_mRNA	RUS00189	36900	40665	-	12	2024	628
TCONS_00015342	XLOC_009651	XLOC_009651	novel	Novel_mRNA	R2	27753645	27755772	+	7	1154	235
TCONS_00068464	XLOC_042868	XLOC_042868	novel	Novel_mRNA	R5	3721898	3723733	-	6	1111	229
TCONS_00034250	XLOC_021365	XLOC_021365	novel	Novel_mRNA	R3	6571513	6574593	-	4	1454	405
TCONS_00124269	XLOC_078002	XLOC_078002	novel	Novel_mRNA	R9	23748753	23752286	+	11	2220	296
TCONS_00124268	XLOC_078002	XLOC_078002	novel	Novel_mRNA	R9	23748747	23752286	+	13	2302	493
TCONS_00063115	XLOC_039633	XLOC_039633	novel	Novel_mRNA	R5	27304454	27310601	+	20	4452	747
TCONS_00063114	XLOC_039633	XLOC_039633	novel	Novel_mRNA	R5	27304265	27310601	+	21	4623	1460
TCONS_00152193	XLOC_097693	XLOC_097693	novel	Novel_mRNA	RUS03027	1580	3184	+	4	1037	275
TCONS_00152190	XLOC_097691	XLOC_097691	novel	Novel_mRNA	RUS03024	2371	4558	-	5	1536	260
TCONS_00152191	XLOC_097691	XLOC_097691	novel	Novel_mRNA	RUS03024	2371	4558	-	4	1875	186
TCONS_00152198	XLOC_097698	XLOC_097698	novel	Novel_mRNA	RUS03032	1655	3595	+	3	1587	322
TCONS_00137253	XLOC_086374	XLOC_086374	novel	Novel_mRNA	RUS00149	6682	12656	-	27	2591	863
TCONS_00079901	XLOC_049946	XLOC_049946	novel	Novel_mRNA	R6	12297376	12315308	+	10	2902	508
TCONS_00079900	XLOC_049946	XLOC_049946	novel	Novel_mRNA	R6	12297315	12315308	+	11	2716	508
TCONS_00153664	XLOC_098842	XLOC_098842	novel	Novel_mRNA	RUS03802	1	2149	-	2	1342	297
TCONS_00034335	XLOC_021428	XLOC_021428	novel	Novel_mRNA	R3	7245366	7249967	-	2	1070	356
TCONS_00062440	XLOC_039217	XLOC_039217	novel	Novel_mRNA	R5	23918344	23920769	+	2	2347	209
TCONS_00143379	XLOC_090819	XLOC_090819	novel	Novel_mRNA	RUS00673	153	2225	+	5	1604	344
TCONS_00110480	XLOC_069428	XLOC_069428	novel	Novel_mRNA	R8	5728815	5732242	+	7	2542	734
TCONS_00143377	XLOC_090819	XLOC_090819	novel	Novel_mRNA	RUS00673	123	2225	+	5	1526	370
TCONS_00111179	XLOC_069792	XLOC_069792	novel	Novel_mRNA	R8	8166798	8167908	+	4	683	120
TCONS_00115698	XLOC_072634	XLOC_072634	novel	Novel_mRNA	R8	3563364	3568995	-	24	2697	753
TCONS_00086951	XLOC_054634	XLOC_054634	novel	Novel_mRNA	R6	51339299	51342823	+	14	2130	549
TCONS_00104733	XLOC_065786	XLOC_065786	novel	Novel_mRNA	R7	4402984	4404537	-	2	1404	397
TCONS_00104734	XLOC_065786	XLOC_065786	novel	Novel_mRNA	R7	4402984	4404537	-	2	1442	430
TCONS_00104739	XLOC_065790	XLOC_065790	novel	Novel_mRNA	R7	4417230	4419220	-	4	1487	387
TCONS_00057629	XLOC_036325	XLOC_036325	novel	Novel_mRNA	R4	49818445	49821176	-	5	1604	423
TCONS_00156509	XLOC_101068	XLOC_101068	novel	Novel_mRNA	RUS05485	1	2111	-	7	1224	387
TCONS_00000960	XLOC_000542	XLOC_000542	novel	Novel_mRNA	R1	3495967	3497998	+	9	887	211
TCONS_00156506	XLOC_101066	XLOC_101066	novel	Novel_mRNA	RUS05485	3000	7066	+	10	2968	586
TCONS_00157114	XLOC_101560	XLOC_101560	novel	Novel_mRNA	RUS05975	634	3255	+	3	1179	392
TCONS_00076564	XLOC_047937	XLOC_047937	novel	Novel_mRNA	R5	43302730	43305257	-	11	1539	263
TCONS_00076562	XLOC_047937	XLOC_047937	novel	Novel_mRNA	R5	43302730	43305226	-	11	1503	153
TCONS_00076563	XLOC_047937	XLOC_047937	novel	Novel_mRNA	R5	43302730	43305257	-	11	1528	151
TCONS_00087684	XLOC_055108	XLOC_055108	novel	Novel_mRNA	R6	662727	667155	-	17	1926	271
TCONS_00002520	XLOC_001449	XLOC_001449	novel	Novel_mRNA	R1	9512678	9515455	+	9	1959	403
TCONS_00097598	XLOC_061372	XLOC_061372	novel	Novel_mRNA	R6	51268265	51270508	-	2	2076	287
TCONS_00097597	XLOC_061372	XLOC_061372	novel	Novel_mRNA	R6	51268265	51270416	-	3	1702	287
TCONS_00143742	XLOC_091084	XLOC_091084	novel	Novel_mRNA	RUS00729	29739	33443	+	15	2388	795
TCONS_00074056	XLOC_046327	XLOC_046327	novel	Novel_mRNA	R5	32100599	32104167	-	6	2583	489
TCONS_00156441	XLOC_101021	XLOC_101021	novel	Novel_mRNA	RUS05457	1194	3531	+	8	1528	442
TCONS_00035316	XLOC_022076	XLOC_022076	novel	Novel_mRNA	R3	13855577	13857583	-	5	902	185
TCONS_00035317	XLOC_022076	XLOC_022076	novel	Novel_mRNA	R3	13855577	13857583	-	4	1112	186
TCONS_00027436	XLOC_017132	XLOC_017132	novel	Novel_mRNA	R2	41940113	41942377	-	7	1462	255
TCONS_00027437	XLOC_017132	XLOC_017132	novel	Novel_mRNA	R2	41940113	41942387	-	7	1149	281
TCONS_00027435	XLOC_017131	XLOC_017131	novel	Novel_mRNA	R2	41936328	41937072	-	2	673	150
TCONS_00153968	XLOC_099109	XLOC_099109	novel	Novel_mRNA	RUS03999	1793	4572	+	14	1508	462
TCONS_00029679	XLOC_018551	XLOC_018551	novel	Novel_mRNA	R3	12647913	12649129	+	4	614	144
TCONS_00038331	XLOC_023927	XLOC_023927	novel	Novel_mRNA	R3	27412245	27420108	-	2	1925	487
TCONS_00038330	XLOC_023927	XLOC_023927	novel	Novel_mRNA	R3	27412245	27420108	-	2	1912	487
TCONS_00078230	XLOC_048922	XLOC_048922	novel	Novel_mRNA	R6	3723209	3726654	+	4	3142	247
TCONS_00101526	XLOC_063741	XLOC_063741	novel	Novel_mRNA	R7	14134935	14136995	+	3	1231	318
TCONS_00078233	XLOC_048922	XLOC_048922	novel	Novel_mRNA	R6	3723222	3726654	+	8	1982	309
TCONS_00073889	XLOC_046224	XLOC_046224	novel	Novel_mRNA	R5	31305701	31307336	-	5	1103	165
TCONS_00095447	XLOC_060070	XLOC_060070	novel	Novel_mRNA	R6	42110734	42118409	-	22	4687	559
TCONS_00038103	XLOC_023771	XLOC_023771	novel	Novel_mRNA	R3	26593734	26596569	-	10	1402	262
TCONS_00039318	XLOC_024539	XLOC_024539	novel	Novel_mRNA	R4	2304952	2306683	+	3	1411	330
TCONS_00095448	XLOC_060070	XLOC_060070	novel	Novel_mRNA	R6	42110734	42118426	-	24	4589	866
TCONS_00095449	XLOC_060070	XLOC_060070	novel	Novel_mRNA	R6	42110734	42118428	-	22	4811	865
TCONS_00064129	XLOC_040252	XLOC_040252	novel	Novel_mRNA	R5	31511901	31514534	+	6	1835	563
TCONS_00064121	XLOC_040247	XLOC_040247	novel	Novel_mRNA	R5	31491377	31493269	+	5	1198	210
TCONS_00064123	XLOC_040247	XLOC_040247	novel	Novel_mRNA	R5	31491387	31493269	+	4	1617	209
TCONS_00064122	XLOC_040247	XLOC_040247	novel	Novel_mRNA	R5	31491377	31493269	+	5	1211	307
TCONS_00064125	XLOC_040248	XLOC_040248	novel	Novel_mRNA	R5	31497050	31498713	+	4	1387	291
TCONS_00064127	XLOC_040250	XLOC_040250	novel	Novel_mRNA	R5	31501503	31504255	+	6	2013	506
TCONS_00101759	XLOC_063864	XLOC_063864	novel	Novel_mRNA	R7	15284750	15288406	+	2	2958	879
TCONS_00116923	XLOC_073317	XLOC_073317	novel	Novel_mRNA	R8	8518506	8520014	-	2	1355	301
TCONS_00116922	XLOC_073316	XLOC_073316	novel	Novel_mRNA	R8	8508802	8510326	-	2	1371	301
TCONS_00093291	XLOC_058645	XLOC_058645	novel	Novel_mRNA	R6	30744406	30746319	-	6	1299	339
TCONS_00095666	XLOC_060206	XLOC_060206	novel	Novel_mRNA	R6	43119406	43129917	-	30	7050	1257
TCONS_00095667	XLOC_060206	XLOC_060206	novel	Novel_mRNA	R6	43119406	43129917	-	30	6709	1566
TCONS_00095664	XLOC_060206	XLOC_060206	novel	Novel_mRNA	R6	43119406	43127979	-	30	5115	1241
TCONS_00095665	XLOC_060206	XLOC_060206	novel	Novel_mRNA	R6	43119406	43129917	-	30	6712	1567
TCONS_00148681	XLOC_094860	XLOC_094860	novel	Novel_mRNA	RUS01692	2783	5269	-	5	1171	282
TCONS_00148683	XLOC_094861	XLOC_094861	novel	Novel_mRNA	RUS01692	5347	7856	-	2	1905	467
TCONS_00148682	XLOC_094860	XLOC_094860	novel	Novel_mRNA	RUS01692	2783	5269	-	5	1174	283
TCONS_00003473	XLOC_002052	XLOC_002052	novel	Novel_mRNA	R1	14115440	14122954	+	17	3974	502
TCONS_00149625	XLOC_095589	XLOC_095589	novel	Novel_mRNA	RUS01958	7395	9178	-	2	1700	283
TCONS_00149626	XLOC_095589	XLOC_095589	novel	Novel_mRNA	RUS01958	7395	9190	-	2	1324	337
TCONS_00149627	XLOC_095590	XLOC_095590	novel	Novel_mRNA	RUS01959	6016	7759	+	5	1277	309
TCONS_00013562	XLOC_008548	XLOC_008548	novel	Novel_mRNA	R2	18258083	18260735	+	4	1477	149
TCONS_00157645	XLOC_101982	XLOC_101982	novel	Novel_mRNA	RUS06418	1	1728	-	2	1065	308
TCONS_00015971	XLOC_010020	XLOC_010020	novel	Novel_mRNA	R2	30322377	30325964	+	9	2069	147
TCONS_00141457	XLOC_089422	XLOC_089422	novel	Novel_mRNA	RUS00477	6433	13244	-	8	4650	339
TCONS_00141456	XLOC_089422	XLOC_089422	novel	Novel_mRNA	RUS00477	6433	13244	-	7	4876	339
TCONS_00015974	XLOC_010020	XLOC_010020	novel	Novel_mRNA	R2	30322381	30325964	+	9	1971	147
TCONS_00135532	XLOC_085061	XLOC_085061	novel	Novel_mRNA	RUS00037	1954	13293	+	11	2009	255
TCONS_00047945	XLOC_030099	XLOC_030099	novel	Novel_mRNA	R4	48893002	48898954	+	7	1499	407
TCONS_00145355	XLOC_092328	XLOC_092328	novel	Novel_mRNA	RUS00964	10191	15727	+	9	1771	386
TCONS_00150125	XLOC_096012	XLOC_096012	novel	Novel_mRNA	RUS02137	7470	8946	+	4	1217	178
TCONS_00013699	XLOC_008661	XLOC_008661	novel	Novel_mRNA	R2	19545527	19549297	+	3	3603	651
TCONS_00131383	XLOC_082441	XLOC_082441	novel	Novel_mRNA	R9	24635071	24645734	-	11	1539	262
TCONS_00131038	XLOC_082225	XLOC_082225	novel	Novel_mRNA	R9	22504614	22506330	-	2	1592	411
TCONS_00158108	XLOC_102364	XLOC_102364	novel	Novel_mRNA	RUS06811	207	2642	-	4	1015	216
TCONS_00149486	XLOC_095480	XLOC_095480	novel	Novel_mRNA	RUS01914	6298	8809	+	8	1300	241
TCONS_00149487	XLOC_095480	XLOC_095480	novel	Novel_mRNA	RUS01914	6298	8809	+	7	1260	241
TCONS_00149488	XLOC_095480	XLOC_095480	novel	Novel_mRNA	RUS01914	6317	8809	+	7	1961	241
TCONS_00149489	XLOC_095480	XLOC_095480	novel	Novel_mRNA	RUS01914	6317	8809	+	7	1236	241
TCONS_00084783	XLOC_053283	XLOC_053283	novel	Novel_mRNA	R6	41624321	41628888	+	15	3087	843
TCONS_00139203	XLOC_087794	XLOC_087794	novel	Novel_mRNA	RUS00273	4	4245	-	3	2483	322
TCONS_00065613	XLOC_041158	XLOC_041158	novel	Novel_mRNA	R5	37987254	37988746	+	2	1417	283
TCONS_00112343	XLOC_070461	XLOC_070461	novel	Novel_mRNA	R8	13678585	13681007	+	4	1297	172
TCONS_00151079	XLOC_096792	XLOC_096792	novel	Novel_mRNA	RUS02529	2440	5340	+	2	1323	366
TCONS_00057822	XLOC_036443	XLOC_036443	novel	Novel_mRNA	R5	450713	452888	+	2	1944	343
TCONS_00052528	XLOC_032942	XLOC_032942	novel	Novel_mRNA	R4	20714763	20725477	-	11	2161	296
TCONS_00052529	XLOC_032942	XLOC_032942	novel	Novel_mRNA	R4	20714763	20725537	-	12	2071	277
TCONS_00059316	XLOC_037289	XLOC_037289	novel	Novel_mRNA	R5	6609914	6612233	+	5	1869	521
TCONS_00059317	XLOC_037289	XLOC_037289	novel	Novel_mRNA	R5	6610975	6612233	+	3	1046	276
TCONS_00123770	XLOC_077689	XLOC_077689	novel	Novel_mRNA	R9	20789661	20792891	+	9	2440	425
TCONS_00059315	XLOC_037289	XLOC_037289	novel	Novel_mRNA	R5	6609896	6638983	+	4	1928	272
TCONS_00059313	XLOC_037288	XLOC_037288	novel	Novel_mRNA	R5	6608390	6609722	+	4	830	202
TCONS_00059310	XLOC_037289	XLOC_037289	novel	Novel_mRNA	R5	6589822	6592269	+	5	2012	521
TCONS_00088277	XLOC_055465	XLOC_055465	novel	Novel_mRNA	R6	3337893	3365137	-	26	4605	1454
TCONS_00088276	XLOC_055465	XLOC_055465	novel	Novel_mRNA	R6	3337893	3365096	-	26	4564	1454
TCONS_00088275	XLOC_055465	XLOC_055465	novel	Novel_mRNA	R6	3337893	3365096	-	27	4564	1454
TCONS_00088274	XLOC_055465	XLOC_055465	novel	Novel_mRNA	R6	3337893	3365077	-	27	4545	1454
TCONS_00088273	XLOC_055465	XLOC_055465	novel	Novel_mRNA	R6	3337893	3345491	-	3	1143	380
TCONS_00088272	XLOC_055465	XLOC_055465	novel	Novel_mRNA	R6	3337606	3365137	-	27	4804	1521
TCONS_00088271	XLOC_055465	XLOC_055465	novel	Novel_mRNA	R6	3337606	3365077	-	28	4744	1521
TCONS_00088270	XLOC_055465	XLOC_055465	novel	Novel_mRNA	R6	3337378	3365077	-	27	4879	1566
TCONS_00088279	XLOC_055465	XLOC_055465	novel	Novel_mRNA	R6	3339209	3364977	-	25	3215	1044
TCONS_00088278	XLOC_055465	XLOC_055465	novel	Novel_mRNA	R6	3339209	3346893	-	6	983	327
TCONS_00117441	XLOC_073584	XLOC_073584	novel	Novel_mRNA	R8	10814732	10819589	-	16	3076	592
TCONS_00117440	XLOC_073584	XLOC_073584	novel	Novel_mRNA	R8	10814732	10819589	-	18	2755	609
TCONS_00143249	XLOC_090709	XLOC_090709	novel	Novel_mRNA	RUS00660	18608	23577	+	3	4656	1038
TCONS_00082335	XLOC_051574	XLOC_051574	novel	Novel_mRNA	R6	27170866	27184365	+	4	3256	708
TCONS_00027957	XLOC_017438	XLOC_017438	novel	Novel_mRNA	R3	186055	187859	+	4	1470	273
TCONS_00111472	XLOC_069944	XLOC_069944	novel	Novel_mRNA	R8	9681251	9684131	+	15	1326	377
TCONS_00111473	XLOC_069944	XLOC_069944	novel	Novel_mRNA	R8	9681258	9684131	+	11	1901	188
TCONS_00148926	XLOC_095064	XLOC_095064	novel	Novel_mRNA	RUS01773	13417	14825	+	2	1323	298
TCONS_00157476	XLOC_101839	XLOC_101839	novel	Novel_mRNA	RUS06267	144	1772	+	5	1155	311
TCONS_00110872	XLOC_069635	XLOC_069635	novel	Novel_mRNA	R8	7000266	7002318	+	5	1448	205
TCONS_00157474	XLOC_101838	XLOC_101838	novel	Novel_mRNA	RUS06265	1738	3084	-	3	1227	154
TCONS_00106468	XLOC_066861	XLOC_066861	novel	Novel_mRNA	R7	11474348	11477636	-	5	2416	670
TCONS_00106467	XLOC_066861	XLOC_066861	novel	Novel_mRNA	R7	11474348	11477636	-	5	2422	672
TCONS_00157479	XLOC_101842	XLOC_101842	novel	Novel_mRNA	RUS06269	1	3103	+	12	2091	294
TCONS_00151619	XLOC_097226	XLOC_097226	novel	Novel_mRNA	RUS02753	55	2639	-	9	1801	512
TCONS_00037202	XLOC_023242	XLOC_023242	novel	Novel_mRNA	R3	23114131	23116218	-	4	1417	392
TCONS_00040719	XLOC_025436	XLOC_025436	novel	Novel_mRNA	R4	8929385	8933343	+	7	1732	428
TCONS_00011699	XLOC_007278	XLOC_007278	novel	Novel_mRNA	R2	4833614	4834960	+	2	1285	144
TCONS_00157021	XLOC_101476	XLOC_101476	novel	Novel_mRNA	RUS05881	1371	2210	+	3	350	111
TCONS_00160591	XLOC_104460	XLOC_104460	novel	Novel_mRNA	RUS09384	687	2267	+	4	1212	142
TCONS_00160590	XLOC_104460	XLOC_104460	novel	Novel_mRNA	RUS09384	687	2267	+	4	1269	142
TCONS_00130566	XLOC_081943	XLOC_081943	novel	Novel_mRNA	R9	19841336	19845381	-	16	2193	584
TCONS_00141556	XLOC_089476	XLOC_089476	novel	Novel_mRNA	RUS00483	38798	42496	+	4	3420	777
TCONS_00027601	XLOC_017226	XLOC_017226	novel	Novel_mRNA	R2	42567421	42569761	-	8	1764	340
TCONS_00064902	XLOC_040763	XLOC_040763	novel	Novel_mRNA	R5	35306182	35308828	+	4	2175	334
TCONS_00033435	XLOC_020856	XLOC_020856	novel	Novel_mRNA	R3	926630	930105	-	3	1803	521
TCONS_00076683	XLOC_048012	XLOC_048012	novel	Novel_mRNA	R5	43767426	43769403	-	2	1885	546
TCONS_00085813	XLOC_053889	XLOC_053889	novel	Novel_mRNA	R6	46380374	46382409	+	3	1752	453
TCONS_00101951	XLOC_063997	XLOC_063997	novel	Novel_mRNA	R7	16343945	16345585	+	4	1340	306
TCONS_00141003	XLOC_089086	XLOC_089086	novel	Novel_mRNA	RUS00436	43820	47981	+	7	3489	541
TCONS_00098748	XLOC_062077	XLOC_062077	novel	Novel_mRNA	R7	2476222	2479278	+	6	2486	393
TCONS_00098749	XLOC_062078	XLOC_062078	novel	Novel_mRNA	R7	2479472	2484293	+	5	2512	389
TCONS_00092460	XLOC_058067	XLOC_058067	novel	Novel_mRNA	R6	25549738	25550944	-	2	1054	266
TCONS_00093592	XLOC_058827	XLOC_058827	novel	Novel_mRNA	R6	32264567	32268237	-	18	1964	406
TCONS_00093591	XLOC_058827	XLOC_058827	novel	Novel_mRNA	R6	32264567	32268228	-	19	1745	438
TCONS_00142354	XLOC_090084	XLOC_090084	novel	Novel_mRNA	RUS00557	34412	43451	+	2	2280	471
TCONS_00142351	XLOC_090084	XLOC_090084	novel	Novel_mRNA	RUS00557	34412	43451	+	2	2280	471
TCONS_00142350	XLOC_090084	XLOC_090084	novel	Novel_mRNA	RUS00557	34412	43451	+	2	2280	471
TCONS_00124020	XLOC_077842	XLOC_077842	novel	Novel_mRNA	R9	22308486	22312666	+	3	3749	1008
TCONS_00142352	XLOC_090084	XLOC_090084	novel	Novel_mRNA	RUS00557	34412	43451	+	2	2280	471
TCONS_00115202	XLOC_072340	XLOC_072340	novel	Novel_mRNA	R8	1595353	1600618	-	13	2480	275
TCONS_00115201	XLOC_072340	XLOC_072340	novel	Novel_mRNA	R8	1595353	1600618	-	12	2796	281
TCONS_00115200	XLOC_072340	XLOC_072340	novel	Novel_mRNA	R8	1595353	1600617	-	10	3366	277
TCONS_00048279	XLOC_030297	XLOC_030297	novel	Novel_mRNA	R4	395836	398421	-	12	1291	369
TCONS_00145813	XLOC_092681	XLOC_092681	novel	Novel_mRNA	RUS01051	4274	11601	-	5	1945	408
TCONS_00045843	XLOC_028792	XLOC_028792	novel	Novel_mRNA	R4	37704962	37711041	+	9	4305	1255
TCONS_00150909	XLOC_096660	XLOC_096660	novel	Novel_mRNA	RUS02454	7670	12325	-	7	3249	769
TCONS_00150908	XLOC_096660	XLOC_096660	novel	Novel_mRNA	RUS02454	7670	12285	-	3	4254	426
TCONS_00009380	XLOC_005773	XLOC_005773	novel	Novel_mRNA	R1	17163757	17171113	-	2	2640	257
TCONS_00150905	XLOC_096657	XLOC_096657	novel	Novel_mRNA	RUS02454	7294	12323	+	7	3623	768
TCONS_00126417	XLOC_079333	XLOC_079333	novel	Novel_mRNA	R9	34566536	34569696	+	9	2094	412
TCONS_00126418	XLOC_079333	XLOC_079333	novel	Novel_mRNA	R9	34566575	34569696	+	9	2024	374
TCONS_00105655	XLOC_066361	XLOC_066361	novel	Novel_mRNA	R7	8021305	8023734	-	3	1770	463
TCONS_00121991	XLOC_076490	XLOC_076490	novel	Novel_mRNA	R9	7686199	7691961	+	13	3356	964
TCONS_00121992	XLOC_076490	XLOC_076490	novel	Novel_mRNA	R9	7686199	7691961	+	13	3359	965
TCONS_00121993	XLOC_076490	XLOC_076490	novel	Novel_mRNA	R9	7686213	7691961	+	13	3387	960
TCONS_00121996	XLOC_076491	XLOC_076491	novel	Novel_mRNA	R9	7692351	7695254	+	3	2293	150
TCONS_00032146	XLOC_020124	XLOC_020124	novel	Novel_mRNA	R3	24901683	24903531	+	5	1006	167
TCONS_00032147	XLOC_020124	XLOC_020124	novel	Novel_mRNA	R3	24901683	24903531	+	5	1010	282
TCONS_00038161	XLOC_023803	XLOC_023803	novel	Novel_mRNA	R3	26786455	26788100	-	6	949	180
TCONS_00038162	XLOC_023804	XLOC_023804	novel	Novel_mRNA	R3	26793222	26796852	-	6	1541	389
TCONS_00038164	XLOC_023806	XLOC_023806	novel	Novel_mRNA	R3	26805224	26806719	-	2	1417	311
TCONS_00072699	XLOC_045548	XLOC_045548	novel	Novel_mRNA	R5	26645036	26647219	-	6	1272	192
TCONS_00093331	XLOC_058671	XLOC_058671	novel	Novel_mRNA	R6	30935150	30938198	-	6	2650	646
TCONS_00031175	XLOC_019517	XLOC_019517	novel	Novel_mRNA	R3	20645241	20652904	+	5	1138	136
TCONS_00031176	XLOC_019517	XLOC_019517	novel	Novel_mRNA	R3	20645754	20652904	+	4	625	136
TCONS_00031172	XLOC_019515	XLOC_019515	novel	Novel_mRNA	R3	20642771	20644298	+	3	1294	136
TCONS_00158054	XLOC_102317	XLOC_102317	novel	Novel_mRNA	RUS06760	851	2953	+	7	1516	369
TCONS_00054203	XLOC_034095	XLOC_034095	novel	Novel_mRNA	R4	32288517	32290347	-	3	1369	311
TCONS_00054202	XLOC_034095	XLOC_034095	novel	Novel_mRNA	R4	32288517	32290232	-	3	1250	311
TCONS_00054207	XLOC_034095	XLOC_034095	novel	Novel_mRNA	R4	32288517	32290348	-	3	1224	311
TCONS_00054206	XLOC_034095	XLOC_034095	novel	Novel_mRNA	R4	32288517	32290347	-	3	1360	311
TCONS_00054205	XLOC_034095	XLOC_034095	novel	Novel_mRNA	R4	32288517	32290347	-	3	1431	311
TCONS_00054204	XLOC_034095	XLOC_034095	novel	Novel_mRNA	R4	32288517	32290347	-	3	1364	311
TCONS_00151058	XLOC_096780	XLOC_096780	novel	Novel_mRNA	RUS02522	2742	7282	-	16	2847	768
TCONS_00151052	XLOC_096774	XLOC_096774	novel	Novel_mRNA	RUS02521	5	6453	+	4	1294	270
TCONS_00151050	XLOC_096772	XLOC_096772	novel	Novel_mRNA	RUS02518	7325	9553	-	9	1436	375
TCONS_00105380	XLOC_066203	XLOC_066203	novel	Novel_mRNA	R7	7068304	7070230	-	3	1230	346
TCONS_00058694	XLOC_036975	XLOC_036975	novel	Novel_mRNA	R5	4060017	4062914	+	14	1754	453
TCONS_00058695	XLOC_036975	XLOC_036975	novel	Novel_mRNA	R5	4060065	4062914	+	13	1806	268
TCONS_00105473	XLOC_066249	XLOC_066249	novel	Novel_mRNA	R7	7296740	7300485	-	13	2455	356
TCONS_00058697	XLOC_036975	XLOC_036975	novel	Novel_mRNA	R5	4073983	4076908	+	13	1943	288
TCONS_00143086	XLOC_090605	XLOC_090605	novel	Novel_mRNA	RUS00638	2715	10715	-	4	1947	350
TCONS_00105474	XLOC_066249	XLOC_066249	novel	Novel_mRNA	R7	7296740	7300485	-	13	2458	200
TCONS_00143084	XLOC_090605	XLOC_090605	novel	Novel_mRNA	RUS00638	2715	10715	-	3	1947	350
TCONS_00058693	XLOC_036975	XLOC_036975	novel	Novel_mRNA	R5	4060017	4062914	+	14	1751	452
TCONS_00143088	XLOC_090605	XLOC_090605	novel	Novel_mRNA	RUS00638	2715	24689	-	5	1908	481
TCONS_00143089	XLOC_090605	XLOC_090605	novel	Novel_mRNA	RUS00638	2715	24732	-	5	1951	481
TCONS_00140262	XLOC_088569	XLOC_088569	novel	Novel_mRNA	RUS00349	1815	2428	-	2	352	115
TCONS_00152013	XLOC_097553	XLOC_097553	novel	Novel_mRNA	RUS02935	181	4050	+	11	2876	565
TCONS_00052750	XLOC_033093	XLOC_033093	novel	Novel_mRNA	R4	22136398	22138548	-	6	1512	121
TCONS_00040355	XLOC_025201	XLOC_025201	novel	Novel_mRNA	R4	7150494	7154796	+	16	2541	474
TCONS_00036980	XLOC_023088	XLOC_023088	novel	Novel_mRNA	R3	22105146	22107648	-	3	2239	510
TCONS_00152011	XLOC_097553	XLOC_097553	novel	Novel_mRNA	RUS02935	112	4050	+	12	2837	666
TCONS_00040357	XLOC_025201	XLOC_025201	novel	Novel_mRNA	R4	7150524	7154796	+	14	3092	474
TCONS_00109400	XLOC_068812	XLOC_068812	novel	Novel_mRNA	R8	1300812	1303239	+	3	1733	451
TCONS_00079468	XLOC_049708	XLOC_049708	novel	Novel_mRNA	R6	10011314	10015814	+	9	3166	806
TCONS_00079469	XLOC_049709	XLOC_049709	novel	Novel_mRNA	R6	10016322	10017771	+	3	1277	185
TCONS_00079466	XLOC_049708	XLOC_049708	novel	Novel_mRNA	R6	10011145	10015814	+	8	4096	775
TCONS_00079467	XLOC_049708	XLOC_049708	novel	Novel_mRNA	R6	10011314	10015814	+	8	3608	811
TCONS_00079464	XLOC_049708	XLOC_049708	novel	Novel_mRNA	R6	10011145	10015814	+	9	3757	764
TCONS_00079465	XLOC_049708	XLOC_049708	novel	Novel_mRNA	R6	10011145	10015814	+	9	3438	800
TCONS_00143558	XLOC_090950	XLOC_090950	novel	Novel_mRNA	RUS00702	2392	8195	-	16	2177	419
TCONS_00143559	XLOC_090950	XLOC_090950	novel	Novel_mRNA	RUS00702	2392	8236	-	16	2238	661
TCONS_00143557	XLOC_090950	XLOC_090950	novel	Novel_mRNA	RUS00702	2392	8173	-	14	3267	352
TCONS_00159191	XLOC_103254	XLOC_103254	novel	Novel_mRNA	RUS07808	344	2627	+	8	1246	396
TCONS_00153543	XLOC_098742	XLOC_098742	novel	Novel_mRNA	RUS03726	604	2940	+	8	1584	487
TCONS_00124813	XLOC_078344	XLOC_078344	novel	Novel_mRNA	R9	26871892	26874999	+	11	2223	489
TCONS_00030773	XLOC_019281	XLOC_019281	novel	Novel_mRNA	R3	18848684	18857128	+	12	6882	960
TCONS_00146696	XLOC_093320	XLOC_093320	novel	Novel_mRNA	RUS01212	24500	25707	-	2	1127	331
TCONS_00146690	XLOC_093316	XLOC_093316	novel	Novel_mRNA	RUS01212	17591	20237	+	3	2472	353
TCONS_00146691	XLOC_093316	XLOC_093316	novel	Novel_mRNA	RUS01212	17591	20237	+	4	2045	360
TCONS_00013738	XLOC_008668	XLOC_008668	novel	Novel_mRNA	R2	19623569	19626201	+	10	1612	446
TCONS_00160208	XLOC_104120	XLOC_104120	novel	Novel_mRNA	RUS08886	1	2369	+	8	1736	291
TCONS_00151428	XLOC_097064	XLOC_097064	novel	Novel_mRNA	RUS02666	1944	3228	-	4	913	220
TCONS_00160202	XLOC_104114	XLOC_104114	novel	Novel_mRNA	RUS08875	20	2370	-	5	1985	245
TCONS_00160201	XLOC_104113	XLOC_104113	novel	Novel_mRNA	RUS08875	1	2267	+	4	1984	245
TCONS_00037131	XLOC_023195	XLOC_023195	novel	Novel_mRNA	R3	22767710	22770313	-	12	1634	456
TCONS_00151422	XLOC_097060	XLOC_097060	novel	Novel_mRNA	RUS02665	3613	6790	-	2	3093	298
TCONS_00154101	XLOC_099212	XLOC_099212	novel	Novel_mRNA	RUS04069	1498	3928	-	5	1309	353
TCONS_00095272	XLOC_059950	XLOC_059950	novel	Novel_mRNA	R6	41228454	41230402	-	6	940	209
TCONS_00132922	XLOC_083462	XLOC_083462	novel	Novel_mRNA	R9	32595451	32598733	-	4	2301	358
TCONS_00159997	XLOC_103934	XLOC_103934	novel	Novel_mRNA	RUS08624	1	2348	-	5	1846	302
TCONS_00035695	XLOC_022342	XLOC_022342	novel	Novel_mRNA	R3	15968247	15972252	-	4	3305	392
TCONS_00035697	XLOC_022342	XLOC_022342	novel	Novel_mRNA	R3	15968247	15972252	-	2	3806	392
TCONS_00022712	XLOC_014317	XLOC_014317	novel	Novel_mRNA	R2	21906551	21909069	-	4	2228	475
TCONS_00022713	XLOC_014318	XLOC_014318	novel	Novel_mRNA	R2	21910683	21911973	-	3	1116	358
TCONS_00071642	XLOC_044889	XLOC_044889	novel	Novel_mRNA	R5	21210374	21213828	-	4	2800	680
TCONS_00037696	XLOC_023538	XLOC_023538	novel	Novel_mRNA	R3	24934169	24936637	-	2	2384	630
TCONS_00071640	XLOC_044889	XLOC_044889	novel	Novel_mRNA	R5	21210374	21213622	-	4	2730	711
TCONS_00071641	XLOC_044889	XLOC_044889	novel	Novel_mRNA	R5	21210374	21213828	-	4	2802	707
TCONS_00145258	XLOC_092254	XLOC_092254	novel	Novel_mRNA	RUS00945	1460	6396	-	16	2740	624
TCONS_00116128	XLOC_072880	XLOC_072880	novel	Novel_mRNA	R8	5383299	5385070	-	5	1382	189
TCONS_00145253	XLOC_092249	XLOC_092249	novel	Novel_mRNA	RUS00945	1	6347	+	19	3802	624
TCONS_00149544	XLOC_095526	XLOC_095526	novel	Novel_mRNA	RUS01931	61	6843	-	22	3121	225
TCONS_00149541	XLOC_095526	XLOC_095526	novel	Novel_mRNA	RUS01931	61	6809	-	21	3541	232
TCONS_00149540	XLOC_095525	XLOC_095525	novel	Novel_mRNA	RUS01931	20732	22155	+	2	1332	379
TCONS_00144023	XLOC_091306	XLOC_091306	novel	Novel_mRNA	RUS00766	38233	39149	-	2	826	231
TCONS_00076677	XLOC_048006	XLOC_048006	novel	Novel_mRNA	R5	43724040	43726727	-	8	1889	462
TCONS_00118678	XLOC_074324	XLOC_074324	novel	Novel_mRNA	R8	17460135	17461756	-	6	934	146
TCONS_00015108	XLOC_009506	XLOC_009506	novel	Novel_mRNA	R2	26744585	26746757	+	3	1725	154
TCONS_00015107	XLOC_009506	XLOC_009506	novel	Novel_mRNA	R2	26744527	26746757	+	4	1928	147
TCONS_00048860	XLOC_030639	XLOC_030639	novel	Novel_mRNA	R4	2782600	2785333	-	9	1775	491
TCONS_00161746	XLOC_105475	XLOC_105475	novel	Novel_mRNA	RUS10816	2	1838	-	7	1086	353
TCONS_00161157	XLOC_104944	XLOC_104944	novel	Novel_mRNA	RUS10036	153	2150	-	6	1257	318
TCONS_00005245	XLOC_003288	XLOC_003288	novel	Novel_mRNA	R1	25306403	25308116	+	5	1376	206
TCONS_00005244	XLOC_003289	XLOC_003289	novel	Novel_mRNA	R1	25302388	25306029	+	9	2345	586
TCONS_00005246	XLOC_003288	XLOC_003288	novel	Novel_mRNA	R1	25306403	25308116	+	5	1380	380
TCONS_00005243	XLOC_003289	XLOC_003289	novel	Novel_mRNA	R1	25301319	25306029	+	13	2477	607
TCONS_00043722	XLOC_027346	XLOC_027346	novel	Novel_mRNA	R4	24965215	24965732	+	2	432	108
TCONS_00158715	XLOC_102851	XLOC_102851	novel	Novel_mRNA	RUS07366	15	2589	-	7	1404	389
TCONS_00152350	XLOC_097815	XLOC_097815	novel	Novel_mRNA	RUS03109	1227	4350	+	8	2150	589
TCONS_00043875	XLOC_027470	XLOC_027470	novel	Novel_mRNA	R4	26237491	26240509	+	7	2551	684
TCONS_00130195	XLOC_081712	XLOC_081712	novel	Novel_mRNA	R9	17142744	17143802	-	4	802	157
TCONS_00155439	XLOC_100196	XLOC_100196	novel	Novel_mRNA	RUS04787	1386	3926	-	10	1787	222
TCONS_00152428	XLOC_097885	XLOC_097885	novel	Novel_mRNA	RUS03153	2753	4793	-	6	1594	370
TCONS_00152429	XLOC_097885	XLOC_097885	novel	Novel_mRNA	RUS03153	2753	4802	-	6	1627	370
TCONS_00034275	XLOC_021385	XLOC_021385	novel	Novel_mRNA	R3	6837998	6839075	-	2	761	196
TCONS_00145646	XLOC_092553	XLOC_092553	novel	Novel_mRNA	RUS01017	22	8371	-	18	6724	1690
TCONS_00150485	XLOC_096310	XLOC_096310	novel	Novel_mRNA	RUS02300	6497	7564	+	3	849	228
TCONS_00062523	XLOC_039276	XLOC_039276	novel	Novel_mRNA	R5	24484305	24487175	+	9	1800	472
TCONS_00119678	XLOC_075058	XLOC_075058	novel	Novel_mRNA	R8	25329839	25335903	-	6	986	210
TCONS_00119677	XLOC_075058	XLOC_075058	novel	Novel_mRNA	R8	25328597	25335948	-	10	1530	429
TCONS_00154166	XLOC_099270	XLOC_099270	novel	Novel_mRNA	RUS04107	672	3316	-	8	2027	325
TCONS_00110406	XLOC_069382	XLOC_069382	novel	Novel_mRNA	R8	5276825	5278727	+	7	975	183
TCONS_00110407	XLOC_069382	XLOC_069382	novel	Novel_mRNA	R8	5276825	5278727	+	6	1421	183
TCONS_00137509	XLOC_086569	XLOC_086569	novel	Novel_mRNA	RUS00170	307	5793	+	7	4943	306
TCONS_00034313	XLOC_021409	XLOC_021409	novel	Novel_mRNA	R3	7063328	7064989	-	4	1411	313
TCONS_00034311	XLOC_021407	XLOC_021407	novel	Novel_mRNA	R3	7039893	7043053	-	4	2954	198
TCONS_00034310	XLOC_021407	XLOC_021407	novel	Novel_mRNA	R3	7039893	7043053	-	4	2893	198
TCONS_00108434	XLOC_068137	XLOC_068137	novel	Novel_mRNA	R7	22607041	22609377	-	4	1691	214
TCONS_00092674	XLOC_058203	XLOC_058203	novel	Novel_mRNA	R6	26851666	26852800	-	5	793	188
TCONS_00092675	XLOC_058203	XLOC_058203	novel	Novel_mRNA	R6	26851666	26852831	-	4	750	151
TCONS_00143310	XLOC_090761	XLOC_090761	novel	Novel_mRNA	RUS00668	2538	4347	+	6	1034	327
TCONS_00153598	XLOC_098790	XLOC_098790	novel	Novel_mRNA	RUS03769	544	4764	-	11	2706	628
TCONS_00100142	XLOC_062891	XLOC_062891	novel	Novel_mRNA	R7	7743181	7745385	+	6	1444	475
TCONS_00153597	XLOC_098790	XLOC_098790	novel	Novel_mRNA	RUS03769	544	4735	-	8	3454	426
TCONS_00153596	XLOC_098790	XLOC_098790	novel	Novel_mRNA	RUS03769	544	4735	-	10	2928	511
TCONS_00153591	XLOC_098785	XLOC_098785	novel	Novel_mRNA	RUS03768	273	1283	+	2	914	235
TCONS_00157284	XLOC_101689	XLOC_101689	novel	Novel_mRNA	RUS06093	10724	11585	+	4	617	163
TCONS_00011703	XLOC_007280	XLOC_007280	novel	Novel_mRNA	R2	4851631	4854441	+	6	2361	363
TCONS_00109394	XLOC_068812	XLOC_068812	novel	Novel_mRNA	R8	1291914	1303239	+	4	1770	452
TCONS_00109395	XLOC_068812	XLOC_068812	novel	Novel_mRNA	R8	1291914	1303239	+	4	1770	452
TCONS_00109396	XLOC_068812	XLOC_068812	novel	Novel_mRNA	R8	1291927	1303239	+	5	2246	615
TCONS_00109397	XLOC_068812	XLOC_068812	novel	Novel_mRNA	R8	1291927	1303239	+	4	1757	452
TCONS_00109392	XLOC_068812	XLOC_068812	novel	Novel_mRNA	R8	1291914	1303239	+	4	1770	452
TCONS_00109393	XLOC_068812	XLOC_068812	novel	Novel_mRNA	R8	1291914	1303239	+	4	1770	452
TCONS_00109398	XLOC_068812	XLOC_068812	novel	Novel_mRNA	R8	1291931	1303239	+	4	1753	452
TCONS_00109399	XLOC_068812	XLOC_068812	novel	Novel_mRNA	R8	1291931	1303239	+	4	1753	452
TCONS_00154747	XLOC_099706	XLOC_099706	novel	Novel_mRNA	RUS04424	2718	4181	+	6	822	184
TCONS_00151994	XLOC_097538	XLOC_097538	novel	Novel_mRNA	RUS02921	1608	6033	-	6	3618	473
TCONS_00151993	XLOC_097538	XLOC_097538	novel	Novel_mRNA	RUS02921	1608	6033	-	6	3954	291
TCONS_00151992	XLOC_097538	XLOC_097538	novel	Novel_mRNA	RUS02921	1608	6033	-	6	3958	473
TCONS_00151991	XLOC_097538	XLOC_097538	novel	Novel_mRNA	RUS02921	1608	6033	-	8	3584	444
TCONS_00151990	XLOC_097538	XLOC_097538	novel	Novel_mRNA	RUS02921	1608	6033	-	6	3825	473
TCONS_00154748	XLOC_099707	XLOC_099707	novel	Novel_mRNA	RUS04424	909	2482	-	2	1407	384
TCONS_00019675	XLOC_012193	XLOC_012193	novel	Novel_mRNA	R2	1035188	1037192	-	4	952	271
TCONS_00156524	XLOC_101083	XLOC_101083	novel	Novel_mRNA	RUS05496	715	3382	+	6	1189	242
TCONS_00156528	XLOC_101087	XLOC_101087	novel	Novel_mRNA	RUS05501	1	1665	+	6	1205	252
TCONS_00078788	XLOC_049284	XLOC_049284	novel	Novel_mRNA	R6	6398687	6401369	+	3	1164	272
TCONS_00067350	XLOC_042246	XLOC_042246	novel	Novel_mRNA	R5	45377431	45381957	+	9	3301	408
TCONS_00078787	XLOC_049283	XLOC_049283	novel	Novel_mRNA	R6	6396223	6398356	+	3	1705	524
TCONS_00151199	XLOC_096890	XLOC_096890	novel	Novel_mRNA	RUS02581	8089	10973	+	9	1002	158
TCONS_00151198	XLOC_096890	XLOC_096890	novel	Novel_mRNA	RUS02581	8085	11344	+	10	1228	346
TCONS_00151197	XLOC_096890	XLOC_096890	novel	Novel_mRNA	RUS02581	8085	10973	+	8	1319	256
TCONS_00002500	XLOC_001436	XLOC_001436	novel	Novel_mRNA	R1	9417327	9421857	+	6	3287	652
TCONS_00002506	XLOC_001440	XLOC_001440	novel	Novel_mRNA	R1	9443449	9447772	+	2	4009	421
TCONS_00002504	XLOC_001440	XLOC_001440	novel	Novel_mRNA	R1	9443448	9447772	+	2	2210	418
TCONS_00010268	XLOC_006372	XLOC_006372	novel	Novel_mRNA	R1	23118639	23127329	-	6	7490	2209
TCONS_00153907	XLOC_099052	XLOC_099052	novel	Novel_mRNA	RUS03954	18	2197	+	8	1582	243
TCONS_00029121	XLOC_018221	XLOC_018221	novel	Novel_mRNA	R3	9184587	9187652	+	8	2328	486
TCONS_00070237	XLOC_043907	XLOC_043907	novel	Novel_mRNA	R5	11744535	11748390	-	8	3191	905
TCONS_00070238	XLOC_043907	XLOC_043907	novel	Novel_mRNA	R5	11744535	11748435	-	8	3242	907
TCONS_00070239	XLOC_043907	XLOC_043907	novel	Novel_mRNA	R5	11744535	11748435	-	8	3239	906
TCONS_00133555	XLOC_083803	XLOC_083803	novel	Novel_mRNA	R9	35217201	35230779	-	6	2486	391
TCONS_00133554	XLOC_083803	XLOC_083803	novel	Novel_mRNA	R9	35217201	35219320	-	5	1478	417
TCONS_00133553	XLOC_083803	XLOC_083803	novel	Novel_mRNA	R9	35217201	35219320	-	5	1481	418
TCONS_00094737	XLOC_059615	XLOC_059615	novel	Novel_mRNA	R6	38788485	38789445	-	2	881	293
TCONS_00094736	XLOC_059614	XLOC_059614	novel	Novel_mRNA	R6	38783049	38787486	-	4	3396	450
TCONS_00086684	XLOC_054469	XLOC_054469	novel	Novel_mRNA	R6	50283342	50285088	+	8	987	182
TCONS_00086682	XLOC_054469	XLOC_054469	novel	Novel_mRNA	R6	50283316	50285088	+	8	1078	249
TCONS_00086683	XLOC_054469	XLOC_054469	novel	Novel_mRNA	R6	50283334	50285088	+	8	1052	162
TCONS_00082224	XLOC_051498	XLOC_051498	novel	Novel_mRNA	R6	26537329	26542454	+	2	2642	211
TCONS_00058204	XLOC_036665	XLOC_036665	novel	Novel_mRNA	R5	2037685	2041118	+	10	823	207
TCONS_00058203	XLOC_036665	XLOC_036665	novel	Novel_mRNA	R5	2037650	2041118	+	10	858	219
TCONS_00058202	XLOC_036665	XLOC_036665	novel	Novel_mRNA	R5	2037553	2041118	+	10	955	226
TCONS_00114890	XLOC_072138	XLOC_072138	novel	Novel_mRNA	R8	393201	398973	-	9	4948	812
TCONS_00159293	XLOC_103324	XLOC_103324	novel	Novel_mRNA	RUS07886	2609	4432	-	2	1107	306
TCONS_00006190	XLOC_003840	XLOC_003840	novel	Novel_mRNA	R1	2699948	2704676	-	4	4196	347
TCONS_00006191	XLOC_003840	XLOC_003840	novel	Novel_mRNA	R1	2699948	2704676	-	5	3359	347
TCONS_00006192	XLOC_003840	XLOC_003840	novel	Novel_mRNA	R1	2699948	2704676	-	5	3737	347
TCONS_00006193	XLOC_003840	XLOC_003840	novel	Novel_mRNA	R1	2699948	2704676	-	4	3991	347
TCONS_00061993	XLOC_038932	XLOC_038932	novel	Novel_mRNA	R5	21395091	21404893	+	30	3062	934
TCONS_00061992	XLOC_038932	XLOC_038932	novel	Novel_mRNA	R5	21395091	21404893	+	26	4218	526
TCONS_00113328	XLOC_071107	XLOC_071107	novel	Novel_mRNA	R8	19583009	19588296	+	18	3633	981
TCONS_00113329	XLOC_071107	XLOC_071107	novel	Novel_mRNA	R8	19583029	19588296	+	17	3692	626
TCONS_00061997	XLOC_038932	XLOC_038932	novel	Novel_mRNA	R5	21395113	21404893	+	25	4304	370
TCONS_00061996	XLOC_038932	XLOC_038932	novel	Novel_mRNA	R5	21395099	21404893	+	24	4631	331
TCONS_00061995	XLOC_038932	XLOC_038932	novel	Novel_mRNA	R5	21395097	21404893	+	28	3703	560
TCONS_00061994	XLOC_038932	XLOC_038932	novel	Novel_mRNA	R5	21395097	21404893	+	27	4032	526
TCONS_00116948	XLOC_073337	XLOC_073337	novel	Novel_mRNA	R8	8648159	8650806	-	6	2143	696
TCONS_00061999	XLOC_038933	XLOC_038933	novel	Novel_mRNA	R5	21409277	21411872	+	4	1652	127
TCONS_00061998	XLOC_038933	XLOC_038933	novel	Novel_mRNA	R5	21409277	21411872	+	4	2133	127
TCONS_00113326	XLOC_071107	XLOC_071107	novel	Novel_mRNA	R8	19572977	19575136	+	7	1503	314
TCONS_00053782	XLOC_033784	XLOC_033784	novel	Novel_mRNA	R4	29521056	29526566	-	3	5013	632
TCONS_00133335	XLOC_083692	XLOC_083692	novel	Novel_mRNA	R9	34439654	34442784	-	7	2364	679
TCONS_00113325	XLOC_071107	XLOC_071107	novel	Novel_mRNA	R8	19572907	19588296	+	17	3669	1001
TCONS_00108951	XLOC_068539	XLOC_068539	novel	Novel_mRNA	R7	26652058	26657426	-	14	2840	851
TCONS_00160730	XLOC_104583	XLOC_104583	novel	Novel_mRNA	RUS09539	32	1574	+	6	898	278
TCONS_00012908	XLOC_008121	XLOC_008121	novel	Novel_mRNA	R2	13497136	13506077	+	6	4629	378
TCONS_00012909	XLOC_008121	XLOC_008121	novel	Novel_mRNA	R2	13497136	13506077	+	4	3424	378
TCONS_00056810	XLOC_035813	XLOC_035813	novel	Novel_mRNA	R4	45015666	45020422	-	13	2742	348
TCONS_00012907	XLOC_008121	XLOC_008121	novel	Novel_mRNA	R2	13497136	13506077	+	7	5126	378
TCONS_00051780	XLOC_032437	XLOC_032437	novel	Novel_mRNA	R4	16002652	16003230	-	2	556	130
TCONS_00150246	XLOC_096121	XLOC_096121	novel	Novel_mRNA	RUS02203	7097	11367	+	8	3248	421
TCONS_00150247	XLOC_096121	XLOC_096121	novel	Novel_mRNA	RUS02203	8078	11367	+	7	1754	421
TCONS_00150240	XLOC_096117	XLOC_096117	novel	Novel_mRNA	RUS02201	9230	12610	+	10	1042	298
TCONS_00150242	XLOC_096118	XLOC_096118	novel	Novel_mRNA	RUS02201	2253	3554	-	4	796	158
TCONS_00150243	XLOC_096118	XLOC_096118	novel	Novel_mRNA	RUS02201	2253	3559	-	4	811	146
TCONS_00059327	XLOC_037294	XLOC_037294	novel	Novel_mRNA	R5	6675238	6682324	+	5	1324	428
TCONS_00015958	XLOC_010020	XLOC_010020	novel	Novel_mRNA	R2	30322363	30325964	+	8	2234	137
TCONS_00015950	XLOC_010020	XLOC_010020	novel	Novel_mRNA	R2	30322362	30325964	+	9	2077	147
TCONS_00076967	XLOC_048181	XLOC_048181	novel	Novel_mRNA	R5	44715630	44726955	-	36	7222	950
TCONS_00018294	XLOC_011402	XLOC_011402	novel	Novel_mRNA	R2	39531159	39537638	+	19	3979	379
TCONS_00047923	XLOC_030089	XLOC_030089	novel	Novel_mRNA	R4	48763861	48766067	+	10	1064	354
TCONS_00018296	XLOC_011402	XLOC_011402	novel	Novel_mRNA	R2	39533759	39537638	+	14	2586	714
TCONS_00047926	XLOC_030092	XLOC_030092	novel	Novel_mRNA	R4	48825494	48827394	+	5	1203	400
TCONS_00161367	XLOC_105136	XLOC_105136	novel	Novel_mRNA	RUS10317	164	2105	+	11	1029	318
TCONS_00158473	XLOC_102654	XLOC_102654	novel	Novel_mRNA	RUS07147	1	2388	+	7	1887	383
TCONS_00128599	XLOC_080649	XLOC_080649	novel	Novel_mRNA	R9	6010801	6012497	-	2	1601	311
TCONS_00128598	XLOC_080648	XLOC_080648	novel	Novel_mRNA	R9	5985665	5989646	-	5	3272	840
TCONS_00128597	XLOC_080648	XLOC_080648	novel	Novel_mRNA	R9	5985665	5989596	-	3	3695	403
TCONS_00155998	XLOC_100676	XLOC_100676	novel	Novel_mRNA	RUS05175	814	1964	+	2	935	258
TCONS_00026726	XLOC_016685	XLOC_016685	novel	Novel_mRNA	R2	39232778	39234680	-	4	726	160
TCONS_00107001	XLOC_067192	XLOC_067192	novel	Novel_mRNA	R7	14502513	14508932	-	19	2413	446
TCONS_00128844	XLOC_080805	XLOC_080805	novel	Novel_mRNA	R9	7355546	7356414	-	2	793	183
TCONS_00057209	XLOC_036046	XLOC_036046	novel	Novel_mRNA	R4	47377731	47381348	-	9	1552	439
TCONS_00057202	XLOC_036046	XLOC_036046	novel	Novel_mRNA	R4	47343347	47348431	-	9	1713	349
TCONS_00057200	XLOC_036046	XLOC_036046	novel	Novel_mRNA	R4	47343347	47348368	-	6	3360	165
TCONS_00057201	XLOC_036046	XLOC_036046	novel	Novel_mRNA	R4	47343347	47348412	-	8	2120	217
TCONS_00054540	XLOC_034318	XLOC_034318	novel	Novel_mRNA	R4	33875609	33878957	-	11	2183	512
TCONS_00054541	XLOC_034318	XLOC_034318	novel	Novel_mRNA	R4	33875609	33878957	-	11	2182	512
TCONS_00161093	XLOC_104888	XLOC_104888	novel	Novel_mRNA	RUS09944	1	2167	-	3	1983	172
TCONS_00161092	XLOC_104888	XLOC_104888	novel	Novel_mRNA	RUS09944	1	2167	-	3	1973	172
TCONS_00161097	XLOC_104892	XLOC_104892	novel	Novel_mRNA	RUS09957	57	2081	+	3	1175	157
TCONS_00123755	XLOC_077675	XLOC_077675	novel	Novel_mRNA	R9	20521997	20525612	+	8	2571	658
TCONS_00123752	XLOC_077672	XLOC_077672	novel	Novel_mRNA	R9	20492924	20494522	+	7	921	209
TCONS_00023652	XLOC_014894	XLOC_014894	novel	Novel_mRNA	R2	26793744	26797705	-	14	2806	874
TCONS_00023651	XLOC_014894	XLOC_014894	novel	Novel_mRNA	R2	26793744	26797705	-	14	2818	878
TCONS_00123759	XLOC_077679	XLOC_077679	novel	Novel_mRNA	R9	20587022	20588581	+	5	1212	236
TCONS_00054574	XLOC_034345	XLOC_034345	novel	Novel_mRNA	R4	34104725	34107335	-	8	1739	395
TCONS_00001355	XLOC_000769	XLOC_000769	novel	Novel_mRNA	R1	5004132	5006136	+	5	1549	345
TCONS_00157739	XLOC_102060	XLOC_102060	novel	Novel_mRNA	RUS06494	817	3044	+	6	1665	302
TCONS_00084507	XLOC_053116	XLOC_053116	novel	Novel_mRNA	R6	40146322	40148002	+	6	953	274
TCONS_00089069	XLOC_055943	XLOC_055943	novel	Novel_mRNA	R6	6945734	6957500	-	3	1498	426
TCONS_00089068	XLOC_055943	XLOC_055943	novel	Novel_mRNA	R6	6945734	6957483	-	3	1412	403
TCONS_00011103	XLOC_006894	XLOC_006894	novel	Novel_mRNA	R2	1363624	1365424	+	3	841	180
TCONS_00011100	XLOC_006891	XLOC_006891	novel	Novel_mRNA	R2	1333964	1336110	+	2	1237	246
TCONS_00133787	XLOC_083919	XLOC_083919	novel	Novel_mRNA	R9	36153295	36164577	-	9	4549	1038
TCONS_00153299	XLOC_098563	XLOC_098563	novel	Novel_mRNA	RUS03605	5319	6698	+	4	1110	309
TCONS_00157454	XLOC_101823	XLOC_101823	novel	Novel_mRNA	RUS06249	1581	2936	+	2	922	231
TCONS_00160416	XLOC_104307	XLOC_104307	novel	Novel_mRNA	RUS09178	1	2310	+	4	980	278
TCONS_00042605	XLOC_026630	XLOC_026630	novel	Novel_mRNA	R4	18084417	18086309	+	5	1333	229
TCONS_00042606	XLOC_026630	XLOC_026630	novel	Novel_mRNA	R4	18084427	18086309	+	5	1373	241
TCONS_00042607	XLOC_026630	XLOC_026630	novel	Novel_mRNA	R4	18084427	18086309	+	5	1396	378
TCONS_00160412	XLOC_104305	XLOC_104305	novel	Novel_mRNA	RUS09173	635	2311	-	7	1121	284
TCONS_00130761	XLOC_082064	XLOC_082064	novel	Novel_mRNA	R9	21043111	21046569	-	9	2195	540
TCONS_00130760	XLOC_082063	XLOC_082063	novel	Novel_mRNA	R9	21038424	21042099	-	8	2145	538
TCONS_00071789	XLOC_044978	XLOC_044978	novel	Novel_mRNA	R5	21785839	21793028	-	2	2825	625
TCONS_00037777	XLOC_023595	XLOC_023595	novel	Novel_mRNA	R3	25276255	25276784	-	2	318	100
TCONS_00155388	XLOC_100173	XLOC_100173	novel	Novel_mRNA	RUS04767	6915	9391	-	5	2098	593
TCONS_00153124	XLOC_098440	XLOC_098440	novel	Novel_mRNA	RUS03537	4190	5039	-	3	685	212
TCONS_00005052	XLOC_003159	XLOC_003159	novel	Novel_mRNA	R1	24219385	24221373	+	2	1910	634
TCONS_00155389	XLOC_100173	XLOC_100173	novel	Novel_mRNA	RUS04767	6915	9391	-	5	2095	592
TCONS_00000028	XLOC_000021	XLOC_000021	novel	Novel_mRNA	R1	128719	129503	+	3	550	136
TCONS_00030901	XLOC_019344	XLOC_019344	novel	Novel_mRNA	R3	19370850	19377010	+	2	2002	380
TCONS_00002886	XLOC_001721	XLOC_001721	novel	Novel_mRNA	R1	11304321	11313835	+	12	1315	335
TCONS_00002887	XLOC_001721	XLOC_001721	novel	Novel_mRNA	R1	11304321	11313835	+	12	1315	335
TCONS_00002884	XLOC_001721	XLOC_001721	novel	Novel_mRNA	R1	11304321	11313254	+	8	1110	232
TCONS_00002885	XLOC_001721	XLOC_001721	novel	Novel_mRNA	R1	11304321	11313835	+	12	1315	335
TCONS_00151027	XLOC_096752	XLOC_096752	novel	Novel_mRNA	RUS02505	3946	7331	+	7	2166	612
TCONS_00120229	XLOC_075409	XLOC_075409	novel	Novel_mRNA	R8	28547511	28549602	-	9	1133	261
TCONS_00093929	XLOC_059055	XLOC_059055	novel	Novel_mRNA	R6	33816168	33818794	-	6	1703	527
TCONS_00002889	XLOC_001721	XLOC_001721	novel	Novel_mRNA	R1	11304321	11313835	+	12	1315	335
TCONS_00055954	XLOC_035257	XLOC_035257	novel	Novel_mRNA	R4	40818097	40821933	-	11	2719	540
TCONS_00096697	XLOC_060804	XLOC_060804	novel	Novel_mRNA	R6	47611326	47614821	-	8	2520	796
TCONS_00027621	XLOC_017236	XLOC_017236	novel	Novel_mRNA	R2	42660584	42663362	-	3	2590	387
TCONS_00027620	XLOC_017235	XLOC_017235	novel	Novel_mRNA	R2	42648547	42650703	-	5	1801	353
TCONS_00086368	XLOC_054241	XLOC_054241	novel	Novel_mRNA	R6	48817761	48819845	+	4	1712	408
TCONS_00139814	XLOC_088215	XLOC_088215	novel	Novel_mRNA	RUS00313	59155	60567	-	4	896	167
TCONS_00144837	XLOC_091927	XLOC_091927	novel	Novel_mRNA	RUS00870	9293	17937	+	11	1952	335
TCONS_00116362	XLOC_073032	XLOC_073032	novel	Novel_mRNA	R8	6278485	6281628	-	7	2165	587
TCONS_00110235	XLOC_069281	XLOC_069281	novel	Novel_mRNA	R8	4495302	4496707	+	3	1228	363
TCONS_00144833	XLOC_091927	XLOC_091927	novel	Novel_mRNA	RUS00870	8557	17937	+	14	2339	597
TCONS_00144830	XLOC_091927	XLOC_091927	novel	Novel_mRNA	RUS00870	8557	17937	+	14	2339	597
TCONS_00144831	XLOC_091927	XLOC_091927	novel	Novel_mRNA	RUS00870	8557	17937	+	15	2339	597
TCONS_00144838	XLOC_091927	XLOC_091927	novel	Novel_mRNA	RUS00870	9293	17937	+	11	1952	335
TCONS_00144839	XLOC_091927	XLOC_091927	novel	Novel_mRNA	RUS00870	9295	17937	+	12	2026	483
TCONS_00153982	XLOC_099122	XLOC_099122	novel	Novel_mRNA	RUS04007	1	2490	+	2	1967	508
TCONS_00022291	XLOC_014044	XLOC_014044	novel	Novel_mRNA	R2	19416772	19419293	-	9	1304	337
TCONS_00044364	XLOC_027796	XLOC_027796	novel	Novel_mRNA	R4	29350703	29357584	+	2	5876	731
TCONS_00160414	XLOC_104306	XLOC_104306	novel	Novel_mRNA	RUS09177	746	2311	-	8	805	202
TCONS_00044361	XLOC_027796	XLOC_027796	novel	Novel_mRNA	R4	29350696	29357584	+	4	4680	1367
TCONS_00114013	XLOC_071642	XLOC_071642	novel	Novel_mRNA	R8	25259684	25265966	+	7	4316	253
TCONS_00122993	XLOC_077128	XLOC_077128	novel	Novel_mRNA	R9	14504294	14508079	+	14	2182	549
TCONS_00044362	XLOC_027796	XLOC_027796	novel	Novel_mRNA	R4	29350696	29357584	+	3	6640	731
TCONS_00153986	XLOC_099124	XLOC_099124	novel	Novel_mRNA	RUS04007	258	4567	-	3	3579	553
TCONS_00107759	XLOC_067679	XLOC_067679	novel	Novel_mRNA	R7	18386237	18387603	-	5	791	158
TCONS_00146236	XLOC_092995	XLOC_092995	novel	Novel_mRNA	RUS01120	2	2498	-	5	1746	418
TCONS_00160415	XLOC_104307	XLOC_104307	novel	Novel_mRNA	RUS09178	1	2310	+	2	1517	251
TCONS_00146234	XLOC_092995	XLOC_092995	novel	Novel_mRNA	RUS01120	2	2495	-	5	1912	408
TCONS_00144781	XLOC_091893	XLOC_091893	novel	Novel_mRNA	RUS00860	2263	4183	-	7	1044	208
TCONS_00003227	XLOC_001918	XLOC_001918	novel	Novel_mRNA	R1	12968340	12969692	+	5	779	185
TCONS_00144784	XLOC_091896	XLOC_091896	novel	Novel_mRNA	RUS00861	731	2432	-	3	1080	235
TCONS_00046633	XLOC_029281	XLOC_029281	novel	Novel_mRNA	R4	41512769	41517356	+	3	1625	396
TCONS_00046632	XLOC_029281	XLOC_029281	novel	Novel_mRNA	R4	41512768	41517356	+	3	1146	236
TCONS_00142376	XLOC_090105	XLOC_090105	novel	Novel_mRNA	RUS00558	19401	20488	-	5	565	177
TCONS_00147255	XLOC_093769	XLOC_093769	novel	Novel_mRNA	RUS01334	4824	7118	-	4	2068	492
TCONS_00003229	XLOC_001918	XLOC_001918	novel	Novel_mRNA	R1	12968386	12975042	+	5	917	169
TCONS_00086212	XLOC_054130	XLOC_054130	novel	Novel_mRNA	R6	48061406	48066109	+	5	3895	759
TCONS_00086211	XLOC_054130	XLOC_054130	novel	Novel_mRNA	R6	48061395	48066109	+	3	4498	738
TCONS_00086210	XLOC_054130	XLOC_054130	novel	Novel_mRNA	R6	48061395	48066109	+	6	3766	768
TCONS_00031500	XLOC_019715	XLOC_019715	novel	Novel_mRNA	R3	22228729	22229993	+	2	1042	241
TCONS_00115771	XLOC_072670	XLOC_072670	novel	Novel_mRNA	R8	3873085	3877567	-	8	3464	715
TCONS_00115770	XLOC_072670	XLOC_072670	novel	Novel_mRNA	R8	3873085	3877550	-	7	3848	668
TCONS_00032856	XLOC_020520	XLOC_020520	novel	Novel_mRNA	R3	27694270	27697633	+	2	2833	802
TCONS_00032855	XLOC_020520	XLOC_020520	novel	Novel_mRNA	R3	27694270	27697633	+	2	2782	797
TCONS_00075006	XLOC_046951	XLOC_046951	novel	Novel_mRNA	R5	36357339	36359660	-	6	1703	289
TCONS_00075007	XLOC_046951	XLOC_046951	novel	Novel_mRNA	R5	36357339	36359660	-	7	1744	289
TCONS_00075000	XLOC_046946	XLOC_046946	novel	Novel_mRNA	R5	36338120	36341870	-	12	1952	513
TCONS_00038760	XLOC_024211	XLOC_024211	novel	Novel_mRNA	R4	33300	35556	+	7	1707	332
TCONS_00075008	XLOC_046951	XLOC_046951	novel	Novel_mRNA	R5	36357339	36359660	-	6	1642	289
TCONS_00101282	XLOC_063594	XLOC_063594	novel	Novel_mRNA	R7	12969241	12975709	+	6	6036	556
TCONS_00101281	XLOC_063594	XLOC_063594	novel	Novel_mRNA	R7	12969241	12975709	+	8	5426	643
TCONS_00101289	XLOC_063601	XLOC_063601	novel	Novel_mRNA	R7	12995385	13001623	+	11	5347	682
TCONS_00096832	XLOC_060888	XLOC_060888	novel	Novel_mRNA	R6	48215688	48218486	-	12	1242	297
TCONS_00117958	XLOC_073870	XLOC_073870	novel	Novel_mRNA	R8	13024086	13026600	-	3	1778	456
TCONS_00102956	XLOC_064613	XLOC_064613	novel	Novel_mRNA	R7	21943216	21945232	+	4	1556	288
TCONS_00102955	XLOC_064612	XLOC_064612	novel	Novel_mRNA	R7	21931866	21935055	+	2	1927	179
TCONS_00053448	XLOC_033575	XLOC_033575	novel	Novel_mRNA	R4	27559166	27562303	-	6	2417	159
TCONS_00094479	XLOC_059445	XLOC_059445	novel	Novel_mRNA	R6	37477020	37480050	-	4	2776	262
TCONS_00126693	XLOC_079491	XLOC_079491	novel	Novel_mRNA	R9	35498251	35500027	+	7	824	270
TCONS_00038104	XLOC_023771	XLOC_023771	novel	Novel_mRNA	R3	26593734	26596702	-	9	2180	329
TCONS_00038105	XLOC_023771	XLOC_023771	novel	Novel_mRNA	R3	26593734	26596717	-	10	1539	348
TCONS_00101756	XLOC_063862	XLOC_063862	novel	Novel_mRNA	R7	15273351	15281718	+	2	1844	484
TCONS_00101757	XLOC_063862	XLOC_063862	novel	Novel_mRNA	R7	15273351	15281718	+	2	1844	484
TCONS_00053445	XLOC_033575	XLOC_033575	novel	Novel_mRNA	R4	27559166	27562272	-	4	2650	185
TCONS_00053446	XLOC_033575	XLOC_033575	novel	Novel_mRNA	R4	27559166	27562297	-	7	2121	266
TCONS_00053447	XLOC_033575	XLOC_033575	novel	Novel_mRNA	R4	27559166	27562303	-	6	2505	276
TCONS_00060169	XLOC_037775	XLOC_037775	novel	Novel_mRNA	R5	10155738	10166844	+	17	8305	1446
TCONS_00060162	XLOC_037771	XLOC_037771	novel	Novel_mRNA	R5	10117755	10119470	+	2	1644	519
TCONS_00157078	XLOC_101530	XLOC_101530	novel	Novel_mRNA	RUS05949	1263	3257	+	3	1820	297
TCONS_00020636	XLOC_012811	XLOC_012811	novel	Novel_mRNA	R2	6718971	6720340	-	2	1303	202
TCONS_00006262	XLOC_003874	XLOC_003874	novel	Novel_mRNA	R1	2907343	2935809	-	5	2282	496
TCONS_00148038	XLOC_094390	XLOC_094390	novel	Novel_mRNA	RUS01549	9568	12872	+	18	1489	453
TCONS_00095875	XLOC_060313	XLOC_060313	novel	Novel_mRNA	R6	43945690	43947498	-	6	1237	220
TCONS_00006263	XLOC_003874	XLOC_003874	novel	Novel_mRNA	R1	2907343	2935809	-	4	2282	496
TCONS_00095879	XLOC_060314	XLOC_060314	novel	Novel_mRNA	R6	43979811	43986661	-	24	3252	924
TCONS_00095878	XLOC_060314	XLOC_060314	novel	Novel_mRNA	R6	43979811	43986655	-	24	3251	924
TCONS_00102485	XLOC_064324	XLOC_064324	novel	Novel_mRNA	R7	19176091	19178655	+	3	2402	486
TCONS_00102484	XLOC_064324	XLOC_064324	novel	Novel_mRNA	R7	19176085	19178655	+	4	2145	508
TCONS_00114133	XLOC_071722	XLOC_071722	novel	Novel_mRNA	R8	26031092	26033238	+	6	1038	222
TCONS_00151239	XLOC_096923	XLOC_096923	novel	Novel_mRNA	RUS02594	1	5747	+	12	3333	503
TCONS_00134002	XLOC_084016	XLOC_084016	novel	Novel_mRNA	R9	37040972	37044179	-	5	1581	265
TCONS_00088044	XLOC_055314	XLOC_055314	novel	Novel_mRNA	R6	2179048	2187724	-	5	920	292
TCONS_00088045	XLOC_055314	XLOC_055314	novel	Novel_mRNA	R6	2179048	2187724	-	5	920	292
TCONS_00147929	XLOC_094300	XLOC_094300	novel	Novel_mRNA	RUS01519	10902	13119	-	3	1401	259
TCONS_00088041	XLOC_055314	XLOC_055314	novel	Novel_mRNA	R6	2179048	2187388	-	4	878	278
TCONS_00088042	XLOC_055314	XLOC_055314	novel	Novel_mRNA	R6	2179048	2187388	-	4	878	278
TCONS_00088043	XLOC_055314	XLOC_055314	novel	Novel_mRNA	R6	2179048	2187388	-	4	875	277
TCONS_00079449	XLOC_049697	XLOC_049697	novel	Novel_mRNA	R6	9935152	9937139	+	4	1565	392
TCONS_00073328	XLOC_045923	XLOC_045923	novel	Novel_mRNA	R5	29140813	29145319	-	13	1571	237
TCONS_00075657	XLOC_047347	XLOC_047347	novel	Novel_mRNA	R5	38964708	38967102	-	2	1384	399
TCONS_00159607	XLOC_103591	XLOC_103591	novel	Novel_mRNA	RUS08186	1	2101	-	2	1856	618
TCONS_00159602	XLOC_103586	XLOC_103586	novel	Novel_mRNA	RUS08183	1	1111	-	4	788	192
TCONS_00160059	XLOC_103985	XLOC_103985	novel	Novel_mRNA	RUS08721	1	2354	+	8	1671	240
TCONS_00151664	XLOC_097267	XLOC_097267	novel	Novel_mRNA	RUS02772	1283	6452	+	17	2981	868
TCONS_00158344	XLOC_102545	XLOC_102545	novel	Novel_mRNA	RUS07037	2672	4882	-	9	1490	342
TCONS_00095255	XLOC_059950	XLOC_059950	novel	Novel_mRNA	R6	41191169	41197904	-	14	1561	364
TCONS_00074839	XLOC_046851	XLOC_046851	novel	Novel_mRNA	R5	35711111	35714677	-	12	2033	414
TCONS_00127120	XLOC_079751	XLOC_079751	novel	Novel_mRNA	R9	37426347	37431678	+	21	3181	602
TCONS_00151441	XLOC_097072	XLOC_097072	novel	Novel_mRNA	RUS02670	1	1536	+	8	879	206
TCONS_00151440	XLOC_097072	XLOC_097072	novel	Novel_mRNA	RUS02670	1	1536	+	8	892	202
TCONS_00151442	XLOC_097073	XLOC_097073	novel	Novel_mRNA	RUS02670	1	5027	-	13	3835	789
TCONS_00154165	XLOC_099270	XLOC_099270	novel	Novel_mRNA	RUS04107	672	3316	-	9	1932	439
TCONS_00158648	XLOC_102792	XLOC_102792	novel	Novel_mRNA	RUS07310	33	2142	+	4	1804	414
TCONS_00151447	XLOC_097078	XLOC_097078	novel	Novel_mRNA	RUS02677	2678	5445	+	9	1939	442
TCONS_00151446	XLOC_097077	XLOC_097077	novel	Novel_mRNA	RUS02675	256	2850	-	9	1234	276
TCONS_00098162	XLOC_061732	XLOC_061732	novel	Novel_mRNA	R7	159925	161182	+	4	698	150
TCONS_00159462	XLOC_103461	XLOC_103461	novel	Novel_mRNA	RUS08031	472	1705	+	2	1010	208
TCONS_00067353	XLOC_042247	XLOC_042247	novel	Novel_mRNA	R5	45389340	45393142	+	9	2763	857
TCONS_00067352	XLOC_042247	XLOC_042247	novel	Novel_mRNA	R5	45389284	45393142	+	9	2874	835
TCONS_00067351	XLOC_042247	XLOC_042247	novel	Novel_mRNA	R5	45389284	45393142	+	8	3194	832
TCONS_00103287	XLOC_064870	XLOC_064870	novel	Novel_mRNA	R7	24340144	24342567	+	5	2062	603
TCONS_00067354	XLOC_042247	XLOC_042247	novel	Novel_mRNA	R5	45389344	45393142	+	9	2879	826
TCONS_00149786	XLOC_095735	XLOC_095735	novel	Novel_mRNA	RUS02021	3942	6916	+	8	2256	336
TCONS_00139561	XLOC_088040	XLOC_088040	novel	Novel_mRNA	RUS00299	4974	7679	-	6	2125	483
TCONS_00056814	XLOC_035813	XLOC_035813	novel	Novel_mRNA	R4	45015666	45020427	-	9	3438	267
TCONS_00056816	XLOC_035813	XLOC_035813	novel	Novel_mRNA	R4	45015666	45020429	-	14	2469	539
TCONS_00056817	XLOC_035813	XLOC_035813	novel	Novel_mRNA	R4	45015666	45020429	-	14	2475	541
TCONS_00117762	XLOC_073771	XLOC_073771	novel	Novel_mRNA	R8	12129233	12132348	-	10	2290	570
TCONS_00153820	XLOC_098978	XLOC_098978	novel	Novel_mRNA	RUS03896	1	2163	+	3	1748	253
TCONS_00090209	XLOC_056652	XLOC_056652	novel	Novel_mRNA	R6	13033180	13034772	-	6	1040	177
TCONS_00145274	XLOC_092267	XLOC_092267	novel	Novel_mRNA	RUS00948	14680	16926	+	5	1280	228
TCONS_00114198	XLOC_071763	XLOC_071763	novel	Novel_mRNA	R8	26404499	26412743	+	2	1333	411
TCONS_00090207	XLOC_056651	XLOC_056651	novel	Novel_mRNA	R6	13025908	13033128	-	16	4664	1137
TCONS_00116144	XLOC_072902	XLOC_072902	novel	Novel_mRNA	R8	5489733	5491616	-	2	1516	211
TCONS_00152868	XLOC_098235	XLOC_098235	novel	Novel_mRNA	RUS03385	6593	8864	+	3	1528	256
TCONS_00152869	XLOC_098235	XLOC_098235	novel	Novel_mRNA	RUS03385	6593	8864	+	3	1537	259
TCONS_00152864	XLOC_098231	XLOC_098231	novel	Novel_mRNA	RUS03381	2425	5235	-	8	2119	433
TCONS_00158801	XLOC_102924	XLOC_102924	novel	Novel_mRNA	RUS07433	40	2727	-	7	1870	287
TCONS_00158806	XLOC_102927	XLOC_102927	novel	Novel_mRNA	RUS07439	1	1552	+	5	1072	187
TCONS_00152863	XLOC_098231	XLOC_098231	novel	Novel_mRNA	RUS03381	2425	5235	-	10	1777	558
TCONS_00044175	XLOC_027669	XLOC_027669	novel	Novel_mRNA	R4	28297273	28300185	+	10	1900	575
TCONS_00044176	XLOC_027669	XLOC_027669	novel	Novel_mRNA	R4	28297289	28300185	+	10	1881	569
TCONS_00044177	XLOC_027669	XLOC_027669	novel	Novel_mRNA	R4	28297304	28300185	+	9	2186	532
TCONS_00044178	XLOC_027669	XLOC_027669	novel	Novel_mRNA	R4	28297364	28300185	+	10	1813	526
TCONS_00161133	XLOC_104922	XLOC_104922	novel	Novel_mRNA	RUS10007	1	1633	+	7	990	237
TCONS_00150710	XLOC_096493	XLOC_096493	novel	Novel_mRNA	RUS02379	5014	7908	-	9	2021	571
TCONS_00161135	XLOC_104924	XLOC_104924	novel	Novel_mRNA	RUS10008	1	1116	+	2	1045	247
TCONS_00076308	XLOC_047763	XLOC_047763	novel	Novel_mRNA	R5	42178078	42180043	-	4	1691	224
TCONS_00153352	XLOC_098601	XLOC_098601	novel	Novel_mRNA	RUS03635	1	4490	-	9	2345	429
TCONS_00153351	XLOC_098601	XLOC_098601	novel	Novel_mRNA	RUS03635	1	4490	-	6	3489	208
TCONS_00153350	XLOC_098601	XLOC_098601	novel	Novel_mRNA	RUS03635	1	4490	-	8	2972	429
TCONS_00026362	XLOC_016498	XLOC_016498	novel	Novel_mRNA	R2	37821793	37826370	-	8	3935	772
TCONS_00153359	XLOC_098608	XLOC_098608	novel	Novel_mRNA	RUS03646	4394	7179	+	8	1452	411
TCONS_00154835	XLOC_099789	XLOC_099789	novel	Novel_mRNA	RUS04485	2702	5140	+	3	2081	330
TCONS_00122694	XLOC_076928	XLOC_076928	novel	Novel_mRNA	R9	12026325	12029583	+	4	2607	689
TCONS_00154838	XLOC_099792	XLOC_099792	novel	Novel_mRNA	RUS04485	2620	4191	-	3	1214	326
TCONS_00145665	XLOC_092566	XLOC_092566	novel	Novel_mRNA	RUS01019	1	1998	-	6	1213	314
TCONS_00124221	XLOC_077967	XLOC_077967	novel	Novel_mRNA	R9	23518004	23519838	+	5	1433	293
TCONS_00124220	XLOC_077967	XLOC_077967	novel	Novel_mRNA	R9	23512239	23517942	+	9	2008	620
TCONS_00032624	XLOC_020373	XLOC_020373	novel	Novel_mRNA	R3	26804121	26806862	+	3	2427	311
TCONS_00072867	XLOC_045655	XLOC_045655	novel	Novel_mRNA	R5	27514086	27518496	-	2	2432	606
TCONS_00032620	XLOC_020370	XLOC_020370	novel	Novel_mRNA	R3	26783989	26784773	+	4	526	165
TCONS_00119650	XLOC_075041	XLOC_075041	novel	Novel_mRNA	R8	25101249	25102682	-	4	1031	233
TCONS_00119651	XLOC_075041	XLOC_075041	novel	Novel_mRNA	R8	25101249	25103335	-	4	1738	251
TCONS_00119652	XLOC_075041	XLOC_075041	novel	Novel_mRNA	R8	25101249	25103340	-	4	1156	181
TCONS_00119653	XLOC_075041	XLOC_075041	novel	Novel_mRNA	R8	25101249	25103340	-	5	1268	230
TCONS_00076307	XLOC_047763	XLOC_047763	novel	Novel_mRNA	R5	42178078	42180043	-	4	1203	224
TCONS_00110420	XLOC_069389	XLOC_069389	novel	Novel_mRNA	R8	5342677	5344107	+	5	999	240
TCONS_00110421	XLOC_069390	XLOC_069390	novel	Novel_mRNA	R8	5348343	5350243	+	6	1419	183
TCONS_00110422	XLOC_069390	XLOC_069390	novel	Novel_mRNA	R8	5348343	5350243	+	7	973	183
TCONS_00002894	XLOC_001721	XLOC_001721	novel	Novel_mRNA	R1	11304321	11313835	+	12	1315	335
TCONS_00011714	XLOC_007290	XLOC_007290	novel	Novel_mRNA	R2	4916664	4919002	+	7	1734	193
TCONS_00062401	XLOC_039186	XLOC_039186	novel	Novel_mRNA	R5	23615776	23621226	+	6	1254	351
TCONS_00002891	XLOC_001721	XLOC_001721	novel	Novel_mRNA	R1	11304321	11313835	+	11	1403	173
TCONS_00002890	XLOC_001721	XLOC_001721	novel	Novel_mRNA	R1	11304321	11313835	+	11	1405	232
TCONS_00154064	XLOC_099184	XLOC_099184	novel	Novel_mRNA	RUS04053	1	3025	+	8	2078	404
TCONS_00056364	XLOC_035538	XLOC_035538	novel	Novel_mRNA	R4	42665066	42666683	-	2	1508	234
TCONS_00080283	XLOC_050182	XLOC_050182	novel	Novel_mRNA	R6	14248666	14252421	+	6	3004	443
TCONS_00052018	XLOC_032583	XLOC_032583	novel	Novel_mRNA	R4	17224109	17229111	-	4	2637	616
TCONS_00052019	XLOC_032583	XLOC_032583	novel	Novel_mRNA	R4	17224109	17229111	-	3	3104	616
TCONS_00087533	XLOC_055023	XLOC_055023	novel	Novel_mRNA	R6	119370	121489	-	8	1462	409
TCONS_00002892	XLOC_001721	XLOC_001721	novel	Novel_mRNA	R1	11304321	11313835	+	13	1315	335
TCONS_00154066	XLOC_099184	XLOC_099184	novel	Novel_mRNA	RUS04053	1	3025	+	8	2083	542
TCONS_00052190	XLOC_032701	XLOC_032701	novel	Novel_mRNA	R4	18298883	18300290	-	2	1258	213
TCONS_00154067	XLOC_099184	XLOC_099184	novel	Novel_mRNA	RUS04053	1	3611	+	9	2540	408
TCONS_00154060	XLOC_099180	XLOC_099180	novel	Novel_mRNA	RUS04045	228	2266	-	6	1342	272
TCONS_00029190	XLOC_018253	XLOC_018253	novel	Novel_mRNA	R3	9687464	9695806	+	6	2036	387
TCONS_00000929	XLOC_000524	XLOC_000524	novel	Novel_mRNA	R1	3397177	3398849	+	2	1370	193
TCONS_00000928	XLOC_000524	XLOC_000524	novel	Novel_mRNA	R1	3397129	3398849	+	3	1001	210
TCONS_00019657	XLOC_012182	XLOC_012182	novel	Novel_mRNA	R2	921619	922450	-	2	744	147
TCONS_00000927	XLOC_000524	XLOC_000524	novel	Novel_mRNA	R1	3397129	3398849	+	3	991	228
TCONS_00000926	XLOC_000523	XLOC_000523	novel	Novel_mRNA	R1	3394697	3396951	+	7	1201	154
TCONS_00000925	XLOC_000523	XLOC_000523	novel	Novel_mRNA	R1	3394659	3396951	+	8	887	154
TCONS_00156541	XLOC_101098	XLOC_101098	novel	Novel_mRNA	RUS05509	1	3299	-	8	1149	356
TCONS_00156540	XLOC_101098	XLOC_101098	novel	Novel_mRNA	RUS05509	1	3292	-	6	1767	300
TCONS_00061010	XLOC_038254	XLOC_038254	novel	Novel_mRNA	R5	14928397	14930604	+	5	1671	201
TCONS_00157326	XLOC_101724	XLOC_101724	novel	Novel_mRNA	RUS06131	1	1418	-	2	903	182
TCONS_00033866	XLOC_021102	XLOC_021102	novel	Novel_mRNA	R3	3693739	3696457	-	6	2298	669
TCONS_00157156	XLOC_101585	XLOC_101585	novel	Novel_mRNA	RUS05998	1176	3249	-	9	1264	307
TCONS_00025107	XLOC_015755	XLOC_015755	novel	Novel_mRNA	R2	32648466	32651095	-	8	1939	217
TCONS_00154491	XLOC_099527	XLOC_099527	novel	Novel_mRNA	RUS04300	2520	4319	-	4	1262	326
TCONS_00154492	XLOC_099527	XLOC_099527	novel	Novel_mRNA	RUS04300	2520	4319	-	2	1650	207
TCONS_00136168	XLOC_085553	XLOC_085553	novel	Novel_mRNA	RUS00075	106939	108675	-	2	1121	183
TCONS_00156408	XLOC_100991	XLOC_100991	novel	Novel_mRNA	RUS05426	242	2901	-	2	2358	465
TCONS_00156409	XLOC_100992	XLOC_100992	novel	Novel_mRNA	RUS05428	342	2236	+	6	1348	282
TCONS_00038375	XLOC_023962	XLOC_023962	novel	Novel_mRNA	R3	27639448	27641164	-	5	1141	292
TCONS_00055019	XLOC_034656	XLOC_034656	novel	Novel_mRNA	R4	36555631	36557649	-	4	1744	179
TCONS_00101566	XLOC_063761	XLOC_063761	novel	Novel_mRNA	R7	14353979	14355944	+	2	1664	441
TCONS_00101568	XLOC_063763	XLOC_063763	novel	Novel_mRNA	R7	14370639	14372025	+	2	1296	318
TCONS_00102030	XLOC_064053	XLOC_064053	novel	Novel_mRNA	R7	16899013	16911017	+	20	2121	551
TCONS_00102031	XLOC_064053	XLOC_064053	novel	Novel_mRNA	R7	16899013	16911017	+	20	2121	551
TCONS_00102032	XLOC_064053	XLOC_064053	novel	Novel_mRNA	R7	16899027	16911017	+	20	2107	551
TCONS_00102037	XLOC_064058	XLOC_064058	novel	Novel_mRNA	R7	16928333	16930916	+	5	2134	162
TCONS_00102038	XLOC_064058	XLOC_064058	novel	Novel_mRNA	R7	16928333	16930916	+	7	1499	162
TCONS_00102039	XLOC_064058	XLOC_064058	novel	Novel_mRNA	R7	16928333	16930916	+	6	1710	154
TCONS_00055303	XLOC_034855	XLOC_034855	novel	Novel_mRNA	R4	37842425	37844307	-	10	968	229
TCONS_00116969	XLOC_073338	XLOC_073338	novel	Novel_mRNA	R8	8686007	8687958	-	3	1586	415
TCONS_00116962	XLOC_073340	XLOC_073340	novel	Novel_mRNA	R8	8669741	8670377	-	2	559	186
TCONS_00118136	XLOC_073993	XLOC_073993	novel	Novel_mRNA	R8	14370572	14376190	-	4	3129	228
TCONS_00113657	XLOC_071355	XLOC_071355	novel	Novel_mRNA	R8	22354197	22357409	+	3	1379	458
TCONS_00155016	XLOC_099911	XLOC_099911	novel	Novel_mRNA	RUS04568	338	1814	-	3	1327	402
TCONS_00118138	XLOC_073993	XLOC_073993	novel	Novel_mRNA	R8	14370572	14376235	-	5	2307	365
TCONS_00118139	XLOC_073993	XLOC_073993	novel	Novel_mRNA	R8	14370572	14376235	-	4	2799	349
TCONS_00115430	XLOC_072466	XLOC_072466	novel	Novel_mRNA	R8	2456902	2462333	-	2	2639	636
TCONS_00115431	XLOC_072466	XLOC_072466	novel	Novel_mRNA	R8	2456902	2462337	-	2	5317	631
TCONS_00115433	XLOC_072468	XLOC_072468	novel	Novel_mRNA	R8	2468792	2471287	-	4	2203	466
TCONS_00012926	XLOC_008121	XLOC_008121	novel	Novel_mRNA	R2	13497137	13506077	+	4	3427	378
TCONS_00012927	XLOC_008121	XLOC_008121	novel	Novel_mRNA	R2	13497137	13506077	+	4	4109	378
TCONS_00012920	XLOC_008121	XLOC_008121	novel	Novel_mRNA	R2	13497136	13506077	+	5	4046	378
TCONS_00012928	XLOC_008121	XLOC_008121	novel	Novel_mRNA	R2	13497137	13506077	+	6	4425	378
TCONS_00084943	XLOC_053377	XLOC_053377	novel	Novel_mRNA	R6	42308682	42310439	+	3	1543	405
TCONS_00062858	XLOC_039478	XLOC_039478	novel	Novel_mRNA	R5	26096961	26099484	+	3	1808	460
TCONS_00144257	XLOC_091493	XLOC_091493	novel	Novel_mRNA	RUS00793	30982	32548	+	5	1215	404
TCONS_00095946	XLOC_060348	XLOC_060348	novel	Novel_mRNA	R6	44343498	44347124	-	8	1784	137
TCONS_00155175	XLOC_100010	XLOC_100010	novel	Novel_mRNA	RUS04659	1257	3791	+	3	2035	422
TCONS_00144825	XLOC_091927	XLOC_091927	novel	Novel_mRNA	RUS00870	8556	17937	+	14	2340	598
TCONS_00036999	XLOC_023104	XLOC_023104	novel	Novel_mRNA	R3	22172295	22173755	-	3	1128	143
TCONS_00063712	XLOC_039984	XLOC_039984	novel	Novel_mRNA	R5	29801625	29804569	+	11	1852	254
TCONS_00063711	XLOC_039984	XLOC_039984	novel	Novel_mRNA	R5	29801625	29804569	+	10	2041	317
TCONS_00144824	XLOC_091927	XLOC_091927	novel	Novel_mRNA	RUS00870	8556	17937	+	14	2340	598
TCONS_00028508	XLOC_017770	XLOC_017770	novel	Novel_mRNA	R3	3774358	3776856	+	10	1513	372
TCONS_00044902	XLOC_028169	XLOC_028169	novel	Novel_mRNA	R4	32902915	32906468	+	5	2836	786
TCONS_00039351	XLOC_024565	XLOC_024565	novel	Novel_mRNA	R4	2471781	2475237	+	4	2448	578
TCONS_00039352	XLOC_024565	XLOC_024565	novel	Novel_mRNA	R4	2471782	2475237	+	2	3369	529
TCONS_00095402	XLOC_060041	XLOC_060041	novel	Novel_mRNA	R6	41931769	41932810	-	2	953	271
TCONS_00039358	XLOC_024570	XLOC_024570	novel	Novel_mRNA	R4	2488418	2491603	+	10	1929	423
TCONS_00161309	XLOC_105079	XLOC_105079	novel	Novel_mRNA	RUS10226	442	1205	+	3	557	181
TCONS_00159810	XLOC_103769	XLOC_103769	novel	Novel_mRNA	RUS08400	113	2470	+	7	1727	555
TCONS_00154683	XLOC_099649	XLOC_099649	novel	Novel_mRNA	RUS04388	97	3589	+	13	2251	543
TCONS_00159818	XLOC_103775	XLOC_103775	novel	Novel_mRNA	RUS08402	394	1797	-	3	1079	306
TCONS_00159819	XLOC_103775	XLOC_103775	novel	Novel_mRNA	RUS08402	394	1797	-	3	1082	307
TCONS_00154685	XLOC_099649	XLOC_099649	novel	Novel_mRNA	RUS04388	431	3589	+	13	2130	541
TCONS_00063431	XLOC_039826	XLOC_039826	novel	Novel_mRNA	R5	28628424	28630993	+	6	1886	415
TCONS_00063436	XLOC_039830	XLOC_039830	novel	Novel_mRNA	R5	28652308	28654249	+	3	1734	289
TCONS_00059685	XLOC_037508	XLOC_037508	novel	Novel_mRNA	R5	8240785	8246958	+	10	4818	705
TCONS_00063434	XLOC_039829	XLOC_039829	novel	Novel_mRNA	R5	28648945	28652189	+	6	1953	242
TCONS_00063435	XLOC_039830	XLOC_039830	novel	Novel_mRNA	R5	28652266	28654249	+	4	1711	425
TCONS_00088181	XLOC_055409	XLOC_055409	novel	Novel_mRNA	R6	2785116	2795980	-	4	581	175
TCONS_00088180	XLOC_055409	XLOC_055409	novel	Novel_mRNA	R6	2785116	2786206	-	4	564	169
TCONS_00088183	XLOC_055409	XLOC_055409	novel	Novel_mRNA	R6	2794686	2795980	-	4	765	175
TCONS_00036190	XLOC_022640	XLOC_022640	novel	Novel_mRNA	R3	18437524	18443166	-	22	3372	604
TCONS_00084742	XLOC_053258	XLOC_053258	novel	Novel_mRNA	R6	41444675	41448477	+	14	2072	629
TCONS_00054437	XLOC_034261	XLOC_034261	novel	Novel_mRNA	R4	33373604	33376357	-	10	1420	354
TCONS_00117156	XLOC_073450	XLOC_073450	novel	Novel_mRNA	R8	9853911	9861368	-	20	5250	919
TCONS_00112307	XLOC_070436	XLOC_070436	novel	Novel_mRNA	R8	13343640	13346338	+	6	2321	510
TCONS_00089598	XLOC_056291	XLOC_056291	novel	Novel_mRNA	R6	9912165	9915080	-	7	2321	564
TCONS_00112308	XLOC_070437	XLOC_070437	novel	Novel_mRNA	R8	13352406	13355179	+	7	1968	647
TCONS_00050504	XLOC_031708	XLOC_031708	novel	Novel_mRNA	R4	10632449	10633263	-	4	381	108
TCONS_00050507	XLOC_031710	XLOC_031710	novel	Novel_mRNA	R4	10659474	10662388	-	3	2202	581
TCONS_00051106	XLOC_032094	XLOC_032094	novel	Novel_mRNA	R4	13502340	13505024	-	3	2195	499
TCONS_00085438	XLOC_053644	XLOC_053644	novel	Novel_mRNA	R6	44523915	44524982	+	2	937	248
TCONS_00116685	XLOC_073194	XLOC_073194	novel	Novel_mRNA	R8	7754738	7758663	-	7	2079	637
TCONS_00085436	XLOC_053642	XLOC_053642	novel	Novel_mRNA	R6	44517729	44518667	+	2	829	238
TCONS_00080405	XLOC_050271	XLOC_050271	novel	Novel_mRNA	R6	15096417	15100434	+	19	1966	258
TCONS_00062399	XLOC_039184	XLOC_039184	novel	Novel_mRNA	R5	23599530	23601373	+	3	1638	284
TCONS_00073224	XLOC_045845	XLOC_045845	novel	Novel_mRNA	R5	28604217	28612776	-	3	1629	463
TCONS_00106643	XLOC_066966	XLOC_066966	novel	Novel_mRNA	R7	12332883	12341617	-	21	5932	1580
TCONS_00106642	XLOC_066966	XLOC_066966	novel	Novel_mRNA	R7	12332883	12341617	-	22	6026	1279
TCONS_00087415	XLOC_054945	XLOC_054945	novel	Novel_mRNA	R6	53261831	53284076	+	6	1271	389
TCONS_00106647	XLOC_066966	XLOC_066966	novel	Novel_mRNA	R7	12332883	12341769	-	23	6152	1887
TCONS_00106646	XLOC_066966	XLOC_066966	novel	Novel_mRNA	R7	12332883	12341617	-	22	6029	1280
TCONS_00106645	XLOC_066966	XLOC_066966	novel	Novel_mRNA	R7	12332883	12341617	-	21	5934	973
TCONS_00106644	XLOC_066966	XLOC_066966	novel	Novel_mRNA	R7	12332883	12341617	-	23	6003	1880
TCONS_00001339	XLOC_000761	XLOC_000761	novel	Novel_mRNA	R1	4926453	4929927	+	15	1854	423
TCONS_00001338	XLOC_000761	XLOC_000761	novel	Novel_mRNA	R1	4926316	4929927	+	15	2207	423
TCONS_00106648	XLOC_066966	XLOC_066966	novel	Novel_mRNA	R7	12332883	12341769	-	21	6081	1580
TCONS_00157719	XLOC_102044	XLOC_102044	novel	Novel_mRNA	RUS06476	453	1938	+	4	1241	135
TCONS_00157718	XLOC_102044	XLOC_102044	novel	Novel_mRNA	RUS06476	434	1938	+	5	857	220
TCONS_00151382	XLOC_097022	XLOC_097022	novel	Novel_mRNA	RUS02642	3203	4465	-	3	1104	367
TCONS_00037577	XLOC_023458	XLOC_023458	novel	Novel_mRNA	R3	24407868	24410866	-	2	2802	793
TCONS_00151386	XLOC_097026	XLOC_097026	novel	Novel_mRNA	RUS02644	6860	9482	+	3	2450	600
TCONS_00151387	XLOC_097027	XLOC_097027	novel	Novel_mRNA	RUS02644	980	6534	-	11	2330	501
TCONS_00117379	XLOC_073544	XLOC_073544	novel	Novel_mRNA	R8	10597231	10602065	-	9	3122	951
TCONS_00047906	XLOC_030072	XLOC_030072	novel	Novel_mRNA	R4	48489292	48491152	+	4	1611	438
TCONS_00037578	XLOC_023458	XLOC_023458	novel	Novel_mRNA	R3	24407868	24413577	-	3	4586	783
TCONS_00149228	XLOC_095304	XLOC_095304	novel	Novel_mRNA	RUS01855	9181	10541	+	5	807	268
TCONS_00153729	XLOC_098897	XLOC_098897	novel	Novel_mRNA	RUS03836	462	2796	-	8	1441	439
TCONS_00149220	XLOC_095296	XLOC_095296	novel	Novel_mRNA	RUS01852	2473	4351	-	2	1147	282
TCONS_00070811	XLOC_044299	XLOC_044299	novel	Novel_mRNA	R5	15355734	15361081	-	6	4760	417
TCONS_00066099	XLOC_041447	XLOC_041447	novel	Novel_mRNA	R5	40021055	40027073	+	13	3614	711
TCONS_00070813	XLOC_044299	XLOC_044299	novel	Novel_mRNA	R5	15355734	15361083	-	6	4798	417
TCONS_00070814	XLOC_044299	XLOC_044299	novel	Novel_mRNA	R5	15355734	15361083	-	6	4740	417
TCONS_00070816	XLOC_044303	XLOC_044303	novel	Novel_mRNA	R5	15384213	15385557	-	3	1184	351
TCONS_00125956	XLOC_079076	XLOC_079076	novel	Novel_mRNA	R9	32587519	32589537	+	2	1710	429
TCONS_00157435	XLOC_101807	XLOC_101807	novel	Novel_mRNA	RUS06223	44	2636	-	2	2433	308
TCONS_00160438	XLOC_104329	XLOC_104329	novel	Novel_mRNA	RUS09209	448	2242	+	2	1511	436
TCONS_00009031	XLOC_005527	XLOC_005527	novel	Novel_mRNA	R1	14887691	14890415	-	7	1911	528
TCONS_00088567	XLOC_055623	XLOC_055623	novel	Novel_mRNA	R6	4503391	4504516	-	2	838	279
TCONS_00049678	XLOC_031202	XLOC_031202	novel	Novel_mRNA	R4	6805851	6817778	-	8	1062	309
TCONS_00151652	XLOC_097255	XLOC_097255	novel	Novel_mRNA	RUS02765	223	1593	+	4	1111	320
TCONS_00037712	XLOC_023551	XLOC_023551	novel	Novel_mRNA	R3	24995998	24997829	-	6	1179	235
TCONS_00159943	XLOC_103886	XLOC_103886	novel	Novel_mRNA	RUS08558	468	1404	+	2	766	255
TCONS_00037711	XLOC_023551	XLOC_023551	novel	Novel_mRNA	R3	24994477	24997884	-	8	2031	269
TCONS_00131438	XLOC_082473	XLOC_082473	novel	Novel_mRNA	R9	24902277	24906393	-	8	2932	590
TCONS_00030925	XLOC_019356	XLOC_019356	novel	Novel_mRNA	R3	19467833	19470904	+	6	2280	681
TCONS_00030291	XLOC_018957	XLOC_018957	novel	Novel_mRNA	R3	16148782	16153089	+	5	3652	392
TCONS_00091891	XLOC_057672	XLOC_057672	novel	Novel_mRNA	R6	21852040	21858546	-	23	3627	740
TCONS_00157385	XLOC_101773	XLOC_101773	novel	Novel_mRNA	RUS06182	1	3175	+	14	1491	404
TCONS_00091893	XLOC_057672	XLOC_057672	novel	Novel_mRNA	R6	21852040	21858546	-	20	4023	535
TCONS_00091892	XLOC_057672	XLOC_057672	novel	Novel_mRNA	R6	21852040	21858546	-	24	3228	741
TCONS_00066673	XLOC_041834	XLOC_041834	novel	Novel_mRNA	R5	42719277	42745595	+	12	13541	1205
TCONS_00066672	XLOC_041834	XLOC_041834	novel	Novel_mRNA	R5	42719265	42745595	+	12	13419	1207
TCONS_00066671	XLOC_041834	XLOC_041834	novel	Novel_mRNA	R5	42719253	42766086	+	5	4490	586
TCONS_00066670	XLOC_041834	XLOC_041834	novel	Novel_mRNA	R5	42719253	42724498	+	4	4982	634
TCONS_00083175	XLOC_052196	XLOC_052196	novel	Novel_mRNA	R6	32690507	32692655	+	3	1716	346
TCONS_00157388	XLOC_101776	XLOC_101776	novel	Novel_mRNA	RUS06185	1	2070	-	9	1116	364
TCONS_00066679	XLOC_041834	XLOC_041834	novel	Novel_mRNA	R5	42761267	42766086	+	6	4341	1123
TCONS_00127920	XLOC_080228	XLOC_080228	novel	Novel_mRNA	R9	2654138	2655986	-	2	1736	127
TCONS_00056371	XLOC_035543	XLOC_035543	novel	Novel_mRNA	R4	42709497	42711087	-	4	833	186
TCONS_00056370	XLOC_035543	XLOC_035543	novel	Novel_mRNA	R4	42709497	42710324	-	3	646	123
TCONS_00016848	XLOC_010561	XLOC_010561	novel	Novel_mRNA	R2	33913580	33916924	+	2	1794	301
TCONS_00056374	XLOC_035545	XLOC_035545	novel	Novel_mRNA	R4	42721877	42724884	-	6	2467	709
TCONS_00093946	XLOC_059071	XLOC_059071	novel	Novel_mRNA	R6	33969729	33971608	-	6	1154	305
TCONS_00025739	XLOC_016129	XLOC_016129	novel	Novel_mRNA	R2	35414046	35415619	-	2	1477	358
TCONS_00027990	XLOC_017446	XLOC_017446	novel	Novel_mRNA	R3	251004	252414	+	4	1184	288
TCONS_00116428	XLOC_073073	XLOC_073073	novel	Novel_mRNA	R8	6598168	6599529	-	4	1070	238
TCONS_00027992	XLOC_017448	XLOC_017448	novel	Novel_mRNA	R3	261327	266302	+	14	3624	1043
TCONS_00116427	XLOC_073072	XLOC_073072	novel	Novel_mRNA	R8	6590646	6592157	-	5	1057	352
TCONS_00116357	XLOC_073035	XLOC_073035	novel	Novel_mRNA	R8	6268784	6270740	-	4	1446	416
TCONS_00026640	XLOC_016647	XLOC_016647	novel	Novel_mRNA	R2	38918840	38925222	-	7	4643	808
TCONS_00026646	XLOC_016647	XLOC_016647	novel	Novel_mRNA	R2	38920173	38925210	-	6	3507	799
TCONS_00110747	XLOC_069556	XLOC_069556	novel	Novel_mRNA	R8	6476989	6479453	+	4	1755	455
TCONS_00160273	XLOC_104181	XLOC_104181	novel	Novel_mRNA	RUS08997	2566	4349	+	2	1689	471
TCONS_00157818	XLOC_102119	XLOC_102119	novel	Novel_mRNA	RUS06571	15	2304	+	7	1154	348
TCONS_00152099	XLOC_097626	XLOC_097626	novel	Novel_mRNA	RUS02977	2001	5364	-	4	1585	509
TCONS_00078480	XLOC_049092	XLOC_049092	novel	Novel_mRNA	R6	4951195	4952331	+	2	1052	227
TCONS_00033479	XLOC_020886	XLOC_020886	novel	Novel_mRNA	R3	1163210	1168541	-	4	1194	220
TCONS_00150321	XLOC_096183	XLOC_096183	novel	Novel_mRNA	RUS02230	1997	8255	-	7	5016	557
TCONS_00015440	XLOC_009718	XLOC_009718	novel	Novel_mRNA	R2	28246040	28248302	+	2	2179	467
TCONS_00015441	XLOC_009718	XLOC_009718	novel	Novel_mRNA	R2	28246262	28258692	+	2	1494	464
TCONS_00008250	XLOC_005052	XLOC_005052	novel	Novel_mRNA	R1	10860978	10868629	-	2	2315	396
TCONS_00016387	XLOC_010258	XLOC_010258	novel	Novel_mRNA	R2	32064625	32065836	+	4	943	294
TCONS_00004928	XLOC_003087	XLOC_003087	novel	Novel_mRNA	R1	23716035	23718466	+	11	1595	425
TCONS_00004922	XLOC_003081	XLOC_003081	novel	Novel_mRNA	R1	23650493	23651502	+	3	815	175
TCONS_00152673	XLOC_098067	XLOC_098067	novel	Novel_mRNA	RUS03269	1157	2687	+	6	908	155
TCONS_00041200	XLOC_025726	XLOC_025726	novel	Novel_mRNA	R4	11113611	11118520	+	11	2927	873
TCONS_00137175	XLOC_086318	XLOC_086318	novel	Novel_mRNA	RUS00138	59683	61381	-	4	1189	347
TCONS_00137176	XLOC_086318	XLOC_086318	novel	Novel_mRNA	RUS00138	59683	61381	-	3	1547	236
TCONS_00077044	XLOC_048233	XLOC_048233	novel	Novel_mRNA	R5	45054577	45059591	-	18	2643	699
TCONS_00145858	XLOC_092713	XLOC_092713	novel	Novel_mRNA	RUS01058	2976	6130	-	3	2791	246
TCONS_00077042	XLOC_048233	XLOC_048233	novel	Novel_mRNA	R5	45054577	45059572	-	17	3080	606
TCONS_00077043	XLOC_048233	XLOC_048233	novel	Novel_mRNA	R5	45054577	45059591	-	18	2640	698
TCONS_00077041	XLOC_048233	XLOC_048233	novel	Novel_mRNA	R5	45054577	45059564	-	18	2634	546
TCONS_00159558	XLOC_103551	XLOC_103551	novel	Novel_mRNA	RUS08142	353	2291	+	2	1681	437
TCONS_00008783	XLOC_005350	XLOC_005350	novel	Novel_mRNA	R1	13290251	13295652	-	23	3120	622
TCONS_00008782	XLOC_005350	XLOC_005350	novel	Novel_mRNA	R1	13290251	13295647	-	23	3065	751
TCONS_00158163	XLOC_102405	XLOC_102405	novel	Novel_mRNA	RUS06859	2433	4337	-	10	1107	269
TCONS_00126455	XLOC_079355	XLOC_079355	novel	Novel_mRNA	R9	34682207	34685216	+	8	2324	202
TCONS_00126456	XLOC_079355	XLOC_079355	novel	Novel_mRNA	R9	34682207	34685216	+	9	2228	400
TCONS_00056795	XLOC_035813	XLOC_035813	novel	Novel_mRNA	R4	45015666	45020370	-	13	2660	485
TCONS_00028752	XLOC_017941	XLOC_017941	novel	Novel_mRNA	R3	5845273	5854743	+	4	2676	292
TCONS_00028753	XLOC_017941	XLOC_017941	novel	Novel_mRNA	R3	5845273	5854743	+	4	2676	292
TCONS_00028750	XLOC_017941	XLOC_017941	novel	Novel_mRNA	R3	5845273	5848960	+	3	2507	292
TCONS_00028751	XLOC_017941	XLOC_017941	novel	Novel_mRNA	R3	5845273	5854743	+	3	2676	292
TCONS_00158363	XLOC_102564	XLOC_102564	novel	Novel_mRNA	RUS07062	655	2840	-	6	822	188
TCONS_00152661	XLOC_098057	XLOC_098057	novel	Novel_mRNA	RUS03265	3128	7344	-	2	1510	503
TCONS_00040001	XLOC_024984	XLOC_024984	novel	Novel_mRNA	R4	5553049	5554604	+	4	1089	152
TCONS_00077595	XLOC_048539	XLOC_048539	novel	Novel_mRNA	R6	995574	1000511	+	7	4291	901
TCONS_00077596	XLOC_048539	XLOC_048539	novel	Novel_mRNA	R6	995725	1000511	+	7	4096	901
TCONS_00057762	XLOC_036415	XLOC_036415	novel	Novel_mRNA	R5	249275	251933	+	4	2390	421
TCONS_00105613	XLOC_066332	XLOC_066332	novel	Novel_mRNA	R7	7869078	7871133	-	5	1723	447
TCONS_00105612	XLOC_066332	XLOC_066332	novel	Novel_mRNA	R7	7869078	7871108	-	4	1763	438
TCONS_00128944	XLOC_080858	XLOC_080858	novel	Novel_mRNA	R9	7905789	7910207	-	2	4286	480
TCONS_00128945	XLOC_080858	XLOC_080858	novel	Novel_mRNA	R9	7905789	7910207	-	4	3268	1010
TCONS_00147486	XLOC_093955	XLOC_093955	novel	Novel_mRNA	RUS01390	8205	15369	-	22	3576	577
TCONS_00147487	XLOC_093956	XLOC_093956	novel	Novel_mRNA	RUS01390	16488	21865	-	18	3398	983
TCONS_00060141	XLOC_037760	XLOC_037760	novel	Novel_mRNA	R5	10038003	10039171	+	2	1094	240
TCONS_00046923	XLOC_029440	XLOC_029440	novel	Novel_mRNA	R4	42728581	42732824	+	8	3538	832
TCONS_00046922	XLOC_029440	XLOC_029440	novel	Novel_mRNA	R4	42728581	42732824	+	9	3166	832
TCONS_00151012	XLOC_096738	XLOC_096738	novel	Novel_mRNA	RUS02497	4016	5111	+	3	883	223
TCONS_00074486	XLOC_046600	XLOC_046600	novel	Novel_mRNA	R5	33992472	34000523	-	24	2876	891
TCONS_00108191	XLOC_067965	XLOC_067965	novel	Novel_mRNA	R7	20845201	20846190	-	4	519	161
TCONS_00151017	XLOC_096743	XLOC_096743	novel	Novel_mRNA	RUS02500	1787	3461	+	7	1056	352
TCONS_00108193	XLOC_067967	XLOC_067967	novel	Novel_mRNA	R7	20863497	20865909	-	9	1097	243
TCONS_00095541	XLOC_060131	XLOC_060131	novel	Novel_mRNA	R6	42537693	42541925	-	14	2637	521
TCONS_00140224	XLOC_088534	XLOC_088534	novel	Novel_mRNA	RUS00347	51425	52766	+	2	1266	247
TCONS_00125783	XLOC_078943	XLOC_078943	novel	Novel_mRNA	R9	31678829	31681601	+	2	2295	675
TCONS_00147902	XLOC_094275	XLOC_094275	novel	Novel_mRNA	RUS01513	1	2971	+	2	2895	881
TCONS_00157944	XLOC_102220	XLOC_102220	novel	Novel_mRNA	RUS06670	1590	2950	-	2	1114	361
TCONS_00112847	XLOC_070800	XLOC_070800	novel	Novel_mRNA	R8	16544836	16548485	+	11	2346	539
TCONS_00040904	XLOC_025555	XLOC_025555	novel	Novel_mRNA	R4	9792168	9795989	+	3	3498	182
TCONS_00073619	XLOC_046076	XLOC_046076	novel	Novel_mRNA	R5	30216987	30221336	-	2	3993	622
TCONS_00159666	XLOC_103642	XLOC_103642	novel	Novel_mRNA	RUS08225	1	1459	+	2	1346	215
TCONS_00038128	XLOC_023788	XLOC_023788	novel	Novel_mRNA	R3	26674171	26679029	-	13	3404	1054
TCONS_00038129	XLOC_023788	XLOC_023788	novel	Novel_mRNA	R3	26674171	26719139	-	12	3346	1045
TCONS_00075682	XLOC_047370	XLOC_047370	novel	Novel_mRNA	R5	39152374	39155659	-	14	1792	505
TCONS_00001780	XLOC_001030	XLOC_001030	novel	Novel_mRNA	R1	6641361	6650454	+	13	1882	377
TCONS_00001781	XLOC_001030	XLOC_001030	novel	Novel_mRNA	R1	6641439	6650454	+	12	2277	410
TCONS_00157157	XLOC_101585	XLOC_101585	novel	Novel_mRNA	RUS05998	1176	3249	-	9	1257	166
TCONS_00132494	XLOC_083161	XLOC_083161	novel	Novel_mRNA	R9	30508160	30509820	-	3	1217	132
TCONS_00132491	XLOC_083159	XLOC_083159	novel	Novel_mRNA	R9	30499333	30501285	-	4	1430	184
TCONS_00076087	XLOC_047630	XLOC_047630	novel	Novel_mRNA	R5	41080912	41083538	-	2	2544	511
TCONS_00151463	XLOC_097090	XLOC_097090	novel	Novel_mRNA	RUS02684	1	6454	-	5	5907	1804
TCONS_00151467	XLOC_097093	XLOC_097093	novel	Novel_mRNA	RUS02685	1244	3549	-	3	1905	389
TCONS_00154146	XLOC_099253	XLOC_099253	novel	Novel_mRNA	RUS04099	3844	7073	-	14	1464	387
TCONS_00144265	XLOC_091499	XLOC_091499	novel	Novel_mRNA	RUS00794	1	2351	+	7	1811	419
TCONS_00151468	XLOC_097094	XLOC_097094	novel	Novel_mRNA	RUS02685	4143	6057	-	6	882	223
TCONS_00098140	XLOC_061720	XLOC_061720	novel	Novel_mRNA	R7	29745	33716	+	13	2631	514
TCONS_00098142	XLOC_061722	XLOC_061722	novel	Novel_mRNA	R7	42180	44712	+	4	2206	652
TCONS_00027342	XLOC_017077	XLOC_017077	novel	Novel_mRNA	R2	41542423	41545858	-	10	2433	574
TCONS_00027343	XLOC_017077	XLOC_017077	novel	Novel_mRNA	R2	41542423	41545861	-	10	2562	574
TCONS_00027344	XLOC_017077	XLOC_017077	novel	Novel_mRNA	R2	41542423	41545867	-	10	2347	572
TCONS_00027345	XLOC_017077	XLOC_017077	novel	Novel_mRNA	R2	41542423	41545867	-	9	2301	550
TCONS_00006781	XLOC_004167	XLOC_004167	novel	Novel_mRNA	R1	4858006	4860862	-	9	2092	428
TCONS_00045993	XLOC_028886	XLOC_028886	novel	Novel_mRNA	R4	38443824	38451531	+	20	4724	1471
TCONS_00149765	XLOC_095719	XLOC_095719	novel	Novel_mRNA	RUS02009	51	1978	+	8	1313	358
TCONS_00085603	XLOC_053743	XLOC_053743	novel	Novel_mRNA	R6	45164111	45167107	+	4	2101	565
TCONS_00083763	XLOC_052578	XLOC_052578	novel	Novel_mRNA	R6	35953259	35955848	+	8	1567	427
TCONS_00151760	XLOC_097346	XLOC_097346	novel	Novel_mRNA	RUS02806	3859	10238	+	10	2645	369
TCONS_00154233	XLOC_099323	XLOC_099323	novel	Novel_mRNA	RUS04148	61	2232	-	6	1359	336
TCONS_00145211	XLOC_092216	XLOC_092216	novel	Novel_mRNA	RUS00930	54	2062	-	7	1344	279
TCONS_00145212	XLOC_092216	XLOC_092216	novel	Novel_mRNA	RUS00930	54	2149	-	9	1287	429
TCONS_00032270	XLOC_020202	XLOC_020202	novel	Novel_mRNA	R3	25576381	25581382	+	16	3781	671
TCONS_00158824	XLOC_102943	XLOC_102943	novel	Novel_mRNA	RUS07461	76	1308	-	4	980	148
TCONS_00158537	XLOC_102710	XLOC_102710	novel	Novel_mRNA	RUS07206	667	2790	-	5	1152	128
TCONS_00013267	XLOC_008340	XLOC_008340	novel	Novel_mRNA	R2	15959497	15960692	+	3	1049	292
TCONS_00158820	XLOC_102940	XLOC_102940	novel	Novel_mRNA	RUS07458	1	1049	-	4	608	191
TCONS_00158821	XLOC_102940	XLOC_102940	novel	Novel_mRNA	RUS07458	1	1049	-	4	613	147
TCONS_00152841	XLOC_098210	XLOC_098210	novel	Novel_mRNA	RUS03370	4158	5260	+	4	797	255
TCONS_00031064	XLOC_019450	XLOC_019450	novel	Novel_mRNA	R3	20192661	20196197	+	8	2698	242
TCONS_00031065	XLOC_019450	XLOC_019450	novel	Novel_mRNA	R3	20192676	20196197	+	10	2326	543
TCONS_00031062	XLOC_019450	XLOC_019450	novel	Novel_mRNA	R3	20192638	20196197	+	9	2669	555
TCONS_00031063	XLOC_019450	XLOC_019450	novel	Novel_mRNA	R3	20192638	20196197	+	8	2732	431
TCONS_00031060	XLOC_019449	XLOC_019449	novel	Novel_mRNA	R3	20186031	20190495	+	16	2355	311
[truncated: 6,290 more rows]
