# Supplementary material for: Genome-wide identification of long non-coding RNAs and their potential functions in radish response to salt stress
Source: Front Genet. 2023 Nov 2;14:1232363. doi: 10.3389/fgene.2023.1232363 (PMC10656690; doi:10.3389/fgene.2023.1232363)
Supplement: Supplementary file 7 [file Table1.xlsx]

## Sheet: Sheet1
	Supplementary Table S1. Primers of selected lncRNAs used for qRT-PCR analysis.
No.	Transcript ID	Primer 5´-->3´
1	TCONS_00053136_F	GATAGTATGGTCTTCTTCTCTTG
2	TCONS_00053136_R	CCTAAGCCTCTCCTAATCC
3	TCONS_00062931_F	GAGGAAGGTTCATCAATA
4	TCONS_00062931_R	ACAAGTTACAAGGTTACA
5	TCONS_00081369_F	CACTTGGCTTGATATGAA
6	TCONS_00081369_R	CTCTTCTTGTTTGGTTATTG
7	TCONS_00101865_F	TCTTCATCACTCCAATCA
8	TCONS_00101865_R	AGCACCTTCTTATCCTAAT
9	TCONS_00122106_F	ACATCATCATCATCATCATCATC
10	TCONS_00122106_R	CAGTTCGGAGTCACCATT
11	TCONS_00159796_F	AACATCTCAGATTCTCAGT
12	TCONS_00159796_R	TAACCAACACTTCCTTCT
