# Supplementary material for: Genome-wide identification of long non-coding RNAs and their potential functions in radish response to salt stress
Source: Front Genet. 2023 Nov 2;14:1232363. doi: 10.3389/fgene.2023.1232363 (PMC10656690; doi:10.3389/fgene.2023.1232363)
Supplement: Supplementary file 8 [file Table10.xlsx]

## Sheet: NA_1_vs_CK
GO_accession	Description	Term_type	Over_represented_pValue	Corrected_pValue	CAD_item	CAD_list	Bg_item	Bg_list	Rich factor	Gene_names
GO:0001071	nucleic acid binding transcription factor activity	molecular_function	3.5785e-09	8.177e-06	151	3644	1694	38738	0.0891381	Rs299420,Rs336630,Rs273460,Rs553200,Rs336130,Rs113880,Rs580610,Rs110790,Rs304450,Rs337150,Rs383200,Rs591060,Rs135450,Rs051580,Rs154310,Rs360130,Rs255590,Rs060280,Rs214240,Rs403430,Rs526620,Rs500110,Rs553310,Rs288700,Rs018250,Rs066660,Rs011560,Rs014620,Rs309730,Rs008240,XLOC_091021,Rs163120,Rs156010,Rs394920,Rs210400,XLOC_047347,Rs512260,Rs192640,Rs176930,Rs407740,Rs424010,Rs376100,Rs272450,Rs1069…
GO:0003700	sequence-specific DNA binding transcription factor activity	molecular_function	3.5785e-09	8.177e-06	151	3644	1694	38738	0.0891381	Rs391230,Rs000700,Rs072390,Rs260700,Rs424890,Rs042390,Rs263590,Rs023070,Rs177940,Rs045630,Rs583810,Rs565890,XLOC_102564,XLOC_050086,Rs251450,Rs486480,Rs066850,Rs149210,Rs063280,Rs238900,Rs564260,Rs193080,Rs260590,Rs391950,Rs293000,Rs055920,Rs375400,Rs485190,XLOC_016077,Rs336100,Rs309740,Rs587000,Rs376930,Rs611360,Rs211930,Rs176740,Rs076280,Rs124470,Rs396920,Rs045780,Rs544290,Rs142560,Rs043110,Rs0…
GO:0016491	oxidoreductase activity	molecular_function	7.3712e-08	0.00011229	258	3644	3473	38738	0.0742874	Rs403680,Rs287670,Rs148090,Rs235250,Rs498620,Rs377850,Rs155110,Rs401450,Rs068800,Rs113880,Rs288670,Rs505120,Rs366020,Rs163120,Rs268140,Rs218800,Rs415610,Rs052700,Rs512260,Rs075450,Rs456400,XLOC_026207,Rs309730,Rs305000,Rs150700,Rs454840,Rs536930,Rs420180,Rs055030,Rs264240,Rs500810,Rs065230,Rs360160,Rs305010,Rs058600,Rs132860,Rs218830,Rs501070,Rs310620,Rs304910,Rs377770,Rs341050,Rs103180,Rs550560,…
GO:0010333	terpene synthase activity	molecular_function	3.0845e-06	0.0029428	14	3644	63	38738	0.222222	Rs498950,XLOC_020934,XLOC_090798,XLOC_089449,XLOC_079636,Rs427280,Rs076790,Rs324830,Rs328700,Rs176690,XLOC_104253,Rs571350,Rs505380,Rs320140
GO:0030170	pyridoxal phosphate binding	molecular_function	3.2746e-06	0.0029428	27	3644	191	38738	0.141361	Rs399730,Rs597220,Rs350150,Rs000460,Rs019750,XLOC_053092,Rs049280,Rs093830,Rs412760,Rs019710,Rs497480,Rs325440,Rs594660,XLOC_018083,Rs548370,Rs265720,Rs000390,Rs325410,Rs049700,Rs049670,Rs265840,Rs000450,Rs049680,Rs359950,Rs113560,XLOC_023509,Rs538170
GO:0055114	oxidation-reduction process	biological_process	5.1453e-06	0.0029428	232	3644	3218	38738	0.0720945	Rs436180,Rs055270,Rs423630,XLOC_017337,Rs179770,XLOC_065471,XLOC_067001,XLOC_066203,Rs170870,Rs328900,Rs380180,Rs411720,Rs098610,XLOC_079422,Rs072600,Rs083180,Rs450390,Rs075670,Rs384620,Rs346190,Rs215230,XLOC_012140,Rs068780,Rs612180,Rs408330,Rs142590,Rs219160,Rs498010,Rs465080,Rs411250,Rs413220,Rs021970,XLOC_100140,Rs146960,Rs544040,XLOC_047805,Rs154980,Rs309320,Rs226960,Rs304620,XLOC_024417,Rs0…
GO:0006480	N-terminal protein amino acid methylation	biological_process	5.7193e-06	0.0029428	13	3644	54	38738	0.240741	XLOC_012253,Rs380060,Rs414820,Rs484590,Rs239320,XLOC_012238,Rs558940,Rs487700,Rs576180,Rs462730,Rs426740,Rs233490,XLOC_100405
GO:0031365	N-terminal protein amino acid modification	biological_process	5.7193e-06	0.0029428	13	3644	54	38738	0.240741	Rs233490,XLOC_100405,Rs426740,Rs487700,Rs576180,Rs462730,Rs558940,Rs239320,Rs484590,XLOC_012238,XLOC_012253,Rs380060,Rs414820
GO:0016705	oxidoreductase activity, acting on paired donors, with incorporation or reduction of molecular oxygen	molecular_function	5.8072e-06	0.0029428	61	3644	618	38738	0.0987055	Rs252180,Rs082170,XLOC_019409,Rs318120,Rs352360,Rs410680,Rs132850,Rs270510,Rs501070,Rs509020,Rs584060,Rs176300,XLOC_076218,Rs401450,Rs168380,Rs312750,Rs498610,Rs201690,Rs132860,Rs510290,Rs053960,Rs165220,Rs261460,Rs287670,Rs501080,Rs071210,Rs420130,Rs305010,Rs360160,Rs498620,Rs425910,Rs510280,Rs075670,Rs498030,Rs305000,Rs346190,Rs513490,Rs420180,Rs185120,Rs000300,XLOC_017337,XLOC_047805,Rs042720,…
GO:0020037	heme binding	molecular_function	6.4394e-06	0.0029428	63	3644	634	38738	0.0993691	Rs305010,Rs402520,Rs498620,Rs091500,Rs510280,Rs408310,Rs501080,Rs071210,Rs420130,Rs132860,Rs053960,Rs510290,Rs165220,Rs498610,Rs312750,Rs201690,Rs151610,Rs401450,Rs270510,Rs501070,Rs528090,Rs584060,Rs509020,XLOC_076218,Rs176300,Rs318120,Rs352360,Rs119700,Rs019180,Rs071260,Rs132850,Rs112710,Rs112410,Rs252180,Rs165190,Rs612180,Rs215230,XLOC_063970,Rs322300,Rs408330,Rs219160,Rs434680,Rs188720,Rs3104…
GO:0046983	protein dimerization activity	molecular_function	9.5356e-06	0.0038919	74	3644	797	38738	0.0928482	Rs411960,Rs274780,Rs336170,Rs394080,Rs272580,Rs144400,XLOC_012253,Rs364220,Rs014810,Rs157630,Rs169790,Rs424800,Rs380640,Rs481830,XLOC_067342,Rs048200,Rs113950,Rs414820,Rs557930,Rs142560,Rs250820,Rs282180,Rs118410,Rs049550,Rs487700,Rs419950,Rs348960,Rs353980,Rs383200,Rs338770,Rs041640,Rs576180,Rs167000,Rs051580,Rs164580,Rs348910,Rs431110,XLOC_100405,Rs426740,Rs237220,Rs388500,Rs008860,Rs484590,Rs4…
GO:0016838	carbon-oxygen lyase activity, acting on phosphates	molecular_function	1.022e-05	0.0038919	14	3644	70	38738	0.2	Rs320140,Rs505380,Rs571350,Rs176690,XLOC_104253,XLOC_089449,XLOC_079636,Rs427280,Rs076790,Rs324830,Rs328700,Rs498950,XLOC_020934,XLOC_090798
GO:0046906	tetrapyrrole binding	molecular_function	2.4334e-05	0.0085543	63	3644	663	38738	0.0950226	Rs411250,Rs310490,Rs188720,Rs317740,Rs154980,Rs309320,Rs304620,Rs392880,Rs042720,Rs330020,Rs544040,XLOC_047805,Rs146960,Rs322300,XLOC_063970,Rs215230,Rs165190,Rs612180,Rs434680,Rs219160,Rs408330,Rs420180,Rs305000,Rs346190,Rs331370,Rs075670,XLOC_037920,XLOC_017337,Rs000300,Rs510290,Rs053960,Rs165220,Rs132860,Rs201690,Rs498610,Rs312750,Rs510280,Rs091500,Rs402520,Rs305010,Rs498620,Rs420130,Rs071210,…
GO:0015035	protein disulfide oxidoreductase activity	molecular_function	2.8636e-05	0.0087243	24	3644	161	38738	0.149068	Rs437740,Rs414100,Rs247220,Rs366020,Rs377900,Rs505120,Rs152290,Rs142350,Rs611360,Rs065310,Rs377770,Rs102380,Rs045390,Rs377780,Rs218830,Rs366040,Rs017810,Rs366160,Rs377890,Rs377850,Rs022310,Rs218800,Rs065230,Rs379510
GO:0015036	disulfide oxidoreductase activity	molecular_function	2.8636e-05	0.0087243	24	3644	161	38738	0.149068	Rs377890,Rs366160,Rs017810,Rs366040,Rs379510,Rs065230,Rs218800,Rs377850,Rs022310,Rs065310,Rs142350,Rs611360,Rs505120,Rs152290,Rs377900,Rs366020,Rs414100,Rs437740,Rs247220,Rs377780,Rs218830,Rs045390,Rs102380,Rs377770
GO:0016597	amino acid binding	molecular_function	3.7294e-05	0.010652	16	3644	98	38738	0.163265	Rs250820,Rs159740,Rs099270,Rs328860,Rs064150,Rs574780,Rs097420,Rs159710,Rs453100,Rs080070,Rs005060,Rs258550,Rs482640,Rs080110,Rs557930,Rs040720
GO:0031406	carboxylic acid binding	molecular_function	5.5366e-05	0.014884	16	3644	101	38738	0.158416	Rs159710,Rs453100,Rs097420,Rs064150,Rs574780,Rs328860,Rs159740,Rs099270,Rs250820,Rs557930,Rs040720,Rs080110,Rs482640,Rs258550,Rs080070,Rs005060
GO:0016667	oxidoreductase activity, acting on a sulfur group of donors	molecular_function	6.0181e-05	0.015279	38	3644	333	38738	0.114114	Rs312750,XLOC_093344,Rs366040,Rs051390,Rs366160,Rs065230,Rs400500,Rs379510,Rs377850,Rs611360,Rs366020,Rs437740,XLOC_057922,Rs505120,Rs287010,Rs377900,XLOC_048806,Rs045390,Rs218830,Rs377770,Rs268610,Rs377890,XLOC_070493,Rs017810,Rs353310,Rs022310,Rs360380,Rs218800,Rs142350,Rs065310,Rs247220,Rs414100,Rs152290,Rs102380,Rs268580,Rs377780,Rs328900,XLOC_026207
GO:0005506	iron ion binding	molecular_function	8.0532e-05	0.01937	54	3644	566	38738	0.0954064	Rs075670,Rs215440,Rs305000,Rs346190,Rs288660,Rs420180,Rs000300,XLOC_017337,Rs042720,XLOC_047805,Rs544040,Rs146960,Rs304620,Rs317740,Rs392880,Rs411250,Rs310490,Rs201790,Rs219160,Rs215230,Rs165190,Rs612180,Rs322300,Rs288670,Rs011320,Rs252180,Rs089590,Rs352360,Rs318120,Rs132850,Rs071260,Rs270510,Rs501070,Rs176300,Rs108510,XLOC_076218,Rs584060,Rs509020,Rs151610,Rs401450,Rs498610,Rs312750,Rs201690,Rs1…
GO:0008171	O-methyltransferase activity	molecular_function	0.0001194	0.027283	20	3644	142	38738	0.140845	XLOC_012253,Rs456400,Rs157270,Rs388500,Rs484590,Rs239320,Rs487700,XLOC_100405,Rs426740,Rs258050,Rs414820,Rs380060,Rs558940,XLOC_012238,Rs058580,Rs576180,Rs425160,Rs462730,XLOC_067342,Rs233490
GO:0044710	single-organism metabolic process	biological_process	0.00021329	0.046417	358	3644	5557	38738	0.0644232	Rs384040,Rs052710,Rs204140,Rs399730,Rs095450,Rs119700,Rs075460,Rs009970,Rs091500,Rs325560,Rs080110,Rs265240,Rs400500,Rs560610,Rs349350,Rs510290,Rs201690,Rs394630,XLOC_093344,Rs093290,Rs394860,Rs066610,Rs268580,Rs574780,Rs597220,Rs411960,XLOC_101670,Rs297210,XLOC_020259,Rs046640,Rs412870,Rs498030,Rs372920,Rs069590,Rs207610,Rs360380,Rs434680,Rs156570,XLOC_008399,Rs146450,Rs499310,Rs235480,Rs288560,…
GO:0004553	hydrolase activity, hydrolyzing O-glycosyl compounds	molecular_function	0.00024451	0.050791	68	3644	828	38738	0.0821256	XLOC_095498,Rs101770,Rs115620,Rs443490,XLOC_097215,Rs319160,XLOC_097991,Rs197490,Rs486990,Rs218580,Rs221180,Rs047720,Rs224050,Rs387200,Rs160480,Rs327690,Rs312500,XLOC_078101,Rs085000,Rs566190,Rs280190,Rs586580,Rs155060,Rs389230,Rs353260,Rs017980,Rs106210,Rs207780,Rs224610,Rs269160,Rs231650,Rs194320,Rs384430,Rs043950,Rs269650,Rs015310,XLOC_012238,XLOC_097662,Rs357900,Rs240100,Rs163020,Rs106220,XLO…
GO:0003824	catalytic activity	molecular_function	0.00037133	0.073782	1049	3644	18118	38738	0.0578982	Rs056160,Rs589220,Rs052360,Rs093830,Rs123690,Rs088450,Rs267930,Rs492760,Rs081260,Rs067220,Rs201790,Rs571970,XLOC_023671,Rs039230,Rs268850,Rs021200,Rs377890,Rs310490,Rs528090,Rs004340,Rs281450,Rs458200,Rs088320,Rs101790,Rs494230,Rs500850,Rs232740,Rs385190,Rs334600,Rs132850,Rs571350,XLOC_097662,Rs420430,Rs329280,Rs422140,Rs236550,Rs058580,Rs102380,Rs119520,Rs048440,Rs584710,XLOC_032461,Rs100600,Rs4…
GO:0016798	hydrolase activity, acting on glycosyl bonds	molecular_function	0.00045324	0.086305	70	3644	877	38738	0.0798176	XLOC_071052,Rs134300,Rs088320,Rs102570,XLOC_105168,Rs106220,Rs163020,Rs240100,Rs357900,XLOC_097662,XLOC_012238,Rs015310,Rs269650,XLOC_064500,Rs084730,Rs362990,Rs437540,Rs163980,Rs482050,Rs115610,Rs286340,Rs210160,Rs408860,Rs228200,Rs399560,XLOC_100431,Rs246280,Rs049670,XLOC_023671,Rs268070,Rs177450,XLOC_036002,Rs146840,Rs208360,Rs077020,Rs127720,Rs160480,Rs387200,Rs224050,Rs047720,Rs221180,Rs4869…
GO:0004866	endopeptidase inhibitor activity	molecular_function	0.00054723	0.096186	19	3644	139	38738	0.136691	Rs061380,XLOC_080892,Rs455250,Rs545300,Rs140380,Rs456200,Rs070180,Rs495650,Rs586310,Rs455500,Rs491180,Rs070200,Rs424900,Rs130580,Rs251480,Rs013290,Rs108770,Rs163490,Rs455370
GO:0061135	endopeptidase regulator activity	molecular_function	0.00054723	0.096186	19	3644	139	38738	0.136691	Rs545300,Rs061380,XLOC_080892,Rs455250,Rs455500,Rs586310,Rs070200,Rs491180,Rs140380,Rs495650,Rs070180,Rs456200,Rs163490,Rs108770,Rs013290,Rs455370,Rs424900,Rs130580,Rs251480
GO:0009055	electron carrier activity	molecular_function	0.00065164	0.1103	40	3644	401	38738	0.0997506	Rs045390,Rs218830,Rs312710,Rs151610,Rs377770,Rs611360,Rs485840,Rs366020,Rs437740,Rs071260,Rs505120,Rs377900,Rs065230,Rs401830,Rs559040,XLOC_100089,Rs379510,Rs377850,Rs392190,Rs366040,Rs366160,Rs102380,Rs256580,Rs124480,Rs377780,Rs142350,Rs076440,Rs065310,Rs247220,Rs072600,Rs414100,Rs152290,Rs485810,Rs148950,Rs176870,Rs022310,Rs060480,Rs218800,Rs377890,Rs017810
GO:0043565	sequence-specific DNA binding	molecular_function	0.00068512	0.11182	70	3644	843	38738	0.0830368	Rs591060,Rs193890,Rs312440,Rs356820,Rs452350,Rs282180,Rs580610,Rs353980,Rs113880,Rs273460,Rs553200,Rs553310,Rs500110,Rs526620,Rs214240,Rs360130,Rs403580,Rs236650,Rs154310,Rs204040,Rs273440,Rs135450,Rs448590,Rs249490,Rs103100,Rs071110,Rs605510,Rs398030,Rs364220,Rs520720,Rs407740,Rs192640,Rs394920,Rs043110,Rs163120,Rs046620,Rs587000,Rs398040,Rs376930,Rs211930,Rs452140,Rs076280,Rs106980,Rs124470,Rs4…
GO:0009072	aromatic amino acid family metabolic process	biological_process	0.00082731	0.12351	10	3644	58	38738	0.172414	Rs512260,Rs080070,XLOC_101670,Rs309320,Rs075460,Rs260070,Rs080110,Rs574780,Rs258550,Rs041000
GO:0016872	intramolecular lyase activity	molecular_function	0.00082917	0.12351	7	3644	29	38738	0.241379	Rs260580,Rs505000,Rs260590,Rs401970,Rs533270,Rs436550,Rs067510
GO:0008152	metabolic process	biological_process	0.00088468	0.12351	1156	3644	20028	38738	0.0577192	XLOC_050029,Rs304060,Rs459760,Rs463980,Rs394510,Rs147160,Rs091320,Rs493420,Rs497480,Rs022610,Rs525580,Rs490750,Rs290540,Rs341050,Rs264880,Rs075750,Rs071260,Rs379370,Rs475410,Rs376100,Rs424010,Rs310620,Rs590820,Rs082600,Rs141040,Rs312710,Rs275800,Rs404100,XLOC_024931,Rs229940,Rs210320,Rs026730,Rs101440,Rs476720,Rs265720,Rs259770,Rs040720,Rs399560,Rs287990,XLOC_093749,Rs085020,Rs013430,Rs574930,Rs4…
GO:0006558	L-phenylalanine metabolic process	biological_process	0.00089184	0.12351	5	3644	15	38738	0.333333	Rs258550,Rs574780,Rs080070,Rs080110,Rs512260
GO:1902221	erythrose 4-phosphate/phosphoenolpyruvate family amino acid metabolic process	biological_process	0.00089184	0.12351	5	3644	15	38738	0.333333	Rs512260,Rs080110,Rs080070,Rs574780,Rs258550
GO:0005975	carbohydrate metabolic process	biological_process	0.00092	0.12366	120	3644	1707	38738	0.0702988	Rs461980,Rs005480,Rs286340,XLOC_034862,Rs210160,Rs284940,Rs408860,XLOC_064500,Rs084730,Rs362990,Rs437540,XLOC_065471,Rs168150,Rs098610,Rs290160,Rs163980,Rs482050,Rs067510,Rs177450,Rs233490,XLOC_036002,XLOC_100140,Rs146840,Rs208360,Rs077020,Rs159870,Rs127720,Rs399560,XLOC_100431,Rs436550,Rs369650,Rs246280,XLOC_023671,Rs268070,XLOC_105168,Rs483180,Rs106220,Rs236680,Rs163020,Rs240100,XLOC_066138,XLO…
GO:0030414	peptidase inhibitor activity	molecular_function	0.0012385	0.15722	19	3644	150	38738	0.126667	Rs545300,Rs455250,XLOC_080892,Rs061380,Rs070200,Rs491180,Rs455500,Rs586310,Rs070180,Rs495650,Rs456200,Rs140380,Rs455370,Rs108770,Rs163490,Rs013290,Rs251480,Rs424900,Rs130580
GO:0061134	peptidase regulator activity	molecular_function	0.0012385	0.15722	19	3644	150	38738	0.126667	Rs586310,Rs455500,Rs491180,Rs070200,Rs140380,Rs456200,Rs495650,Rs070180,Rs013290,Rs163490,Rs108770,Rs455370,Rs130580,Rs424900,Rs251480,Rs545300,Rs061380,Rs455250,XLOC_080892
GO:0006355	regulation of transcription, DNA-dependent	biological_process	0.0018411	0.21606	237	3644	3611	38738	0.0656328	Rs152410,Rs009540,Rs448590,Rs162160,Rs249490,Rs103100,Rs071110,Rs156160,Rs050410,Rs290150,Rs535020,Rs605510,Rs398030,Rs364220,Rs520720,Rs211460,Rs499310,Rs585290,Rs045780,Rs544290,Rs043110,Rs054310,Rs228320,Rs142560,Rs404770,Rs046620,Rs333240,XLOC_084067,Rs525610,Rs494200,Rs079150,Rs193890,Rs382710,Rs452350,Rs282180,Rs312440,Rs201360,Rs413750,Rs258840,Rs406170,Rs078380,Rs365220,Rs152650,Rs166440,…
GO:0019219	regulation of nucleobase-containing compound metabolic process	biological_process	0.0018438	0.21606	241	3644	3677	38738	0.0655426	Rs370360,Rs225250,Rs422640,Rs612120,Rs091320,XLOC_097077,Rs500910,Rs304060,XLOC_099052,Rs526780,Rs463980,Rs263240,Rs376100,Rs424010,Rs602370,Rs266190,Rs452140,Rs106980,Rs602280,Rs082600,Rs423980,Rs377770,Rs272450,Rs525580,Rs490750,Rs398040,Rs264880,Rs489020,Rs315450,Rs071260,Rs483180,Rs352440,Rs148950,Rs275460,Rs038330,Rs363190,Rs489050,Rs364290,Rs156210,Rs216570,XLOC_031452,Rs489880,Rs404100,Rs1…
GO:0051171	regulation of nitrogen compound metabolic process	biological_process	0.0018438	0.21606	241	3644	3677	38738	0.0655426	Rs137860,Rs041460,Rs564260,Rs260590,Rs391950,Rs193080,Rs290160,Rs293000,Rs309230,Rs066850,Rs510990,Rs531160,Rs063280,Rs149210,Rs238900,Rs284940,Rs493300,Rs263590,Rs066870,Rs583810,Rs023070,Rs177940,Rs045630,XLOC_102564,Rs565890,Rs486480,Rs251450,XLOC_050086,Rs123470,Rs417680,Rs000700,Rs391230,Rs260700,Rs072390,Rs424890,Rs046210,Rs042390,Rs076280,Rs176740,Rs288330,Rs124470,Rs060190,Rs283100,Rs3969…
GO:0031323	regulation of cellular metabolic process	biological_process	0.0019868	0.21953	259	3644	3987	38738	0.0649611	Rs485190,Rs168620,Rs493120,Rs052560,Rs055920,Rs076280,Rs288330,Rs060190,XLOC_001065,Rs336100,Rs309740,Rs211930,Rs493300,Rs583810,Rs066870,Rs023070,Rs177940,Rs045630,Rs565890,Rs123470,Rs391230,Rs072390,Rs424890,Rs042390,Rs041460,Rs564260,Rs193080,Rs066850,Rs510990,Rs531160,Rs149210,Rs403580,Rs485640,Rs236650,Rs204040,Rs304460,XLOC_103724,Rs092100,Rs365220,Rs406170,Rs258840,Rs193890,Rs525610,Rs4942…
GO:2001141	regulation of RNA biosynthetic process	biological_process	0.0020317	0.21953	237	3644	3618	38738	0.0655058	Rs149210,Rs238900,Rs063280,Rs284940,Rs531160,Rs510990,Rs066850,Rs309230,Rs293000,Rs193080,Rs290160,Rs391950,Rs260590,Rs564260,Rs041460,Rs137860,Rs042390,Rs046210,Rs424890,Rs072390,Rs260700,Rs391230,Rs417680,Rs000700,Rs123470,Rs251450,Rs486480,XLOC_050086,XLOC_102564,Rs565890,Rs177940,Rs023070,Rs045630,Rs583810,Rs066870,Rs263590,Rs493300,Rs611360,Rs376930,Rs211930,Rs309740,Rs587000,Rs336100,Rs4453…
GO:0008535	respiratory chain complex IV assembly	biological_process	0.0020656	0.21953	4	3644	11	38738	0.363636	Rs525580,XLOC_097976,Rs394060,Rs525610
GO:0033617	mitochondrial respiratory chain complex IV assembly	biological_process	0.0020656	0.21953	4	3644	11	38738	0.363636	XLOC_097976,Rs394060,Rs525580,Rs525610
GO:0051252	regulation of RNA metabolic process	biological_process	0.0021375	0.22201	237	3644	3622	38738	0.0654335	Rs499310,Rs045780,Rs544290,Rs585290,Rs142560,Rs054310,Rs043110,Rs228320,Rs333240,XLOC_084067,Rs404770,Rs046620,Rs162160,Rs448590,Rs249490,Rs152410,Rs009540,Rs290150,Rs103100,Rs071110,Rs156160,Rs050410,Rs605510,Rs398030,Rs364220,Rs535020,Rs211460,Rs520720,Rs031280,Rs001060,Rs304460,Rs166440,Rs365040,Rs092100,XLOC_103724,Rs485640,Rs403580,Rs236650,Rs573510,Rs223500,Rs204040,Rs337190,Rs273440,Rs2604…
GO:0004476	mannose-6-phosphate isomerase activity	molecular_function	0.0026035	0.24214	3	3644	6	38738	0.5	Rs219900,Rs290150,Rs290160
GO:0003674	molecular_function	molecular_function	0.0026632	0.24214	1885	3644	33730	38738	0.055885	Rs298200,XLOC_036474,XLOC_100790,Rs078610,Rs429060,Rs334670,Rs489050,Rs584090,Rs380060,Rs417920,Rs431480,Rs099210,XLOC_036002,XLOC_004367,Rs134150,XLOC_020934,Rs124480,XLOC_104113,Rs163980,Rs239330,Rs403170,XLOC_056579,Rs385060,Rs063530,Rs003980,Rs583320,XLOC_037920,Rs408860,Rs059770,Rs528110,Rs015580,XLOC_034862,Rs001270,Rs139320,Rs561190,Rs074680,Rs455370,Rs232700,Rs325410,Rs264240,XLOC_065872,…
GO:0004664	prephenate dehydratase activity	molecular_function	0.0026763	0.24214	4	3644	12	38738	0.333333	Rs258550,Rs574780,Rs080110,Rs080070
GO:0009094	L-phenylalanine biosynthetic process	biological_process	0.0026763	0.24214	4	3644	12	38738	0.333333	Rs080070,Rs080110,Rs574780,Rs258550
GO:1902223	erythrose 4-phosphate/phosphoenolpyruvate family amino acid biosynthetic process	biological_process	0.0026763	0.24214	4	3644	12	38738	0.333333	Rs080110,Rs080070,Rs258550,Rs574780
GO:0042126	nitrate metabolic process	biological_process	0.0027941	0.24214	4	3644	13	38738	0.307692	Rs380180,Rs000460,Rs560610,Rs450390
GO:0042128	nitrate assimilation	biological_process	0.0027941	0.24214	4	3644	13	38738	0.307692	Rs560610,Rs000460,Rs380180,Rs450390
GO:2001057	reactive nitrogen species metabolic process	biological_process	0.0027941	0.24214	4	3644	13	38738	0.307692	Rs450390,Rs380180,Rs000460,Rs560610
GO:0016861	intramolecular oxidoreductase activity, interconverting aldoses and ketoses	molecular_function	0.0028082	0.24214	9	3644	55	38738	0.163636	Rs290160,Rs098610,Rs219900,Rs165670,Rs487190,Rs493420,Rs290150,Rs075460,Rs005480
GO:0016860	intramolecular oxidoreductase activity	molecular_function	0.0029242	0.24747	10	3644	66	38738	0.151515	Rs075460,Rs290150,Rs005480,Rs219900,Rs290160,Rs098610,Rs487190,Rs493420,Rs360380,Rs165670
GO:0044262	cellular carbohydrate metabolic process	biological_process	0.0032091	0.26665	28	3644	304	38738	0.0921053	Rs058600,Rs526780,Rs067510,XLOC_048443,Rs127720,Rs327690,Rs159870,XLOC_097215,Rs436550,XLOC_012013,Rs410810,Rs155060,Rs062950,Rs450300,XLOC_007879,Rs008890,Rs055030,XLOC_066138,Rs240100,Rs396330,Rs144380,Rs284940,XLOC_097991,Rs138380,XLOC_071052,Rs288820,Rs047720,Rs063010
GO:2000112	regulation of cellular macromolecule biosynthetic process	biological_process	0.0035549	0.2901	242	3644	3745	38738	0.0646195	Rs531160,Rs149210,Rs238900,Rs063280,Rs284940,Rs066850,Rs309230,Rs510990,Rs290160,Rs193080,Rs260590,Rs391950,Rs293000,Rs137860,Rs564260,Rs041460,Rs046210,Rs424890,Rs042390,Rs391230,Rs000700,Rs417680,Rs123470,Rs072390,Rs260700,XLOC_102564,Rs565890,Rs251450,Rs486480,XLOC_050086,Rs263590,Rs493300,Rs023070,Rs177940,Rs045630,Rs066870,Rs583810,Rs587000,Rs309740,Rs211930,Rs376930,Rs611360,XLOC_016077,XLO…
GO:0010556	regulation of macromolecule biosynthetic process	biological_process	0.0038384	0.30244	242	3644	3751	38738	0.0645161	Rs404770,Rs046620,Rs333240,XLOC_084067,Rs043110,Rs054310,Rs228320,Rs142560,Rs585290,Rs045780,Rs544290,Rs499310,Rs232150,Rs520720,Rs211460,Rs535020,Rs398030,Rs605510,Rs364220,Rs103100,Rs156160,Rs071110,Rs050410,Rs290150,Rs009540,Rs152410,Rs162160,Rs249490,Rs448590,Rs337190,Rs273440,Rs260420,Rs204040,Rs223500,Rs236650,Rs573510,Rs485640,Rs403580,Rs365040,Rs092100,XLOC_103724,Rs304460,Rs166440,Rs0312…
GO:0031326	regulation of cellular biosynthetic process	biological_process	0.0038384	0.30244	242	3644	3751	38738	0.0645161	Rs268950,Rs151590,Rs026730,Rs425160,Rs426650,Rs403920,Rs377890,XLOC_024931,Rs119610,Rs489880,XLOC_031452,Rs404100,Rs216570,Rs156210,Rs364290,Rs489050,Rs363190,Rs038330,Rs275460,Rs148950,Rs352440,Rs530450,Rs211020,Rs275640,Rs309510,Rs351060,XLOC_056579,Rs557940,Rs230710,XLOC_104113,Rs540880,Rs216130,Rs432680,Rs239330,Rs574930,Rs263240,XLOC_099052,Rs526780,Rs463980,Rs304060,Rs500910,XLOC_097077,Rs0…
GO:0009889	regulation of biosynthetic process	biological_process	0.0042057	0.32577	242	3644	3758	38738	0.064396	Rs093930,Rs490750,Rs264880,Rs398040,Rs489020,Rs525580,Rs483180,Rs186100,Rs071260,Rs315450,Rs602370,Rs376100,Rs424010,Rs272450,Rs377770,Rs106980,Rs266190,Rs452140,Rs423980,Rs082600,Rs304060,Rs500910,Rs263240,Rs526780,XLOC_099052,Rs463980,Rs422640,Rs612120,Rs370360,Rs225250,XLOC_097077,Rs091320,Rs211020,Rs309510,Rs275640,Rs530450,Rs557940,XLOC_056579,Rs239330,Rs574930,Rs540880,Rs230710,Rs216130,Rs4…
GO:0010468	regulation of gene expression	biological_process	0.0044372	0.33705	244	3644	3800	38738	0.0642105	Rs352440,Rs038330,Rs275460,Rs148950,Rs363190,Rs489050,Rs364290,Rs156210,Rs216570,XLOC_031452,Rs489880,Rs404100,Rs119610,XLOC_024931,Rs377890,Rs403920,Rs426650,Rs425160,Rs026730,Rs151590,Rs268950,Rs239330,Rs574930,Rs432680,Rs230710,Rs540880,Rs216130,XLOC_104113,Rs557940,XLOC_056579,Rs351060,Rs309510,Rs275640,Rs211020,Rs530450,Rs370360,Rs225250,Rs422640,Rs612120,Rs091320,XLOC_097077,Rs500910,Rs3040…
GO:0042592	homeostatic process	biological_process	0.0044989	0.33705	44	3644	524	38738	0.0839695	Rs611360,Rs437740,Rs366020,Rs377900,Rs583980,Rs505120,Rs152920,Rs045390,Rs218830,Rs583090,Rs377770,Rs201360,Rs325380,Rs366040,Rs366160,Rs065230,Rs379510,Rs459750,Rs377850,Rs142350,Rs309510,Rs065310,Rs247220,Rs414100,XLOC_095020,Rs018920,Rs152290,Rs557940,Rs102380,Rs377780,Rs140940,Rs063530,Rs377890,Rs157300,Rs336740,Rs017810,Rs232150,Rs108840,Rs331320,Rs392130,Rs025760,Rs022310,Rs218800,Rs518130
GO:0080090	regulation of primary metabolic process	biological_process	0.0049021	0.36133	247	3644	3858	38738	0.0640228	Rs525580,Rs490750,Rs398040,Rs264880,Rs489020,Rs093930,Rs315450,Rs071260,Rs483180,Rs186100,Rs376100,Rs424010,Rs602370,Rs423980,Rs082600,Rs106980,Rs266190,Rs452140,Rs602280,Rs377770,Rs272450,Rs500910,Rs304060,XLOC_099052,Rs526780,Rs463980,Rs263240,Rs225250,Rs370360,Rs612120,Rs422640,Rs091320,XLOC_097077,Rs275640,Rs309510,Rs211020,Rs530450,Rs230710,Rs540880,XLOC_104113,Rs216130,Rs432680,Rs574930,Rs2…
GO:0015893	drug transport	biological_process	0.0052062	0.37176	16	3644	147	38738	0.108844	Rs279500,Rs385260,Rs220830,Rs394300,Rs348890,Rs027160,Rs132610,Rs476000,Rs017710,Rs071160,Rs248760,Rs040560,Rs410210,Rs098990,XLOC_090539,XLOC_103886
GO:0090484	drug transporter activity	molecular_function	0.0052062	0.37176	16	3644	147	38738	0.108844	Rs394300,Rs385260,Rs220830,Rs279500,Rs132610,Rs476000,Rs027160,Rs348890,Rs098990,Rs410210,Rs071160,Rs040560,Rs248760,Rs017710,XLOC_103886,XLOC_090539
GO:0060255	regulation of macromolecule metabolic process	biological_process	0.0054168	0.37969	247	3644	3866	38738	0.0638903	Rs201360,Rs353980,Rs152650,Rs365220,Rs406170,Rs078380,Rs258840,Rs413750,Rs193890,Rs079150,Rs525610,Rs494200,Rs312440,Rs282180,Rs382710,Rs452350,Rs403580,Rs485640,Rs573510,Rs236650,Rs204040,Rs223500,Rs339240,Rs260420,Rs337190,Rs273440,Rs031280,Rs001060,Rs166440,Rs304460,XLOC_103724,Rs365040,Rs092100,Rs364220,Rs605510,Rs398030,Rs535020,Rs211460,Rs520720,Rs162160,Rs249490,Rs448590,Rs009540,Rs152410,…
GO:0097034	mitochondrial respiratory chain complex IV biogenesis	biological_process	0.0054835	0.37969	4	3644	14	38738	0.285714	Rs525580,Rs394060,XLOC_097976,Rs525610
GO:0016762	xyloglucan:xyloglucosyl transferase activity	molecular_function	0.0058992	0.391	9	3644	59	38738	0.152542	XLOC_097991,Rs327690,Rs240100,Rs127720,Rs155060,Rs410810,Rs047720,XLOC_071052,XLOC_097215
GO:0048046	apoplast	cellular_component	0.0058992	0.391	9	3644	59	38738	0.152542	XLOC_097991,Rs327690,Rs240100,Rs127720,Rs155060,Rs410810,Rs047720,XLOC_071052,XLOC_097215
GO:0016853	isomerase activity	molecular_function	0.0059598	0.391	38	3644	451	38738	0.0842572	Rs147160,Rs289140,Rs492750,Rs493420,Rs533270,Rs038410,Rs219900,Rs049740,Rs242190,Rs260070,Rs113880,Rs199290,Rs076610,Rs075460,Rs369650,Rs360380,Rs165670,Rs487190,Rs436550,Rs295580,Rs176720,Rs067510,XLOC_048443,Rs507300,Rs505000,XLOC_100140,Rs568510,Rs290160,Rs098610,Rs288820,Rs260590,Rs139320,Rs401970,Rs005480,XLOC_032461,Rs290150,Rs492760,Rs260580
GO:0042493	response to drug	biological_process	0.005989	0.391	16	3644	149	38738	0.107383	XLOC_090539,XLOC_103886,Rs071160,Rs248760,Rs040560,Rs017710,Rs098990,Rs410210,Rs348890,Rs132610,Rs476000,Rs027160,Rs385260,Rs220830,Rs279500,Rs394300
GO:0009507	chloroplast	cellular_component	0.0063691	0.39575	5	3644	22	38738	0.227273	XLOC_032461,Rs176720,Rs492760,Rs492750,Rs295580
GO:0009536	plastid	cellular_component	0.0063691	0.39575	5	3644	22	38738	0.227273	Rs295580,Rs492750,Rs176720,Rs492760,XLOC_032461
GO:0005984	disaccharide metabolic process	biological_process	0.0064487	0.39575	10	3644	80	38738	0.125	XLOC_012013,Rs055030,XLOC_007879,Rs008890,Rs450300,Rs138380,Rs284940,Rs144380,Rs159870,XLOC_066138
GO:0071944	cell periphery	cellular_component	0.0065581	0.39575	69	3644	937	38738	0.0736393	Rs429060,Rs451430,Rs409820,Rs232530,Rs127720,Rs436010,Rs362990,Rs512400,Rs147720,XLOC_059433,Rs589220,Rs083360,Rs026140,Rs473660,Rs178670,Rs070170,Rs003610,Rs599580,Rs602280,Rs099020,XLOC_071052,XLOC_009420,Rs348890,XLOC_016077,Rs071260,Rs405830,Rs309000,Rs240100,Rs052730,Rs392130,Rs414820,Rs156570,Rs103840,Rs404770,Rs155060,Rs153180,Rs481830,Rs083370,Rs327690,Rs353760,XLOC_089449,Rs223740,XLOC_0…
GO:0006479	protein methylation	biological_process	0.0065815	0.39575	15	3644	138	38738	0.108696	Rs426740,Rs233490,XLOC_100405,Rs075750,Rs487700,Rs576180,Rs462730,Rs239320,Rs484590,XLOC_012238,Rs558940,Rs456400,XLOC_012253,Rs380060,Rs414820
GO:0008213	protein alkylation	biological_process	0.0065815	0.39575	15	3644	138	38738	0.108696	Rs456400,Rs414820,Rs380060,XLOC_012253,XLOC_012238,Rs239320,Rs484590,Rs558940,Rs462730,Rs487700,Rs576180,Rs426740,Rs075750,Rs233490,XLOC_100405
GO:0019222	regulation of metabolic process	biological_process	0.006792	0.40311	263	3644	4161	38738	0.063206	Rs018250,Rs066660,Rs011560,Rs014620,Rs019080,XLOC_091021,XLOC_015193,Rs394920,Rs132990,Rs453850,Rs210400,Rs176930,Rs407740,Rs553200,Rs299420,Rs580610,Rs110790,Rs336130,Rs383200,Rs497140,Rs591060,Rs051580,Rs154310,Rs338770,Rs255590,Rs403430,Rs072040,Rs526620,Rs500110,Rs589220,Rs540880,Rs432680,Rs230710,Rs351060,Rs211020,Rs275640,Rs530450,Rs363190,Rs148950,Rs275460,Rs352440,Rs364290,Rs156210,Rs3778…
GO:0015297	antiporter activity	molecular_function	0.0076854	0.45029	21	3644	229	38738	0.0917031	Rs448720,Rs017710,Rs071160,Rs458500,Rs040560,Rs410210,Rs612120,Rs098990,Rs197530,XLOC_090539,XLOC_103886,Rs279500,Rs385260,Rs220830,Rs281490,Rs394300,Rs136470,Rs331370,Rs027160,Rs132610,Rs476000
GO:0033108	mitochondrial respiratory chain complex assembly	biological_process	0.0078702	0.45528	4	3644	15	38738	0.266667	Rs525610,Rs525580,Rs394060,XLOC_097976
GO:0030312	external encapsulating structure	cellular_component	0.0084994	0.48553	25	3644	272	38738	0.0919118	Rs414820,Rs392130,XLOC_097215,Rs155060,Rs365810,Rs083360,Rs410810,Rs232530,Rs301430,Rs153180,Rs451430,Rs003610,Rs083370,Rs127720,Rs327690,XLOC_059433,XLOC_071052,Rs436010,Rs362990,Rs047720,Rs309000,XLOC_029536,Rs405830,XLOC_097991,Rs240100
GO:0031411	gas vesicle	cellular_component	0.0088322	0.49831	4	3644	15	38738	0.266667	Rs577000,Rs384620,Rs274780,XLOC_082473
GO:0006855	drug transmembrane transport	biological_process	0.009243	0.50489	15	3644	143	38738	0.104895	Rs476000,Rs132610,XLOC_103886,Rs027160,XLOC_090539,Rs098990,Rs410210,Rs394300,Rs248760,Rs220830,Rs040560,Rs385260,Rs071160,Rs279500,Rs017710
GO:0015238	drug transmembrane transporter activity	molecular_function	0.009243	0.50489	15	3644	143	38738	0.104895	Rs027160,Rs476000,Rs132610,XLOC_103886,XLOC_090539,Rs394300,Rs410210,Rs098990,Rs279500,Rs017710,Rs248760,Rs040560,Rs220830,Rs385260,Rs071160
GO:0019725	cellular homeostasis	biological_process	0.0092802	0.50489	33	3644	374	38738	0.0882353	Rs611360,Rs505120,Rs377900,Rs366020,Rs437740,Rs218830,Rs045390,Rs201360,Rs377770,Rs366160,Rs366040,Rs459750,Rs379510,Rs065230,Rs377850,Rs065310,Rs142350,Rs152290,Rs018920,XLOC_095020,Rs247220,Rs414100,Rs377780,Rs102380,Rs557940,Rs140940,Rs157300,Rs377890,Rs017810,Rs108840,Rs218800,Rs022310,Rs392130
GO:0030246	carbohydrate binding	molecular_function	0.009508	0.5112	24	3644	273	38738	0.0879121	Rs268420,Rs043950,Rs098610,Rs615410,Rs589220,Rs038540,Rs480300,Rs008890,Rs408860,Rs479300,Rs282250,Rs246280,Rs215120,XLOC_100431,Rs086020,Rs047150,Rs095400,Rs385990,Rs280190,Rs448800,Rs460950,Rs094710,Rs038550,Rs414070
GO:0015291	secondary active transmembrane transporter activity	molecular_function	0.0096426	0.5124	25	3644	290	38738	0.0862069	Rs136470,Rs230950,Rs331370,Rs027160,Rs476000,Rs132610,Rs279500,Rs418190,Rs385260,Rs220830,Rs188540,Rs394300,Rs281490,Rs197530,XLOC_090539,XLOC_103886,Rs017710,Rs448720,Rs094390,Rs071160,Rs458500,Rs040560,Rs410210,Rs098990,Rs612120
GO:0048037	cofactor binding	molecular_function	0.010044	0.52208	84	3644	1218	38738	0.0689655	XLOC_015420,Rs000460,Rs019750,Rs160900,Rs103180,Rs412760,Rs052730,Rs497480,Rs594660,Rs126140,Rs156310,Rs261460,Rs372840,Rs325410,Rs074390,Rs360160,Rs049700,Rs425910,Rs049680,Rs422140,Rs014270,Rs154640,XLOC_079422,Rs388170,Rs350150,Rs170870,Rs423630,Rs049280,XLOC_007633,Rs093830,Rs019710,Rs513490,XLOC_018083,Rs265720,Rs142590,Rs049670,Rs000450,Rs538170,Rs208900,Rs410850,Rs290970,Rs387160,Rs448210,…
GO:0045454	cell redox homeostasis	biological_process	0.010053	0.52208	26	3644	275	38738	0.0945455	Rs108840,Rs065230,Rs379510,Rs377850,Rs022310,Rs218800,Rs377890,Rs157300,Rs366040,Rs017810,Rs366160,Rs045390,Rs102380,Rs218830,Rs377780,Rs377770,Rs142350,Rs611360,Rs065310,Rs414100,Rs437740,Rs247220,Rs366020,Rs377900,Rs152290,Rs505120
GO:0008150	biological_process	biological_process	0.01031	0.52942	1526	3644	27177	38738	0.0561504	Rs447650,Rs252440,Rs422640,Rs010360,Rs621990,XLOC_097077,Rs402520,Rs423800,Rs071160,Rs077960,Rs251220,XLOC_099418,Rs273590,Rs498610,Rs447270,Rs015310,Rs599580,XLOC_098017,Rs018640,Rs080070,XLOC_099052,Rs197460,Rs379740,Rs266190,Rs160900,Rs386240,Rs093930,Rs423720,Rs252180,Rs089590,Rs315450,Rs418360,Rs068340,Rs516210,Rs148950,Rs425370,Rs450010,Rs119610,XLOC_016260,Rs489880,Rs363300,Rs168150,Rs0003…
GO:0003951	NAD+ kinase activity	molecular_function	0.011102	0.55756	4	3644	18	38738	0.222222	XLOC_030805,XLOC_099864,Rs058620,Rs450010
GO:0006741	NADP biosynthetic process	biological_process	0.011102	0.55756	4	3644	18	38738	0.222222	XLOC_030805,Rs058620,XLOC_099864,Rs450010
GO:0006338	chromatin remodeling	biological_process	0.011253	0.55897	19	3644	190	38738	0.1	XLOC_103646,Rs131050,Rs134150,Rs388430,Rs381970,Rs420430,Rs043940,Rs174890,Rs041020,Rs427120,Rs267930,Rs014890,Rs052230,Rs278740,Rs167940,Rs492030,Rs100960,Rs420010,Rs278690
GO:0046351	disaccharide biosynthetic process	biological_process	0.011773	0.57851	7	3644	50	38738	0.14	Rs450300,XLOC_012013,Rs008890,Rs055030,Rs159870,XLOC_066138,Rs144380
GO:0005618	cell wall	cellular_component	0.012096	0.58808	19	3644	197	38738	0.0964467	Rs405830,XLOC_029536,Rs309000,Rs240100,XLOC_097991,Rs362990,Rs436010,XLOC_071052,XLOC_059433,Rs047720,Rs153180,Rs232530,Rs327690,Rs083370,Rs127720,XLOC_097215,Rs410810,Rs155060,Rs365810
GO:0044255	cellular lipid metabolic process	biological_process	0.012348	0.59401	58	3644	800	38738	0.0725	Rs201790,Rs074130,Rs156010,Rs142590,XLOC_008399,Rs191550,Rs146630,Rs286330,Rs436550,Rs496750,XLOC_012140,Rs021970,Rs099210,Rs208900,Rs499310,Rs067510,Rs235480,Rs163980,Rs275560,Rs004390,XLOC_034091,Rs063010,Rs504730,Rs255530,Rs043000,XLOC_081131,Rs123690,Rs046640,Rs309730,Rs281740,Rs199210,Rs288660,Rs185120,Rs513490,XLOC_065872,Rs424030,Rs261460,Rs500810,Rs154310,Rs101190,Rs254950,Rs394630,Rs4597…
GO:0005992	trehalose biosynthetic process	biological_process	0.013816	0.59957	6	3644	40	38738	0.15	Rs159870,XLOC_066138,Rs144380,XLOC_012013,Rs055030,Rs450300
GO:0015204	urea transmembrane transporter activity	molecular_function	0.013919	0.59957	2	3644	4	38738	0.5	Rs264700,Rs217340
GO:0015840	urea transport	biological_process	0.013919	0.59957	2	3644	4	38738	0.5	Rs217340,Rs264700
GO:0019755	one-carbon compound transport	biological_process	0.013919	0.59957	2	3644	4	38738	0.5	Rs264700,Rs217340
GO:0042887	amide transmembrane transporter activity	molecular_function	0.013919	0.59957	2	3644	4	38738	0.5	Rs217340,Rs264700
GO:0071918	urea transmembrane transport	biological_process	0.013919	0.59957	2	3644	4	38738	0.5	Rs264700,Rs217340
GO:0034593	phosphatidylinositol bisphosphate phosphatase activity	molecular_function	0.014326	0.59957	3	3644	10	38738	0.3	Rs281740,Rs255530,Rs146630
GO:0034596	phosphatidylinositol phosphate 4-phosphatase activity	molecular_function	0.014326	0.59957	3	3644	10	38738	0.3	Rs281740,Rs255530,Rs146630
GO:0034597	phosphatidylinositol-4,5-bisphosphate 4-phosphatase activity	molecular_function	0.014326	0.59957	3	3644	10	38738	0.3	Rs146630,Rs281740,Rs255530
GO:0046839	phospholipid dephosphorylation	biological_process	0.014326	0.59957	3	3644	10	38738	0.3	Rs146630,Rs281740,Rs255530
GO:0046856	phosphatidylinositol dephosphorylation	biological_process	0.014326	0.59957	3	3644	10	38738	0.3	Rs255530,Rs281740,Rs146630
GO:0052866	phosphatidylinositol phosphate phosphatase activity	molecular_function	0.014326	0.59957	3	3644	10	38738	0.3	Rs146630,Rs281740,Rs255530
GO:0019362	pyridine nucleotide metabolic process	biological_process	0.014428	0.59957	7	3644	48	38738	0.145833	XLOC_101478,XLOC_030805,Rs098610,Rs493420,Rs450010,XLOC_099864,Rs058620
GO:0046496	nicotinamide nucleotide metabolic process	biological_process	0.014428	0.59957	7	3644	48	38738	0.145833	Rs098610,XLOC_030805,XLOC_101478,Rs058620,XLOC_099864,Rs450010,Rs493420
GO:0019359	nicotinamide nucleotide biosynthetic process	biological_process	0.014449	0.59957	5	3644	29	38738	0.172414	XLOC_030805,XLOC_101478,Rs058620,XLOC_099864,Rs450010
GO:0001871	pattern binding	molecular_function	0.014769	0.59957	11	3644	101	38738	0.108911	Rs414070,Rs448800,Rs094710,Rs008890,Rs589220,Rs615410,Rs047150,Rs086020,Rs268420,Rs246280,Rs282250
GO:0030247	polysaccharide binding	molecular_function	0.014769	0.59957	11	3644	101	38738	0.108911	Rs414070,Rs008890,Rs094710,Rs448800,Rs615410,Rs589220,Rs246280,Rs282250,Rs268420,Rs047150,Rs086020
GO:0006739	NADP metabolic process	biological_process	0.014903	0.59957	6	3644	37	38738	0.162162	XLOC_030805,Rs098610,Rs450010,Rs493420,XLOC_099864,Rs058620
GO:0016835	carbon-oxygen lyase activity	molecular_function	0.014956	0.59957	22	3644	257	38738	0.0856031	Rs324830,Rs260070,Rs427280,XLOC_089449,XLOC_090798,XLOC_020934,Rs574780,Rs071070,Rs352770,Rs571350,Rs198430,XLOC_104253,Rs328700,Rs076790,XLOC_079636,Rs080110,Rs498950,Rs258550,Rs080070,Rs505380,Rs320140,Rs176690
GO:0042578	phosphoric ester hydrolase activity	molecular_function	0.016657	0.66192	31	3644	387	38738	0.0801034	Rs255530,Rs458210,Rs458200,Rs202180,Rs143960,Rs190110,Rs455930,Rs425060,Rs119520,Rs431500,Rs281740,Rs290290,Rs274310,Rs266330,Rs008890,Rs197910,Rs078600,Rs069320,Rs548530,Rs585980,Rs327900,XLOC_036474,XLOC_100307,Rs146630,Rs287990,Rs571990,Rs457930,Rs608170,XLOC_042267,Rs136600,Rs338660
GO:0016791	phosphatase activity	molecular_function	0.016947	0.66393	24	3644	280	38738	0.0857143	XLOC_036474,Rs327900,Rs457930,Rs571990,Rs287990,Rs146630,Rs338660,XLOC_042267,Rs608170,Rs143960,Rs202180,Rs255530,Rs455930,Rs281740,Rs425060,Rs119520,Rs585980,Rs548530,Rs008890,Rs078600,Rs069320,Rs266330,Rs274310,Rs290290
GO:0016702	oxidoreductase activity, acting on single donors with incorporation of molecular oxygen, incorporation of two atoms of oxygen	molecular_function	0.016998	0.66393	9	3644	71	38738	0.126761	Rs005480,Rs512260,Rs379370,Rs488680,Rs069590,Rs412870,Rs384040,Rs069810,XLOC_067001
GO:0019363	pyridine nucleotide biosynthetic process	biological_process	0.017165	0.66478	5	3644	30	38738	0.166667	Rs450010,Rs058620,XLOC_099864,XLOC_101478,XLOC_030805
GO:0051499	D-aminoacyl-tRNA deacylase activity	molecular_function	0.017808	0.6839	2	3644	4	38738	0.5	Rs177680,Rs318650
GO:0016568	chromatin modification	biological_process	0.018011	0.68592	24	3644	277	38738	0.0866426	Rs018920,Rs052230,Rs427120,Rs267930,Rs014890,Rs075750,Rs201360,Rs140940,Rs420010,Rs100960,Rs278690,Rs278740,Rs167940,Rs492030,Rs134150,Rs320140,XLOC_103646,Rs131050,Rs041020,Rs381970,Rs388430,Rs420430,Rs043940,Rs174890
GO:0015276	ligand-gated ion channel activity	molecular_function	0.020111	0.75246	15	3644	155	38738	0.0967742	Rs201360,Rs602070,Rs140940,Rs248760,XLOC_082473,Rs153480,Rs459750,Rs557940,Rs570330,Rs018920,Rs576800,XLOC_095020,Rs017810,Rs254630,Rs045780
GO:0022834	ligand-gated channel activity	molecular_function	0.020111	0.75246	15	3644	155	38738	0.0967742	Rs045780,Rs018920,Rs576800,Rs017810,XLOC_095020,Rs254630,Rs153480,Rs459750,Rs570330,Rs557940,Rs201360,Rs602070,Rs140940,XLOC_082473,Rs248760
GO:0008037	cell recognition	biological_process	0.020346	0.75246	9	3644	74	38738	0.121622	XLOC_016077,XLOC_100140,XLOC_045687,Rs379950,Rs602280,XLOC_056291,Rs379890,Rs156570,XLOC_091021
GO:0009073	aromatic amino acid family biosynthetic process	biological_process	0.020417	0.75246	6	3644	41	38738	0.146341	Rs041000,Rs258550,Rs574780,XLOC_101670,Rs080070,Rs080110
GO:0005991	trehalose metabolic process	biological_process	0.021339	0.78016	6	3644	44	38738	0.136364	Rs450300,Rs055030,XLOC_012013,Rs144380,XLOC_066138,Rs159870
GO:0046486	glycerolipid metabolic process	biological_process	0.024116	0.8747	22	3644	264	38738	0.0833333	Rs156010,Rs191550,XLOC_008399,Rs146630,Rs286330,Rs154310,Rs496750,Rs254950,Rs099210,Rs499310,Rs004390,Rs275560,XLOC_034091,Rs504730,Rs255530,Rs043000,XLOC_081131,Rs123690,Rs165930,Rs281740,Rs199210,Rs210380
GO:0006120	mitochondrial electron transport, NADH to ubiquinone	biological_process	0.024498	0.88154	4	3644	21	38738	0.190476	Rs179770,Rs216000,Rs425910,Rs417920
GO:0006351	transcription, DNA-dependent	biological_process	0.025399	0.90682	264	3644	4302	38738	0.0613668	Rs091320,XLOC_050029,Rs304060,Rs502940,Rs463980,Rs424010,Rs376100,Rs082600,Rs423980,Rs377770,Rs525580,Rs490750,Rs290540,Rs264880,Rs071260,Rs038330,Rs489050,Rs216570,XLOC_031452,Rs404100,XLOC_024931,Rs268950,Rs026730,Rs151590,Rs216130,XLOC_104113,Rs239330,Rs574930,XLOC_056579,Rs557940,Rs140940,Rs164810,Rs135450,Rs448720,Rs254950,Rs214240,Rs060280,XLOC_063102,Rs360130,Rs553310,Rs273460,Rs336630,Rs1…
GO:0016209	antioxidant activity	molecular_function	0.025854	0.9159	26	3644	306	38738	0.0849673	Rs079080,Rs377770,XLOC_037920,Rs377780,Rs102380,Rs377900,Rs119700,Rs019180,Rs112410,Rs112710,Rs384620,XLOC_063970,Rs377850,Rs402520,Rs091500,Rs434680,Rs408310,Rs408330,Rs287670,Rs017810,Rs188720,Rs465080,Rs157300,Rs309320,Rs154980,Rs377890
GO:0065008	regulation of biological quality	biological_process	0.027229	0.93565	75	3644	1093	38738	0.0686185	Rs282180,Rs377900,Rs505120,Rs152920,Rs437740,Rs564990,Rs366020,Rs258840,Rs387160,XLOC_065974,Rs201360,Rs155110,Rs366160,Rs199170,Rs379510,Rs026720,Rs154310,Rs377850,Rs142350,Rs018920,XLOC_095020,XLOC_007879,Rs102380,Rs522990,Rs336740,Rs028840,Rs232150,Rs017810,Rs046620,Rs103840,Rs218800,Rs392130,Rs611360,Rs126140,Rs583980,Rs186100,Rs218830,Rs032540,Rs045390,Rs377770,Rs015770,Rs583090,Rs325380,Rs4…
GO:0006629	lipid metabolic process	biological_process	0.027425	0.93565	89	3644	1352	38738	0.0658284	Rs226960,Rs467380,Rs021970,Rs099210,Rs208900,Rs067510,Rs201790,Rs142590,Rs191550,Rs146630,Rs286330,Rs436550,XLOC_012140,Rs346190,Rs281740,Rs513490,Rs170870,Rs163980,Rs004390,XLOC_079422,Rs388170,Rs275560,Rs154640,Rs282230,Rs190110,Rs123690,XLOC_081131,Rs423630,Rs459760,Rs014270,Rs526780,Rs347890,Rs422140,Rs093300,Rs065380,Rs261460,XLOC_065872,Rs424030,Rs060930,Rs500810,Rs142280,XLOC_019409,Rs0113…
GO:0006733	oxidoreduction coenzyme metabolic process	biological_process	0.02825	0.93565	8	3644	67	38738	0.119403	Rs049670,Rs450010,Rs493420,XLOC_030805,Rs098610,XLOC_101478,XLOC_099864,Rs058620
GO:0009311	oligosaccharide metabolic process	biological_process	0.028281	0.93565	13	3644	139	38738	0.0935252	Rs450300,Rs008890,XLOC_007879,Rs055030,Rs159870,XLOC_020259,XLOC_066138,Rs144380,Rs284940,Rs233490,Rs138380,XLOC_012013,Rs239320
GO:0042221	response to chemical stimulus	biological_process	0.02855	0.93565	47	3644	633	38738	0.0742496	Rs098990,Rs535190,Rs392130,Rs377890,Rs413700,Rs422430,Rs336740,XLOC_090539,Rs411720,Rs490810,Rs138400,Rs476000,Rs132610,Rs027160,Rs156720,Rs358970,Rs403190,Rs141310,Rs108630,Rs209290,Rs410210,Rs071160,Rs248760,Rs040560,Rs017710,Rs055050,Rs077960,XLOC_103886,Rs007710,Rs296690,Rs290970,Rs590820,Rs394300,Rs100590,Rs312710,Rs385260,Rs377770,Rs455330,Rs220830,Rs279500,Rs209360,Rs255280,Rs225730,Rs0110…
GO:0071941	nitrogen cycle metabolic process	biological_process	0.029188	0.93565	5	3644	35	38738	0.142857	Rs450390,Rs095450,Rs000460,Rs560610,Rs380180
GO:0009095	aromatic amino acid family biosynthetic process, prephenate pathway	biological_process	0.029586	0.93565	4	3644	22	38738	0.181818	Rs080110,Rs080070,Rs574780,Rs258550
GO:0032774	RNA biosynthetic process	biological_process	0.029656	0.93565	266	3644	4355	38738	0.0610792	Rs365010,Rs239800,Rs375400,Rs219900,Rs181080,Rs518140,Rs445370,XLOC_016077,Rs376930,Rs611360,Rs587000,Rs124470,Rs176740,Rs396920,Rs283100,Rs260700,Rs417680,Rs000700,Rs046210,Rs263590,XLOC_050086,Rs486480,Rs251450,XLOC_102564,Rs309230,Rs571300,Rs063280,Rs238900,Rs284940,Rs147720,Rs137860,Rs293000,Rs290160,Rs260590,Rs391950,Rs026110,Rs166440,Rs031280,Rs001060,Rs365040,Rs573510,Rs507960,Rs260420,Rs3…
GO:0004392	heme oxygenase (decyclizing) activity	molecular_function	0.029829	0.93565	2	3644	5	38738	0.4	Rs498010,Rs498030
GO:0006788	heme oxidation	biological_process	0.029829	0.93565	2	3644	5	38738	0.4	Rs498030,Rs498010
GO:0005861	troponin complex	cellular_component	0.030109	0.93565	2	3644	5	38738	0.4	Rs547100,Rs547090
GO:0005865	striated muscle thin filament	cellular_component	0.030109	0.93565	2	3644	5	38738	0.4	Rs547090,Rs547100
GO:0030016	myofibril	cellular_component	0.030109	0.93565	2	3644	5	38738	0.4	Rs547090,Rs547100
GO:0030017	sarcomere	cellular_component	0.030109	0.93565	2	3644	5	38738	0.4	Rs547090,Rs547100
GO:0036379	myofilament	cellular_component	0.030109	0.93565	2	3644	5	38738	0.4	Rs547100,Rs547090
GO:0043292	contractile fiber	cellular_component	0.030109	0.93565	2	3644	5	38738	0.4	Rs547090,Rs547100
GO:0044449	contractile fiber part	cellular_component	0.030109	0.93565	2	3644	5	38738	0.4	Rs547090,Rs547100
GO:0032880	regulation of protein localization	biological_process	0.030506	0.93565	4	3644	23	38738	0.173913	XLOC_065974,Rs423720,Rs047180,Rs258840
GO:0051223	regulation of protein transport	biological_process	0.030506	0.93565	4	3644	23	38738	0.173913	XLOC_065974,Rs423720,Rs258840,Rs047180
GO:0070201	regulation of establishment of protein localization	biological_process	0.030506	0.93565	4	3644	23	38738	0.173913	XLOC_065974,Rs423720,Rs047180,Rs258840
GO:0005788	endoplasmic reticulum lumen	cellular_component	0.031618	0.94734	2	3644	6	38738	0.333333	Rs102380,Rs017810
GO:0042611	MHC protein complex	cellular_component	0.031765	0.94734	3	3644	13	38738	0.230769	Rs473660,Rs481830,Rs427990
GO:0042613	MHC class II protein complex	cellular_component	0.031765	0.94734	3	3644	13	38738	0.230769	Rs473660,Rs481830,Rs427990
GO:0046849	bone remodeling	biological_process	0.031923	0.94734	2	3644	6	38738	0.333333	Rs186230,Rs138380
GO:0048771	tissue remodeling	biological_process	0.031923	0.94734	2	3644	6	38738	0.333333	Rs138380,Rs186230
GO:0004725	protein tyrosine phosphatase activity	molecular_function	0.032653	0.96273	7	3644	60	38738	0.116667	Rs287990,Rs571990,Rs290290,Rs266330,Rs338660,XLOC_042267,XLOC_036474
GO:0046488	phosphatidylinositol metabolic process	biological_process	0.034532	1	19	3644	228	38738	0.0833333	Rs004390,XLOC_034091,Rs275560,Rs255530,Rs504730,Rs043000,XLOC_081131,Rs165930,Rs281740,Rs199210,Rs210380,Rs156010,XLOC_008399,Rs146630,Rs286330,Rs154310,Rs496750,Rs254950,Rs499310
GO:0006839	mitochondrial transport	biological_process	0.035841	1	7	3644	55	38738	0.127273	Rs372630,Rs064150,Rs316460,Rs485630,Rs478030,Rs026410,Rs072990
GO:0004869	cysteine-type endopeptidase inhibitor activity	molecular_function	0.036328	1	7	3644	52	38738	0.134615	Rs061380,Rs140380,Rs130580,XLOC_080892,Rs495650,Rs163490,Rs545300
GO:0004674	protein serine/threonine kinase activity	molecular_function	0.036655	1	22	3644	277	38738	0.0794224	Rs414070,Rs563190,Rs391230,Rs448800,Rs420130,XLOC_091021,Rs561150,XLOC_024539,XLOC_056291,Rs441120,Rs047150,XLOC_045687,XLOC_100940,Rs391320,Rs346460,XLOC_016077,XLOC_093749,Rs026110,Rs088320,Rs589220,Rs367140,XLOC_086323
GO:0043436	oxoacid metabolic process	biological_process	0.037606	1	78	3644	1186	38738	0.0657673	Rs151610,Rs369000,Rs288330,Rs260070,Rs000460,Rs041000,Rs285110,Rs550560,Rs089590,XLOC_105494,Rs163020,Rs497480,Rs309740,Rs146850,Rs011320,Rs024360,Rs325410,Rs500810,XLOC_056840,XLOC_065872,Rs080070,Rs422140,XLOC_099052,Rs018640,Rs065380,Rs554940,Rs417250,Rs049280,XLOC_096721,Rs568510,Rs214710,Rs350150,Rs163980,Rs380180,Rs020990,XLOC_018083,Rs450390,XLOC_012140,Rs201790,Rs309320,Rs021970,Rs094720,…
GO:0016701	oxidoreductase activity, acting on single donors with incorporation of molecular oxygen	molecular_function	0.037653	1	11	3644	108	38738	0.101852	Rs412870,Rs069590,Rs058600,XLOC_099052,Rs488680,Rs005480,Rs512260,Rs379370,XLOC_067001,Rs384040,Rs069810
GO:0009856	pollination	biological_process	0.038178	1	8	3644	70	38738	0.114286	Rs379890,XLOC_091021,Rs156570,XLOC_045687,Rs602280,Rs379950,XLOC_056291,XLOC_016077
GO:0009875	pollen-pistil interaction	biological_process	0.038178	1	8	3644	70	38738	0.114286	XLOC_045687,Rs379950,Rs602280,XLOC_056291,Rs379890,XLOC_091021,Rs156570,XLOC_016077
GO:0048544	recognition of pollen	biological_process	0.038178	1	8	3644	70	38738	0.114286	XLOC_045687,Rs379950,Rs602280,XLOC_056291,Rs379890,XLOC_091021,Rs156570,XLOC_016077
GO:0008023	transcription elongation factor complex	cellular_component	0.038457	1	6	3644	46	38738	0.130435	Rs049230,Rs147820,Rs140940,Rs049260,Rs201360,Rs018920
GO:0005242	inward rectifier potassium channel activity	molecular_function	0.03927	1	3	3644	14	38738	0.214286	Rs153480,XLOC_082473,Rs602070
GO:0043414	macromolecule methylation	biological_process	0.039602	1	20	3644	246	38738	0.0813008	Rs233490,Rs462730,Rs236550,Rs576180,Rs558940,XLOC_012238,Rs380060,Rs414820,Rs075750,XLOC_100405,XLOC_020259,Rs426740,Rs487700,Rs157270,Rs239320,Rs484590,Rs518820,XLOC_012253,Rs456400,Rs159900
GO:0071310	cellular response to organic substance	biological_process	0.039833	1	6	3644	44	38738	0.136364	Rs141310,Rs377890,Rs100590,Rs007710,Rs377770,Rs312710
GO:0019042	viral latency	biological_process	0.040063	1	3	3644	14	38738	0.214286	Rs201440,Rs264700,Rs376930
GO:0004435	phosphatidylinositol phospholipase C activity	molecular_function	0.040248	1	4	3644	26	38738	0.153846	XLOC_100307,Rs458200,Rs458210,Rs136600
GO:0070887	cellular response to chemical stimulus	biological_process	0.042147	1	8	3644	70	38738	0.114286	Rs007710,Rs255280,Rs377890,Rs377770,Rs312710,Rs100590,Rs108630,Rs141310
GO:0006082	organic acid metabolic process	biological_process	0.042322	1	78	3644	1193	38738	0.0653814	Rs068800,Rs215550,XLOC_053092,Rs066060,Rs399730,Rs290970,Rs448210,Rs014360,Rs505120,Rs197910,Rs075460,Rs288670,Rs151630,Rs080110,Rs325560,Rs560610,Rs548370,Rs258550,Rs540140,Rs394630,Rs574780,Rs597220,Rs214630,Rs411960,XLOC_101670,Rs288660,Rs055030,Rs309730,Rs325440,Rs072280,Rs074130,Rs034540,XLOC_023509,Rs512260,Rs288560,Rs047510,Rs260070,Rs151610,Rs288330,Rs369000,Rs041000,Rs000460,Rs285110,Rs5…
GO:0003707	steroid hormone receptor activity	molecular_function	0.043388	1	6	3644	47	38738	0.12766	Rs377890,Rs045780,Rs100590,Rs403430,Rs377770,Rs228320
GO:0006325	chromatin organization	biological_process	0.044288	1	27	3644	348	38738	0.0775862	Rs140940,Rs100960,Rs420010,Rs278690,Rs201360,Rs492030,Rs278740,Rs167940,Rs233530,Rs052230,Rs018920,Rs075750,Rs014890,Rs267930,Rs427120,Rs233540,Rs236650,Rs041020,Rs174890,Rs043940,Rs420430,Rs381970,Rs388430,Rs320140,Rs134150,Rs131050,XLOC_103646
GO:0004650	polygalacturonase activity	molecular_function	0.04465	1	10	3644	102	38738	0.0980392	Rs399560,Rs384430,Rs362990,Rs194320,Rs286340,Rs224610,Rs177450,Rs210160,Rs207780,Rs208360
GO:0005213	structural constituent of chorion	molecular_function	0.045432	1	4	3644	24	38738	0.166667	Rs083360,Rs414820,Rs451430,Rs301430
GO:0007292	female gamete generation	biological_process	0.045432	1	4	3644	24	38738	0.166667	Rs451430,Rs301430,Rs414820,Rs083360
GO:0007304	chorion-containing eggshell formation	biological_process	0.045432	1	4	3644	24	38738	0.166667	Rs083360,Rs414820,Rs451430,Rs301430
GO:0030703	eggshell formation	biological_process	0.045432	1	4	3644	24	38738	0.166667	Rs083360,Rs451430,Rs301430,Rs414820
GO:0030707	ovarian follicle cell development	biological_process	0.045432	1	4	3644	24	38738	0.166667	Rs083360,Rs414820,Rs301430,Rs451430
GO:0048477	oogenesis	biological_process	0.045432	1	4	3644	24	38738	0.166667	Rs083360,Rs301430,Rs451430,Rs414820
GO:0008830	dTDP-4-dehydrorhamnose 3,5-epimerase activity	molecular_function	0.046158	1	1	3644	1	38738	1	Rs199290
GO:0006541	glutamine metabolic process	biological_process	0.046525	1	8	3644	76	38738	0.105263	Rs094720,Rs047510,Rs417250,XLOC_105494,Rs020990,Rs568510,Rs215550,Rs024360
GO:0016311	dephosphorylation	biological_process	0.046533	1	9	3644	91	38738	0.0989011	Rs146630,Rs287990,XLOC_036474,Rs255530,Rs266330,Rs290290,XLOC_042267,Rs338660,Rs281740
GO:0036126	sperm flagellum	cellular_component	0.046552	1	1	3644	1	38738	1	Rs448800
GO:0097228	sperm principal piece	cellular_component	0.046552	1	1	3644	1	38738	1	Rs448800
GO:0006650	glycerophospholipid metabolic process	biological_process	0.047964	1	19	3644	237	38738	0.0801688	Rs255530,Rs504730,XLOC_034091,Rs004390,Rs275560,XLOC_081131,Rs043000,Rs281740,Rs165930,Rs210380,Rs199210,XLOC_008399,Rs156010,Rs496750,Rs254950,Rs154310,Rs286330,Rs146630,Rs499310
GO:0005496	steroid binding	molecular_function	0.048087	1	6	3644	48	38738	0.125	Rs403430,Rs045780,Rs100590,Rs377890,Rs228320,Rs377770
GO:0004721	phosphoprotein phosphatase activity	molecular_function	0.04831	1	8	3644	79	38738	0.101266	XLOC_042267,Rs338660,Rs266330,Rs290290,XLOC_036474,Rs327900,Rs571990,Rs287990
GO:0004970	ionotropic glutamate receptor activity	molecular_function	0.049505	1	6	3644	52	38738	0.115385	Rs570330,Rs045780,Rs254630,Rs248760,Rs576800,Rs017810
GO:0008066	glutamate receptor activity	molecular_function	0.049505	1	6	3644	52	38738	0.115385	Rs576800,Rs017810,Rs248760,Rs254630,Rs570330,Rs045780
GO:0015079	potassium ion transmembrane transporter activity	molecular_function	0.049725	1	13	3644	145	38738	0.0896552	Rs583820,Rs397830,Rs589220,Rs156570,Rs173760,Rs153480,Rs424040,XLOC_082473,Rs602070,Rs602280,XLOC_016260,Rs007710,Rs269180
GO:0048646	anatomical structure formation involved in morphogenesis	biological_process	0.050839	1	6	3644	48	38738	0.125	Rs083360,Rs557940,Rs414820,Rs362990,Rs451430,Rs301430
GO:0031160	spore wall	cellular_component	0.051995	1	1	3644	1	38738	1	Rs362990
GO:0043462	regulation of ATPase activity	biological_process	0.052008	1	3	3644	15	38738	0.2	Rs602280,Rs156570,Rs589220
GO:0009690	cytokinin metabolic process	biological_process	0.053938	1	3	3644	17	38738	0.176471	Rs387160,Rs155110,Rs126140
GO:0019139	cytokinin dehydrogenase activity	molecular_function	0.053938	1	3	3644	17	38738	0.176471	Rs155110,Rs387160,Rs126140
GO:0034754	cellular hormone metabolic process	biological_process	0.053938	1	3	3644	17	38738	0.176471	Rs387160,Rs155110,Rs126140
GO:0006119	oxidative phosphorylation	biological_process	0.054386	1	7	3644	63	38738	0.111111	Rs425910,XLOC_037920,Rs216000,Rs179770,Rs417920,Rs061380,Rs454840
GO:0042773	ATP synthesis coupled electron transport	biological_process	0.054386	1	7	3644	63	38738	0.111111	Rs425910,XLOC_037920,Rs179770,Rs216000,Rs417920,Rs061380,Rs454840
GO:0009755	hormone-mediated signaling pathway	biological_process	0.05469	1	4	3644	26	38738	0.153846	Rs377890,Rs007710,Rs100590,Rs377770
GO:0032870	cellular response to hormone stimulus	biological_process	0.05469	1	4	3644	26	38738	0.153846	Rs377890,Rs100590,Rs007710,Rs377770
GO:0071495	cellular response to endogenous stimulus	biological_process	0.05469	1	4	3644	26	38738	0.153846	Rs377770,Rs377890,Rs007710,Rs100590
GO:0032065	cortical protein anchoring	biological_process	0.055805	1	2	3644	9	38738	0.222222	XLOC_065974,Rs258840
GO:0051220	cytoplasmic sequestering of protein	biological_process	0.055805	1	2	3644	9	38738	0.222222	XLOC_065974,Rs258840
GO:0051224	negative regulation of protein transport	biological_process	0.055805	1	2	3644	9	38738	0.222222	Rs258840,XLOC_065974
GO:0030284	estrogen receptor activity	molecular_function	0.055854	1	3	3644	16	38738	0.1875	Rs100590,Rs377890,Rs377770
GO:0009297	pilus assembly	biological_process	0.056168	1	2	3644	7	38738	0.285714	Rs097500,Rs525130
GO:0043711	pilus organization	biological_process	0.056168	1	2	3644	7	38738	0.285714	Rs097500,Rs525130
GO:0006878	cellular copper ion homeostasis	biological_process	0.057857	1	1	3644	1	38738	1	Rs392130
GO:0005310	dicarboxylic acid transmembrane transporter activity	molecular_function	0.057879	1	3	3644	16	38738	0.1875	Rs099020,Rs230950,Rs094390
GO:0009312	oligosaccharide biosynthetic process	biological_process	0.058894	1	10	3644	109	38738	0.0917431	XLOC_012013,Rs239320,Rs450300,Rs055030,Rs008890,XLOC_020259,XLOC_066138,Rs159870,Rs144380,Rs233490
GO:0005249	voltage-gated potassium channel activity	molecular_function	0.06087	1	6	3644	51	38738	0.117647	Rs583820,Rs424040,Rs007710,Rs153480,XLOC_082473,Rs602070
GO:0050660	flavin adenine dinucleotide binding	molecular_function	0.060954	1	23	3644	312	38738	0.0737179	Rs160900,Rs052710,Rs239320,Rs448210,Rs410850,Rs387160,Rs410680,Rs126140,Rs513490,Rs185120,Rs372920,Rs052730,Rs357470,Rs360160,Rs425910,Rs372840,Rs261460,Rs142590,Rs052700,Rs208900,Rs168380,Rs155110,Rs135270
GO:0006020	inositol metabolic process	biological_process	0.061149	1	3	3644	17	38738	0.176471	Rs058600,Rs067510,Rs436550
GO:0010817	regulation of hormone levels	biological_process	0.062399	1	3	3644	18	38738	0.166667	Rs126140,Rs387160,Rs155110
GO:0042445	hormone metabolic process	biological_process	0.062399	1	3	3644	18	38738	0.166667	Rs126140,Rs387160,Rs155110
GO:0006004	fucose metabolic process	biological_process	0.062452	1	2	3644	8	38738	0.25	Rs165670,Rs487190
GO:0008736	L-fucose isomerase activity	molecular_function	0.062452	1	2	3644	8	38738	0.25	Rs165670,Rs487190
GO:0006926	virus-infected cell apoptotic process	biological_process	0.062959	1	1	3644	1	38738	1	Rs522990
GO:0012502	induction of programmed cell death	biological_process	0.062959	1	1	3644	1	38738	1	Rs522990
GO:0019051	induction by virus of host apoptotic process	biological_process	0.062959	1	1	3644	1	38738	1	Rs522990
GO:0031343	positive regulation of cell killing	biological_process	0.062959	1	1	3644	1	38738	1	Rs522990
GO:0043902	positive regulation of multi-organism process	biological_process	0.062959	1	1	3644	1	38738	1	Rs522990
GO:0044533	positive regulation of apoptotic process in other organism	biological_process	0.062959	1	1	3644	1	38738	1	Rs522990
GO:0051709	regulation of killing of cells of other organism	biological_process	0.062959	1	1	3644	1	38738	1	Rs522990
GO:0051712	positive regulation of killing of cells of other organism	biological_process	0.062959	1	1	3644	1	38738	1	Rs522990
GO:0052042	positive regulation by symbiont of host programmed cell death	biological_process	0.062959	1	1	3644	1	38738	1	Rs522990
GO:0052151	positive regulation by symbiont of host apoptotic process	biological_process	0.062959	1	1	3644	1	38738	1	Rs522990
GO:0052330	positive regulation by organism of programmed cell death in other organism involved in symbiotic interaction	biological_process	0.062959	1	1	3644	1	38738	1	Rs522990
GO:0052501	positive regulation by organism of apoptotic process in other organism involved in symbiotic interaction	biological_process	0.062959	1	1	3644	1	38738	1	Rs522990
GO:0060139	positive regulation of apoptotic process by virus	biological_process	0.062959	1	1	3644	1	38738	1	Rs522990
GO:0097285	cell-type specific apoptotic process	biological_process	0.062959	1	1	3644	1	38738	1	Rs522990
GO:0019752	carboxylic acid metabolic process	biological_process	0.064321	1	75	3644	1169	38738	0.0641574	XLOC_012140,Rs201790,Rs309320,Rs094720,Rs021970,Rs568510,Rs214710,Rs049280,XLOC_096721,Rs163980,Rs350150,Rs020990,XLOC_018083,Rs024360,Rs325410,XLOC_065872,XLOC_056840,Rs500810,Rs018640,Rs080070,XLOC_099052,Rs422140,Rs065380,Rs417250,Rs554940,Rs260070,Rs369000,Rs151610,Rs288330,Rs041000,Rs000460,Rs285110,Rs550560,Rs089590,XLOC_105494,Rs011320,Rs146850,Rs497480,Rs163020,Rs309740,Rs072280,Rs074130,…
GO:0000217	DNA secondary structure binding	molecular_function	0.064334	1	1	3644	1	38738	1	Rs113950
GO:0000400	four-way junction DNA binding	molecular_function	0.064334	1	1	3644	1	38738	1	Rs113950
GO:0005742	mitochondrial outer membrane translocase complex	cellular_component	0.06466	1	7	3644	64	38738	0.109375	Rs064150,Rs372630,Rs316460,Rs270170,Rs485630,Rs026410,Rs301390
GO:0001881	receptor recycling	biological_process	0.064762	1	1	3644	1	38738	1	Rs229900
GO:0030258	lipid modification	biological_process	0.066959	1	8	3644	80	38738	0.1	Rs281740,Rs499310,Rs255530,Rs500810,Rs275560,Rs197460,XLOC_081131,Rs146630
GO:0044706	multi-multicellular organism process	biological_process	0.067942	1	8	3644	79	38738	0.101266	Rs379890,XLOC_091021,Rs156570,XLOC_045687,XLOC_056291,Rs602280,Rs379950,XLOC_016077
GO:0000778	condensed nuclear chromosome kinetochore	cellular_component	0.068908	1	12	3644	140	38738	0.0857143	Rs298200,Rs008860,XLOC_067001,Rs046620,Rs183310,Rs555860,Rs154310,Rs477270,Rs426650,Rs563190,Rs269180,Rs552510
GO:0000780	condensed nuclear chromosome, centromeric region	cellular_component	0.068908	1	12	3644	140	38738	0.0857143	XLOC_067001,Rs008860,Rs046620,Rs298200,Rs555860,Rs154310,Rs183310,Rs269180,Rs552510,Rs477270,Rs426650,Rs563190
GO:0000942	condensed nuclear chromosome outer kinetochore	cellular_component	0.068908	1	12	3644	140	38738	0.0857143	Rs426650,Rs563190,Rs477270,Rs552510,Rs269180,Rs298200,Rs046620,Rs008860,XLOC_067001,Rs183310,Rs154310,Rs555860
GO:0042729	DASH complex	cellular_component	0.068908	1	12	3644	140	38738	0.0857143	Rs426650,Rs563190,Rs477270,Rs552510,Rs269180,Rs183310,Rs555860,Rs154310,Rs298200,Rs046620,XLOC_067001,Rs008860
GO:0016829	lyase activity	molecular_function	0.071015	1	49	3644	739	38738	0.0663058	XLOC_089449,Rs049280,Rs350150,XLOC_090798,XLOC_020934,XLOC_101478,Rs550270,Rs574780,Rs597220,Rs071070,XLOC_018083,Rs352770,Rs325440,XLOC_104253,Rs019710,Rs076790,Rs201790,Rs498950,Rs071150,XLOC_023509,Rs320140,Rs363300,Rs176690,XLOC_100140,Rs324830,Rs260070,Rs427280,XLOC_053092,Rs019750,Rs000460,Rs399730,Rs022820,Rs351030,Rs230430,Rs571350,Rs198430,Rs497480,Rs328700,XLOC_079636,Rs080110,Rs063430,…
GO:0051213	dioxygenase activity	molecular_function	0.07172	1	10	3644	108	38738	0.0925926	XLOC_067001,Rs492460,Rs384040,Rs069810,Rs412870,Rs069590,Rs488680,Rs005480,Rs512260,Rs379370
GO:0008137	NADH dehydrogenase (ubiquinone) activity	molecular_function	0.072123	1	7	3644	66	38738	0.106061	XLOC_024417,XLOC_037920,Rs425910,Rs216000,Rs179770,Rs348890,Rs417920
GO:0050136	NADH dehydrogenase (quinone) activity	molecular_function	0.072123	1	7	3644	66	38738	0.106061	Rs417920,Rs348890,Rs179770,Rs216000,XLOC_037920,Rs425910,XLOC_024417
GO:0046912	transferase activity, transferring acyl groups, acyl groups converted into alkyl on transfer	molecular_function	0.07222	1	4	3644	31	38738	0.129032	Rs263630,Rs531160,Rs101190,Rs216890
GO:0005929	cilium	cellular_component	0.073701	1	11	3644	118	38738	0.0932203	Rs282180,Rs394920,Rs093930,Rs375400,Rs587000,Rs448800,Rs066850,Rs244280,Rs239730,Rs154310,Rs525300
GO:0031514	motile cilium	cellular_component	0.073701	1	11	3644	118	38738	0.0932203	Rs154310,Rs525300,Rs239730,Rs448800,Rs244280,Rs066850,Rs394920,Rs093930,Rs282180,Rs587000,Rs375400
GO:0072524	pyridine-containing compound metabolic process	biological_process	0.074298	1	7	3644	67	38738	0.104478	Rs058620,XLOC_099864,Rs450010,Rs493420,Rs098610,XLOC_030805,XLOC_101478
GO:1901682	sulfur compound transmembrane transporter activity	molecular_function	0.074408	1	4	3644	34	38738	0.117647	Rs142630,Rs348890,Rs340590,Rs067500
GO:0032507	maintenance of protein location in cell	biological_process	0.074597	1	13	3644	158	38738	0.0822785	Rs477270,Rs426650,Rs552510,Rs298200,XLOC_073140,Rs008860,XLOC_067001,Rs046620,Rs258840,XLOC_065974,Rs555860,Rs015770,Rs154310
GO:0045185	maintenance of protein location	biological_process	0.074597	1	13	3644	158	38738	0.0822785	Rs552510,Rs426650,Rs477270,Rs015770,Rs555860,Rs154310,XLOC_065974,Rs258840,Rs046620,Rs008860,XLOC_067001,XLOC_073140,Rs298200
GO:0051235	maintenance of location	biological_process	0.074597	1	13	3644	158	38738	0.0822785	Rs426650,Rs477270,Rs552510,XLOC_065974,Rs015770,Rs555860,Rs154310,XLOC_073140,Rs298200,Rs046620,Rs258840,Rs008860,XLOC_067001
GO:0051651	maintenance of location in cell	biological_process	0.074597	1	13	3644	158	38738	0.0822785	Rs477270,Rs426650,Rs552510,Rs298200,XLOC_073140,Rs008860,XLOC_067001,Rs258840,Rs046620,XLOC_065974,Rs015770,Rs555860,Rs154310
GO:0008556	potassium-transporting ATPase activity	molecular_function	0.076718	1	3	3644	18	38738	0.166667	Rs156570,Rs589220,Rs602280
GO:0006979	response to oxidative stress	biological_process	0.076852	1	17	3644	206	38738	0.0825243	Rs408310,Rs408330,Rs108630,Rs434680,Rs402520,Rs091500,XLOC_063970,Rs422430,Rs154980,Rs309320,Rs188720,Rs411720,XLOC_037920,Rs112710,Rs112410,Rs019180,Rs119700
GO:0031412	gas vesicle organization	biological_process	0.077308	1	4	3644	29	38738	0.137931	Rs384620,Rs577000,XLOC_082473,Rs274780
GO:0034637	cellular carbohydrate biosynthetic process	biological_process	0.077689	1	15	3644	192	38738	0.078125	Rs288820,Rs063010,Rs436550,XLOC_012013,Rs396330,XLOC_048443,Rs159870,XLOC_066138,Rs144380,Rs062950,Rs450300,Rs526780,Rs067510,Rs055030,Rs008890
GO:0000103	sulfate assimilation	biological_process	0.078131	1	6	3644	59	38738	0.101695	Rs502060,Rs149130,Rs274720,Rs483180,Rs040870,Rs420450
GO:0004020	adenylylsulfate kinase activity	molecular_function	0.078131	1	6	3644	59	38738	0.101695	Rs502060,Rs149130,Rs040870,Rs274720,Rs483180,Rs420450
GO:0001664	G-protein coupled receptor binding	molecular_function	0.078402	1	4	3644	31	38738	0.129032	XLOC_050783,Rs404950,Rs068740,Rs000140
GO:0015298	solute:cation antiporter activity	molecular_function	0.079029	1	7	3644	78	38738	0.0897436	Rs448720,Rs136470,Rs197530,Rs458500,Rs331370,Rs281490,Rs612120
GO:0015299	solute:hydrogen antiporter activity	molecular_function	0.079029	1	7	3644	78	38738	0.0897436	Rs612120,Rs281490,Rs331370,Rs458500,Rs197530,Rs448720,Rs136470
GO:0000287	magnesium ion binding	molecular_function	0.079224	1	18	3644	238	38738	0.0756303	Rs498950,Rs074390,Rs135010,Rs113950,Rs404950,Rs327900,XLOC_079636,Rs328700,Rs076790,Rs176690,Rs505380,Rs320140,XLOC_090798,XLOC_020934,Rs427280,XLOC_089449,Rs324830,Rs461980
GO:0005544	calcium-dependent phospholipid binding	molecular_function	0.080465	1	3	3644	19	38738	0.157895	Rs119320,Rs119330,Rs271840
GO:0004819	glutamine-tRNA ligase activity	molecular_function	0.080741	1	1	3644	2	38738	0.5	Rs288560
GO:0006425	glutaminyl-tRNA aminoacylation	biological_process	0.080741	1	1	3644	2	38738	0.5	Rs288560
GO:0015179	L-amino acid transmembrane transporter activity	molecular_function	0.081901	1	2	3644	9	38738	0.222222	Rs134150,Rs230950
GO:0072348	sulfur compound transport	biological_process	0.082146	1	4	3644	35	38738	0.114286	Rs142630,Rs067500,Rs348890,Rs340590
GO:0044441	cilium part	cellular_component	0.084372	1	1	3644	2	38738	0.5	Rs448800
GO:0044264	cellular polysaccharide metabolic process	biological_process	0.085303	1	15	3644	189	38738	0.0793651	Rs526780,Rs062950,Rs240100,XLOC_048443,Rs127720,Rs396330,Rs327690,XLOC_097991,XLOC_097215,XLOC_071052,Rs047720,Rs288820,Rs410810,Rs155060,Rs063010
GO:0005230	extracellular ligand-gated ion channel activity	molecular_function	0.085417	1	6	3644	59	38738	0.101695	Rs017810,Rs576800,Rs254630,Rs248760,Rs570330,Rs045780
GO:0032259	methylation	biological_process	0.085728	1	21	3644	287	38738	0.0731707	Rs239320,Rs484590,Rs157270,Rs456400,Rs159900,XLOC_012253,Rs518820,XLOC_020259,Rs258050,Rs426740,Rs075750,XLOC_100405,Rs487700,XLOC_012238,Rs558940,Rs414820,Rs380060,Rs233490,Rs462730,Rs236550,Rs576180
GO:0006631	fatty acid metabolic process	biological_process	0.085789	1	20	3644	264	38738	0.0757576	XLOC_012140,Rs074130,Rs201790,Rs500810,XLOC_065872,Rs422140,Rs065380,Rs394630,Rs021970,Rs163980,Rs448210,Rs014360,Rs197910,Rs089590,Rs288660,Rs309740,Rs163020,Rs309730,Rs011320,Rs288670
GO:0065007	biological regulation	biological_process	0.085822	1	416	3644	7172	38738	0.0580033	Rs382710,Rs452350,Rs168320,Rs525610,Rs494200,Rs437740,Rs152920,Rs377900,Rs193890,Rs258840,Rs365220,Rs406170,Rs486990,XLOC_030805,XLOC_065974,Rs092100,XLOC_103724,Rs007710,Rs495460,Rs304460,Rs204040,Rs379510,Rs236650,Rs403580,Rs485640,Rs142350,Rs050410,Rs346460,Rs290150,Rs152410,Rs018920,Rs249490,Rs162160,Rs448590,Rs458210,Rs023730,Rs398030,Rs605510,Rs364220,Rs522990,Rs585290,Rs045780,Rs181010,Rs5…
GO:0006644	phospholipid metabolic process	biological_process	0.087819	1	22	3644	303	38738	0.0726073	XLOC_081131,Rs043000,Rs255530,Rs504730,Rs275560,Rs004390,XLOC_034091,Rs210380,Rs199210,Rs281740,Rs165930,Rs254950,Rs496750,Rs154310,Rs436550,Rs286330,Rs146630,XLOC_008399,Rs156010,Rs067510,Rs499310,Rs459760
GO:0015370	solute:sodium symporter activity	molecular_function	0.088471	1	3	3644	20	38738	0.15	Rs188540,Rs094390,Rs230950
GO:0009372	quorum sensing	biological_process	0.088827	1	4	3644	31	38738	0.129032	Rs309510,Rs232150,Rs063530,Rs152920
GO:0048872	homeostasis of number of cells	biological_process	0.088827	1	4	3644	31	38738	0.129032	Rs063530,Rs152920,Rs232150,Rs309510
GO:0048874	homeostasis of number of cells in a free-living population	biological_process	0.088827	1	4	3644	31	38738	0.129032	Rs309510,Rs063530,Rs152920,Rs232150
GO:0033743	peptide-methionine (R)-S-oxide reductase activity	molecular_function	0.089822	1	3	3644	19	38738	0.157895	Rs328900,XLOC_070493,XLOC_093344
GO:0030493	bacteriochlorophyll metabolic process	biological_process	0.090545	1	2	3644	10	38738	0.2	Rs130720,Rs228320
GO:0030494	bacteriochlorophyll biosynthetic process	biological_process	0.090545	1	2	3644	10	38738	0.2	Rs228320,Rs130720
GO:0006568	tryptophan metabolic process	biological_process	0.090702	1	2	3644	10	38738	0.2	Rs075460,Rs260070
GO:0006586	indolalkylamine metabolic process	biological_process	0.090702	1	2	3644	10	38738	0.2	Rs260070,Rs075460
GO:0042430	indole-containing compound metabolic process	biological_process	0.090702	1	2	3644	10	38738	0.2	Rs260070,Rs075460
GO:0008138	protein tyrosine/serine/threonine phosphatase activity	molecular_function	0.091169	1	5	3644	47	38738	0.106383	Rs290290,Rs266330,Rs287990,XLOC_042267,XLOC_036474
GO:0002143	tRNA wobble position uridine thiolation	biological_process	0.09189	1	1	3644	2	38738	0.5	Rs003870
GO:0005157	macrophage colony-stimulating factor receptor binding	molecular_function	0.093842	1	2	3644	10	38738	0.2	XLOC_103084,Rs037800
GO:0008918	lipopolysaccharide 3-alpha-galactosyltransferase activity	molecular_function	0.095463	1	2	3644	9	38738	0.222222	Rs063010,Rs526780
GO:0035250	UDP-galactosyltransferase activity	molecular_function	0.095463	1	2	3644	9	38738	0.222222	Rs063010,Rs526780
GO:0015662	ATPase activity, coupled to transmembrane movement of ions, phosphorylative mechanism	molecular_function	0.095628	1	3	3644	20	38738	0.15	Rs602280,Rs589220,Rs156570
GO:0004629	phospholipase C activity	molecular_function	0.096432	1	4	3644	33	38738	0.121212	Rs458210,Rs136600,Rs458200,XLOC_100307
GO:0033993	response to lipid	biological_process	0.097208	1	3	3644	20	38738	0.15	Rs100590,Rs377890,Rs377770
GO:0043401	steroid hormone mediated signaling pathway	biological_process	0.097208	1	3	3644	20	38738	0.15	Rs100590,Rs377890,Rs377770
GO:0048545	response to steroid hormone stimulus	biological_process	0.097208	1	3	3644	20	38738	0.15	Rs100590,Rs377890,Rs377770
GO:0071383	cellular response to steroid hormone stimulus	biological_process	0.097208	1	3	3644	20	38738	0.15	Rs377770,Rs100590,Rs377890
GO:0071396	cellular response to lipid	biological_process	0.097208	1	3	3644	20	38738	0.15	Rs377890,Rs100590,Rs377770
GO:0071407	cellular response to organic cyclic compound	biological_process	0.097208	1	3	3644	20	38738	0.15	Rs377890,Rs100590,Rs377770
GO:0016831	carboxy-lyase activity	molecular_function	0.097614	1	15	3644	190	38738	0.0789474	Rs325440,Rs497480,Rs459760,XLOC_100140,Rs277870,XLOC_023509,Rs351030,Rs149020,Rs230430,Rs325410,XLOC_101478,Rs548370,Rs597220,Rs399730,Rs049280
GO:0020012	evasion or tolerance of host immune response	biological_process	0.097644	1	2	3644	10	38738	0.2	Rs336740,Rs002610
GO:0030683	evasion or tolerance by virus of host immune response	biological_process	0.097644	1	2	3644	10	38738	0.2	Rs002610,Rs336740
GO:0051805	evasion or tolerance of immune response of other organism involved in symbiotic interaction	biological_process	0.097644	1	2	3644	10	38738	0.2	Rs336740,Rs002610
GO:0052564	response to immune response of other organism involved in symbiotic interaction	biological_process	0.097644	1	2	3644	10	38738	0.2	Rs002610,Rs336740
GO:0052572	response to host immune response	biological_process	0.097644	1	2	3644	10	38738	0.2	Rs002610,Rs336740
GO:0022804	active transmembrane transporter activity	molecular_function	0.098057	1	37	3644	564	38738	0.0656028	Rs156570,Rs098990,XLOC_004367,XLOC_090539,Rs310490,Rs589220,Rs188540,Rs027160,Rs331370,Rs412140,Rs476000,Rs132610,Rs162400,Rs410210,Rs612120,Rs094390,Rs017710,Rs448720,Rs040560,Rs071160,Rs458500,XLOC_026191,XLOC_103886,XLOC_079014,Rs197530,Rs406730,Rs394300,Rs281490,Rs004340,Rs602280,Rs279500,Rs418190,Rs220830,Rs385260,Rs230950,Rs136470,Rs485000
GO:0034654	nucleobase-containing compound biosynthetic process	biological_process	0.099652	1	278	3644	4723	38738	0.0588609	Rs214240,Rs060280,XLOC_063102,Rs360130,Rs553310,Rs135450,Rs448720,Rs254950,Rs201480,Rs273460,Rs336630,Rs100590,Rs357100,Rs311090,Rs304450,Rs337150,Rs113880,XLOC_047347,XLOC_099864,Rs017650,Rs192640,Rs512260,Rs545060,Rs156010,Rs163120,Rs215120,Rs313410,Rs309730,Rs055030,Rs008240,Rs288700,Rs490810,XLOC_041486,XLOC_050029,Rs304060,Rs502940,Rs463980,Rs091320,Rs525580,Rs022610,Rs264880,Rs290540,Rs4907…
GO:0006626	protein targeting to mitochondrion	biological_process	0.1007	1	5	3644	44	38738	0.113636	Rs372630,Rs316460,Rs064150,Rs485630,Rs026410
GO:0016051	carbohydrate biosynthetic process	biological_process	0.10101	1	21	3644	294	38738	0.0714286	Rs436550,XLOC_012013,Rs067510,Rs149020,Rs526780,Rs233490,XLOC_048443,Rs159870,Rs143960,Rs063010,Rs239320,Rs288820,Rs055030,Rs008890,Rs005480,Rs450300,Rs062950,Rs144380,XLOC_020259,Rs396330,XLOC_066138
GO:0051049	regulation of transport	biological_process	0.10104	1	5	3644	47	38738	0.106383	XLOC_065974,Rs047180,Rs258840,Rs423720,Rs229870
GO:0008998	ribonucleoside-triphosphate reductase activity	molecular_function	0.10149	1	1	3644	2	38738	0.5	Rs415610
GO:0042710	biofilm formation	biological_process	0.10191	1	4	3644	34	38738	0.117647	Rs017010,Rs232150,Rs309510,Rs255280
GO:0016746	transferase activity, transferring acyl groups	molecular_function	0.10248	1	45	3644	679	38738	0.0662739	Rs194120,Rs585290,Rs099210,Rs336740,Rs047510,Rs128550,Rs216890,Rs191550,Rs154080,Rs500210,Rs074130,Rs426990,Rs528110,Rs531160,Rs350660,Rs279780,XLOC_095020,Rs424920,Rs106380,Rs263630,Rs104010,Rs123690,Rs251870,Rs351070,Rs015080,Rs198040,Rs490040,Rs490010,Rs065380,Rs540140,XLOC_065872,Rs196170,Rs278070,Rs196330,Rs248760,Rs101190,Rs389900,Rs293040,Rs165930,Rs210380,Rs194050,Rs014360,Rs593190,Rs1941…
GO:0008440	inositol-1,4,5-trisphosphate 3-kinase activity	molecular_function	0.10467	1	2	3644	10	38738	0.2	Rs525380,Rs232740
GO:0005576	extracellular region	cellular_component	0.10514	1	106	3644	1713	38738	0.0618797	Rs475410,XLOC_067694,Rs376930,Rs146850,Rs310500,Rs022610,Rs240100,Rs013000,Rs583770,XLOC_071052,Rs088320,Rs032540,Rs201800,Rs002610,Rs510080,Rs473660,Rs599580,XLOC_018933,Rs224120,Rs194210,Rs077960,XLOC_028048,Rs083360,Rs504240,Rs485190,Rs149970,XLOC_010448,Rs052760,Rs063280,Rs571300,Rs408860,Rs008860,Rs557940,Rs094410,Rs212680,Rs451430,XLOC_100140,Rs404100,Rs127720,Rs022310,Rs612180,Rs246280,Rs0…
GO:0008146	sulfotransferase activity	molecular_function	0.10543	1	7	3644	67	38738	0.104478	Rs538460,Rs217120,Rs100600,Rs156990,Rs401290,Rs100590,Rs074960
GO:0004022	alcohol dehydrogenase (NAD) activity	molecular_function	0.10553	1	1	3644	2	38738	0.5	Rs315450
GO:0015945	methanol metabolic process	biological_process	0.10553	1	1	3644	2	38738	0.5	Rs315450
GO:0015946	methanol oxidation	biological_process	0.10553	1	1	3644	2	38738	0.5	Rs315450
GO:0034308	primary alcohol metabolic process	biological_process	0.10553	1	1	3644	2	38738	0.5	Rs315450
GO:0072686	mitotic spindle	cellular_component	0.10559	1	9	3644	103	38738	0.0873786	Rs154310,Rs183310,Rs046620,Rs298200,Rs269180,Rs552510,Rs477270,Rs426650,Rs563190
GO:0006813	potassium ion transport	biological_process	0.10613	1	16	3644	214	38738	0.0747664	Rs163980,XLOC_082473,Rs602070,Rs163020,Rs052730,Rs472430,Rs269180,Rs513490,Rs142590,Rs397830,Rs583820,Rs424040,Rs153480,Rs101190,XLOC_016260,Rs428030
GO:0004425	indole-3-glycerol-phosphate synthase activity	molecular_function	0.10617	1	2	3644	10	38738	0.2	Rs277870,XLOC_101478
GO:0000070	mitotic sister chromatid segregation	biological_process	0.1086	1	2	3644	11	38738	0.181818	XLOC_095020,Rs276120
GO:0000796	condensin complex	cellular_component	0.1086	1	2	3644	11	38738	0.181818	Rs276120,XLOC_095020
GO:0000819	sister chromatid segregation	biological_process	0.1086	1	2	3644	11	38738	0.181818	Rs276120,XLOC_095020
GO:0007076	mitotic chromosome condensation	biological_process	0.1086	1	2	3644	11	38738	0.181818	XLOC_095020,Rs276120
GO:0008942	nitrite reductase [NAD(P)H] activity	molecular_function	0.10921	1	1	3644	2	38738	0.5	Rs000460
GO:0046857	oxidoreductase activity, acting on other nitrogenous compounds as donors, with NAD or NADP as acceptor	molecular_function	0.10921	1	1	3644	2	38738	0.5	Rs000460
GO:0008009	chemokine activity	molecular_function	0.10935	1	3	3644	22	38738	0.136364	Rs068740,XLOC_050783,Rs404950
GO:0042379	chemokine receptor binding	molecular_function	0.10935	1	3	3644	22	38738	0.136364	Rs068740,XLOC_050783,Rs404950
GO:0004352	glutamate dehydrogenase (NAD+) activity	molecular_function	0.10958	1	1	3644	2	38738	0.5	Rs290970
GO:0006103	2-oxoglutarate metabolic process	biological_process	0.10958	1	1	3644	2	38738	0.5	Rs290970
GO:0016639	oxidoreductase activity, acting on the CH-NH2 group of donors, NAD or NADP as acceptor	molecular_function	0.10958	1	1	3644	2	38738	0.5	Rs290970
GO:0019551	glutamate catabolic process to 2-oxoglutarate	biological_process	0.10958	1	1	3644	2	38738	0.5	Rs290970
GO:0006633	fatty acid biosynthetic process	biological_process	0.11	1	11	3644	131	38738	0.0839695	XLOC_065872,Rs074130,Rs201790,Rs288660,Rs089590,Rs197910,Rs065380,Rs014360,Rs288670,Rs011320,Rs394630
GO:0007155	cell adhesion	biological_process	0.11025	1	20	3644	271	38738	0.0738007	Rs273460,Rs557940,Rs008860,Rs201360,Rs353980,Rs420010,Rs229870,Rs312440,Rs282180,Rs398040,XLOC_007879,Rs252440,Rs148940,Rs468030,Rs483190,Rs047630,XLOC_016260,Rs432910,Rs375320,Rs428430
GO:0030150	protein import into mitochondrial matrix	biological_process	0.11044	1	3	3644	21	38738	0.142857	Rs064150,Rs372630,Rs026410
GO:0016765	transferase activity, transferring alkyl or aryl (other than methyl) groups	molecular_function	0.11082	1	13	3644	163	38738	0.0797546	Rs072280,Rs260070,Rs060190,Rs075780,Rs041000,Rs136640,Rs290390,Rs310620,Rs424030,XLOC_099052,XLOC_101670,Rs096880,Rs554940
GO:0042302	structural constituent of cuticle	molecular_function	0.11158	1	3	3644	24	38738	0.125	Rs003250,Rs205040,Rs400500
GO:0000375	RNA splicing, via transesterification reactions	biological_process	0.11205	1	16	3644	207	38738	0.0772947	Rs207500,Rs018920,Rs377770,Rs535020,Rs564260,Rs058580,Rs033420,Rs451430,Rs021970,Rs431480,Rs377890,Rs330020,Rs092100,Rs196130,Rs254950,Rs147820
GO:0001934	positive regulation of protein phosphorylation	biological_process	0.1127	1	2	3644	11	38738	0.181818	XLOC_103084,Rs037800
GO:0042327	positive regulation of phosphorylation	biological_process	0.1127	1	2	3644	11	38738	0.181818	Rs037800,XLOC_103084
GO:0006470	protein dephosphorylation	biological_process	0.11384	1	6	3644	65	38738	0.0923077	Rs338660,XLOC_042267,XLOC_036474,Rs287990,Rs290290,Rs266330
GO:0004499	N,N-dimethylaniline monooxygenase activity	molecular_function	0.11467	1	5	3644	49	38738	0.102041	Rs425910,Rs185120,Rs360160,Rs513490,Rs410680
GO:0022843	voltage-gated cation channel activity	molecular_function	0.11475	1	7	3644	74	38738	0.0945946	Rs602070,XLOC_082473,Rs153480,Rs007710,Rs424040,Rs583820,Rs353760
GO:0001907	killing by symbiont of host cells	biological_process	0.11587	1	2	3644	11	38738	0.181818	Rs612180,Rs522990
GO:0044004	disruption by symbiont of host cell	biological_process	0.11587	1	2	3644	11	38738	0.181818	Rs612180,Rs522990
GO:0072525	pyridine-containing compound biosynthetic process	biological_process	0.11845	1	5	3644	49	38738	0.102041	Rs058620,XLOC_099864,Rs450010,XLOC_030805,XLOC_101478
GO:0005267	potassium channel activity	molecular_function	0.11846	1	8	3644	89	38738	0.0898876	Rs583820,Rs173760,Rs424040,Rs153480,XLOC_082473,Rs602070,Rs007710,Rs269180
GO:0001503	ossification	biological_process	0.11885	1	4	3644	34	38738	0.117647	Rs201360,Rs432910,Rs276120,Rs557940
GO:0022836	gated channel activity	molecular_function	0.12091	1	20	3644	279	38738	0.0716846	Rs570330,Rs557940,Rs201360,Rs602070,Rs140940,XLOC_082473,Rs018920,Rs576800,XLOC_095020,Rs269180,Rs254630,Rs459750,Rs153480,Rs424040,Rs583820,Rs248760,Rs045780,Rs007710,Rs353760,Rs017810
GO:0022839	ion gated channel activity	molecular_function	0.12091	1	20	3644	279	38738	0.0716846	Rs353760,Rs007710,Rs045780,Rs017810,Rs583820,Rs424040,Rs153480,Rs459750,Rs248760,Rs254630,XLOC_095020,Rs576800,Rs269180,Rs018920,Rs557940,Rs570330,XLOC_082473,Rs140940,Rs602070,Rs201360
GO:0005886	plasma membrane	cellular_component	0.12279	1	34	3644	507	38738	0.0670611	Rs429060,Rs404770,Rs156570,Rs481830,Rs409820,Rs353760,Rs147720,Rs512400,Rs589220,XLOC_095020,Rs223740,Rs515840,Rs005520,Rs248760,Rs047660,Rs401830,Rs448800,Rs052130,Rs026140,Rs473660,Rs178670,Rs599580,Rs059900,Rs099020,Rs602280,Rs340900,Rs427990,Rs495760,Rs348890,XLOC_016077,Rs156080,Rs480830,Rs396330,Rs052730
GO:0017148	negative regulation of translation	biological_process	0.12346	1	2	3644	11	38738	0.181818	Rs232150,Rs309510
GO:0004820	glycine-tRNA ligase activity	molecular_function	0.12461	1	2	3644	11	38738	0.181818	Rs214630,Rs214710
GO:0006426	glycyl-tRNA aminoacylation	biological_process	0.12461	1	2	3644	11	38738	0.181818	Rs214630,Rs214710
GO:0008608	attachment of spindle microtubules to kinetochore	biological_process	0.1252	1	9	3644	110	38738	0.0818182	XLOC_067001,Rs008860,Rs046620,Rs298200,Rs555860,Rs154310,Rs552510,Rs477270,Rs426650
GO:0050794	regulation of cellular process	biological_process	0.12663	1	377	3644	6529	38738	0.0577424	Rs154310,Rs051580,Rs526620,Rs500110,Rs366160,XLOC_006145,Rs255590,Rs338770,Rs072040,Rs403430,Rs336130,Rs580610,Rs414160,Rs110790,Rs383200,Rs299420,Rs553200,Rs591060,Rs497140,Rs017980,Rs034540,Rs103840,Rs353310,XLOC_091021,Rs176930,Rs407740,XLOC_015193,Rs394920,Rs210400,Rs453850,Rs132990,Rs066660,Rs269610,Rs102380,Rs314740,Rs018250,Rs285690,Rs274780,Rs019080,Rs011560,Rs014620,Rs515840,XLOC_097077,…
GO:0044703	multi-organism reproductive process	biological_process	0.12782	1	8	3644	92	38738	0.0869565	XLOC_045687,XLOC_056291,Rs379950,Rs602280,Rs379890,Rs156570,XLOC_091021,XLOC_016077
GO:0022414	reproductive process	biological_process	0.12866	1	17	3644	229	38738	0.0742358	Rs379890,Rs602280,Rs379950,Rs211930,XLOC_016077,Rs083360,XLOC_091021,Rs156570,Rs414820,XLOC_045687,XLOC_056291,XLOC_100140,Rs164550,Rs275800,Rs301430,Rs451430,Rs567730
GO:0008168	methyltransferase activity	molecular_function	0.12869	1	51	3644	811	38738	0.0628853	Rs330670,Rs239320,Rs288330,Rs258050,Rs075750,Rs063260,Rs385190,Rs487700,XLOC_012238,Rs189780,Rs141310,Rs584190,Rs414140,Rs013940,Rs325560,Rs011800,XLOC_098017,Rs236550,Rs462730,Rs576180,Rs058580,Rs484590,Rs388500,Rs154640,Rs157270,Rs093830,Rs456400,XLOC_012253,Rs391140,XLOC_020259,Rs094760,Rs356900,Rs426740,XLOC_100405,Rs281630,Rs081820,Rs014200,Rs571970,Rs558940,Rs492460,Rs199400,Rs221600,Rs1270…
GO:0070585	protein localization to mitochondrion	biological_process	0.13018	1	5	3644	48	38738	0.104167	Rs485630,Rs026410,Rs372630,Rs316460,Rs064150
GO:0072655	establishment of protein localization to mitochondrion	biological_process	0.13018	1	5	3644	48	38738	0.104167	Rs026410,Rs485630,Rs064150,Rs372630,Rs316460
GO:0004601	peroxidase activity	molecular_function	0.13024	1	15	3644	195	38738	0.0769231	Rs408330,Rs408310,Rs434680,Rs091500,XLOC_037920,Rs402520,Rs079080,XLOC_063970,Rs112710,Rs309320,Rs154980,Rs112410,Rs019180,Rs119700,Rs188720
GO:0016684	oxidoreductase activity, acting on peroxide as acceptor	molecular_function	0.13024	1	15	3644	195	38738	0.0769231	Rs079080,XLOC_063970,XLOC_037920,Rs091500,Rs402520,Rs434680,Rs408330,Rs408310,Rs019180,Rs119700,Rs188720,Rs154980,Rs309320,Rs112410,Rs112710
GO:0005985	sucrose metabolic process	biological_process	0.1304	1	4	3644	39	38738	0.102564	Rs008890,XLOC_007879,Rs284940,Rs138380
GO:0044454	nuclear chromosome part	cellular_component	0.13049	1	16	3644	219	38738	0.0730594	Rs154310,Rs233540,Rs046620,Rs298200,Rs563190,Rs426650,Rs477270,Rs302010,Rs422430,Rs583090,Rs555860,Rs183310,XLOC_067001,Rs008860,Rs552510,Rs269180
GO:0004074	biliverdin reductase activity	molecular_function	0.13071	1	1	3644	3	38738	0.333333	Rs566190
GO:0042167	heme catabolic process	biological_process	0.13071	1	1	3644	3	38738	0.333333	Rs566190
GO:0046677	response to antibiotic	biological_process	0.13148	1	4	3644	36	38738	0.111111	Rs209290,Rs290970,Rs296690,Rs209360
GO:0004334	fumarylacetoacetase activity	molecular_function	0.133	1	1	3644	3	38738	0.333333	Rs309320
GO:0016822	hydrolase activity, acting on acid carbon-carbon bonds	molecular_function	0.133	1	1	3644	3	38738	0.333333	Rs309320
GO:0016823	hydrolase activity, acting on acid carbon-carbon bonds, in ketonic substances	molecular_function	0.133	1	1	3644	3	38738	0.333333	Rs309320
GO:0008653	lipopolysaccharide metabolic process	biological_process	0.13314	1	2	3644	11	38738	0.181818	Rs526780,Rs063010
GO:0009103	lipopolysaccharide biosynthetic process	biological_process	0.13314	1	2	3644	11	38738	0.181818	Rs063010,Rs526780
GO:0008610	lipid biosynthetic process	biological_process	0.13402	1	45	3644	702	38738	0.0641026	Rs046640,XLOC_020259,Rs185120,Rs288660,Rs513490,Rs170870,XLOC_079422,Rs388170,Rs063010,Rs154640,Rs123690,Rs423630,Rs099210,Rs208900,Rs067510,Rs128550,Rs235480,Rs201790,Rs074130,Rs156010,Rs142590,XLOC_008399,Rs014140,Rs191550,Rs436550,Rs011320,Rs288670,Rs103180,Rs014360,Rs089590,Rs586720,Rs197910,Rs394630,Rs459760,Rs526780,Rs014270,Rs347890,Rs065380,Rs403680,Rs424030,XLOC_065872,Rs261460,Rs154310,…
GO:0032787	monocarboxylic acid metabolic process	biological_process	0.1343	1	22	3644	313	38738	0.0702875	Rs163980,Rs448210,Rs285110,Rs014360,Rs197910,Rs089590,Rs288660,Rs309730,Rs309740,Rs163020,Rs011320,Rs288670,XLOC_012140,Rs072280,Rs201790,Rs074130,Rs500810,XLOC_065872,Rs422140,Rs065380,Rs394630,Rs021970
GO:0006848	pyruvate transport	biological_process	0.13456	1	2	3644	11	38738	0.181818	Rs072990,Rs478030
GO:0006850	mitochondrial pyruvate transport	biological_process	0.13456	1	2	3644	11	38738	0.181818	Rs072990,Rs478030
GO:0006073	cellular glucan metabolic process	biological_process	0.13494	1	13	3644	173	38738	0.0751445	Rs062950,XLOC_097991,XLOC_048443,Rs240100,Rs327690,Rs396330,Rs127720,XLOC_071052,XLOC_097215,Rs155060,Rs047720,Rs410810,Rs288820
GO:0044042	glucan metabolic process	biological_process	0.13494	1	13	3644	173	38738	0.0751445	XLOC_097991,XLOC_048443,Rs240100,Rs127720,Rs396330,Rs327690,Rs062950,Rs155060,Rs047720,Rs410810,Rs288820,XLOC_071052,XLOC_097215
GO:0003849	3-deoxy-7-phosphoheptulonate synthase activity	molecular_function	0.13515	1	2	3644	12	38738	0.166667	XLOC_101670,Rs041000
GO:0016741	transferase activity, transferring one-carbon groups	molecular_function	0.1353	1	53	3644	849	38738	0.0624264	XLOC_098017,Rs011800,Rs576180,Rs236550,Rs462730,Rs058580,Rs189780,XLOC_012238,Rs141310,Rs584190,Rs013940,Rs414140,Rs325560,Rs258050,Rs063260,Rs075750,Rs505120,Rs487700,Rs385190,Rs066060,Rs239320,Rs330670,Rs288330,Rs027300,Rs233490,XLOC_067422,Rs425160,XLOC_067342,Rs014200,Rs558940,Rs571970,Rs127000,Rs221600,Rs492460,Rs199400,Rs414820,Rs380060,Rs384940,Rs426740,XLOC_020259,Rs094760,Rs356900,XLOC_1…
GO:0005137	interleukin-5 receptor binding	molecular_function	0.13536	1	1	3644	3	38738	0.333333	Rs201800
GO:0030151	molybdenum ion binding	molecular_function	0.13555	1	3	3644	25	38738	0.12	Rs380180,Rs560610,Rs450390
GO:0005976	polysaccharide metabolic process	biological_process	0.13574	1	17	3644	235	38738	0.0723404	Rs240100,Rs396330,XLOC_097991,Rs062950,Rs288820,Rs047720,Rs063010,Rs088320,XLOC_071052,Rs327690,XLOC_048443,Rs127720,Rs526780,Rs410810,Rs155060,XLOC_097215,Rs357900
GO:0006106	fumarate metabolic process	biological_process	0.13665	1	2	3644	12	38738	0.166667	Rs290970,Rs018640
GO:0005092	GDP-dissociation inhibitor activity	molecular_function	0.13778	1	2	3644	12	38738	0.166667	Rs487040,Rs410600
GO:0005094	Rho GDP-dissociation inhibitor activity	molecular_function	0.13778	1	2	3644	12	38738	0.166667	Rs410600,Rs487040
GO:0016157	sucrose synthase activity	molecular_function	0.13831	1	3	3644	26	38738	0.115385	XLOC_007879,Rs284940,Rs138380
GO:0051051	negative regulation of transport	biological_process	0.13862	1	2	3644	14	38738	0.142857	Rs258840,XLOC_065974
GO:0022610	biological adhesion	biological_process	0.1387	1	21	3644	297	38738	0.0707071	Rs557940,Rs008860,Rs273460,Rs353980,Rs420010,Rs201360,Rs282180,Rs398040,Rs229870,Rs312440,XLOC_007879,Rs252440,Rs483190,Rs148940,Rs468030,XLOC_016260,Rs395640,Rs047630,Rs432910,Rs375320,Rs428430
GO:0004640	phosphoribosylanthranilate isomerase activity	molecular_function	0.13913	1	1	3644	3	38738	0.333333	Rs075460
GO:0004512	inositol-3-phosphate synthase activity	molecular_function	0.13963	1	2	3644	12	38738	0.166667	Rs436550,Rs067510
GO:0006021	inositol biosynthetic process	biological_process	0.13963	1	2	3644	12	38738	0.166667	Rs436550,Rs067510
GO:0046173	polyol biosynthetic process	biological_process	0.13963	1	2	3644	12	38738	0.166667	Rs436550,Rs067510
GO:0050789	regulation of biological process	biological_process	0.14365	1	388	3644	6753	38738	0.0574559	Rs158930,Rs060190,Rs061170,Rs483100,Rs268610,Rs076280,Rs288330,Rs309740,Rs211930,XLOC_001065,Rs287010,Rs336100,XLOC_057922,Rs485190,Rs017710,Rs287710,Rs493120,Rs168620,Rs229900,Rs055920,Rs052560,Rs193080,Rs338650,Rs564260,Rs041460,Rs531160,Rs149210,Rs152290,Rs066850,Rs510990,Rs565890,Rs493300,Rs023070,Rs177940,Rs045630,Rs583810,Rs066870,Rs496830,Rs424890,Rs042390,Rs391230,Rs123470,Rs072390,Rs4061…
GO:0006012	galactose metabolic process	biological_process	0.14448	1	2	3644	12	38738	0.166667	XLOC_012238,XLOC_065471
GO:0034453	microtubule anchoring	biological_process	0.14449	1	9	3644	114	38738	0.0789474	Rs555860,Rs154310,Rs046620,XLOC_067001,Rs008860,Rs298200,Rs552510,Rs426650,Rs477270
GO:0019882	antigen processing and presentation	biological_process	0.14513	1	3	3644	25	38738	0.12	Rs481830,Rs473660,Rs427990
GO:0072330	monocarboxylic acid biosynthetic process	biological_process	0.14596	1	12	3644	154	38738	0.0779221	Rs201790,Rs074130,XLOC_065872,Rs072280,Rs394630,Rs011320,Rs288670,Rs014360,Rs089590,Rs288660,Rs065380,Rs197910
GO:0000981	sequence-specific DNA binding RNA polymerase II transcription factor activity	molecular_function	0.1463	1	4	3644	37	38738	0.108108	Rs260590,Rs045780,Rs403430,Rs228320
GO:0019438	aromatic compound biosynthetic process	biological_process	0.14704	1	296	3644	5109	38738	0.057937	Rs130720,Rs398040,Rs489020,Rs315450,Rs483180,Rs602370,Rs452140,Rs106980,Rs266190,Rs272450,Rs500910,XLOC_099052,Rs526780,Rs080070,Rs263240,Rs370360,Rs225250,Rs447650,Rs422640,Rs612120,Rs024360,XLOC_097077,Rs161950,Rs275640,Rs211020,Rs530450,Rs540880,Rs230710,Rs432680,Rs351060,Rs477200,Rs489880,Rs119610,Rs377890,Rs403920,Rs426650,Rs425160,Rs309140,Rs352440,Rs148950,Rs275460,Rs363190,Rs156210,Rs3642…
GO:0019953	sexual reproduction	biological_process	0.14729	1	10	3644	123	38738	0.0813008	Rs301430,Rs567730,Rs451430,Rs275800,Rs404100,XLOC_100140,Rs211930,Rs164550,Rs414820,Rs083360
GO:0004834	tryptophan synthase activity	molecular_function	0.14759	1	1	3644	3	38738	0.333333	Rs260070
GO:0031329	regulation of cellular catabolic process	biological_process	0.14797	1	17	3644	235	38738	0.0723404	Rs475410,Rs572810,Rs239910,Rs587000,Rs602280,Rs416980,Rs151610,Rs534220,Rs590820,Rs592060,Rs589220,Rs473660,XLOC_050029,XLOC_015193,Rs394920,Rs156570,Rs046620
GO:0014070	response to organic cyclic compound	biological_process	0.14825	1	3	3644	24	38738	0.125	Rs100590,Rs377890,Rs377770
GO:0000940	condensed chromosome outer kinetochore	cellular_component	0.14884	1	13	3644	174	38738	0.0747126	Rs477270,Rs426650,Rs563190,Rs269180,Rs503220,Rs552510,Rs298200,XLOC_067001,Rs008860,Rs046620,Rs183310,Rs555860,Rs154310
GO:0006066	alcohol metabolic process	biological_process	0.14987	1	6	3644	68	38738	0.0882353	Rs315450,Rs058600,Rs436550,Rs067510,Rs191550,Rs099210
GO:0009607	response to biotic stimulus	biological_process	0.15046	1	23	3644	322	38738	0.0714286	Rs336740,Rs098400,Rs212680,Rs002610,Rs043160,XLOC_099052,Rs404770,Rs319240,Rs224120,Rs334150,Rs045300,Rs398040,Rs093110,Rs476000,Rs423680,Rs098440,Rs420290,Rs319250,Rs051230,Rs140740,Rs023730,Rs094410,Rs590500
GO:0003954	NADH dehydrogenase activity	molecular_function	0.15184	1	7	3644	79	38738	0.0886076	Rs417920,XLOC_037920,Rs425910,XLOC_024417,Rs348890,Rs179770,Rs216000
GO:0009064	glutamine family amino acid metabolic process	biological_process	0.1521	1	10	3644	130	38738	0.0769231	XLOC_099052,XLOC_105494,Rs417250,Rs047510,Rs094720,Rs024360,Rs215550,Rs568510,Rs020990,Rs290970
GO:0008277	regulation of G-protein coupled receptor protein signaling pathway	biological_process	0.15215	1	1	3644	3	38738	0.333333	Rs395640
GO:0043047	single-stranded telomeric DNA binding	molecular_function	0.15244	1	1	3644	3	38738	0.333333	Rs356820
GO:0019030	icosahedral viral capsid	cellular_component	0.15288	1	1	3644	3	38738	0.333333	XLOC_017540
GO:0042775	mitochondrial ATP synthesis coupled electron transport	biological_process	0.15406	1	4	3644	39	38738	0.102564	Rs425910,Rs216000,Rs179770,Rs417920
GO:0003756	protein disulfide isomerase activity	molecular_function	0.15572	1	1	3644	3	38738	0.333333	Rs360380
GO:0016862	intramolecular oxidoreductase activity, interconverting keto- and enol-groups	molecular_function	0.15572	1	1	3644	3	38738	0.333333	Rs360380
GO:0016864	intramolecular oxidoreductase activity, transposing S-S bonds	molecular_function	0.15572	1	1	3644	3	38738	0.333333	Rs360380
GO:0000977	RNA polymerase II regulatory region sequence-specific DNA binding	molecular_function	0.15576	1	1	3644	3	38738	0.333333	Rs260590
GO:0000978	RNA polymerase II core promoter proximal region sequence-specific DNA binding	molecular_function	0.15576	1	1	3644	3	38738	0.333333	Rs260590
GO:0000982	RNA polymerase II core promoter proximal region sequence-specific DNA binding transcription factor activity	molecular_function	0.15576	1	1	3644	3	38738	0.333333	Rs260590
GO:0000987	core promoter proximal region sequence-specific DNA binding	molecular_function	0.15576	1	1	3644	3	38738	0.333333	Rs260590
GO:0001012	RNA polymerase II regulatory region DNA binding	molecular_function	0.15576	1	1	3644	3	38738	0.333333	Rs260590
GO:0001159	core promoter proximal region DNA binding	molecular_function	0.15576	1	1	3644	3	38738	0.333333	Rs260590
GO:1901362	organic cyclic compound biosynthetic process	biological_process	0.1565	1	312	3644	5407	38738	0.057703	Rs204040,Rs485640,Rs403580,Rs236650,Rs092100,XLOC_103724,Rs304460,Rs406170,Rs365220,XLOC_030805,Rs258840,Rs532070,Rs452350,Rs382710,Rs193890,Rs494200,Rs525610,Rs586720,Rs333240,Rs014140,Rs147820,Rs379730,Rs054310,Rs228320,Rs045780,Rs544290,Rs585290,Rs058620,Rs458210,Rs398030,Rs605510,Rs364220,Rs290150,Rs050410,Rs018920,Rs448590,Rs249490,Rs162160,Rs152410,Rs485190,Rs554940,Rs352580,Rs501820,Rs0142…
GO:0003953	NAD+ nucleosidase activity	molecular_function	0.15795	1	1	3644	3	38738	0.333333	Rs049670
GO:0008272	sulfate transport	biological_process	0.15914	1	3	3644	30	38738	0.1	Rs142630,Rs067500,Rs340590
GO:0015116	sulfate transmembrane transporter activity	molecular_function	0.15914	1	3	3644	30	38738	0.1	Rs067500,Rs340590,Rs142630
GO:0006415	translational termination	biological_process	0.15981	1	5	3644	52	38738	0.0961538	Rs424800,Rs202680,Rs093930,Rs048200,Rs409590
GO:0055070	copper ion homeostasis	biological_process	0.1599	1	1	3644	3	38738	0.333333	Rs392130
GO:0070403	NAD+ binding	molecular_function	0.16021	1	1	3644	3	38738	0.333333	Rs312360
GO:0032269	negative regulation of cellular protein metabolic process	biological_process	0.16196	1	2	3644	13	38738	0.153846	Rs309510,Rs232150
GO:0051248	negative regulation of protein metabolic process	biological_process	0.16196	1	2	3644	13	38738	0.153846	Rs232150,Rs309510
GO:0005543	phospholipid binding	molecular_function	0.16219	1	7	3644	89	38738	0.0786517	Rs271840,Rs119330,Rs459750,Rs258840,XLOC_065974,Rs013130,Rs119320
GO:0004560	alpha-L-fucosidase activity	molecular_function	0.16419	1	1	3644	3	38738	0.333333	Rs197490
GO:0015928	fucosidase activity	molecular_function	0.16419	1	1	3644	3	38738	0.333333	Rs197490
GO:0016782	transferase activity, transferring sulfur-containing groups	molecular_function	0.16451	1	7	3644	77	38738	0.0909091	Rs401290,Rs538460,Rs217120,Rs156990,Rs100600,Rs074960,Rs100590
GO:0006928	cellular component movement	biological_process	0.16516	1	22	3644	339	38738	0.0648968	Rs154310,Rs077960,Rs165670,Rs219900,Rs070170,Rs149570,Rs394920,Rs423050,Rs336740,Rs375400,Rs353980,Rs183310,Rs290160,Rs490810,Rs197910,Rs583980,Rs550560,Rs066850,Rs282180,Rs093930,Rs587000,Rs290150
GO:0016709	oxidoreductase activity, acting on paired donors, with incorporation or reduction of molecular oxygen, NAD(P)H as one donor, and incorporation of one atom of oxygen	molecular_function	0.16527	1	6	3644	70	38738	0.0857143	Rs168380,Rs360160,Rs513490,Rs185120,Rs425910,Rs410680
GO:0008770	[acyl-carrier-protein] phosphodiesterase activity	molecular_function	0.16655	1	1	3644	4	38738	0.25	Rs197910
GO:0016717	oxidoreductase activity, acting on paired donors, with oxidation of a pair of donors resulting in the reduction of molecular oxygen to two molecules of water	molecular_function	0.16712	1	3	3644	26	38738	0.115385	Rs021970,XLOC_019409,Rs226960
GO:0009881	photoreceptor activity	molecular_function	0.16767	1	1	3644	4	38738	0.25	Rs135270
GO:0009882	blue light photoreceptor activity	molecular_function	0.16767	1	1	3644	4	38738	0.25	Rs135270
GO:0000777	condensed chromosome kinetochore	cellular_component	0.16813	1	13	3644	178	38738	0.0730337	Rs183310,Rs555860,Rs154310,Rs298200,Rs046620,XLOC_067001,Rs008860,Rs426650,Rs563190,Rs477270,Rs503220,Rs552510,Rs269180
GO:0000779	condensed chromosome, centromeric region	cellular_component	0.16813	1	13	3644	178	38738	0.0730337	Rs477270,Rs426650,Rs563190,Rs269180,Rs503220,Rs552510,Rs183310,Rs555860,Rs154310,Rs298200,XLOC_067001,Rs008860,Rs046620
GO:0031515	tRNA (m1A) methyltransferase complex	cellular_component	0.17008	1	3	3644	26	38738	0.115385	Rs157270,Rs518820,Rs159900
GO:0034708	methyltransferase complex	cellular_component	0.17008	1	3	3644	26	38738	0.115385	Rs157270,Rs518820,Rs159900
GO:0043527	tRNA methyltransferase complex	cellular_component	0.17008	1	3	3644	26	38738	0.115385	Rs157270,Rs159900,Rs518820
GO:0006450	regulation of translational fidelity	biological_process	0.17029	1	1	3644	3	38738	0.333333	Rs186100
GO:0044702	single organism reproductive process	biological_process	0.17114	1	9	3644	112	38738	0.0803571	Rs414820,Rs083360,Rs567730,Rs451430,Rs301430,Rs164550,Rs211930,XLOC_100140,Rs275800
GO:0000794	condensed nuclear chromosome	cellular_component	0.17124	1	12	3644	165	38738	0.0727273	Rs298200,Rs046620,Rs008860,XLOC_067001,Rs183310,Rs555860,Rs154310,Rs426650,Rs563190,Rs477270,Rs552510,Rs269180
GO:0005802	trans-Golgi network	cellular_component	0.1728	1	2	3644	13	38738	0.153846	Rs423720,Rs047180
GO:0006893	Golgi to plasma membrane transport	biological_process	0.1728	1	2	3644	13	38738	0.153846	Rs047180,Rs423720
GO:0032386	regulation of intracellular transport	biological_process	0.1728	1	2	3644	13	38738	0.153846	Rs047180,Rs423720
GO:0032388	positive regulation of intracellular transport	biological_process	0.1728	1	2	3644	13	38738	0.153846	Rs047180,Rs423720
GO:0033157	regulation of intracellular protein transport	biological_process	0.1728	1	2	3644	13	38738	0.153846	Rs423720,Rs047180
GO:0042996	regulation of Golgi to plasma membrane protein transport	biological_process	0.1728	1	2	3644	13	38738	0.153846	Rs423720,Rs047180
GO:0042998	positive regulation of Golgi to plasma membrane protein transport	biological_process	0.1728	1	2	3644	13	38738	0.153846	Rs047180,Rs423720
GO:0043001	Golgi to plasma membrane protein transport	biological_process	0.1728	1	2	3644	13	38738	0.153846	Rs423720,Rs047180
GO:0051050	positive regulation of transport	biological_process	0.1728	1	2	3644	13	38738	0.153846	Rs047180,Rs423720
GO:0051222	positive regulation of protein transport	biological_process	0.1728	1	2	3644	13	38738	0.153846	Rs423720,Rs047180
GO:0071253	connexin binding	molecular_function	0.1728	1	2	3644	13	38738	0.153846	Rs047180,Rs423720
GO:0090316	positive regulation of intracellular protein transport	biological_process	0.1728	1	2	3644	13	38738	0.153846	Rs423720,Rs047180
GO:0004411	homogentisate 1,2-dioxygenase activity	molecular_function	0.17287	1	1	3644	3	38738	0.333333	Rs512260
GO:0006559	L-phenylalanine catabolic process	biological_process	0.17287	1	1	3644	3	38738	0.333333	Rs512260
GO:1902222	erythrose 4-phosphate/phosphoenolpyruvate family amino acid catabolic process	biological_process	0.17287	1	1	3644	3	38738	0.333333	Rs512260
GO:0051818	disruption of cells of other organism involved in symbiotic interaction	biological_process	0.17345	1	2	3644	14	38738	0.142857	Rs612180,Rs522990
GO:0051883	killing of cells in other organism involved in symbiotic interaction	biological_process	0.17345	1	2	3644	14	38738	0.142857	Rs612180,Rs522990
GO:1901615	organic hydroxy compound metabolic process	biological_process	0.17396	1	6	3644	71	38738	0.084507	Rs099210,Rs191550,Rs315450,Rs058600,Rs067510,Rs436550
GO:0000087	M phase of mitotic cell cycle	biological_process	0.17507	1	1	3644	3	38738	0.333333	Rs338660
GO:0017003	protein-heme linkage	biological_process	0.17561	1	1	3644	3	38738	0.333333	Rs147720
GO:0003747	translation release factor activity	molecular_function	0.17582	1	4	3644	40	38738	0.1	Rs202680,Rs048200,Rs424800,Rs409590
GO:0008079	translation termination factor activity	molecular_function	0.17582	1	4	3644	40	38738	0.1	Rs424800,Rs048200,Rs202680,Rs409590
GO:0008081	phosphoric diester hydrolase activity	molecular_function	0.1759	1	7	3644	86	38738	0.0813953	Rs458200,Rs136600,Rs431500,Rs458210,XLOC_100307,Rs197910,Rs190110
GO:0016651	oxidoreductase activity, acting on NAD(P)H	molecular_function	0.17677	1	18	3644	253	38738	0.0711462	Rs425910,Rs353310,Rs051390,Rs417920,Rs061380,XLOC_037920,XLOC_026207,XLOC_024417,Rs079080,Rs268610,Rs179770,Rs268580,XLOC_048806,XLOC_057922,Rs348890,Rs287010,Rs216000,Rs454840
GO:0051094	positive regulation of developmental process	biological_process	0.17751	1	2	3644	13	38738	0.153846	Rs557940,Rs165720
GO:0008519	ammonium transmembrane transporter activity	molecular_function	0.17814	1	2	3644	14	38738	0.142857	Rs049230,Rs049260
GO:0015101	organic cation transmembrane transporter activity	molecular_function	0.17814	1	2	3644	14	38738	0.142857	Rs049260,Rs049230
GO:0015696	ammonium transport	biological_process	0.17814	1	2	3644	14	38738	0.142857	Rs049230,Rs049260
GO:0009894	regulation of catabolic process	biological_process	0.17821	1	17	3644	243	38738	0.0699588	Rs156570,Rs046620,Rs473660,XLOC_050029,Rs394920,XLOC_015193,Rs602280,Rs416980,Rs151610,Rs534220,Rs590820,Rs592060,Rs589220,Rs475410,Rs572810,Rs587000,Rs239910
GO:0032270	positive regulation of cellular protein metabolic process	biological_process	0.17903	1	3	3644	27	38738	0.111111	Rs093930,XLOC_103084,Rs037800
GO:0051247	positive regulation of protein metabolic process	biological_process	0.17903	1	3	3644	27	38738	0.111111	Rs093930,XLOC_103084,Rs037800
GO:0042600	chorion	cellular_component	0.17916	1	4	3644	39	38738	0.102564	Rs083360,Rs414820,Rs451430,Rs301430
GO:0006505	GPI anchor metabolic process	biological_process	0.1799	1	11	3644	151	38738	0.0728477	Rs165930,Rs210380,Rs199210,XLOC_008399,Rs004390,Rs156010,XLOC_034091,Rs154310,Rs043000,Rs254950,Rs496750
GO:0016998	cell wall macromolecule catabolic process	biological_process	0.18097	1	4	3644	38	38738	0.105263	Rs115610,Rs357900,Rs015310,Rs115620
GO:0044281	small molecule metabolic process	biological_process	0.18159	1	114	3644	1939	38738	0.0587932	Rs067510,Rs309320,Rs021970,Rs094720,Rs099210,XLOC_100140,Rs049670,Rs436550,Rs450010,XLOC_012140,Rs201790,Rs191550,XLOC_018083,Rs450390,Rs568510,Rs214710,XLOC_096721,Rs049280,Rs350150,Rs380180,Rs163980,Rs098610,Rs020990,XLOC_101478,Rs589220,Rs058600,Rs018640,XLOC_099052,Rs422140,Rs080070,Rs065380,Rs417250,Rs554940,Rs238500,Rs352580,Rs273650,Rs024360,Rs493420,Rs325410,XLOC_065872,Rs447650,Rs500810,…
GO:0004751	ribose-5-phosphate isomerase activity	molecular_function	0.1835	1	2	3644	13	38738	0.153846	Rs098610,Rs493420
GO:0009052	pentose-phosphate shunt, non-oxidative branch	biological_process	0.1835	1	2	3644	13	38738	0.153846	Rs493420,Rs098610
GO:0010562	positive regulation of phosphorus metabolic process	biological_process	0.18357	1	2	3644	15	38738	0.133333	XLOC_103084,Rs037800
GO:0031401	positive regulation of protein modification process	biological_process	0.18357	1	2	3644	15	38738	0.133333	XLOC_103084,Rs037800
GO:0045937	positive regulation of phosphate metabolic process	biological_process	0.18357	1	2	3644	15	38738	0.133333	XLOC_103084,Rs037800
GO:0046165	alcohol biosynthetic process	biological_process	0.18386	1	2	3644	14	38738	0.142857	Rs436550,Rs067510
GO:0007005	mitochondrion organization	biological_process	0.184	1	14	3644	192	38738	0.0729167	Rs587000,Rs525580,Rs394060,Rs026410,Rs525610,Rs189310,Rs372630,Rs316460,XLOC_067001,Rs064150,XLOC_097976,Rs296700,Rs364220,Rs485630
GO:0005125	cytokine activity	molecular_function	0.18457	1	5	3644	58	38738	0.0862069	XLOC_067694,XLOC_007879,XLOC_050783,Rs404950,Rs068740
GO:0016050	vesicle organization	biological_process	0.18598	1	4	3644	42	38738	0.0952381	Rs384620,Rs577000,XLOC_082473,Rs274780
GO:0006835	dicarboxylic acid transport	biological_process	0.18727	1	7	3644	85	38738	0.0823529	Rs019710,Rs515840,Rs019750,Rs099020,Rs013590,Rs094390,Rs230950
GO:0007156	homophilic cell adhesion	biological_process	0.18815	1	1	3644	4	38738	0.25	Rs148940
GO:0009401	phosphoenolpyruvate-dependent sugar phosphotransferase system	biological_process	0.1897	1	6	3644	71	38738	0.084507	Rs015770,Rs572810,Rs239910,XLOC_100405,Rs592060,Rs205040
GO:0035435	phosphate ion transmembrane transport	biological_process	0.1907	1	1	3644	4	38738	0.25	Rs178730
GO:0017176	phosphatidylinositol N-acetylglucosaminyltransferase activity	molecular_function	0.191	1	3	3644	28	38738	0.107143	Rs254950,Rs156010,XLOC_008399
GO:0000377	RNA splicing, via transesterification reactions with bulged adenosine as nucleophile	biological_process	0.19156	1	13	3644	178	38738	0.0730337	Rs196130,Rs092100,Rs377890,Rs431480,Rs018920,Rs033420,Rs207500,Rs451430,Rs147820,Rs564260,Rs535020,Rs254950,Rs377770
GO:0000398	mRNA splicing, via spliceosome	biological_process	0.19156	1	13	3644	178	38738	0.0730337	Rs377770,Rs254950,Rs564260,Rs535020,Rs147820,Rs451430,Rs207500,Rs033420,Rs018920,Rs196130,Rs092100,Rs377890,Rs431480
GO:0006825	copper ion transport	biological_process	0.19223	1	3	3644	27	38738	0.111111	Rs136850,Rs300360,Rs120800
GO:0015562	efflux transmembrane transporter activity	molecular_function	0.19385	1	1	3644	4	38738	0.25	Rs134150
GO:0034639	L-amino acid efflux transmembrane transporter activity	molecular_function	0.19385	1	1	3644	4	38738	0.25	Rs134150
GO:0016857	racemase and epimerase activity, acting on carbohydrates and derivatives	molecular_function	0.19421	1	3	3644	28	38738	0.107143	XLOC_100140,Rs260070,Rs199290
GO:0016593	Cdc73/Paf1 complex	cellular_component	0.19454	1	3	3644	28	38738	0.107143	Rs018920,Rs201360,Rs140940
GO:0060341	regulation of cellular localization	biological_process	0.19579	1	2	3644	14	38738	0.142857	Rs423720,Rs047180
GO:0004645	phosphorylase activity	molecular_function	0.1959	1	1	3644	5	38738	0.2	Rs543760
GO:0008184	glycogen phosphorylase activity	molecular_function	0.1959	1	1	3644	5	38738	0.2	Rs543760
GO:0005326	neurotransmitter transporter activity	molecular_function	0.19667	1	1	3644	4	38738	0.25	Rs188540
GO:0005328	neurotransmitter:sodium symporter activity	molecular_function	0.19667	1	1	3644	4	38738	0.25	Rs188540
GO:0016743	carboxyl- or carbamoyltransferase activity	molecular_function	0.19762	1	2	3644	15	38738	0.133333	Rs505120,Rs066060
GO:0008430	selenium binding	molecular_function	0.19784	1	1	3644	4	38738	0.25	Rs443470
GO:0019049	evasion or tolerance of host defenses by virus	biological_process	0.19814	1	2	3644	15	38738	0.133333	Rs002610,Rs336740
GO:0044743	intracellular protein transmembrane import	biological_process	0.19849	1	5	3644	55	38738	0.0909091	Rs316460,Rs372630,Rs064150,Rs485630,Rs026410
GO:0065002	intracellular protein transmembrane transport	biological_process	0.19849	1	5	3644	55	38738	0.0909091	Rs485630,Rs026410,Rs372630,Rs064150,Rs316460
GO:0030248	cellulose binding	molecular_function	0.19918	1	1	3644	4	38738	0.25	Rs246280
GO:0006140	regulation of nucleotide metabolic process	biological_process	0.19946	1	3	3644	28	38738	0.107143	Rs602280,Rs156570,Rs589220
GO:0009118	regulation of nucleoside metabolic process	biological_process	0.19946	1	3	3644	28	38738	0.107143	Rs602280,Rs156570,Rs589220
GO:0030811	regulation of nucleotide catabolic process	biological_process	0.19946	1	3	3644	28	38738	0.107143	Rs589220,Rs156570,Rs602280
GO:0033121	regulation of purine nucleotide catabolic process	biological_process	0.19946	1	3	3644	28	38738	0.107143	Rs602280,Rs156570,Rs589220
GO:1900542	regulation of purine nucleotide metabolic process	biological_process	0.19946	1	3	3644	28	38738	0.107143	Rs602280,Rs156570,Rs589220
GO:0031226	intrinsic to plasma membrane	cellular_component	0.20002	1	11	3644	151	38738	0.0728477	Rs495760,Rs401830,Rs429060,Rs047660,Rs052730,Rs353760,Rs480830,Rs599580,Rs026140,Rs409820,Rs178670
GO:0015234	thiamine transmembrane transporter activity	molecular_function	0.20088	1	1	3644	4	38738	0.25	Rs348890
GO:0015888	thiamine transport	biological_process	0.20088	1	1	3644	4	38738	0.25	Rs348890
GO:0045117	azole transport	biological_process	0.20088	1	1	3644	4	38738	0.25	Rs348890
GO:0045118	azole transporter activity	molecular_function	0.20088	1	1	3644	4	38738	0.25	Rs348890
GO:0090482	vitamin transmembrane transporter activity	molecular_function	0.20088	1	1	3644	4	38738	0.25	Rs348890
GO:1901474	azole transmembrane transporter activity	molecular_function	0.20088	1	1	3644	4	38738	0.25	Rs348890
GO:0009877	nodulation	biological_process	0.20101	1	5	3644	58	38738	0.0862069	XLOC_020259,Rs239320,Rs088320,Rs196330,Rs233490
GO:0010383	cell wall polysaccharide metabolic process	biological_process	0.20111	1	1	3644	4	38738	0.25	Rs088320
GO:0010410	hemicellulose metabolic process	biological_process	0.20111	1	1	3644	4	38738	0.25	Rs088320
GO:0045491	xylan metabolic process	biological_process	0.20111	1	1	3644	4	38738	0.25	Rs088320
GO:0045493	xylan catabolic process	biological_process	0.20111	1	1	3644	4	38738	0.25	Rs088320
GO:0046559	alpha-glucuronidase activity	molecular_function	0.20111	1	1	3644	4	38738	0.25	Rs088320
GO:0005216	ion channel activity	molecular_function	0.20413	1	27	3644	429	38738	0.0629371	Rs050130,Rs557940,Rs570330,Rs281450,Rs594930,Rs510040,Rs140940,Rs602070,XLOC_082473,Rs201360,Rs431280,XLOC_095020,Rs576800,Rs269180,Rs254630,Rs018920,Rs583820,Rs459750,Rs424040,Rs153480,Rs173760,Rs248760,Rs463940,Rs353760,Rs007710,Rs045780,Rs017810
GO:0022838	substrate-specific channel activity	molecular_function	0.20413	1	27	3644	429	38738	0.0629371	Rs017810,Rs007710,Rs045780,Rs353760,Rs463940,Rs248760,Rs459750,Rs424040,Rs153480,Rs173760,Rs583820,Rs018920,XLOC_095020,Rs576800,Rs269180,Rs254630,Rs431280,Rs201360,Rs140940,Rs602070,Rs510040,XLOC_082473,Rs594930,Rs281450,Rs570330,Rs557940,Rs050130
GO:0009070	serine family amino acid biosynthetic process	biological_process	0.20434	1	2	3644	15	38738	0.133333	Rs151610,Rs055030
GO:0005819	spindle	cellular_component	0.20435	1	14	3644	204	38738	0.0686275	Rs183310,Rs073110,Rs154310,Rs555860,Rs298200,Rs008860,XLOC_067001,Rs046620,Rs477270,Rs426650,Rs563190,Rs269180,Rs552510,Rs503220
GO:0016149	translation release factor activity, codon specific	molecular_function	0.20449	1	3	3644	29	38738	0.103448	Rs048200,Rs424800,Rs409590
GO:0004497	monooxygenase activity	molecular_function	0.20465	1	9	3644	121	38738	0.0743802	Rs082170,Rs168380,XLOC_099052,Rs410680,Rs513490,Rs185120,Rs360160,XLOC_059433,Rs425910
GO:0030682	evasion or tolerance of host defense response	biological_process	0.20467	1	2	3644	15	38738	0.133333	Rs336740,Rs002610
GO:0051807	evasion or tolerance of defense response of other organism involved in symbiotic interaction	biological_process	0.20467	1	2	3644	15	38738	0.133333	Rs336740,Rs002610
GO:0000372	Group I intron splicing	biological_process	0.20581	1	3	3644	29	38738	0.103448	Rs058580,Rs021970,Rs330020
GO:0000376	RNA splicing, via transesterification reactions with guanosine as nucleophile	biological_process	0.20581	1	3	3644	29	38738	0.103448	Rs058580,Rs021970,Rs330020
GO:0022904	respiratory electron transport chain	biological_process	0.20595	1	7	3644	88	38738	0.0795455	Rs425910,XLOC_037920,Rs179770,Rs216000,Rs417920,Rs061380,Rs454840
GO:0016728	oxidoreductase activity, acting on CH or CH2 groups, disulfide as acceptor	molecular_function	0.20611	1	2	3644	16	38738	0.125	Rs363460,Rs415610
GO:0033645	host cell endomembrane system	cellular_component	0.20693	1	1	3644	4	38738	0.25	Rs002610
GO:0044165	host cell endoplasmic reticulum	cellular_component	0.20693	1	1	3644	4	38738	0.25	Rs002610
GO:0044167	host cell endoplasmic reticulum membrane	cellular_component	0.20693	1	1	3644	4	38738	0.25	Rs002610
GO:0044385	integral to membrane of host cell	cellular_component	0.20693	1	1	3644	4	38738	0.25	Rs002610
GO:0044386	integral to host endoplasmic reticulum membrane	cellular_component	0.20693	1	1	3644	4	38738	0.25	Rs002610
GO:0018106	peptidyl-histidine phosphorylation	biological_process	0.20705	1	1	3644	5	38738	0.2	Rs404770
GO:0018202	peptidyl-histidine modification	biological_process	0.20705	1	1	3644	5	38738	0.2	Rs404770
GO:0007339	binding of sperm to zona pellucida	biological_process	0.20871	1	1	3644	4	38738	0.25	XLOC_100140
GO:0009988	cell-cell recognition	biological_process	0.20871	1	1	3644	4	38738	0.25	XLOC_100140
GO:0035036	sperm-egg recognition	biological_process	0.20871	1	1	3644	4	38738	0.25	XLOC_100140
GO:0017080	sodium channel regulator activity	molecular_function	0.2091	1	3	3644	29	38738	0.103448	Rs014690,Rs113880,Rs023020
GO:0019871	sodium channel inhibitor activity	molecular_function	0.2091	1	3	3644	29	38738	0.103448	Rs014690,Rs113880,Rs023020
GO:0000793	condensed chromosome	cellular_component	0.20946	1	15	3644	219	38738	0.0684932	Rs154310,Rs555860,Rs183310,XLOC_067001,Rs008860,Rs046620,Rs298200,XLOC_095020,Rs269180,Rs503220,Rs552510,Rs477270,Rs563190,Rs426650,Rs276120
GO:0016854	racemase and epimerase activity	molecular_function	0.20999	1	4	3644	43	38738	0.0930233	XLOC_100140,Rs260070,Rs199290,Rs568510
GO:0005343	organic acid:sodium symporter activity	molecular_function	0.21031	1	2	3644	16	38738	0.125	Rs230950,Rs094390
GO:0022412	cellular process involved in reproduction in multicellular organism	biological_process	0.21094	1	5	3644	57	38738	0.0877193	Rs414820,Rs451430,Rs301430,Rs164550,Rs083360
GO:0060627	regulation of vesicle-mediated transport	biological_process	0.21107	1	2	3644	15	38738	0.133333	Rs423720,Rs047180
GO:0004879	ligand-activated sequence-specific DNA binding RNA polymerase II transcription factor activity	molecular_function	0.21133	1	3	3644	29	38738	0.103448	Rs228320,Rs045780,Rs403430
GO:0004882	androgen receptor activity	molecular_function	0.21133	1	3	3644	29	38738	0.103448	Rs403430,Rs045780,Rs228320
GO:0030521	androgen receptor signaling pathway	biological_process	0.21133	1	3	3644	29	38738	0.103448	Rs228320,Rs045780,Rs403430
GO:0006448	regulation of translational elongation	biological_process	0.21237	1	2	3644	15	38738	0.133333	Rs186100,Rs093930
GO:0000990	core RNA polymerase binding transcription factor activity	molecular_function	0.21398	1	7	3644	91	38738	0.0769231	XLOC_091021,Rs149210,Rs396920,Rs092100,XLOC_016077,Rs315450,Rs260700
GO:0000996	core DNA-dependent RNA polymerase binding promoter specificity activity	molecular_function	0.21398	1	7	3644	91	38738	0.0769231	XLOC_091021,Rs149210,Rs396920,Rs092100,XLOC_016077,Rs315450,Rs260700
GO:0016987	sigma factor activity	molecular_function	0.21398	1	7	3644	91	38738	0.0769231	XLOC_016077,Rs315450,Rs260700,XLOC_091021,Rs396920,Rs092100,Rs149210
GO:0046658	anchored to plasma membrane	cellular_component	0.21547	1	1	3644	4	38738	0.25	Rs495760
GO:0045766	positive regulation of angiogenesis	biological_process	0.21692	1	1	3644	4	38738	0.25	Rs557940
GO:0015556	C4-dicarboxylate transmembrane transporter activity	molecular_function	0.21724	1	1	3644	4	38738	0.25	Rs099020
GO:0060567	negative regulation of DNA-dependent transcription, termination	biological_process	0.21727	1	1	3644	4	38738	0.25	Rs497140
GO:0008373	sialyltransferase activity	molecular_function	0.21766	1	1	3644	5	38738	0.2	Rs006030
GO:0004620	phospholipase activity	molecular_function	0.21983	1	4	3644	45	38738	0.0888889	Rs458200,Rs136600,Rs458210,XLOC_100307
GO:0005199	structural constituent of cell wall	molecular_function	0.2202	1	3	3644	29	38738	0.103448	Rs304060,XLOC_067350,Rs403170
GO:0008852	exodeoxyribonuclease I activity	molecular_function	0.22074	1	1	3644	4	38738	0.25	Rs414510
GO:1901617	organic hydroxy compound biosynthetic process	biological_process	0.22249	1	2	3644	16	38738	0.125	Rs436550,Rs067510
GO:0015267	channel activity	molecular_function	0.2226	1	27	3644	434	38738	0.062212	Rs431280,Rs018920,Rs254630,XLOC_095020,Rs576800,Rs269180,Rs594930,Rs281450,Rs570330,Rs557940,Rs050130,Rs201360,XLOC_082473,Rs510040,Rs140940,Rs602070,Rs045780,Rs007710,Rs353760,Rs017810,Rs173760,Rs424040,Rs459750,Rs153480,Rs583820,Rs463940,Rs248760
GO:0022803	passive transmembrane transporter activity	molecular_function	0.2226	1	27	3644	434	38738	0.062212	Rs017810,Rs007710,Rs045780,Rs353760,Rs463940,Rs248760,Rs173760,Rs459750,Rs424040,Rs153480,Rs583820,Rs018920,Rs254630,XLOC_095020,Rs576800,Rs269180,Rs431280,Rs201360,XLOC_082473,Rs510040,Rs140940,Rs602070,Rs594930,Rs281450,Rs050130,Rs557940,Rs570330
GO:0042995	cell projection	cellular_component	0.22309	1	12	3644	165	38738	0.0727273	Rs448800,Rs066850,Rs244280,Rs394920,Rs093930,Rs282180,Rs587000,Rs375400,XLOC_090800,Rs154310,Rs525300,Rs239730
GO:0006515	misfolded or incompletely synthesized protein catabolic process	biological_process	0.22504	1	2	3644	15	38738	0.133333	Rs312710,Rs141310
GO:0031144	proteasome localization	biological_process	0.22504	1	2	3644	15	38738	0.133333	Rs312710,Rs141310
GO:0034629	cellular protein complex localization	biological_process	0.22504	1	2	3644	15	38738	0.133333	Rs141310,Rs312710
GO:0035966	response to topologically incorrect protein	biological_process	0.22504	1	2	3644	15	38738	0.133333	Rs312710,Rs141310
GO:0035967	cellular response to topologically incorrect protein	biological_process	0.22504	1	2	3644	15	38738	0.133333	Rs141310,Rs312710
GO:0051788	response to misfolded protein	biological_process	0.22504	1	2	3644	15	38738	0.133333	Rs141310,Rs312710
GO:0071218	cellular response to misfolded protein	biological_process	0.22504	1	2	3644	15	38738	0.133333	Rs312710,Rs141310
GO:0071630	nucleus-associated proteasomal ubiquitin-dependent protein catabolic process	biological_process	0.22504	1	2	3644	15	38738	0.133333	Rs141310,Rs312710
GO:0031640	killing of cells of other organism	biological_process	0.22576	1	2	3644	17	38738	0.117647	Rs522990,Rs612180
GO:0044364	disruption of cells of other organism	biological_process	0.22576	1	2	3644	17	38738	0.117647	Rs612180,Rs522990
GO:0071554	cell wall organization or biogenesis	biological_process	0.22591	1	18	3644	268	38738	0.0671642	Rs405830,Rs115610,Rs309000,XLOC_029536,Rs372270,Rs436010,XLOC_059433,Rs150060,Rs088320,Rs232530,Rs083370,Rs015310,XLOC_067350,Rs304060,Rs357900,Rs115620,Rs280190,Rs365810
GO:0030518	intracellular steroid hormone receptor signaling pathway	biological_process	0.22713	1	3	3644	30	38738	0.1	Rs045780,Rs403430,Rs228320
GO:0030522	intracellular receptor signaling pathway	biological_process	0.22713	1	3	3644	30	38738	0.1	Rs228320,Rs045780,Rs403430
GO:0071949	FAD binding	molecular_function	0.22754	1	10	3644	147	38738	0.0680272	Rs135270,Rs513490,Rs185120,Rs208900,Rs448210,Rs261460,Rs142590,Rs239320,Rs360160,Rs425910
GO:0016413	O-acetyltransferase activity	molecular_function	0.22789	1	3	3644	31	38738	0.0967742	Rs151610,Rs191550,Rs099210
GO:0010506	regulation of autophagy	biological_process	0.22796	1	14	3644	204	38738	0.0686275	Rs475410,Rs473660,Rs394920,XLOC_015193,Rs587000,XLOC_050029,Rs239910,Rs572810,Rs151610,Rs416980,Rs592060,Rs590820,Rs046620,Rs534220
GO:0004161	dimethylallyltranstransferase activity	molecular_function	0.22865	1	3	3644	31	38738	0.0967742	Rs554940,Rs060190,Rs096880
GO:0015114	phosphate ion transmembrane transporter activity	molecular_function	0.22865	1	1	3644	5	38738	0.2	Rs178730
GO:0006195	purine nucleotide catabolic process	biological_process	0.22905	1	3	3644	30	38738	0.1	Rs602280,Rs589220,Rs156570
GO:0072523	purine-containing compound catabolic process	biological_process	0.22905	1	3	3644	30	38738	0.1	Rs602280,Rs589220,Rs156570
GO:0016437	tRNA cytidylyltransferase activity	molecular_function	0.22973	1	1	3644	5	38738	0.2	Rs252440
GO:0031369	translation initiation factor binding	molecular_function	0.23132	1	3	3644	28	38738	0.107143	Rs018920,Rs252440,Rs232700
GO:0000122	negative regulation of transcription from RNA polymerase II promoter	biological_process	0.2315	1	1	3644	4	38738	0.25	Rs216570
GO:0019310	inositol catabolic process	biological_process	0.23259	1	1	3644	5	38738	0.2	Rs058600
GO:0046164	alcohol catabolic process	biological_process	0.23259	1	1	3644	5	38738	0.2	Rs058600
GO:0046174	polyol catabolic process	biological_process	0.23259	1	1	3644	5	38738	0.2	Rs058600
GO:0050113	inositol oxygenase activity	molecular_function	0.23259	1	1	3644	5	38738	0.2	Rs058600
GO:1901616	organic hydroxy compound catabolic process	biological_process	0.23259	1	1	3644	5	38738	0.2	Rs058600
GO:0004857	enzyme inhibitor activity	molecular_function	0.23269	1	30	3644	451	38738	0.0665188	Rs545300,Rs005340,Rs061380,Rs083370,Rs455250,XLOC_080892,Rs216570,Rs365810,Rs013290,Rs163490,Rs108770,XLOC_029536,Rs105890,Rs455370,Rs405830,Rs130580,Rs424900,Rs251480,Rs275820,Rs586310,Rs455500,Rs436010,XLOC_059433,Rs491180,Rs070200,XLOC_093629,Rs140380,Rs456200,Rs495650,Rs070180
GO:0042162	telomeric DNA binding	molecular_function	0.23304	1	1	3644	5	38738	0.2	Rs356820
GO:0050801	ion homeostasis	biological_process	0.2331	1	8	3644	107	38738	0.0747664	Rs557940,Rs331320,Rs459750,Rs392130,Rs140940,Rs201360,XLOC_095020,Rs018920
GO:0055080	cation homeostasis	biological_process	0.2331	1	8	3644	107	38738	0.0747664	Rs018920,XLOC_095020,Rs331320,Rs459750,Rs557940,Rs201360,Rs392130,Rs140940
GO:0008073	ornithine decarboxylase inhibitor activity	molecular_function	0.2333	1	1	3644	5	38738	0.2	Rs005340
GO:0042979	ornithine decarboxylase regulator activity	molecular_function	0.2333	1	1	3644	5	38738	0.2	Rs005340
GO:0006094	gluconeogenesis	biological_process	0.23441	1	3	3644	31	38738	0.0967742	Rs005480,Rs149020,Rs143960
GO:0019319	hexose biosynthetic process	biological_process	0.23441	1	3	3644	31	38738	0.0967742	Rs149020,Rs005480,Rs143960
GO:0046364	monosaccharide biosynthetic process	biological_process	0.23441	1	3	3644	31	38738	0.0967742	Rs005480,Rs149020,Rs143960
GO:0008484	sulfuric ester hydrolase activity	molecular_function	0.23488	1	2	3644	17	38738	0.117647	Rs424930,Rs048440
GO:0016655	oxidoreductase activity, acting on NAD(P)H, quinone or similar compound as acceptor	molecular_function	0.23542	1	7	3644	91	38738	0.0769231	Rs417920,Rs425910,XLOC_037920,XLOC_024417,Rs348890,Rs179770,Rs216000
GO:0008987	quinolinate synthetase A activity	molecular_function	0.237	1	1	3644	5	38738	0.2	XLOC_101478
GO:0009416	response to light stimulus	biological_process	0.23719	1	2	3644	19	38738	0.105263	XLOC_102564,Rs531160
GO:0033655	host cell cytoplasm part	cellular_component	0.23788	1	1	3644	5	38738	0.2	Rs002610
GO:0005852	eukaryotic translation initiation factor 3 complex	cellular_component	0.23856	1	5	3644	58	38738	0.0862069	Rs252440,XLOC_100790,Rs476720,Rs232700,Rs018920
GO:0006892	post-Golgi vesicle-mediated transport	biological_process	0.23899	1	2	3644	16	38738	0.125	Rs423720,Rs047180
GO:0022900	electron transport chain	biological_process	0.24023	1	10	3644	141	38738	0.070922	Rs216000,Rs071260,Rs417920,Rs454840,Rs061380,Rs151610,XLOC_037920,Rs425910,Rs179770,Rs357100
GO:0048878	chemical homeostasis	biological_process	0.24117	1	8	3644	108	38738	0.0740741	Rs392130,Rs140940,Rs201360,Rs557940,Rs331320,Rs459750,XLOC_095020,Rs018920
GO:0016747	transferase activity, transferring acyl groups other than amino-acyl groups	molecular_function	0.24127	1	32	3644	510	38738	0.0627451	Rs426990,Rs500210,Rs074130,Rs154080,Rs191550,Rs047510,Rs099210,Rs585290,Rs194120,Rs128550,Rs351070,Rs123690,Rs528110,Rs424920,XLOC_095020,Rs350660,Rs278070,Rs196170,XLOC_065872,Rs248760,Rs198040,Rs015080,Rs065380,Rs490040,Rs490010,Rs194100,Rs593190,Rs151610,Rs165930,Rs014360,Rs194050,Rs210380
GO:0042624	ATPase activity, uncoupled	molecular_function	0.24178	1	1	3644	5	38738	0.2	Rs039230
GO:0009512	cytochrome b6f complex	cellular_component	0.24223	1	3	3644	32	38738	0.09375	XLOC_101670,XLOC_100089,Rs041000
GO:0004789	thiamine-phosphate diphosphorylase activity	molecular_function	0.24231	1	2	3644	17	38738	0.117647	XLOC_099052,Rs290390
GO:0007276	gamete generation	biological_process	0.24269	1	7	3644	91	38738	0.0769231	Rs414820,Rs451430,Rs567730,Rs301430,Rs083360,Rs211930,Rs275800
GO:0016671	oxidoreductase activity, acting on a sulfur group of donors, disulfide as acceptor	molecular_function	0.24487	1	4	3644	44	38738	0.0909091	Rs360380,XLOC_093344,XLOC_070493,Rs328900
GO:0051183	vitamin transporter activity	molecular_function	0.24493	1	1	3644	5	38738	0.2	Rs348890
GO:0015849	organic acid transport	biological_process	0.2451	1	14	3644	210	38738	0.0666667	Rs063260,Rs019710,Rs416990,Rs515840,Rs608960,Rs230950,Rs072990,Rs426800,Rs533450,Rs099020,Rs019750,Rs013590,Rs094390,Rs478030
GO:0046942	carboxylic acid transport	biological_process	0.2451	1	14	3644	210	38738	0.0666667	Rs533450,Rs426800,Rs478030,Rs013590,Rs094390,Rs019750,Rs099020,Rs515840,Rs063260,Rs416990,Rs019710,Rs072990,Rs230950,Rs608960
GO:0002263	cell activation involved in immune response	biological_process	0.24536	1	1	3644	5	38738	0.2	XLOC_006145
GO:0002274	myeloid leukocyte activation	biological_process	0.24536	1	1	3644	5	38738	0.2	XLOC_006145
GO:0002275	myeloid cell activation involved in immune response	biological_process	0.24536	1	1	3644	5	38738	0.2	XLOC_006145
GO:0002279	mast cell activation involved in immune response	biological_process	0.24536	1	1	3644	5	38738	0.2	XLOC_006145
GO:0002366	leukocyte activation involved in immune response	biological_process	0.24536	1	1	3644	5	38738	0.2	XLOC_006145
GO:0002444	myeloid leukocyte mediated immunity	biological_process	0.24536	1	1	3644	5	38738	0.2	XLOC_006145
GO:0002448	mast cell mediated immunity	biological_process	0.24536	1	1	3644	5	38738	0.2	XLOC_006145
GO:0043299	leukocyte degranulation	biological_process	0.24536	1	1	3644	5	38738	0.2	XLOC_006145
GO:0043303	mast cell degranulation	biological_process	0.24536	1	1	3644	5	38738	0.2	XLOC_006145
GO:0045055	regulated secretory pathway	biological_process	0.24536	1	1	3644	5	38738	0.2	XLOC_006145
GO:0045576	mast cell activation	biological_process	0.24536	1	1	3644	5	38738	0.2	XLOC_006145
GO:0000097	sulfur amino acid biosynthetic process	biological_process	0.24548	1	3	3644	31	38738	0.0967742	Rs288330,Rs151610,Rs047510
GO:0031503	protein complex localization	biological_process	0.2463	1	2	3644	16	38738	0.125	Rs312710,Rs141310
GO:0008380	RNA splicing	biological_process	0.2477	1	16	3644	239	38738	0.0669456	Rs207500,Rs018920,Rs377770,Rs564260,Rs535020,Rs058580,Rs451430,Rs033420,Rs021970,Rs377890,Rs330020,Rs092100,Rs431480,Rs196130,Rs254950,Rs147820
GO:0016758	transferase activity, transferring hexosyl groups	molecular_function	0.24775	1	40	3644	659	38738	0.060698	Rs204520,Rs127720,XLOC_097587,Rs327690,Rs038560,Rs358930,Rs543760,Rs268850,Rs156010,Rs063090,XLOC_008399,Rs155060,XLOC_007879,Rs046640,Rs589430,Rs519210,Rs138380,Rs372270,Rs284940,Rs348080,Rs358940,Rs404290,Rs237980,Rs063010,Rs526780,Rs348090,Rs135810,XLOC_097215,Rs254950,Rs374290,Rs410810,Rs062950,Rs240100,Rs396330,XLOC_097991,XLOC_071052,XLOC_098075,Rs047720,Rs171990,Rs197460
GO:0005313	L-glutamate transmembrane transporter activity	molecular_function	0.24845	1	1	3644	5	38738	0.2	Rs230950
GO:0015172	acidic amino acid transmembrane transporter activity	molecular_function	0.24845	1	1	3644	5	38738	0.2	Rs230950
GO:0015501	glutamate:sodium symporter activity	molecular_function	0.24845	1	1	3644	5	38738	0.2	Rs230950
GO:0015800	acidic amino acid transport	biological_process	0.24845	1	1	3644	5	38738	0.2	Rs230950
GO:0015807	L-amino acid transport	biological_process	0.24845	1	1	3644	5	38738	0.2	Rs230950
GO:0015813	L-glutamate transport	biological_process	0.24845	1	1	3644	5	38738	0.2	Rs230950
GO:0000976	transcription regulatory region sequence-specific DNA binding	molecular_function	0.24872	1	1	3644	5	38738	0.2	Rs260590
GO:0008284	positive regulation of cell proliferation	biological_process	0.25223	1	2	3644	18	38738	0.111111	Rs037800,XLOC_103084
GO:0042127	regulation of cell proliferation	biological_process	0.25223	1	2	3644	18	38738	0.111111	XLOC_103084,Rs037800
GO:0006664	glycolipid metabolic process	biological_process	0.25233	1	12	3644	180	38738	0.0666667	Rs210380,Rs199210,Rs046640,Rs165930,Rs043000,Rs154310,Rs254950,Rs496750,XLOC_008399,Rs156010,Rs004390,XLOC_034091
GO:0004026	alcohol O-acetyltransferase activity	molecular_function	0.25237	1	2	3644	19	38738	0.105263	Rs191550,Rs099210
GO:0034318	alcohol O-acyltransferase activity	molecular_function	0.25237	1	2	3644	19	38738	0.105263	Rs191550,Rs099210
GO:0030154	cell differentiation	biological_process	0.2529	1	11	3644	159	38738	0.0691824	Rs083360,Rs362990,Rs077960,Rs414820,Rs584710,Rs276120,Rs473480,Rs543760,Rs301430,Rs092130,Rs451430
GO:0018130	heterocycle biosynthetic process	biological_process	0.25324	1	294	3644	5180	38738	0.0567568	Rs403430,Rs072040,Rs338770,Rs255590,Rs500110,Rs526620,Rs051580,Rs154310,Rs497140,Rs591060,Rs553200,Rs299420,Rs383200,Rs110790,Rs580610,Rs336130,Rs132990,Rs210400,Rs453850,Rs394920,Rs176930,Rs407740,XLOC_091021,Rs393380,Rs014620,Rs011560,Rs092130,Rs019080,Rs018250,Rs066660,Rs500910,XLOC_099052,Rs526780,Rs263240,Rs225250,Rs370360,Rs612120,Rs422640,Rs447650,Rs024360,Rs161950,XLOC_097077,Rs130720,Rs4…
GO:0032879	regulation of localization	biological_process	0.25347	1	6	3644	80	38738	0.075	Rs229870,Rs423720,Rs258840,Rs047180,XLOC_065974,Rs353980
GO:0008483	transaminase activity	molecular_function	0.25363	1	3	3644	34	38738	0.0882353	Rs049670,Rs359950,Rs350150
GO:0000302	response to reactive oxygen species	biological_process	0.25385	1	2	3644	18	38738	0.111111	Rs422430,Rs411720
GO:1901031	regulation of response to reactive oxygen species	biological_process	0.25385	1	2	3644	18	38738	0.111111	Rs411720,Rs422430
GO:0010942	positive regulation of cell death	biological_process	0.2544	1	2	3644	18	38738	0.111111	Rs346460,Rs522990
GO:0043065	positive regulation of apoptotic process	biological_process	0.2544	1	2	3644	18	38738	0.111111	Rs346460,Rs522990
GO:0043068	positive regulation of programmed cell death	biological_process	0.2544	1	2	3644	18	38738	0.111111	Rs346460,Rs522990
GO:0016668	oxidoreductase activity, acting on a sulfur group of donors, NAD(P) as acceptor	molecular_function	0.25442	1	8	3644	105	38738	0.0761905	Rs051390,XLOC_057922,Rs287010,Rs268580,XLOC_048806,Rs353310,XLOC_026207,Rs268610
GO:0047134	protein-disulfide reductase activity	molecular_function	0.25442	1	8	3644	105	38738	0.0761905	Rs353310,Rs268580,XLOC_048806,Rs268610,XLOC_026207,Rs287010,Rs051390,XLOC_057922
GO:0044163	host cytoskeleton	cellular_component	0.25478	1	1	3644	5	38738	0.2	Rs586580
GO:0044766	multi-organism transport	biological_process	0.25478	1	1	3644	5	38738	0.2	Rs586580
GO:0075519	microtubule-dependent intracellular transport of viral material	biological_process	0.25478	1	1	3644	5	38738	0.2	Rs586580
GO:0075521	microtubule-dependent intracellular transport of viral material to nucleus	biological_process	0.25478	1	1	3644	5	38738	0.2	Rs586580
GO:0075606	transport of viral material to nucleus	biological_process	0.25478	1	1	3644	5	38738	0.2	Rs586580
GO:0075733	intracellular transport of viral material	biological_process	0.25478	1	1	3644	5	38738	0.2	Rs586580
GO:0007009	plasma membrane organization	biological_process	0.25481	1	1	3644	5	38738	0.2	XLOC_103724
GO:0006542	glutamine biosynthetic process	biological_process	0.25517	1	2	3644	19	38738	0.105263	Rs568510,Rs215550
GO:0019634	organic phosphonate metabolic process	biological_process	0.25564	1	1	3644	5	38738	0.2	Rs192410
GO:0008108	UDP-glucose:hexose-1-phosphate uridylyltransferase activity	molecular_function	0.25621	1	1	3644	5	38738	0.2	XLOC_065471
GO:0031341	regulation of cell killing	biological_process	0.2565	1	1	3644	5	38738	0.2	Rs522990
GO:0052736	beta-glucanase activity	molecular_function	0.25796	1	1	3644	5	38738	0.2	Rs015310
GO:0052861	glucan endo-1,3-beta-glucanase activity, C-3 substituted reducing group	molecular_function	0.25796	1	1	3644	5	38738	0.2	Rs015310
GO:0052862	glucan endo-1,4-beta-glucanase activity, C-3 substituted reducing group	molecular_function	0.25796	1	1	3644	5	38738	0.2	Rs015310
GO:0005375	copper ion transmembrane transporter activity	molecular_function	0.25824	1	2	3644	17	38738	0.117647	Rs136850,Rs300360
GO:0035434	copper ion transmembrane transport	biological_process	0.25824	1	2	3644	17	38738	0.117647	Rs136850,Rs300360
GO:0015711	organic anion transport	biological_process	0.26051	1	14	3644	213	38738	0.0657277	Rs515840,Rs416990,Rs063260,Rs019710,Rs230950,Rs072990,Rs608960,Rs533450,Rs426800,Rs478030,Rs094390,Rs013590,Rs019750,Rs099020
GO:0001649	osteoblast differentiation	biological_process	0.26101	1	1	3644	5	38738	0.2	Rs276120
GO:0045667	regulation of osteoblast differentiation	biological_process	0.26101	1	1	3644	5	38738	0.2	Rs276120
GO:0001525	angiogenesis	biological_process	0.26289	1	1	3644	5	38738	0.2	Rs557940
GO:0001568	blood vessel development	biological_process	0.26289	1	1	3644	5	38738	0.2	Rs557940
GO:0001944	vasculature development	biological_process	0.26289	1	1	3644	5	38738	0.2	Rs557940
GO:0045765	regulation of angiogenesis	biological_process	0.26289	1	1	3644	5	38738	0.2	Rs557940
GO:0048514	blood vessel morphogenesis	biological_process	0.26289	1	1	3644	5	38738	0.2	Rs557940
GO:0072358	cardiovascular system development	biological_process	0.26289	1	1	3644	5	38738	0.2	Rs557940
GO:0072359	circulatory system development	biological_process	0.26289	1	1	3644	5	38738	0.2	Rs557940
GO:1901342	regulation of vasculature development	biological_process	0.26289	1	1	3644	5	38738	0.2	Rs557940
GO:0019220	regulation of phosphate metabolic process	biological_process	0.26327	1	6	3644	78	38738	0.0769231	XLOC_103084,Rs037800,Rs602280,Rs589220,Rs295340,Rs156570
GO:0051174	regulation of phosphorus metabolic process	biological_process	0.26327	1	6	3644	78	38738	0.0769231	XLOC_103084,Rs602280,Rs037800,Rs295340,Rs589220,Rs156570
GO:0030599	pectinesterase activity	molecular_function	0.26433	1	8	3644	113	38738	0.0707965	XLOC_059433,Rs436010,Rs365810,Rs405830,Rs232530,Rs309000,XLOC_029536,Rs083370
GO:0042545	cell wall modification	biological_process	0.26433	1	8	3644	113	38738	0.0707965	XLOC_059433,Rs436010,Rs365810,Rs309000,XLOC_029536,Rs405830,Rs232530,Rs083370
GO:0004609	phosphatidylserine decarboxylase activity	molecular_function	0.26438	1	1	3644	6	38738	0.166667	Rs459760
GO:0044271	cellular nitrogen compound biosynthetic process	biological_process	0.2654	1	293	3644	5170	38738	0.0566731	Rs612120,Rs422640,Rs447650,Rs225250,Rs370360,Rs161950,XLOC_097077,Rs024360,Rs500910,Rs263240,Rs526780,XLOC_099052,Rs602370,Rs272450,Rs106980,Rs452140,Rs266190,Rs398040,Rs489020,Rs130720,Rs483180,Rs315450,Rs363190,Rs148950,Rs275460,Rs352440,Rs309140,Rs450010,Rs364290,Rs156210,Rs403920,Rs377890,Rs119610,Rs489880,Rs425160,Rs426650,Rs230710,Rs540880,Rs432680,Rs477200,Rs351060,Rs211020,Rs275640,Rs5304…
GO:0003689	DNA clamp loader activity	molecular_function	0.26542	1	1	3644	6	38738	0.166667	Rs569350
GO:0005657	replication fork	cellular_component	0.26542	1	1	3644	6	38738	0.166667	Rs569350
GO:0005663	DNA replication factor C complex	cellular_component	0.26542	1	1	3644	6	38738	0.166667	Rs569350
GO:0033170	protein-DNA loading ATPase activity	molecular_function	0.26542	1	1	3644	6	38738	0.166667	Rs569350
GO:0007205	protein kinase C-activating G-protein coupled receptor signaling pathway	biological_process	0.26678	1	2	3644	20	38738	0.1	Rs483100,XLOC_030805
GO:0044000	movement in host	biological_process	0.2673	1	3	3644	33	38738	0.0909091	Rs184130,Rs089270,Rs506770
GO:0046739	spread of virus in multicellular host	biological_process	0.2673	1	3	3644	33	38738	0.0909091	Rs506770,Rs089270,Rs184130
GO:0046740	spread of virus in host, cell to cell	biological_process	0.2673	1	3	3644	33	38738	0.0909091	Rs506770,Rs089270,Rs184130
GO:0051814	movement in other organism involved in symbiotic interaction	biological_process	0.2673	1	3	3644	33	38738	0.0909091	Rs184130,Rs089270,Rs506770
GO:0004197	cysteine-type endopeptidase activity	molecular_function	0.27093	1	12	3644	176	38738	0.0681818	Rs153910,Rs484360,Rs394510,Rs004400,Rs375140,Rs349090,Rs250360,Rs192090,XLOC_095756,Rs059770,XLOC_053039,Rs448910
GO:0004470	malic enzyme activity	molecular_function	0.27292	1	2	3644	20	38738	0.1	Rs536930,Rs066610
GO:0004471	malate dehydrogenase (decarboxylating) activity	molecular_function	0.27292	1	2	3644	20	38738	0.1	Rs066610,Rs536930
GO:2001070	starch binding	molecular_function	0.27379	1	3	3644	36	38738	0.0833333	Rs615410,Rs008890,Rs282250
GO:0010309	acireductone dioxygenase [iron(II)-requiring] activity	molecular_function	0.27407	1	2	3644	18	38738	0.111111	Rs488680,Rs005480
GO:0039526	modulation by virus of host apoptotic process	biological_process	0.27623	1	1	3644	6	38738	0.166667	Rs522990
GO:0044531	modulation of programmed cell death in other organism	biological_process	0.27623	1	1	3644	6	38738	0.166667	Rs522990
GO:0044532	modulation of apoptotic process in other organism	biological_process	0.27623	1	1	3644	6	38738	0.166667	Rs522990
GO:0052040	modulation by symbiont of host programmed cell death	biological_process	0.27623	1	1	3644	6	38738	0.166667	Rs522990
GO:0052150	modulation by symbiont of host apoptotic process	biological_process	0.27623	1	1	3644	6	38738	0.166667	Rs522990
GO:0052248	modulation of programmed cell death in other organism involved in symbiotic interaction	biological_process	0.27623	1	1	3644	6	38738	0.166667	Rs522990
GO:0052433	modulation by organism of apoptotic process in other organism involved in symbiotic interaction	biological_process	0.27623	1	1	3644	6	38738	0.166667	Rs522990
GO:0050662	coenzyme binding	molecular_function	0.27637	1	57	3644	983	38738	0.0579858	Rs425910,Rs101190,Rs360160,Rs235250,Rs261460,Rs351200,Rs349350,Rs156310,Rs074390,Rs372840,Rs404950,Rs403680,Rs422140,Rs014270,Rs135270,Rs155110,Rs168380,Rs063320,Rs052710,Rs312360,Rs068800,Rs160900,Rs387160,Rs410850,Rs290970,Rs448210,XLOC_015420,Rs239320,Rs586720,Rs126140,Rs410680,Rs218010,Rs103180,XLOC_041005,Rs429940,Rs452350,Rs052730,Rs142590,Rs014140,Rs163120,Rs063300,Rs208900,Rs052700,Rs5052…
GO:0015293	symporter activity	molecular_function	0.2765	1	4	3644	49	38738	0.0816327	Rs188540,Rs094390,Rs230950,Rs418190
GO:0015294	solute:cation symporter activity	molecular_function	0.2765	1	4	3644	49	38738	0.0816327	Rs418190,Rs230950,Rs094390,Rs188540
GO:0005887	integral to plasma membrane	cellular_component	0.27659	1	10	3644	147	38738	0.0680272	Rs429060,Rs047660,Rs401830,Rs026140,Rs178670,Rs409820,Rs353760,Rs599580,Rs480830,Rs052730
GO:0033644	host cell membrane	cellular_component	0.2782	1	5	3644	65	38738	0.0769231	Rs376930,Rs201440,Rs264700,Rs594930,Rs002610
GO:0005319	lipid transporter activity	molecular_function	0.27844	1	3	3644	33	38738	0.0909091	Rs392130,Rs405120,Rs281630
GO:0005727	extrachromosomal circular DNA	cellular_component	0.27848	1	1	3644	6	38738	0.166667	Rs068800
GO:0046821	extrachromosomal DNA	cellular_component	0.27848	1	1	3644	6	38738	0.166667	Rs068800
GO:0016769	transferase activity, transferring nitrogenous groups	molecular_function	0.27925	1	3	3644	36	38738	0.0833333	Rs049670,Rs359950,Rs350150
GO:0009314	response to radiation	biological_process	0.28084	1	2	3644	21	38738	0.0952381	XLOC_102564,Rs531160
GO:0005215	transporter activity	molecular_function	0.28145	1	164	3644	2924	38738	0.0560876	Rs395640,Rs011940,Rs197530,Rs111160,Rs072550,Rs173760,Rs612120,Rs060930,Rs217340,Rs414670,Rs071160,Rs394190,Rs022610,Rs340590,Rs269180,Rs472430,Rs281450,Rs004340,Rs590820,Rs279500,Rs602280,Rs385260,Rs396510,XLOC_016260,XLOC_004367,Rs310490,Rs438730,Rs134150,Rs050960,Rs043050,Rs208070,Rs584090,XLOC_062186,Rs300390,Rs132610,Rs589220,Rs557940,Rs442070,Rs052020,Rs140940,Rs276060,Rs160730,Rs194140,XLO…
GO:0015995	chlorophyll biosynthetic process	biological_process	0.28209	1	2	3644	19	38738	0.105263	Rs228320,Rs130720
GO:0016973	poly(A)+ mRNA export from nucleus	biological_process	0.28237	1	1	3644	6	38738	0.166667	Rs147720
GO:0000002	mitochondrial genome maintenance	biological_process	0.28275	1	1	3644	6	38738	0.166667	XLOC_067001
GO:0030955	potassium ion binding	molecular_function	0.28356	1	4	3644	49	38738	0.0816327	Rs424040,Rs135010,Rs583820,Rs461980
GO:0031420	alkali metal ion binding	molecular_function	0.28356	1	4	3644	49	38738	0.0816327	Rs583820,Rs424040,Rs135010,Rs461980
GO:0009271	phage shock	biological_process	0.28371	1	2	3644	19	38738	0.105263	Rs398040,Rs404770
GO:0002443	leukocyte mediated immunity	biological_process	0.28405	1	1	3644	6	38738	0.166667	XLOC_006145
GO:0019855	calcium channel inhibitor activity	molecular_function	0.28413	1	1	3644	6	38738	0.166667	Rs194210
GO:0044212	transcription regulatory region DNA binding	molecular_function	0.28434	1	1	3644	6	38738	0.166667	Rs260590
GO:0046834	lipid phosphorylation	biological_process	0.28469	1	3	3644	34	38738	0.0882353	Rs499310,XLOC_081131,Rs275560
GO:0046854	phosphatidylinositol phosphorylation	biological_process	0.28469	1	3	3644	34	38738	0.0882353	Rs275560,Rs499310,XLOC_081131
GO:0048870	cell motility	biological_process	0.28624	1	12	3644	178	38738	0.0674157	Rs490810,Rs183310,Rs353980,Rs154310,Rs375400,Rs587000,Rs423050,Rs282180,Rs394920,Rs093930,Rs550560,Rs066850
GO:0051674	localization of cell	biological_process	0.28624	1	12	3644	178	38738	0.0674157	Rs550560,Rs066850,Rs423050,Rs587000,Rs375400,Rs282180,Rs394920,Rs093930,Rs183310,Rs353980,Rs154310,Rs490810
GO:0008219	cell death	biological_process	0.28708	1	9	3644	132	38738	0.0681818	Rs140740,Rs056500,Rs346460,Rs431280,Rs191680,Rs522990,Rs338650,Rs313870,Rs557940
GO:0016265	death	biological_process	0.28708	1	9	3644	132	38738	0.0681818	Rs056500,Rs346460,Rs431280,Rs140740,Rs338650,Rs313870,Rs557940,Rs191680,Rs522990
GO:0000781	chromosome, telomeric region	cellular_component	0.28716	1	1	3644	6	38738	0.166667	Rs583090
GO:0000784	nuclear chromosome, telomeric region	cellular_component	0.28716	1	1	3644	6	38738	0.166667	Rs583090
GO:0071555	cell wall organization	biological_process	0.28769	1	12	3644	182	38738	0.0659341	Rs232530,Rs405830,XLOC_029536,Rs309000,Rs304060,XLOC_067350,Rs083370,XLOC_059433,Rs436010,Rs280190,Rs365810,Rs150060
GO:0043419	urea catabolic process	biological_process	0.28784	1	1	3644	7	38738	0.142857	Rs095450
GO:0006772	thiamine metabolic process	biological_process	0.28839	1	2	3644	19	38738	0.105263	XLOC_099052,Rs352580
GO:0009228	thiamine biosynthetic process	biological_process	0.28839	1	2	3644	19	38738	0.105263	Rs352580,XLOC_099052
GO:0042723	thiamine-containing compound metabolic process	biological_process	0.28839	1	2	3644	19	38738	0.105263	XLOC_099052,Rs352580
GO:0042724	thiamine-containing compound biosynthetic process	biological_process	0.28839	1	2	3644	19	38738	0.105263	Rs352580,XLOC_099052
GO:0007017	microtubule-based process	biological_process	0.2892	1	24	3644	416	38738	0.0576923	Rs210900,Rs555860,XLOC_006534,XLOC_067001,Rs008860,Rs583980,Rs269180,Rs197910,Rs552510,Rs060610,Rs420280,Rs165670,Rs073110,Rs154310,Rs298200,Rs046620,Rs149570,Rs477270,Rs426650,Rs503220,Rs070170,Rs336740,Rs353760,Rs473690
GO:0016830	carbon-carbon lyase activity	molecular_function	0.2894	1	17	3644	267	38738	0.0636704	Rs071150,Rs548370,Rs325410,Rs201790,Rs459760,XLOC_100140,Rs149020,Rs277870,XLOC_023509,Rs597220,XLOC_101478,Rs399730,Rs049280,Rs497480,Rs325440,Rs351030,Rs230430
GO:0031423	hexon binding	molecular_function	0.28968	1	1	3644	6	38738	0.166667	Rs559780
GO:0044036	cell wall macromolecule metabolic process	biological_process	0.29054	1	5	3644	63	38738	0.0793651	Rs115610,Rs357900,Rs015310,Rs088320,Rs115620
GO:0044218	other organism cell membrane	cellular_component	0.29073	1	5	3644	66	38738	0.0757576	Rs002610,Rs201440,Rs264700,Rs594930,Rs376930
GO:0044279	other organism membrane	cellular_component	0.29073	1	5	3644	66	38738	0.0757576	Rs002610,Rs201440,Rs264700,Rs594930,Rs376930
GO:0030488	tRNA methylation	biological_process	0.29078	1	3	3644	34	38738	0.0882353	Rs518820,Rs159900,Rs157270
GO:0003724	RNA helicase activity	molecular_function	0.29093	1	20	3644	344	38738	0.0581395	Rs284940,Rs483180,Rs149130,Rs602370,Rs394570,Rs060190,Rs188540,Rs132990,XLOC_097587,Rs236930,Rs273430,Rs210320,Rs040870,Rs274720,Rs463980,Rs047760,Rs469700,Rs067220,Rs502060,Rs341280
GO:0006098	pentose-phosphate shunt	biological_process	0.29094	1	2	3644	18	38738	0.111111	Rs098610,Rs493420
GO:0006740	NADPH regeneration	biological_process	0.29094	1	2	3644	18	38738	0.111111	Rs493420,Rs098610
GO:0006873	cellular ion homeostasis	biological_process	0.29165	1	7	3644	98	38738	0.0714286	Rs557940,Rs459750,Rs140940,XLOC_095020,Rs392130,Rs201360,Rs018920
GO:0006875	cellular metal ion homeostasis	biological_process	0.29165	1	7	3644	98	38738	0.0714286	Rs201360,Rs018920,Rs392130,Rs140940,XLOC_095020,Rs459750,Rs557940
GO:0030003	cellular cation homeostasis	biological_process	0.29165	1	7	3644	98	38738	0.0714286	Rs459750,Rs557940,Rs201360,Rs018920,Rs392130,Rs140940,XLOC_095020
GO:0016661	oxidoreductase activity, acting on other nitrogenous compounds as donors	molecular_function	0.29189	1	1	3644	6	38738	0.166667	Rs000460
GO:0004181	metallocarboxypeptidase activity	molecular_function	0.29206	1	1	3644	6	38738	0.166667	Rs252160
GO:0051766	inositol trisphosphate kinase activity	molecular_function	0.29496	1	2	3644	20	38738	0.1	Rs525380,Rs232740
GO:0016788	hydrolase activity, acting on ester bonds	molecular_function	0.2953	1	94	3644	1642	38738	0.0572473	Rs260700,Rs318650,Rs232530,Rs577140,Rs467380,Rs403920,Rs363300,Rs608170,Rs287990,Rs146630,Rs039230,Rs037800,Rs454410,XLOC_036474,XLOC_037328,Rs546410,XLOC_032540,Rs266330,Rs431500,Rs281740,Rs102350,XLOC_042987,Rs088450,XLOC_059433,Rs190110,Rs220990,Rs436010,Rs004390,Rs093300,Rs255760,Rs500910,XLOC_042267,XLOC_018933,Rs457930,Rs571990,XLOC_100837,Rs060930,Rs137610,Rs405830,Rs548530,Rs210380,Rs0843…
GO:0019321	pentose metabolic process	biological_process	0.29622	1	2	3644	20	38738	0.1	Rs493420,Rs098610
GO:2000026	regulation of multicellular organismal development	biological_process	0.29643	1	3	3644	34	38738	0.0882353	Rs557940,Rs353980,Rs165720
GO:0007249	I-kappaB kinase/NF-kappaB cascade	biological_process	0.29931	1	1	3644	6	38738	0.166667	Rs557940
GO:0010740	positive regulation of intracellular protein kinase cascade	biological_process	0.29931	1	1	3644	6	38738	0.166667	Rs557940
GO:0043122	regulation of I-kappaB kinase/NF-kappaB cascade	biological_process	0.29931	1	1	3644	6	38738	0.166667	Rs557940
GO:0043123	positive regulation of I-kappaB kinase/NF-kappaB cascade	biological_process	0.29931	1	1	3644	6	38738	0.166667	Rs557940
GO:0018142	protein-DNA covalent cross-linking	biological_process	0.2996	1	1	3644	7	38738	0.142857	Rs039230
GO:0044723	single-organism carbohydrate metabolic process	biological_process	0.30024	1	42	3644	731	38738	0.0574555	Rs583090,Rs615410,Rs197460,Rs239320,Rs062950,Rs008890,XLOC_066138,Rs396330,XLOC_012013,Rs493420,XLOC_012238,Rs135010,Rs058600,Rs526780,Rs149020,Rs006030,Rs135810,Rs288820,Rs098610,Rs063010,Rs143960,XLOC_065471,Rs450300,XLOC_034862,Rs005480,Rs055030,XLOC_007879,Rs461980,XLOC_020259,Rs144380,Rs284940,Rs138380,Rs165670,XLOC_023671,Rs436550,Rs487190,XLOC_099864,Rs058620,Rs067510,Rs159870,XLOC_048443,…
GO:0005126	cytokine receptor binding	molecular_function	0.30029	1	6	3644	84	38738	0.0714286	XLOC_050783,Rs404950,Rs068740,Rs037800,XLOC_103084,Rs201800
GO:0019015	viral genome	cellular_component	0.3009	1	1	3644	6	38738	0.166667	Rs588430
GO:0055082	cellular chemical homeostasis	biological_process	0.30097	1	7	3644	99	38738	0.0707071	Rs459750,Rs557940,Rs201360,Rs018920,XLOC_095020,Rs140940,Rs392130
GO:0005890	sodium:potassium-exchanging ATPase complex	cellular_component	0.30126	1	1	3644	6	38738	0.166667	Rs052730
GO:0005217	intracellular ligand-gated ion channel activity	molecular_function	0.30152	1	6	3644	83	38738	0.0722892	Rs557940,Rs459750,Rs140940,XLOC_095020,Rs201360,Rs018920
GO:0005218	intracellular ligand-gated calcium channel activity	molecular_function	0.30152	1	6	3644	83	38738	0.0722892	Rs201360,Rs018920,XLOC_095020,Rs140940,Rs459750,Rs557940
GO:0005219	ryanodine-sensitive calcium-release channel activity	molecular_function	0.30152	1	6	3644	83	38738	0.0722892	Rs201360,Rs018920,Rs140940,XLOC_095020,Rs459750,Rs557940
GO:0015278	calcium-release channel activity	molecular_function	0.30152	1	6	3644	83	38738	0.0722892	Rs459750,Rs557940,Rs018920,Rs201360,XLOC_095020,Rs140940
GO:0045444	fat cell differentiation	biological_process	0.30196	1	3	3644	36	38738	0.0833333	Rs092130,Rs584710,Rs543760
GO:0008374	O-acyltransferase activity	molecular_function	0.30202	1	7	3644	101	38738	0.0693069	Rs099210,Rs191550,Rs165930,Rs047510,Rs210380,Rs123690,Rs151610
GO:0010033	response to organic substance	biological_process	0.30289	1	15	3644	219	38738	0.0684932	Rs225730,Rs377890,Rs011020,Rs007710,Rs069700,Rs358970,Rs141310,Rs403190,Rs100590,Rs392130,Rs377770,Rs455330,Rs312710,Rs138400,Rs055050
GO:0004143	diacylglycerol kinase activity	molecular_function	0.3039	1	2	3644	22	38738	0.0909091	Rs483100,XLOC_030805
GO:0004568	chitinase activity	molecular_function	0.30555	1	3	3644	33	38738	0.0909091	Rs115620,Rs115610,Rs357900
GO:0006050	mannosamine metabolic process	biological_process	0.30567	1	2	3644	20	38738	0.1	Rs260070,XLOC_100140
GO:0006051	N-acetylmannosamine metabolic process	biological_process	0.30567	1	2	3644	20	38738	0.1	XLOC_100140,Rs260070
GO:0047465	N-acylglucosamine-6-phosphate 2-epimerase activity	molecular_function	0.30567	1	2	3644	20	38738	0.1	Rs260070,XLOC_100140
GO:0016604	nuclear body	cellular_component	0.30587	1	1	3644	7	38738	0.142857	Rs363190
GO:0016607	nuclear speck	cellular_component	0.30587	1	1	3644	7	38738	0.142857	Rs363190
GO:0045944	positive regulation of transcription from RNA polymerase II promoter	biological_process	0.30587	1	1	3644	7	38738	0.142857	Rs363190
GO:0005664	nuclear origin of replication recognition complex	cellular_component	0.3065	1	3	3644	36	38738	0.0833333	Rs302010,Rs422430,Rs233540
GO:0009725	response to hormone stimulus	biological_process	0.30765	1	13	3644	188	38738	0.0691489	Rs011020,Rs007710,Rs377890,Rs225730,Rs358970,Rs069700,Rs100590,Rs403190,Rs055050,Rs138400,Rs377770,Rs455330,Rs392130
GO:0004144	diacylglycerol O-acyltransferase activity	molecular_function	0.30834	1	3	3644	36	38738	0.0833333	Rs191550,Rs099210,Rs123690
GO:0016411	acylglycerol O-acyltransferase activity	molecular_function	0.30834	1	3	3644	36	38738	0.0833333	Rs123690,Rs099210,Rs191550
GO:1901565	organonitrogen compound catabolic process	biological_process	0.30899	1	13	3644	197	38738	0.0659898	Rs156570,Rs566190,Rs115620,Rs498010,Rs014150,Rs290970,Rs589220,Rs602280,Rs357900,Rs498030,Rs095450,Rs512260,Rs115610
GO:0004659	prenyltransferase activity	molecular_function	0.30935	1	5	3644	70	38738	0.0714286	Rs310620,Rs424030,Rs060190,Rs554940,Rs096880
GO:0055065	metal ion homeostasis	biological_process	0.30952	1	7	3644	100	38738	0.07	Rs557940,Rs459750,Rs140940,XLOC_095020,Rs392130,Rs201360,Rs018920
GO:0000120	RNA polymerase I transcription factor complex	cellular_component	0.30957	1	1	3644	7	38738	0.142857	Rs404100
GO:0005668	RNA polymerase transcription factor SL1 complex	cellular_component	0.30957	1	1	3644	7	38738	0.142857	Rs404100
GO:0005681	spliceosomal complex	cellular_component	0.30966	1	8	3644	115	38738	0.0695652	Rs092100,Rs431480,Rs377890,Rs018920,Rs033420,Rs254950,Rs535020,Rs377770
GO:0015923	mannosidase activity	molecular_function	0.30981	1	2	3644	24	38738	0.0833333	XLOC_023671,Rs231650
GO:0006874	cellular calcium ion homeostasis	biological_process	0.30988	1	6	3644	84	38738	0.0714286	Rs018920,Rs201360,Rs140940,XLOC_095020,Rs459750,Rs557940
GO:0055074	calcium ion homeostasis	biological_process	0.30988	1	6	3644	84	38738	0.0714286	Rs201360,Rs018920,Rs140940,XLOC_095020,Rs459750,Rs557940
GO:0072503	cellular divalent inorganic cation homeostasis	biological_process	0.30988	1	6	3644	84	38738	0.0714286	Rs201360,Rs018920,XLOC_095020,Rs140940,Rs459750,Rs557940
GO:0072507	divalent inorganic cation homeostasis	biological_process	0.30988	1	6	3644	84	38738	0.0714286	Rs557940,Rs459750,Rs140940,XLOC_095020,Rs201360,Rs018920
GO:0001906	cell killing	biological_process	0.3106	1	2	3644	21	38738	0.0952381	Rs522990,Rs612180
GO:0006545	glycine biosynthetic process	biological_process	0.31062	1	1	3644	7	38738	0.142857	Rs055030
GO:0032504	multicellular organism reproduction	biological_process	0.31282	1	8	3644	116	38738	0.0689655	Rs414820,Rs083360,Rs301430,Rs567730,Rs451430,Rs275800,Rs164550,Rs211930
GO:0044413	avoidance of host defenses	biological_process	0.31292	1	2	3644	20	38738	0.1	Rs336740,Rs002610
GO:0044415	evasion or tolerance of host defenses	biological_process	0.31292	1	2	3644	20	38738	0.1	Rs002610,Rs336740
GO:0051832	avoidance of defenses of other organism involved in symbiotic interaction	biological_process	0.31292	1	2	3644	20	38738	0.1	Rs002610,Rs336740
GO:0051834	evasion or tolerance of defenses of other organism involved in symbiotic interaction	biological_process	0.31292	1	2	3644	20	38738	0.1	Rs002610,Rs336740
GO:0052173	response to defenses of other organism involved in symbiotic interaction	biological_process	0.31292	1	2	3644	20	38738	0.1	Rs002610,Rs336740
GO:0052200	response to host defenses	biological_process	0.31292	1	2	3644	20	38738	0.1	Rs336740,Rs002610
GO:0075136	response to host	biological_process	0.31292	1	2	3644	20	38738	0.1	Rs002610,Rs336740
GO:0042325	regulation of phosphorylation	biological_process	0.31435	1	3	3644	35	38738	0.0857143	XLOC_103084,Rs037800,Rs295340
GO:0009628	response to abiotic stimulus	biological_process	0.31504	1	5	3644	68	38738	0.0735294	Rs413700,Rs535190,Rs531160,XLOC_102564,Rs156720
GO:0009318	exodeoxyribonuclease VII complex	cellular_component	0.3159	1	1	3644	7	38738	0.142857	Rs289290
GO:0010374	stomatal complex development	biological_process	0.31702	1	1	3644	6	38738	0.166667	Rs165720
GO:0045682	regulation of epidermis development	biological_process	0.31702	1	1	3644	6	38738	0.166667	Rs165720
GO:0045684	positive regulation of epidermis development	biological_process	0.31702	1	1	3644	6	38738	0.166667	Rs165720
GO:0048580	regulation of post-embryonic development	biological_process	0.31702	1	1	3644	6	38738	0.166667	Rs165720
GO:0048582	positive regulation of post-embryonic development	biological_process	0.31702	1	1	3644	6	38738	0.166667	Rs165720
GO:2000038	regulation of stomatal complex development	biological_process	0.31702	1	1	3644	6	38738	0.166667	Rs165720
GO:2000123	positive regulation of stomatal complex development	biological_process	0.31702	1	1	3644	6	38738	0.166667	Rs165720
GO:0009166	nucleotide catabolic process	biological_process	0.31825	1	3	3644	36	38738	0.0833333	Rs602280,Rs589220,Rs156570
GO:0048609	multicellular organismal reproductive process	biological_process	0.31857	1	7	3644	100	38738	0.07	Rs211930,Rs083360,Rs275800,Rs414820,Rs451430,Rs567730,Rs301430
GO:0006278	RNA-dependent DNA replication	biological_process	0.3189	1	1	3644	7	38738	0.142857	Rs225580
GO:0045229	external encapsulating structure organization	biological_process	0.32051	1	12	3644	187	38738	0.0641711	Rs436010,XLOC_059433,Rs150060,Rs365810,Rs280190,XLOC_029536,Rs309000,Rs232530,Rs405830,Rs083370,Rs304060,XLOC_067350
GO:0005261	cation channel activity	molecular_function	0.32091	1	16	3644	254	38738	0.0629921	Rs594930,Rs557940,Rs201360,Rs140940,Rs602070,XLOC_082473,Rs018920,XLOC_095020,Rs269180,Rs153480,Rs424040,Rs459750,Rs173760,Rs583820,Rs007710,Rs353760
GO:0004064	arylesterase activity	molecular_function	0.32102	1	2	3644	21	38738	0.0952381	Rs550270,Rs363300
GO:0048610	cellular process involved in reproduction	biological_process	0.3214	1	19	3644	306	38738	0.0620915	Rs083360,XLOC_091021,Rs476720,Rs156570,Rs414820,XLOC_045687,XLOC_056291,XLOC_100140,Rs164550,Rs275800,Rs301430,Rs451430,Rs400950,Rs379890,Rs424010,Rs379950,Rs602280,Rs390300,XLOC_016077
GO:0003918	DNA topoisomerase type II (ATP-hydrolyzing) activity	molecular_function	0.32184	1	3	3644	39	38738	0.0769231	Rs147160,Rs139320,Rs038410
GO:0061505	DNA topoisomerase II activity	molecular_function	0.32184	1	3	3644	39	38738	0.0769231	Rs038410,Rs147160,Rs139320
GO:0006885	regulation of pH	biological_process	0.3221	1	1	3644	7	38738	0.142857	Rs331320
GO:0055067	monovalent inorganic cation homeostasis	biological_process	0.3221	1	1	3644	7	38738	0.142857	Rs331320
GO:0050852	T cell receptor signaling pathway	biological_process	0.32291	1	1	3644	7	38738	0.142857	Rs571990
GO:0008509	anion transmembrane transporter activity	molecular_function	0.32299	1	12	3644	197	38738	0.0609137	Rs099020,Rs049260,Rs094390,Rs059960,Rs049230,Rs142630,Rs608960,Rs067500,Rs134150,Rs230950,Rs340590,Rs178730
GO:0000228	nuclear chromosome	cellular_component	0.323	1	16	3644	263	38738	0.0608365	Rs302010,Rs422430,Rs563190,Rs426650,Rs477270,Rs046620,Rs298200,Rs233540,Rs154310,Rs552510,Rs269180,Rs008860,XLOC_067001,Rs583090,Rs555860,Rs183310
GO:0007338	single fertilization	biological_process	0.32659	1	2	3644	21	38738	0.0952381	XLOC_100140,Rs164550
GO:0009566	fertilization	biological_process	0.32659	1	2	3644	21	38738	0.0952381	XLOC_100140,Rs164550
GO:0004556	alpha-amylase activity	molecular_function	0.32679	1	1	3644	8	38738	0.125	Rs387200
GO:0003942	N-acetyl-gamma-glutamyl-phosphate reductase activity	molecular_function	0.32724	1	1	3644	7	38738	0.142857	Rs411960
GO:0019751	polyol metabolic process	biological_process	0.32726	1	3	3644	38	38738	0.0789474	Rs058600,Rs067510,Rs436550
GO:0036128	CatSper complex	cellular_component	0.3284	1	1	3644	7	38738	0.142857	Rs448800
GO:0009378	four-way junction helicase activity	molecular_function	0.32848	1	15	3644	260	38738	0.0576923	Rs463980,Rs210320,XLOC_097587,Rs273430,XLOC_031452,Rs132990,Rs284940,Rs341280,Rs188540,Rs067220,Rs060190,Rs047760,Rs469700,Rs394570,Rs602370
GO:0017153	sodium:dicarboxylate symporter activity	molecular_function	0.32872	1	1	3644	7	38738	0.142857	Rs094390
GO:0009896	positive regulation of catabolic process	biological_process	0.32962	1	10	3644	152	38738	0.0657895	Rs473660,Rs394920,XLOC_015193,Rs239910,XLOC_050029,Rs587000,Rs151610,Rs416980,Rs590820,Rs534220
GO:0010508	positive regulation of autophagy	biological_process	0.32962	1	10	3644	152	38738	0.0657895	Rs590820,Rs534220,Rs151610,Rs416980,Rs394920,XLOC_015193,Rs239910,XLOC_050029,Rs587000,Rs473660
GO:0031331	positive regulation of cellular catabolic process	biological_process	0.32962	1	10	3644	152	38738	0.0657895	Rs151610,Rs416980,Rs590820,Rs534220,Rs473660,Rs394920,XLOC_015193,Rs239910,XLOC_050029,Rs587000
GO:0004673	protein histidine kinase activity	molecular_function	0.33075	1	8	3644	126	38738	0.0634921	Rs290150,Rs483180,Rs219900,Rs205040,Rs049230,Rs404770,Rs290160,Rs049260
GO:0016775	phosphotransferase activity, nitrogenous group as acceptor	molecular_function	0.33075	1	8	3644	126	38738	0.0634921	Rs049260,Rs290160,Rs404770,Rs049230,Rs205040,Rs219900,Rs483180,Rs290150
GO:0003857	3-hydroxyacyl-CoA dehydrogenase activity	molecular_function	0.33163	1	7	3644	105	38738	0.0666667	Rs448210,Rs163020,Rs309740,Rs309730,Rs163980,XLOC_012140,Rs422140
GO:0043752	adenosylcobinamide kinase activity	molecular_function	0.33325	1	1	3644	7	38738	0.142857	Rs092130
GO:0016615	malate dehydrogenase activity	molecular_function	0.33329	1	2	3644	23	38738	0.0869565	Rs536930,Rs066610
GO:0009719	response to endogenous stimulus	biological_process	0.33364	1	13	3644	192	38738	0.0677083	Rs358970,Rs069700,Rs011020,Rs007710,Rs377890,Rs225730,Rs055050,Rs138400,Rs392130,Rs455330,Rs377770,Rs100590,Rs403190
GO:0045017	glycerolipid biosynthetic process	biological_process	0.3337	1	7	3644	106	38738	0.0660377	Rs156010,XLOC_008399,Rs191550,Rs099210,Rs154310,Rs123690,Rs254950
GO:1901292	nucleoside phosphate catabolic process	biological_process	0.33385	1	3	3644	37	38738	0.0810811	Rs156570,Rs589220,Rs602280
GO:0043624	cellular protein complex disassembly	biological_process	0.33421	1	6	3644	85	38738	0.0705882	Rs409590,Rs424800,Rs048200,Rs103840,Rs202680,Rs093930
GO:0008837	diaminopimelate epimerase activity	molecular_function	0.3343	1	1	3644	7	38738	0.142857	Rs568510
GO:0007008	outer mitochondrial membrane organization	biological_process	0.33448	1	2	3644	21	38738	0.0952381	Rs316460,Rs485630
GO:0045040	protein import into mitochondrial outer membrane	biological_process	0.33448	1	2	3644	21	38738	0.0952381	Rs316460,Rs485630
GO:0016407	acetyltransferase activity	molecular_function	0.3346	1	12	3644	189	38738	0.0634921	Rs585290,Rs099210,Rs015080,Rs528110,Rs194050,Rs350660,Rs593190,Rs191550,Rs154080,Rs196170,Rs426990,Rs151610
GO:0006643	membrane lipid metabolic process	biological_process	0.33546	1	12	3644	194	38738	0.0618557	XLOC_008399,Rs004390,Rs156010,XLOC_034091,Rs254950,Rs496750,Rs154310,Rs043000,Rs046640,Rs165930,Rs210380,Rs199210
GO:0019318	hexose metabolic process	biological_process	0.33552	1	15	3644	246	38738	0.0609756	Rs461980,Rs005480,Rs149020,Rs058620,XLOC_099864,XLOC_065471,Rs143960,Rs098610,Rs135010,Rs615410,XLOC_012238,Rs493420,Rs487190,Rs165670,XLOC_023671
GO:0008234	cysteine-type peptidase activity	molecular_function	0.33561	1	26	3644	446	38738	0.058296	Rs448910,Rs197930,Rs199920,Rs021200,Rs250360,Rs192090,Rs259770,Rs327900,Rs394510,Rs484360,Rs328810,Rs223170,Rs441120,Rs302720,Rs151630,XLOC_053039,XLOC_095756,Rs059770,Rs081260,Rs349090,Rs375140,Rs521970,Rs004400,XLOC_104113,Rs094410,Rs153910
GO:0045158	electron transporter, transferring electrons within cytochrome b6/f complex of photosystem II activity	molecular_function	0.33646	1	1	3644	8	38738	0.125	XLOC_100089
GO:0008283	cell proliferation	biological_process	0.33897	1	3	3644	38	38738	0.0789474	Rs037800,XLOC_103084,XLOC_028048
GO:0016725	oxidoreductase activity, acting on CH or CH2 groups	molecular_function	0.33962	1	2	3644	23	38738	0.0869565	Rs363460,Rs415610
GO:0051276	chromosome organization	biological_process	0.33993	1	36	3644	618	38738	0.0582524	Rs075750,Rs427120,Rs583980,Rs492030,Rs167940,Rs420010,Rs583090,Rs201360,Rs325380,XLOC_103646,Rs420430,Rs236650,Rs233540,Rs041020,Rs014890,Rs276120,Rs267930,XLOC_095020,Rs052230,Rs233530,Rs018920,Rs278740,Rs140940,Rs100960,Rs278690,Rs131050,Rs275800,Rs336740,Rs320140,Rs134150,Rs043940,Rs174890,Rs381970,Rs388430,Rs025760,Rs518130
GO:0010627	regulation of intracellular protein kinase cascade	biological_process	0.34018	1	1	3644	7	38738	0.142857	Rs557940
GO:0019902	phosphatase binding	molecular_function	0.34033	1	1	3644	7	38738	0.142857	Rs355550
GO:0003997	acyl-CoA oxidase activity	molecular_function	0.34037	1	1	3644	8	38738	0.125	Rs500810
GO:0032446	protein modification by small protein conjugation	biological_process	0.34058	1	10	3644	164	38738	0.0609756	Rs202680,Rs284580,Rs235140,Rs465130,XLOC_018933,Rs424890,Rs127400,Rs241710,Rs164930,Rs191290
GO:0030430	host cell cytoplasm	cellular_component	0.34085	1	2	3644	22	38738	0.0909091	Rs586580,Rs002610
GO:0003847	1-alkyl-2-acetylglycerophosphocholine esterase activity	molecular_function	0.34107	1	2	3644	22	38738	0.0909091	Rs014150,Rs084360
GO:0055085	transmembrane transport	biological_process	0.34158	1	109	3644	1966	38738	0.0554425	Rs501390,Rs160730,Rs178730,XLOC_103886,Rs249520,XLOC_079014,Rs463940,Rs448720,Rs248760,Rs259380,Rs095450,Rs136470,Rs351030,Rs608960,Rs294020,Rs281490,Rs419950,Rs372630,Rs354090,Rs416980,Rs201360,Rs220830,Rs264700,Rs300360,Rs295200,Rs422430,Rs196670,XLOC_090539,Rs463230,Rs386930,Rs309470,Rs098990,Rs485630,Rs313410,Rs027160,Rs005520,Rs006490,Rs476000,Rs431280,Rs103100,XLOC_095020,Rs301630,Rs064150,…
GO:0019385	methanogenesis, from acetate	biological_process	0.34159	1	1	3644	7	38738	0.142857	Rs285110
GO:0015630	microtubule cytoskeleton	cellular_component	0.34213	1	19	3644	315	38738	0.0603175	Rs073110,Rs154310,Rs298200,Rs046620,Rs563190,Rs407740,Rs426650,Rs477270,Rs503220,Rs183310,Rs555860,XLOC_006534,Rs590820,Rs008860,XLOC_067001,Rs506770,Rs552510,Rs269180,Rs060610
GO:0050830	defense response to Gram-positive bacterium	biological_process	0.34222	1	2	3644	23	38738	0.0869565	Rs420290,Rs023730
GO:0015099	nickel cation transmembrane transporter activity	molecular_function	0.34266	1	1	3644	8	38738	0.125	Rs419950
GO:0015675	nickel cation transport	biological_process	0.34266	1	1	3644	8	38738	0.125	Rs419950
GO:0035444	nickel cation transmembrane transport	biological_process	0.34266	1	1	3644	8	38738	0.125	Rs419950
GO:0019062	viral attachment to host cell	biological_process	0.3435	1	3	3644	38	38738	0.0789474	Rs375320,Rs229870,Rs395640
GO:0044650	adhesion of symbiont to host cell	biological_process	0.3435	1	3	3644	38	38738	0.0789474	Rs375320,Rs395640,Rs229870
GO:0006790	sulfur compound metabolic process	biological_process	0.34361	1	12	3644	193	38738	0.0621762	Rs151610,Rs288330,Rs149130,Rs502060,Rs274720,Rs040870,Rs483180,Rs420450,Rs540140,XLOC_099052,Rs352580,Rs047510
GO:0044282	small molecule catabolic process	biological_process	0.34402	1	5	3644	73	38738	0.0684932	Rs095450,Rs058600,Rs512260,Rs290970,Rs500810
GO:0044712	single-organism catabolic process	biological_process	0.34402	1	5	3644	73	38738	0.0684932	Rs500810,Rs290970,Rs095450,Rs058600,Rs512260
GO:0007059	chromosome segregation	biological_process	0.34488	1	12	3644	193	38738	0.0621762	XLOC_095020,Rs503220,Rs552510,Rs477270,Rs426650,Rs276120,Rs154310,Rs555860,XLOC_067001,Rs008860,Rs046620,Rs298200
GO:0016972	thiol oxidase activity	molecular_function	0.34531	1	2	3644	22	38738	0.0909091	Rs400500,Rs312750
GO:0030261	chromosome condensation	biological_process	0.34714	1	2	3644	23	38738	0.0869565	XLOC_095020,Rs276120
GO:0006955	immune response	biological_process	0.3483	1	12	3644	194	38738	0.0618557	XLOC_050783,XLOC_006145,XLOC_067694,Rs473660,Rs274780,Rs481830,Rs201800,XLOC_007879,Rs068740,Rs427990,Rs404950,Rs571990
GO:0006308	DNA catabolic process	biological_process	0.35048	1	2	3644	23	38738	0.0869565	Rs289290,Rs052060
GO:0031386	protein tag	molecular_function	0.35049	1	1	3644	8	38738	0.125	XLOC_018933
GO:0080134	regulation of response to stress	biological_process	0.35064	1	3	3644	38	38738	0.0789474	XLOC_007879,Rs422430,Rs411720
GO:0046873	metal ion transmembrane transporter activity	molecular_function	0.35154	1	45	3644	771	38738	0.0583658	Rs094390,Rs287710,Rs173760,Rs153480,Rs459750,Rs060930,Rs433580,Rs003610,Rs007710,Rs194140,Rs602280,Rs416980,Rs201360,XLOC_082473,Rs136850,Rs602070,Rs419950,Rs252540,Rs230950,Rs351030,Rs269180,Rs394190,Rs296700,Rs208070,Rs313410,Rs156570,Rs424040,Rs050960,Rs309470,Rs583820,Rs397830,Rs144290,Rs300360,Rs422430,Rs353760,XLOC_016260,Rs188540,Rs140940,Rs545050,Rs557940,Rs589220,Rs018920,XLOC_095020,Rs0…
GO:0006206	pyrimidine nucleobase metabolic process	biological_process	0.35163	1	2	3644	22	38738	0.0909091	XLOC_100140,Rs265240
GO:0019856	pyrimidine nucleobase biosynthetic process	biological_process	0.35163	1	2	3644	22	38738	0.0909091	Rs265240,XLOC_100140
GO:0009086	methionine biosynthetic process	biological_process	0.35402	1	2	3644	23	38738	0.0869565	Rs047510,Rs288330
GO:0000226	microtubule cytoskeleton organization	biological_process	0.35476	1	16	3644	270	38738	0.0592593	Rs552510,Rs269180,Rs008860,XLOC_067001,Rs555860,Rs210900,Rs353760,Rs473690,Rs503220,Rs426650,Rs477270,Rs046620,Rs298200,Rs154310,Rs073110,Rs420280
GO:0044406	adhesion to host	biological_process	0.3554	1	3	3644	39	38738	0.0769231	Rs395640,Rs229870,Rs375320
GO:0051825	adhesion to other organism involved in symbiotic interaction	biological_process	0.3554	1	3	3644	39	38738	0.0769231	Rs375320,Rs395640,Rs229870
GO:0015969	guanosine tetraphosphate metabolic process	biological_process	0.35594	1	1	3644	9	38738	0.111111	Rs490980
GO:0034035	purine ribonucleoside bisphosphate metabolic process	biological_process	0.35594	1	1	3644	9	38738	0.111111	Rs490980
GO:0010941	regulation of cell death	biological_process	0.35645	1	5	3644	73	38738	0.0684932	Rs338650,Rs346460,Rs557940,Rs191680,Rs522990
GO:0042981	regulation of apoptotic process	biological_process	0.35645	1	5	3644	73	38738	0.0684932	Rs522990,Rs191680,Rs338650,Rs557940,Rs346460
GO:0043067	regulation of programmed cell death	biological_process	0.35645	1	5	3644	73	38738	0.0684932	Rs522990,Rs191680,Rs338650,Rs557940,Rs346460
GO:0004347	glucose-6-phosphate isomerase activity	molecular_function	0.35689	1	1	3644	8	38738	0.125	Rs005480
GO:0031099	regeneration	biological_process	0.35719	1	2	3644	25	38738	0.08	XLOC_016260,Rs252440
GO:0042246	tissue regeneration	biological_process	0.35719	1	2	3644	25	38738	0.08	Rs252440,XLOC_016260
GO:0048589	developmental growth	biological_process	0.35719	1	2	3644	25	38738	0.08	Rs252440,XLOC_016260
GO:0006040	amino sugar metabolic process	biological_process	0.35759	1	5	3644	70	38738	0.0714286	XLOC_100140,Rs115620,Rs260070,Rs357900,Rs115610
GO:0005244	voltage-gated ion channel activity	molecular_function	0.35982	1	7	3644	107	38738	0.0654206	Rs602070,XLOC_082473,Rs153480,Rs007710,Rs424040,Rs583820,Rs353760
GO:0022832	voltage-gated channel activity	molecular_function	0.35982	1	7	3644	107	38738	0.0654206	Rs353760,Rs583820,Rs424040,Rs007710,Rs153480,XLOC_082473,Rs602070
GO:0009074	aromatic amino acid family catabolic process	biological_process	0.36024	1	1	3644	8	38738	0.125	Rs512260
GO:0043241	protein complex disassembly	biological_process	0.36117	1	7	3644	104	38738	0.0673077	Rs424800,Rs048200,Rs103840,Rs497140,Rs202680,Rs093930,Rs409590
GO:0003871	5-methyltetrahydropteroyltriglutamate-homocysteine S-methyltransferase activity	molecular_function	0.36268	1	1	3644	9	38738	0.111111	Rs288330
GO:0042085	5-methyltetrahydropteroyltri-L-glutamate-dependent methyltransferase activity	molecular_function	0.36268	1	1	3644	9	38738	0.111111	Rs288330
GO:0051180	vitamin transport	biological_process	0.36271	1	1	3644	8	38738	0.125	Rs348890
GO:0008235	metalloexopeptidase activity	molecular_function	0.36326	1	1	3644	8	38738	0.125	Rs252160
GO:0006013	mannose metabolic process	biological_process	0.36402	1	1	3644	10	38738	0.1	XLOC_023671
GO:0003872	6-phosphofructokinase activity	molecular_function	0.36425	1	2	3644	25	38738	0.08	XLOC_099864,Rs058620
GO:0005342	organic acid transmembrane transporter activity	molecular_function	0.36466	1	5	3644	75	38738	0.0666667	Rs094390,Rs134150,Rs230950,Rs099020,Rs608960
GO:0046943	carboxylic acid transmembrane transporter activity	molecular_function	0.36466	1	5	3644	75	38738	0.0666667	Rs230950,Rs134150,Rs094390,Rs099020,Rs608960
GO:0070070	proton-transporting V-type ATPase complex assembly	biological_process	0.36481	1	1	3644	8	38738	0.125	Rs448720
GO:0070072	vacuolar proton-transporting V-type ATPase complex assembly	biological_process	0.36481	1	1	3644	8	38738	0.125	Rs448720
GO:0006508	proteolysis	biological_process	0.36519	1	75	3644	1345	38738	0.0557621	Rs201360,Rs153910,Rs343330,Rs022820,Rs165930,Rs394520,XLOC_059950,Rs027070,Rs033960,Rs530000,Rs160780,Rs327900,Rs141310,Rs252160,Rs393760,Rs004400,Rs370670,Rs521970,Rs214600,Rs375140,Rs347810,Rs401970,XLOC_092839,XLOC_007879,XLOC_095020,Rs349090,Rs443250,Rs218710,Rs302720,Rs223170,Rs140320,Rs441120,Rs048200,Rs153180,Rs375030,Rs192090,Rs063720,Rs197930,Rs127390,Rs312710,Rs183370,XLOC_095756,Rs2512…
GO:0005938	cell cortex	cellular_component	0.36528	1	10	3644	164	38738	0.0609756	XLOC_089449,XLOC_065974,Rs258840,XLOC_009420,Rs103840,Rs070170,Rs071260,Rs203370,Rs282180,Rs171370
GO:0000245	spliceosomal complex assembly	biological_process	0.36565	1	2	3644	23	38738	0.0869565	Rs451430,Rs564260
GO:0005685	U1 snRNP	cellular_component	0.36565	1	2	3644	23	38738	0.0869565	Rs451430,Rs564260
GO:0006376	mRNA splice site selection	biological_process	0.36565	1	2	3644	23	38738	0.0869565	Rs451430,Rs564260
GO:0030532	small nuclear ribonucleoprotein complex	cellular_component	0.36565	1	2	3644	23	38738	0.0869565	Rs451430,Rs564260
GO:0008725	DNA-3-methyladenine glycosylase activity	molecular_function	0.36853	1	1	3644	8	38738	0.125	Rs228200
GO:0043733	DNA-3-methylbase glycosylase activity	molecular_function	0.36853	1	1	3644	8	38738	0.125	Rs228200
GO:0043605	cellular amide catabolic process	biological_process	0.37139	1	1	3644	9	38738	0.111111	Rs095450
GO:0004180	carboxypeptidase activity	molecular_function	0.37161	1	7	3644	110	38738	0.0636364	Rs347810,Rs252160,XLOC_059950,Rs022820,Rs165930,Rs063720,Rs393760
GO:0008536	Ran GTPase binding	molecular_function	0.37316	1	3	3644	48	38738	0.0625	XLOC_093629,Rs244570,XLOC_063102
GO:0015740	C4-dicarboxylate transport	biological_process	0.37406	1	5	3644	73	38738	0.0684932	Rs019710,Rs515840,Rs019750,Rs099020,Rs013590
GO:0003993	acid phosphatase activity	molecular_function	0.37419	1	6	3644	90	38738	0.0666667	Rs202180,Rs119520,Rs608170,Rs425060,Rs548530,Rs274310
GO:0019627	urea metabolic process	biological_process	0.37452	1	1	3644	9	38738	0.111111	Rs095450
GO:0072519	parasitism	biological_process	0.37602	1	1	3644	8	38738	0.125	Rs201440
GO:0030472	mitotic spindle organization in nucleus	biological_process	0.37717	1	1	3644	9	38738	0.111111	Rs269180
GO:0005048	signal sequence binding	molecular_function	0.37767	1	3	3644	40	38738	0.075	Rs015770,Rs224550,XLOC_073140
GO:0045116	protein neddylation	biological_process	0.3777	1	1	3644	8	38738	0.125	Rs127400
GO:0006836	neurotransmitter transport	biological_process	0.37794	1	1	3644	8	38738	0.125	Rs188540
GO:0071806	protein transmembrane transport	biological_process	0.37848	1	5	3644	73	38738	0.0684932	Rs316460,Rs372630,Rs064150,Rs485630,Rs026410
GO:0044459	plasma membrane part	cellular_component	0.37913	1	17	3644	283	38738	0.0600707	Rs026140,Rs473660,Rs409820,Rs178670,Rs448800,Rs481830,Rs353760,Rs599580,Rs401830,Rs429060,Rs047660,XLOC_016077,Rs396330,Rs052730,Rs480830,Rs495760,Rs427990
GO:0017006	protein-tetrapyrrole linkage	biological_process	0.37959	1	1	3644	8	38738	0.125	Rs147720
GO:0045095	keratin filament	cellular_component	0.37984	1	1	3644	9	38738	0.111111	Rs237960
GO:0008544	epidermis development	biological_process	0.37989	1	2	3644	23	38738	0.0869565	Rs571360,Rs165720
GO:0043588	skin development	biological_process	0.37989	1	2	3644	23	38738	0.0869565	Rs165720,Rs571360
GO:0000176	nuclear exosome (RNase complex)	cellular_component	0.38081	1	1	3644	8	38738	0.125	Rs212030
GO:0008289	lipid binding	molecular_function	0.381	1	24	3644	415	38738	0.0578313	Rs377770,XLOC_065974,Rs258840,Rs495150,Rs133630,Rs271840,Rs100590,Rs462740,Rs013130,Rs506850,Rs382710,Rs013000,Rs171370,Rs228320,Rs116120,Rs364290,Rs459750,Rs119320,Rs374070,Rs599580,Rs377890,Rs119330,Rs403430,Rs045780
GO:0005637	nuclear inner membrane	cellular_component	0.38258	1	1	3644	9	38738	0.111111	Rs113560
GO:0005639	integral to nuclear inner membrane	cellular_component	0.38258	1	1	3644	9	38738	0.111111	Rs113560
GO:0031229	intrinsic to nuclear inner membrane	cellular_component	0.38258	1	1	3644	9	38738	0.111111	Rs113560
GO:0044453	nuclear membrane part	cellular_component	0.38258	1	1	3644	9	38738	0.111111	Rs113560
GO:0005615	extracellular space	cellular_component	0.38273	1	16	3644	266	38738	0.0601504	Rs028840,Rs510080,Rs473660,Rs199170,XLOC_103084,Rs425370,Rs046620,Rs037800,Rs022610,Rs572810,Rs282180,Rs063280,Rs475410,Rs032540,Rs592060,Rs008860
GO:0005283	sodium:amino acid symporter activity	molecular_function	0.38274	1	1	3644	9	38738	0.111111	Rs230950
GO:0005416	cation:amino acid symporter activity	molecular_function	0.38274	1	1	3644	9	38738	0.111111	Rs230950
GO:0019784	NEDD8-specific protease activity	molecular_function	0.38275	1	1	3644	9	38738	0.111111	Rs151630
GO:0046903	secretion	biological_process	0.38454	1	14	3644	237	38738	0.0590717	XLOC_089449,Rs147720,Rs252060,Rs102380,Rs066750,XLOC_009420,Rs406730,Rs017810,Rs071260,Rs203370,XLOC_006145,Rs209760,Rs282180,Rs171370
GO:0030278	regulation of ossification	biological_process	0.38485	1	1	3644	8	38738	0.125	Rs276120
GO:0006694	steroid biosynthetic process	biological_process	0.38556	1	12	3644	196	38738	0.0612245	Rs423630,Rs101190,Rs014140,Rs154640,XLOC_079422,Rs388170,Rs403680,Rs170870,Rs586720,Rs014270,Rs103180,XLOC_020259
GO:0006032	chitin catabolic process	biological_process	0.38571	1	3	3644	38	38738	0.0789474	Rs357900,Rs115610,Rs115620
GO:0046348	amino sugar catabolic process	biological_process	0.38571	1	3	3644	38	38738	0.0789474	Rs115620,Rs115610,Rs357900
GO:1901072	glucosamine-containing compound catabolic process	biological_process	0.38571	1	3	3644	38	38738	0.0789474	Rs115620,Rs357900,Rs115610
GO:0004252	serine-type endopeptidase activity	molecular_function	0.38629	1	17	3644	299	38738	0.0568562	XLOC_007879,XLOC_095020,Rs193190,Rs183370,Rs153910,Rs099020,Rs251870,Rs153180,Rs035940,Rs156970,Rs059900,Rs097940,Rs027070,Rs251220,Rs418360,Rs160780,XLOC_000769
GO:0004421	hydroxymethylglutaryl-CoA synthase activity	molecular_function	0.38642	1	1	3644	9	38738	0.111111	Rs101190
GO:0043161	proteasomal ubiquitin-dependent protein catabolic process	biological_process	0.38745	1	3	3644	41	38738	0.0731707	Rs141310,Rs501040,Rs312710
GO:0046870	cadmium ion binding	molecular_function	0.38771	1	1	3644	9	38738	0.111111	XLOC_015787
GO:0004146	dihydrofolate reductase activity	molecular_function	0.38786	1	1	3644	9	38738	0.111111	Rs055030
GO:0016310	phosphorylation	biological_process	0.38791	1	120	3644	2256	38738	0.0531915	XLOC_055656,Rs295340,Rs482640,Rs048320,Rs621990,Rs319180,Rs460520,Rs425910,Rs559590,Rs047150,XLOC_003862,XLOC_099418,Rs329280,XLOC_099083,Rs460950,Rs072550,Rs504400,Rs178670,Rs362740,Rs274400,Rs379740,Rs256930,Rs386240,Rs162380,XLOC_095772,Rs027880,Rs146850,XLOC_016077,Rs216360,Rs237600,Rs429060,Rs216680,XLOC_045687,Rs040720,Rs037800,Rs246280,Rs417920,Rs377930,Rs485530,Rs264280,Rs461420,XLOC_0132…
GO:0030193	regulation of blood coagulation	biological_process	0.38924	1	1	3644	8	38738	0.125	XLOC_007879
GO:0050818	regulation of coagulation	biological_process	0.38924	1	1	3644	8	38738	0.125	XLOC_007879
GO:0061041	regulation of wound healing	biological_process	0.38924	1	1	3644	8	38738	0.125	XLOC_007879
GO:1900046	regulation of hemostasis	biological_process	0.38924	1	1	3644	8	38738	0.125	XLOC_007879
GO:0006535	cysteine biosynthetic process from serine	biological_process	0.38985	1	1	3644	8	38738	0.125	Rs151610
GO:0006563	L-serine metabolic process	biological_process	0.38985	1	1	3644	8	38738	0.125	Rs151610
GO:0009001	serine O-acetyltransferase activity	molecular_function	0.38985	1	1	3644	8	38738	0.125	Rs151610
GO:0016412	serine O-acyltransferase activity	molecular_function	0.38985	1	1	3644	8	38738	0.125	Rs151610
GO:0019344	cysteine biosynthetic process	biological_process	0.38985	1	1	3644	8	38738	0.125	Rs151610
GO:0005996	monosaccharide metabolic process	biological_process	0.39116	1	15	3644	257	38738	0.0583658	Rs461980,Rs005480,Rs149020,Rs058620,XLOC_099864,XLOC_065471,Rs143960,Rs098610,Rs135010,Rs615410,XLOC_012238,Rs493420,Rs487190,XLOC_023671,Rs165670
GO:0008320	protein transmembrane transporter activity	molecular_function	0.39153	1	1	3644	9	38738	0.111111	Rs406730
GO:0015450	P-P-bond-hydrolysis-driven protein transmembrane transporter activity	molecular_function	0.39153	1	1	3644	9	38738	0.111111	Rs406730
GO:0048468	cell development	biological_process	0.39241	1	5	3644	73	38738	0.0684932	Rs077960,Rs451430,Rs301430,Rs414820,Rs083360
GO:0002097	tRNA wobble base modification	biological_process	0.39304	1	1	3644	9	38738	0.111111	Rs003870
GO:0002098	tRNA wobble uridine modification	biological_process	0.39304	1	1	3644	9	38738	0.111111	Rs003870
GO:0019835	cytolysis	biological_process	0.39385	1	2	3644	25	38738	0.08	Rs056500,Rs140740
GO:0008514	organic anion transmembrane transporter activity	molecular_function	0.39526	1	5	3644	78	38738	0.0641026	Rs230950,Rs134150,Rs094390,Rs608960,Rs099020
GO:0016337	cell-cell adhesion	biological_process	0.39674	1	1	3644	9	38738	0.111111	Rs148940
GO:0051239	regulation of multicellular organismal process	biological_process	0.39691	1	5	3644	76	38738	0.0657895	Rs276120,Rs557940,Rs165720,XLOC_007879,Rs353980
GO:0015296	anion:cation symporter activity	molecular_function	0.39707	1	1	3644	9	38738	0.111111	Rs094390
GO:0004779	sulfate adenylyltransferase activity	molecular_function	0.39858	1	1	3644	10	38738	0.1	Rs062800
GO:0004781	sulfate adenylyltransferase (ATP) activity	molecular_function	0.39858	1	1	3644	10	38738	0.1	Rs062800
GO:0016426	tRNA (adenine) methyltransferase activity	molecular_function	0.39889	1	2	3644	25	38738	0.08	Rs058580,Rs157270
GO:0016429	tRNA (adenine-N1-)-methyltransferase activity	molecular_function	0.39889	1	2	3644	25	38738	0.08	Rs157270,Rs058580
GO:0015932	nucleobase-containing compound transmembrane transporter activity	molecular_function	0.39896	1	2	3644	24	38738	0.0833333	Rs007710,Rs063260
GO:0004810	tRNA adenylyltransferase activity	molecular_function	0.39957	1	1	3644	9	38738	0.111111	Rs252440
GO:0000145	exocyst	cellular_component	0.40009	1	6	3644	95	38738	0.0631579	Rs071260,Rs203370,XLOC_089449,Rs171370,XLOC_009420,Rs282180
GO:0006026	aminoglycan catabolic process	biological_process	0.40136	1	3	3644	39	38738	0.0769231	Rs115620,Rs115610,Rs357900
GO:0016670	oxidoreductase activity, acting on a sulfur group of donors, oxygen as acceptor	molecular_function	0.40167	1	2	3644	25	38738	0.08	Rs312750,Rs400500
GO:0006915	apoptotic process	biological_process	0.40264	1	6	3644	95	38738	0.0631579	Rs338650,Rs346460,Rs557940,Rs431280,Rs522990,Rs191680
GO:0012501	programmed cell death	biological_process	0.40264	1	6	3644	95	38738	0.0631579	Rs522990,Rs191680,Rs557940,Rs431280,Rs346460,Rs338650
GO:0005246	calcium channel regulator activity	molecular_function	0.40323	1	2	3644	25	38738	0.08	Rs194210,XLOC_093629
GO:0004356	glutamate-ammonia ligase activity	molecular_function	0.40412	1	2	3644	26	38738	0.0769231	Rs568510,Rs215550
GO:0038023	signaling receptor activity	molecular_function	0.40433	1	21	3644	371	38738	0.0566038	Rs135270,Rs377890,Rs045780,Rs403430,Rs017810,Rs219900,Rs248760,Rs228320,Rs290150,Rs587000,Rs005520,Rs254630,Rs483180,Rs576800,Rs590820,Rs570330,Rs205040,Rs026110,Rs100590,Rs290160,Rs377770
GO:0006265	DNA topological change	biological_process	0.40451	1	4	3644	63	38738	0.0634921	Rs242190,Rs139320,Rs147160,Rs038410
GO:0003905	alkylbase DNA N-glycosylase activity	molecular_function	0.40556	1	1	3644	9	38738	0.111111	Rs228200
GO:0007219	Notch signaling pathway	biological_process	0.407	1	2	3644	27	38738	0.0740741	Rs032540,Rs363190
GO:0009069	serine family amino acid metabolic process	biological_process	0.40737	1	3	3644	42	38738	0.0714286	Rs047510,Rs151610,Rs055030
GO:0019825	oxygen binding	molecular_function	0.40763	1	1	3644	9	38738	0.111111	Rs330020
GO:0016053	organic acid biosynthetic process	biological_process	0.40774	1	31	3644	539	38738	0.0575139	Rs258550,XLOC_065872,Rs074130,Rs201790,Rs080110,XLOC_012140,Rs072280,Rs554940,Rs047510,Rs394630,Rs065380,Rs080070,XLOC_099052,Rs574780,Rs041000,Rs288330,Rs151610,XLOC_096721,Rs260070,Rs568510,Rs215550,Rs288670,Rs011320,Rs055030,Rs197910,Rs089590,Rs288660,XLOC_101670,Rs411960,Rs550560,Rs014360
GO:0046394	carboxylic acid biosynthetic process	biological_process	0.40774	1	31	3644	539	38738	0.0575139	Rs215550,Rs260070,Rs568510,Rs151610,XLOC_096721,Rs288330,Rs041000,Rs574780,Rs550560,Rs411960,Rs014360,XLOC_101670,Rs288660,Rs089590,Rs055030,Rs197910,Rs011320,Rs288670,Rs072280,XLOC_012140,Rs080110,Rs074130,Rs201790,XLOC_065872,Rs258550,XLOC_099052,Rs080070,Rs065380,Rs394630,Rs554940,Rs047510
GO:0016567	protein ubiquitination	biological_process	0.40818	1	9	3644	156	38738	0.0576923	Rs164930,Rs191290,Rs241710,XLOC_018933,Rs424890,Rs235140,Rs465130,Rs284580,Rs202680
GO:0004853	uroporphyrinogen decarboxylase activity	molecular_function	0.40861	1	1	3644	9	38738	0.111111	Rs230430
GO:0003854	3-beta-hydroxy-delta5-steroid dehydrogenase activity	molecular_function	0.4097	1	11	3644	182	38738	0.0604396	Rs170870,Rs388170,XLOC_079422,Rs403680,Rs154640,Rs014140,Rs101190,Rs423630,Rs103180,Rs014270,Rs586720
GO:0016229	steroid dehydrogenase activity	molecular_function	0.4097	1	11	3644	182	38738	0.0604396	Rs586720,Rs014270,Rs103180,Rs101190,Rs423630,Rs154640,Rs014140,Rs403680,XLOC_079422,Rs388170,Rs170870
GO:0033764	steroid dehydrogenase activity, acting on the CH-OH group of donors, NAD or NADP as acceptor	molecular_function	0.4097	1	11	3644	182	38738	0.0604396	Rs014270,Rs586720,Rs103180,Rs101190,Rs423630,XLOC_079422,Rs403680,Rs388170,Rs170870,Rs014140,Rs154640
GO:1901605	alpha-amino acid metabolic process	biological_process	0.41139	1	24	3644	419	38738	0.0572792	Rs094720,Rs047510,Rs554940,Rs417250,Rs512260,Rs080070,XLOC_099052,Rs258550,Rs080110,XLOC_012140,Rs024360,Rs075460,Rs055030,XLOC_105494,Rs550560,Rs290970,Rs574780,Rs020990,Rs151610,XLOC_096721,Rs288330,Rs568510,Rs260070,Rs215550
GO:0006538	glutamate catabolic process	biological_process	0.41161	1	1	3644	9	38738	0.111111	Rs290970
GO:0043649	dicarboxylic acid catabolic process	biological_process	0.41161	1	1	3644	9	38738	0.111111	Rs290970
GO:0009636	response to toxic substance	biological_process	0.41182	1	4	3644	60	38738	0.0666667	Rs209290,Rs290970,Rs209360,Rs296690
GO:0050793	regulation of developmental process	biological_process	0.41358	1	4	3644	58	38738	0.0689655	Rs165720,Rs353980,Rs276120,Rs557940
GO:0006511	ubiquitin-dependent protein catabolic process	biological_process	0.41433	1	12	3644	197	38738	0.0609137	XLOC_095020,Rs375030,Rs501040,Rs038550,Rs140320,Rs033960,Rs312710,Rs128420,Rs141310,Rs516210,Rs264490,XLOC_104113
GO:0097223	sperm part	cellular_component	0.41441	1	1	3644	10	38738	0.1	Rs448800
GO:0070009	serine-type aminopeptidase activity	molecular_function	0.41516	1	2	3644	27	38738	0.0740741	Rs038740,Rs580950
GO:0006635	fatty acid beta-oxidation	biological_process	0.41594	1	1	3644	10	38738	0.1	Rs500810
GO:0009062	fatty acid catabolic process	biological_process	0.41594	1	1	3644	10	38738	0.1	Rs500810
GO:0019395	fatty acid oxidation	biological_process	0.41594	1	1	3644	10	38738	0.1	Rs500810
GO:0034440	lipid oxidation	biological_process	0.41594	1	1	3644	10	38738	0.1	Rs500810
GO:0004594	pantothenate kinase activity	molecular_function	0.41612	1	1	3644	11	38738	0.0909091	Rs532070
GO:0009317	acetyl-CoA carboxylase complex	cellular_component	0.41637	1	1	3644	9	38738	0.111111	Rs394630
GO:0031505	fungal-type cell wall organization	biological_process	0.41721	1	1	3644	9	38738	0.111111	Rs150060
GO:0071852	fungal-type cell wall organization or biogenesis	biological_process	0.41721	1	1	3644	9	38738	0.111111	Rs150060
GO:0019829	cation-transporting ATPase activity	molecular_function	0.4181	1	5	3644	75	38738	0.0666667	Rs485000,Rs602280,Rs589220,Rs004340,Rs156570
GO:0042625	ATPase activity, coupled to transmembrane movement of ions	molecular_function	0.4181	1	5	3644	75	38738	0.0666667	Rs156570,Rs004340,Rs589220,Rs602280,Rs485000
GO:0001101	response to acid	biological_process	0.41855	1	1	3644	10	38738	0.1	Rs255280
GO:0071229	cellular response to acid	biological_process	0.41855	1	1	3644	10	38738	0.1	Rs255280
GO:0004872	receptor activity	molecular_function	0.41857	1	23	3644	409	38738	0.0562347	Rs290160,Rs100590,Rs026110,Rs205040,Rs590820,Rs570330,Rs377770,Rs587000,Rs005520,Rs290150,Rs576800,Rs105890,Rs483180,Rs254630,Rs219900,Rs228320,Rs248760,Rs045780,Rs403430,Rs262300,Rs377890,Rs135270,Rs017810
GO:0010340	carboxyl-O-methyltransferase activity	molecular_function	0.41914	1	5	3644	78	38738	0.0641026	Rs233490,Rs157270,Rs239320,Rs058580,Rs456400
GO:0051998	protein carboxyl O-methyltransferase activity	molecular_function	0.41914	1	5	3644	78	38738	0.0641026	Rs239320,Rs233490,Rs157270,Rs456400,Rs058580
GO:0001897	cytolysis by symbiont of host cells	biological_process	0.42026	1	1	3644	10	38738	0.1	Rs612180
GO:0019836	hemolysis by symbiont of host erythrocytes	biological_process	0.42026	1	1	3644	10	38738	0.1	Rs612180
GO:0006414	translational elongation	biological_process	0.4207	1	4	3644	59	38738	0.0677966	Rs093930,XLOC_097677,Rs033270,Rs186100
GO:0005758	mitochondrial intermembrane space	cellular_component	0.42268	1	1	3644	10	38738	0.1	Rs120800
GO:0016530	metallochaperone activity	molecular_function	0.42268	1	1	3644	10	38738	0.1	Rs120800
GO:0016531	copper chaperone activity	molecular_function	0.42268	1	1	3644	10	38738	0.1	Rs120800
GO:0031970	organelle envelope lumen	cellular_component	0.42268	1	1	3644	10	38738	0.1	Rs120800
GO:0005741	mitochondrial outer membrane	cellular_component	0.42382	1	13	3644	215	38738	0.0604651	Rs417920,Rs587000,Rs270170,Rs209020,Rs301390,Rs026410,Rs372630,Rs064150,Rs316460,Rs189310,Rs485630,Rs364220,Rs296700
GO:0031968	organelle outer membrane	cellular_component	0.42382	1	13	3644	215	38738	0.0604651	Rs587000,Rs270170,Rs417920,Rs301390,Rs026410,Rs209020,Rs189310,Rs372630,Rs316460,Rs064150,Rs296700,Rs364220,Rs485630
GO:0045300	acyl-[acyl-carrier-protein] desaturase activity	molecular_function	0.42565	1	1	3644	10	38738	0.1	Rs021970
GO:0030435	sporulation resulting in formation of a cellular spore	biological_process	0.427	1	1	3644	10	38738	0.1	Rs362990
GO:0009617	response to bacterium	biological_process	0.42819	1	8	3644	132	38738	0.0606061	Rs045300,Rs224120,Rs590500,Rs023730,Rs140740,Rs043160,Rs420290,Rs212680
GO:0042742	defense response to bacterium	biological_process	0.42819	1	8	3644	132	38738	0.0606061	Rs590500,Rs023730,Rs045300,Rs224120,Rs043160,Rs420290,Rs212680,Rs140740
GO:0004649	poly(ADP-ribose) glycohydrolase activity	molecular_function	0.42833	1	1	3644	10	38738	0.1	Rs353260
GO:0006865	amino acid transport	biological_process	0.42899	1	6	3644	100	38738	0.06	Rs426800,Rs063260,Rs416990,Rs533450,Rs608960,Rs230950
GO:0030031	cell projection assembly	biological_process	0.42903	1	2	3644	27	38738	0.0740741	Rs097500,Rs525130
GO:0003883	CTP synthase activity	molecular_function	0.4292	1	1	3644	12	38738	0.0833333	Rs024360
GO:0019941	modification-dependent protein catabolic process	biological_process	0.43073	1	12	3644	199	38738	0.0603015	Rs375030,XLOC_095020,Rs038550,Rs501040,Rs033960,Rs140320,Rs128420,Rs312710,Rs516210,XLOC_104113,Rs264490,Rs141310
GO:0043632	modification-dependent macromolecule catabolic process	biological_process	0.43073	1	12	3644	199	38738	0.0603015	XLOC_095020,Rs375030,Rs501040,Rs038550,Rs312710,Rs128420,Rs033960,Rs140320,Rs141310,XLOC_104113,Rs264490,Rs516210
GO:0005234	extracellular-glutamate-gated ion channel activity	molecular_function	0.43151	1	2	3644	31	38738	0.0645161	Rs576800,Rs254630
GO:0008202	steroid metabolic process	biological_process	0.43248	1	12	3644	203	38738	0.0591133	Rs014270,Rs586720,XLOC_020259,Rs103180,Rs423630,Rs101190,Rs170870,XLOC_079422,Rs403680,Rs388170,Rs014140,Rs154640
GO:0000159	protein phosphatase type 2A complex	cellular_component	0.43427	1	2	3644	27	38738	0.0740741	Rs260420,Rs488510
GO:0008601	protein phosphatase type 2A regulator activity	molecular_function	0.43427	1	2	3644	27	38738	0.0740741	Rs260420,Rs488510
GO:0008239	dipeptidyl-peptidase activity	molecular_function	0.43434	1	2	3644	28	38738	0.0714286	Rs580950,Rs038740
GO:0007243	intracellular protein kinase cascade	biological_process	0.43617	1	1	3644	10	38738	0.1	Rs557940
GO:0032984	macromolecular complex disassembly	biological_process	0.43791	1	7	3644	112	38738	0.0625	Rs424800,Rs202680,Rs497140,Rs093930,Rs048200,Rs103840,Rs409590
GO:0040011	locomotion	biological_process	0.43874	1	19	3644	325	38738	0.0584615	Rs154310,Rs089270,Rs077960,Rs586580,Rs184130,Rs394920,Rs423050,Rs375400,Rs353980,Rs183310,Rs590820,Rs490810,Rs506770,Rs092130,Rs066850,Rs550560,Rs282180,Rs093930,Rs587000
GO:0042168	heme metabolic process	biological_process	0.43923	1	6	3644	102	38738	0.0588235	Rs477200,Rs360160,Rs513490,Rs566190,Rs498010,Rs498030
GO:0001682	tRNA 5'-leader removal	biological_process	0.44028	1	1	3644	10	38738	0.1	Rs554440
GO:0000975	regulatory region DNA binding	molecular_function	0.44034	1	1	3644	10	38738	0.1	Rs260590
GO:0001067	regulatory region nucleic acid binding	molecular_function	0.44034	1	1	3644	10	38738	0.1	Rs260590
GO:0009112	nucleobase metabolic process	biological_process	0.44038	1	2	3644	27	38738	0.0740741	Rs265240,XLOC_100140
GO:0046112	nucleobase biosynthetic process	biological_process	0.44038	1	2	3644	27	38738	0.0740741	XLOC_100140,Rs265240
GO:0006030	chitin metabolic process	biological_process	0.44096	1	3	3644	42	38738	0.0714286	Rs115620,Rs357900,Rs115610
GO:1901071	glucosamine-containing compound metabolic process	biological_process	0.44096	1	3	3644	42	38738	0.0714286	Rs115610,Rs357900,Rs115620
GO:0016211	ammonia ligase activity	molecular_function	0.44125	1	2	3644	28	38738	0.0714286	Rs215550,Rs568510
GO:0016880	acid-ammonia (or amide) ligase activity	molecular_function	0.44125	1	2	3644	28	38738	0.0714286	Rs568510,Rs215550
GO:0009435	NAD biosynthetic process	biological_process	0.44181	1	1	3644	11	38738	0.0909091	XLOC_101478
GO:0019674	NAD metabolic process	biological_process	0.44181	1	1	3644	11	38738	0.0909091	XLOC_101478
GO:0006820	anion transport	biological_process	0.44236	1	21	3644	378	38738	0.0555556	Rs142630,Rs533450,Rs049230,Rs426800,Rs478030,Rs099020,Rs019750,Rs515840,Rs063260,Rs019710,Rs072990,Rs230950,Rs340590,Rs608960,Rs059960,Rs013590,Rs094390,Rs049260,Rs416990,Rs178730,Rs067500
GO:0004190	aspartic-type endopeptidase activity	molecular_function	0.44266	1	23	3644	395	38738	0.0582278	Rs013590,Rs525130,Rs530000,Rs444160,Rs563070,Rs267480,Rs251900,Rs422430,Rs034620,Rs069340,Rs416980,Rs201360,Rs214680,Rs280000,Rs140940,Rs557940,Rs458210,Rs370670,Rs018920,Rs214600,XLOC_095020,Rs443250,Rs394520
GO:0070001	aspartic-type peptidase activity	molecular_function	0.44266	1	23	3644	395	38738	0.0582278	Rs394520,Rs443250,XLOC_095020,Rs018920,Rs214600,Rs370670,Rs458210,Rs557940,Rs140940,Rs280000,Rs214680,Rs201360,Rs416980,Rs422430,Rs034620,Rs069340,Rs251900,Rs267480,Rs563070,Rs444160,Rs530000,Rs525130,Rs013590
GO:0016070	RNA metabolic process	biological_process	0.443	1	310	3644	5646	38738	0.0549061	Rs042390,Rs021970,Rs424890,Rs072390,Rs391230,Rs123470,Rs565890,Rs045630,Rs023070,Rs177940,Rs274520,Rs066870,Rs583810,Rs493300,Rs149210,Rs531160,Rs510990,Rs066850,Rs193080,Rs328900,Rs564260,Rs041460,Rs501820,Rs554940,Rs055920,Rs052560,Rs493120,Rs168620,Rs485190,Rs211930,Rs309740,Rs336100,XLOC_001065,Rs060190,Rs288330,Rs076280,Rs585290,Rs045780,Rs544290,Rs212030,Rs147820,Rs333240,Rs554440,Rs054310,…
GO:0042886	amide transport	biological_process	0.44348	1	2	3644	28	38738	0.0714286	Rs264700,Rs217340
GO:0006621	protein retention in ER lumen	biological_process	0.44425	1	2	3644	27	38738	0.0740741	XLOC_073140,Rs015770
GO:0035437	maintenance of protein localization in endoplasmic reticulum	biological_process	0.44425	1	2	3644	27	38738	0.0740741	XLOC_073140,Rs015770
GO:0046923	ER retention sequence binding	molecular_function	0.44425	1	2	3644	27	38738	0.0740741	XLOC_073140,Rs015770
GO:0072595	maintenance of protein localization in organelle	biological_process	0.44425	1	2	3644	27	38738	0.0740741	Rs015770,XLOC_073140
GO:0008094	DNA-dependent ATPase activity	molecular_function	0.4445	1	5	3644	86	38738	0.0581395	Rs139320,Rs569350,Rs147160,Rs123470,Rs038410
GO:0080019	fatty-acyl-CoA reductase (alcohol-forming) activity	molecular_function	0.44479	1	1	3644	11	38738	0.0909091	Rs403680
GO:0016799	hydrolase activity, hydrolyzing N-glycosyl compounds	molecular_function	0.44531	1	2	3644	28	38738	0.0714286	Rs228200,Rs049670
GO:0048518	positive regulation of biological process	biological_process	0.44628	1	26	3644	461	38738	0.0563991	Rs274780,Rs239910,Rs587000,Rs346460,Rs093930,Rs423720,Rs522990,Rs416980,Rs201360,Rs151610,Rs288330,Rs534220,Rs047180,Rs590820,Rs557940,Rs473660,Rs499310,XLOC_103084,Rs165720,XLOC_050029,XLOC_015193,Rs394920,Rs026720,Rs037800,Rs571990,Rs363190
GO:0016569	covalent chromatin modification	biological_process	0.44748	1	5	3644	86	38738	0.0581395	Rs075750,Rs201360,Rs018920,Rs140940,Rs320140
GO:0016570	histone modification	biological_process	0.44748	1	5	3644	86	38738	0.0581395	Rs075750,Rs201360,Rs018920,Rs140940,Rs320140
GO:0004612	phosphoenolpyruvate carboxykinase (ATP) activity	molecular_function	0.4479	1	1	3644	11	38738	0.0909091	Rs149020
GO:0016645	oxidoreductase activity, acting on the CH-NH group of donors	molecular_function	0.44858	1	6	3644	101	38738	0.0594059	Rs155110,Rs387160,Rs554940,Rs055030,Rs550560,Rs126140
GO:0006904	vesicle docking involved in exocytosis	biological_process	0.4488	1	4	3644	66	38738	0.0606061	Rs282180,Rs171370,XLOC_089449,Rs252060
GO:0032940	secretion by cell	biological_process	0.45005	1	13	3644	230	38738	0.0565217	Rs171370,Rs282180,Rs203370,XLOC_006145,Rs071260,Rs017810,Rs406730,Rs102380,Rs066750,XLOC_009420,XLOC_089449,Rs147720,Rs252060
GO:0044765	single-organism transport	biological_process	0.45114	1	221	3644	4072	38738	0.0542731	XLOC_104639,Rs007710,Rs501390,Rs178730,Rs201360,Rs220830,Rs281490,Rs294020,XLOC_093629,Rs406730,Rs592060,Rs252540,Rs419950,Rs203370,Rs230950,Rs095450,Rs239910,Rs282180,Rs485630,Rs392130,Rs224550,XLOC_008399,Rs098990,Rs583820,Rs069190,Rs464100,Rs144290,XLOC_090539,Rs017810,Rs295200,Rs300360,Rs264700,Rs353760,Rs364220,XLOC_089449,Rs259790,XLOC_095737,Rs520310,Rs405120,Rs301630,Rs255530,Rs545050,Rs5…
GO:0019079	viral genome replication	biological_process	0.45116	1	8	3644	142	38738	0.056338	Rs132990,XLOC_092839,Rs113560,Rs463980,Rs602370,Rs472660,Rs060190,Rs158930
GO:0030089	phycobilisome	cellular_component	0.45147	1	1	3644	10	38738	0.1	Rs340490
GO:0005674	transcription factor TFIIF complex	cellular_component	0.45151	1	1	3644	10	38738	0.1	Rs164810
GO:0001539	ciliary or bacterial-type flagellar motility	biological_process	0.45225	1	4	3644	62	38738	0.0645161	Rs550560,Rs183310,Rs490810,Rs423050
GO:0071973	bacterial-type flagellar cell motility	biological_process	0.45225	1	4	3644	62	38738	0.0645161	Rs423050,Rs490810,Rs183310,Rs550560
GO:0042277	peptide binding	molecular_function	0.45393	1	3	3644	45	38738	0.0666667	XLOC_073140,Rs224550,Rs015770
GO:0022411	cellular component disassembly	biological_process	0.4545	1	7	3644	114	38738	0.0614035	Rs409590,Rs424800,Rs103840,Rs048200,Rs497140,Rs202680,Rs093930
GO:0016757	transferase activity, transferring glycosyl groups	molecular_function	0.45467	1	53	3644	967	38738	0.0548087	XLOC_007879,Rs398860,XLOC_034862,Rs138380,Rs284940,Rs348080,Rs372270,Rs061250,Rs589430,Rs046640,Rs519210,Rs613770,Rs404290,Rs358940,Rs461150,Rs063010,Rs237980,Rs204520,Rs359790,Rs543760,Rs358930,Rs127720,XLOC_097587,Rs038560,Rs327690,Rs268850,XLOC_008399,Rs155060,Rs156010,Rs063090,Rs390280,Rs062950,Rs334600,Rs093900,XLOC_097991,Rs396330,Rs240100,XLOC_098075,XLOC_071052,Rs171990,Rs047720,Rs197460,…
GO:0009306	protein secretion	biological_process	0.45537	1	5	3644	82	38738	0.0609756	Rs017810,Rs147720,Rs102380,Rs066750,Rs406730
GO:0000160	phosphorelay signal transduction system	biological_process	0.45589	1	11	3644	193	38738	0.0569948	Rs483180,Rs014690,Rs488730,Rs413700,Rs290150,Rs145590,Rs220990,Rs268420,Rs219900,Rs404770,Rs290160
GO:0000808	origin recognition complex	cellular_component	0.45618	1	3	3644	46	38738	0.0652174	Rs233540,Rs422430,Rs302010
GO:1901700	response to oxygen-containing compound	biological_process	0.45625	1	5	3644	79	38738	0.0632911	Rs413700,Rs535190,Rs411720,Rs422430,Rs156720
GO:0071103	DNA conformation change	biological_process	0.4568	1	12	3644	210	38738	0.0571429	Rs038410,Rs147160,Rs236650,Rs177940,Rs233540,XLOC_097077,Rs242190,Rs276120,Rs066850,Rs139320,XLOC_095020,Rs233530
GO:0009733	response to auxin stimulus	biological_process	0.45714	1	8	3644	116	38738	0.0689655	Rs011020,Rs225730,Rs358970,Rs069700,Rs403190,Rs055050,Rs455330,Rs138400
GO:0031047	gene silencing by RNA	biological_process	0.45778	1	2	3644	29	38738	0.0689655	XLOC_067001,Rs339240
GO:0006536	glutamate metabolic process	biological_process	0.4583	1	2	3644	29	38738	0.0689655	Rs290970,XLOC_099052
GO:0004315	3-oxoacyl-[acyl-carrier-protein] synthase activity	molecular_function	0.4596	1	3	3644	44	38738	0.0681818	Rs014360,Rs065380,XLOC_065872
GO:0008080	N-acetyltransferase activity	molecular_function	0.45975	1	9	3644	153	38738	0.0588235	Rs015080,Rs528110,Rs585290,Rs194050,Rs350660,Rs196170,Rs593190,Rs154080,Rs426990
GO:0001932	regulation of protein phosphorylation	biological_process	0.45984	1	2	3644	27	38738	0.0740741	XLOC_103084,Rs037800
GO:0006605	protein targeting	biological_process	0.46042	1	20	3644	357	38738	0.0560224	Rs485630,Rs224550,Rs199170,Rs040870,Rs274720,Rs473660,Rs301390,XLOC_099864,Rs414160,XLOC_059433,Rs372630,Rs316460,Rs064150,Rs149130,Rs615410,Rs026410,Rs063260,Rs282180,Rs270170,Rs572810
GO:0005509	calcium ion binding	molecular_function	0.46046	1	29	3644	523	38738	0.0554493	Rs558680,Rs271840,Rs486990,Rs269610,Rs477200,Rs387200,Rs079080,XLOC_041486,Rs168320,Rs052760,Rs146850,Rs304500,XLOC_010448,Rs140740,Rs034540,Rs289290,Rs047150,Rs017980,Rs151630,Rs148940,Rs487020,Rs459760,Rs414070,Rs119330,Rs047630,Rs448800,Rs497270,Rs119320,Rs478100
GO:0030001	metal ion transport	biological_process	0.46256	1	53	3644	949	38738	0.0558483	XLOC_093629,Rs419950,Rs252540,Rs416980,Rs201360,XLOC_082473,Rs136850,Rs602070,Rs394190,Rs163020,Rs052730,Rs351030,Rs472430,Rs269180,Rs153480,Rs060930,Rs287710,Rs101190,Rs003610,Rs433580,Rs194140,Rs074540,Rs163980,Rs071300,Rs545050,Rs255530,Rs229870,Rs059770,Rs027160,Rs005520,XLOC_095020,Rs513490,Rs331320,Rs050960,Rs424040,Rs309470,Rs142590,XLOC_008399,Rs397830,Rs583820,Rs296700,Rs313410,Rs208070,…
GO:0006520	cellular amino acid metabolic process	biological_process	0.46284	1	46	3644	843	38738	0.054567	Rs215550,Rs068800,Rs288330,Rs151610,XLOC_053092,Rs369000,Rs260070,Rs000460,Rs066060,Rs041000,Rs290970,Rs505120,Rs550560,XLOC_105494,Rs075460,Rs146850,Rs024360,Rs151630,Rs080110,Rs325560,Rs258550,XLOC_056840,Rs540140,XLOC_099052,Rs080070,Rs554940,Rs417250,XLOC_096721,Rs568510,Rs214710,Rs350150,Rs574780,Rs020990,XLOC_101670,XLOC_018083,Rs411960,Rs214630,Rs055030,Rs325440,XLOC_012140,Rs034540,Rs5122…
GO:0047661	amino-acid racemase activity	molecular_function	0.46374	1	1	3644	11	38738	0.0909091	Rs568510
GO:0004814	arginine-tRNA ligase activity	molecular_function	0.46506	1	1	3644	12	38738	0.0833333	Rs325560
GO:0006420	arginyl-tRNA aminoacylation	biological_process	0.46506	1	1	3644	12	38738	0.0833333	Rs325560
GO:0004719	protein-L-isoaspartate (D-aspartate) O-methyltransferase activity	molecular_function	0.46557	1	4	3644	65	38738	0.0615385	Rs058580,Rs239320,Rs233490,Rs157270
GO:0044248	cellular catabolic process	biological_process	0.46589	1	61	3644	1087	38738	0.0561178	Rs473660,Rs038740,Rs072550,Rs038550,XLOC_050029,Rs501040,Rs015310,Rs357900,Rs033960,Rs115620,Rs454570,Rs500810,Rs273440,Rs289290,Rs141310,Rs095450,Rs475410,Rs239910,Rs587000,Rs572810,Rs416980,Rs602280,Rs312710,Rs151610,Rs553200,Rs534220,Rs112250,Rs592060,Rs290970,Rs590820,Rs014150,Rs391230,Rs375030,Rs407740,Rs512260,Rs503220,XLOC_015193,Rs394920,Rs052060,Rs140320,Rs441120,Rs498010,Rs516210,Rs5661…
GO:0033227	dsRNA transport	biological_process	0.46639	1	1	3644	11	38738	0.0909091	Rs063260
GO:0051032	nucleic acid transmembrane transporter activity	molecular_function	0.46639	1	1	3644	11	38738	0.0909091	Rs063260
GO:0051033	RNA transmembrane transporter activity	molecular_function	0.46639	1	1	3644	11	38738	0.0909091	Rs063260
GO:0022618	ribonucleoprotein complex assembly	biological_process	0.46686	1	2	3644	28	38738	0.0714286	Rs451430,Rs564260
GO:0019439	aromatic compound catabolic process	biological_process	0.46766	1	12	3644	207	38738	0.057971	Rs602280,Rs052060,Rs441120,Rs498010,Rs156570,Rs566190,Rs589220,Rs014150,Rs071150,Rs289290,Rs512260,Rs498030
GO:0006793	phosphorus metabolic process	biological_process	0.46821	1	168	3644	3187	38738	0.0527142	XLOC_003856,Rs563190,XLOC_006145,Rs095400,Rs106530,Rs154310,Rs465130,Rs254950,Rs192140,Rs151630,Rs026720,Rs391320,Rs165930,XLOC_050783,Rs350600,Rs351030,Rs454860,Rs290290,Rs372630,Rs242190,Rs113880,XLOC_086323,Rs268420,Rs344800,Rs151810,Rs414070,Rs061380,XLOC_103084,Rs507750,XLOC_099864,XLOC_091021,Rs156010,Rs163120,Rs496750,Rs492460,Rs490980,Rs392590,Rs005050,Rs454840,XLOC_100940,Rs055030,Rs1314…
GO:0008899	homoserine O-succinyltransferase activity	molecular_function	0.46834	1	1	3644	11	38738	0.0909091	Rs047510
GO:0009092	homoserine metabolic process	biological_process	0.46834	1	1	3644	11	38738	0.0909091	Rs047510
GO:0016750	O-succinyltransferase activity	molecular_function	0.46834	1	1	3644	11	38738	0.0909091	Rs047510
GO:0019279	L-methionine biosynthetic process from L-homoserine via cystathionine	biological_process	0.46834	1	1	3644	11	38738	0.0909091	Rs047510
GO:0019281	L-methionine biosynthetic process from homoserine via O-succinyl-L-homoserine and cystathionine	biological_process	0.46834	1	1	3644	11	38738	0.0909091	Rs047510
GO:0071265	L-methionine biosynthetic process	biological_process	0.46834	1	1	3644	11	38738	0.0909091	Rs047510
GO:0071266	'de novo' L-methionine biosynthetic process	biological_process	0.46834	1	1	3644	11	38738	0.0909091	Rs047510
GO:0070008	serine-type exopeptidase activity	molecular_function	0.46951	1	9	3644	162	38738	0.0555556	XLOC_059950,Rs580950,Rs063720,Rs165930,Rs038740,Rs347810,Rs035940,Rs022820,Rs393760
GO:0016833	oxo-acid-lyase activity	molecular_function	0.47051	1	2	3644	29	38738	0.0689655	Rs201790,Rs071150
GO:0044275	cellular carbohydrate catabolic process	biological_process	0.47106	1	1	3644	12	38738	0.0833333	Rs058600
GO:0004185	serine-type carboxypeptidase activity	molecular_function	0.47204	1	6	3644	103	38738	0.0582524	Rs347810,XLOC_059950,Rs022820,Rs393760,Rs063720,Rs165930
GO:0009791	post-embryonic development	biological_process	0.47215	1	2	3644	28	38738	0.0714286	Rs088320,Rs165720
GO:0001510	RNA methylation	biological_process	0.47252	1	6	3644	105	38738	0.0571429	XLOC_020259,Rs239320,Rs157270,Rs233490,Rs159900,Rs518820
GO:0016160	amylase activity	molecular_function	0.47296	1	2	3644	31	38738	0.0645161	Rs357900,Rs387200
GO:0050840	extracellular matrix binding	molecular_function	0.4735	1	2	3644	27	38738	0.0740741	Rs583770,Rs454130
GO:0006303	double-strand break repair via nonhomologous end joining	biological_process	0.47471	1	1	3644	12	38738	0.0833333	Rs394920
GO:0071107	response to parathyroid hormone stimulus	biological_process	0.47553	1	1	3644	11	38738	0.0909091	Rs392130
GO:0010498	proteasomal protein catabolic process	biological_process	0.47936	1	3	3644	47	38738	0.0638298	Rs141310,Rs501040,Rs312710
GO:0045321	leukocyte activation	biological_process	0.47956	1	1	3644	11	38738	0.0909091	XLOC_006145
GO:0000723	telomere maintenance	biological_process	0.47991	1	6	3644	110	38738	0.0545455	Rs025760,Rs583090,Rs583980,Rs518130,Rs325380,Rs336740
GO:0032200	telomere organization	biological_process	0.47991	1	6	3644	110	38738	0.0545455	Rs325380,Rs336740,Rs025760,Rs583090,Rs518130,Rs583980
GO:0060249	anatomical structure homeostasis	biological_process	0.47991	1	6	3644	110	38738	0.0545455	Rs518130,Rs583980,Rs583090,Rs025760,Rs336740,Rs325380
GO:0005200	structural constituent of cytoskeleton	molecular_function	0.48025	1	1	3644	12	38738	0.0833333	Rs073110
GO:0005816	spindle pole body	cellular_component	0.48025	1	1	3644	12	38738	0.0833333	Rs073110
GO:0005823	central plaque of spindle pole body	cellular_component	0.48025	1	1	3644	12	38738	0.0833333	Rs073110
GO:0044450	microtubule organizing center part	cellular_component	0.48025	1	1	3644	12	38738	0.0833333	Rs073110
GO:0007006	mitochondrial membrane organization	biological_process	0.48112	1	2	3644	29	38738	0.0689655	Rs316460,Rs485630
GO:0009581	detection of external stimulus	biological_process	0.48161	1	1	3644	14	38738	0.0714286	Rs531160
GO:0009582	detection of abiotic stimulus	biological_process	0.48161	1	1	3644	14	38738	0.0714286	Rs531160
GO:0009583	detection of light stimulus	biological_process	0.48161	1	1	3644	14	38738	0.0714286	Rs531160
GO:0009584	detection of visible light	biological_process	0.48161	1	1	3644	14	38738	0.0714286	Rs531160
GO:0018298	protein-chromophore linkage	biological_process	0.48161	1	1	3644	14	38738	0.0714286	Rs531160
GO:0044242	cellular lipid catabolic process	biological_process	0.48178	1	1	3644	12	38738	0.0833333	Rs500810
GO:0003006	developmental process involved in reproduction	biological_process	0.48209	1	4	3644	65	38738	0.0615385	Rs083360,Rs451430,Rs301430,Rs414820
GO:0006796	phosphate-containing compound metabolic process	biological_process	0.48226	1	167	3644	3177	38738	0.0525653	Rs308160,Rs358090,Rs344220,Rs071110,Rs364220,Rs454370,Rs135600,XLOC_034091,Rs150060,Rs123420,Rs355840,Rs255530,Rs504730,Rs058620,Rs499310,Rs269900,Rs199570,Rs441120,Rs156570,Rs404770,XLOC_008399,Rs095450,Rs390300,Rs228150,Rs532070,XLOC_030805,Rs176020,Rs094710,Rs448800,Rs258290,Rs431510,Rs338660,Rs283620,XLOC_056291,Rs572310,Rs561150,Rs223500,Rs420130,Rs369860,Rs043580,Rs491380,Rs237250,Rs281740,…
GO:0030474	spindle pole body duplication	biological_process	0.48294	1	2	3644	31	38738	0.0645161	Rs353760,Rs073110
GO:0051300	spindle pole body organization	biological_process	0.48294	1	2	3644	31	38738	0.0645161	Rs353760,Rs073110
GO:0002429	immune response-activating cell surface receptor signaling pathway	biological_process	0.48318	1	1	3644	12	38738	0.0833333	Rs571990
GO:0002757	immune response-activating signal transduction	biological_process	0.48318	1	1	3644	12	38738	0.0833333	Rs571990
GO:0002768	immune response-regulating cell surface receptor signaling pathway	biological_process	0.48318	1	1	3644	12	38738	0.0833333	Rs571990
GO:0050851	antigen receptor-mediated signaling pathway	biological_process	0.48318	1	1	3644	12	38738	0.0833333	Rs571990
GO:0030410	nicotianamine synthase activity	molecular_function	0.48334	1	1	3644	11	38738	0.0909091	Rs072280
GO:0030417	nicotianamine metabolic process	biological_process	0.48334	1	1	3644	11	38738	0.0909091	Rs072280
GO:0030418	nicotianamine biosynthetic process	biological_process	0.48334	1	1	3644	11	38738	0.0909091	Rs072280
GO:0033218	amide binding	molecular_function	0.48531	1	3	3644	47	38738	0.0638298	Rs015770,XLOC_073140,Rs224550
GO:0009279	cell outer membrane	cellular_component	0.48641	1	2	3644	30	38738	0.0666667	Rs392130,Rs003610
GO:0006914	autophagy	biological_process	0.48718	1	28	3644	499	38738	0.0561122	Rs475410,Rs066850,Rs274780,Rs572810,Rs587000,Rs239910,Rs555860,Rs151610,Rs569350,Rs416980,Rs590820,Rs494300,Rs592060,Rs112250,Rs553200,Rs534220,Rs503220,Rs038740,Rs072550,Rs407740,Rs391230,Rs473660,Rs394920,XLOC_015193,XLOC_050029,Rs273440,Rs046620,Rs454570
GO:0010605	negative regulation of macromolecule metabolic process	biological_process	0.48746	1	7	3644	120	38738	0.0583333	Rs216570,Rs232150,Rs497140,XLOC_067001,Rs309510,Rs424890,Rs339240
GO:0009893	positive regulation of metabolic process	biological_process	0.48839	1	17	3644	304	38738	0.0559211	XLOC_050029,Rs394920,XLOC_015193,Rs473660,Rs499310,XLOC_103084,Rs363190,Rs037800,Rs587000,Rs239910,Rs093930,Rs534220,Rs590820,Rs201360,Rs416980,Rs288330,Rs151610
GO:0031325	positive regulation of cellular metabolic process	biological_process	0.48839	1	17	3644	304	38738	0.0559211	Rs363190,Rs037800,XLOC_050029,Rs394920,XLOC_015193,Rs499310,Rs473660,XLOC_103084,Rs534220,Rs590820,Rs416980,Rs201360,Rs151610,Rs288330,Rs587000,Rs239910,Rs093930
GO:0006787	porphyrin-containing compound catabolic process	biological_process	0.4886	1	4	3644	64	38738	0.0625	Rs498010,Rs498030,Rs566190,Rs014150
GO:0033015	tetrapyrrole catabolic process	biological_process	0.4886	1	4	3644	64	38738	0.0625	Rs566190,Rs498030,Rs498010,Rs014150
GO:0032101	regulation of response to external stimulus	biological_process	0.48917	1	1	3644	11	38738	0.0909091	XLOC_007879
GO:0016773	phosphotransferase activity, alcohol group as acceptor	molecular_function	0.49093	1	143	3644	2755	38738	0.0519056	Rs229940,Rs040720,XLOC_045687,Rs450010,Rs429060,XLOC_093749,Rs461980,Rs085020,Rs229870,Rs063530,Rs013430,Rs589220,Rs178670,Rs072550,XLOC_099418,Rs329280,XLOC_003862,Rs559590,Rs621990,Rs482640,Rs447650,Rs232740,Rs483180,XLOC_095772,Rs236680,Rs162380,Rs386240,Rs256930,Rs379740,Rs274400,Rs088320,Rs507750,XLOC_099864,Rs414070,Rs151810,Rs344800,Rs492460,XLOC_091021,Rs092130,Rs328860,Rs131420,XLOC_1009…
GO:0005856	cytoskeleton	cellular_component	0.49123	1	31	3644	573	38738	0.0541012	Rs056470,Rs060610,Rs282180,Rs269180,Rs552510,Rs483180,Rs506770,XLOC_006534,Rs547090,Rs008860,XLOC_067001,Rs590820,Rs547100,Rs183310,Rs269610,Rs555860,Rs477270,Rs407740,Rs563190,Rs426650,Rs070170,Rs503220,Rs298200,Rs103840,Rs046620,Rs026720,Rs130350,Rs237960,Rs073110,Rs483190,Rs154310
GO:0005986	sucrose biosynthetic process	biological_process	0.49148	1	1	3644	13	38738	0.0769231	Rs008890
GO:0050307	sucrose-phosphate phosphatase activity	molecular_function	0.49148	1	1	3644	13	38738	0.0769231	Rs008890
GO:0051920	peroxiredoxin activity	molecular_function	0.49302	1	1	3644	13	38738	0.0769231	Rs287670
GO:0004809	tRNA (guanine-N2-)-methyltransferase activity	molecular_function	0.49317	1	1	3644	13	38738	0.0769231	Rs141310
GO:0016307	phosphatidylinositol phosphate kinase activity	molecular_function	0.49483	1	2	3644	33	38738	0.0606061	Rs286330,Rs504730
GO:0004511	tyrosine 3-monooxygenase activity	molecular_function	0.49511	1	1	3644	12	38738	0.0833333	Rs082170
GO:0003916	DNA topoisomerase activity	molecular_function	0.49576	1	4	3644	70	38738	0.0571429	Rs139320,Rs242190,Rs147160,Rs038410
GO:0051028	mRNA transport	biological_process	0.49622	1	4	3644	66	38738	0.0606061	Rs147720,Rs050740,Rs213340,Rs147820
GO:0000041	transition metal ion transport	biological_process	0.49645	1	12	3644	216	38738	0.0555556	Rs050960,Rs419950,Rs545050,Rs252540,Rs296700,Rs287710,Rs136850,Rs394190,Rs300360,Rs120800,Rs194140,Rs144290
GO:0016298	lipase activity	molecular_function	0.49791	1	4	3644	69	38738	0.057971	XLOC_100307,Rs136600,Rs458210,Rs458200
GO:0000726	non-recombinational repair	biological_process	0.49836	1	1	3644	13	38738	0.0769231	Rs394920
GO:1901361	organic cyclic compound catabolic process	biological_process	0.49849	1	11	3644	193	38738	0.0569948	Rs289290,Rs014150,Rs589220,Rs156570,Rs566190,Rs498010,Rs441120,Rs602280,Rs052060,Rs498030,Rs512260
GO:0009452	7-methylguanosine RNA capping	biological_process	0.49886	1	3	3644	52	38738	0.0576923	XLOC_020259,Rs239320,Rs233490
GO:0036260	RNA capping	biological_process	0.49886	1	3	3644	52	38738	0.0576923	Rs233490,XLOC_020259,Rs239320
GO:0008236	serine-type peptidase activity	molecular_function	0.49963	1	30	3644	566	38738	0.0530035	Rs580950,Rs183370,Rs165930,Rs102350,XLOC_059950,Rs193190,XLOC_007879,XLOC_092839,XLOC_095020,Rs347810,Rs393760,Rs022820,Rs251870,Rs099020,Rs153910,Rs059900,Rs063720,Rs127390,Rs156970,Rs035940,Rs153180,Rs038740,XLOC_000769,Rs160780,Rs504240,Rs418360,Rs218710,Rs251220,Rs097940,Rs027070
GO:0017171	serine hydrolase activity	molecular_function	0.49963	1	30	3644	566	38738	0.0530035	Rs038740,Rs153180,Rs035940,Rs156970,Rs127390,Rs059900,Rs063720,Rs027070,Rs097940,Rs251220,Rs218710,Rs418360,Rs160780,Rs504240,XLOC_000769,Rs347810,XLOC_007879,XLOC_092839,XLOC_095020,Rs193190,XLOC_059950,Rs102350,Rs165930,Rs183370,Rs580950,Rs153910,Rs099020,Rs251870,Rs022820,Rs393760
GO:0016843	amine-lyase activity	molecular_function	0.49998	1	3	3644	49	38738	0.0612245	Rs063430,Rs363300,Rs550270
GO:0016844	strictosidine synthase activity	molecular_function	0.49998	1	3	3644	49	38738	0.0612245	Rs063430,Rs550270,Rs363300
GO:0016634	oxidoreductase activity, acting on the CH-CH group of donors, oxygen as acceptor	molecular_function	0.50123	1	1	3644	13	38738	0.0769231	Rs500810
GO:0030076	light-harvesting complex	cellular_component	0.50147	1	2	3644	29	38738	0.0689655	Rs340490,Rs148950
GO:0008287	protein serine/threonine phosphatase complex	cellular_component	0.50151	1	2	3644	31	38738	0.0645161	Rs488510,Rs260420
GO:0051187	cofactor catabolic process	biological_process	0.5023	1	4	3644	65	38738	0.0615385	Rs014150,Rs498010,Rs498030,Rs566190
GO:0034702	ion channel complex	cellular_component	0.50269	1	2	3644	30	38738	0.0666667	Rs353760,Rs448800
GO:0034703	cation channel complex	cellular_component	0.50269	1	2	3644	30	38738	0.0666667	Rs353760,Rs448800
GO:0002253	activation of immune response	biological_process	0.50392	1	1	3644	13	38738	0.0769231	Rs571990
GO:0017038	protein import	biological_process	0.50414	1	9	3644	160	38738	0.05625	Rs485630,Rs372630,Rs316460,Rs064150,Rs026410,Rs473660,Rs199170,Rs572810,Rs282180
GO:0006449	regulation of translational termination	biological_process	0.50453	1	1	3644	12	38738	0.0833333	Rs093930
GO:0006452	translational frameshifting	biological_process	0.50453	1	1	3644	12	38738	0.0833333	Rs093930
GO:0043243	positive regulation of protein complex disassembly	biological_process	0.50453	1	1	3644	12	38738	0.0833333	Rs093930
GO:0045727	positive regulation of translation	biological_process	0.50453	1	1	3644	12	38738	0.0833333	Rs093930
GO:0045901	positive regulation of translational elongation	biological_process	0.50453	1	1	3644	12	38738	0.0833333	Rs093930
GO:0045905	positive regulation of translational termination	biological_process	0.50453	1	1	3644	12	38738	0.0833333	Rs093930
GO:0019773	proteasome core complex, alpha-subunit complex	cellular_component	0.50475	1	2	3644	30	38738	0.0666667	Rs038550,Rs375030
GO:0044270	cellular nitrogen compound catabolic process	biological_process	0.50535	1	11	3644	195	38738	0.0564103	Rs566190,Rs156570,Rs498010,Rs289290,Rs014150,Rs589220,Rs602280,Rs052060,Rs441120,Rs498030,Rs095450
GO:0005784	Sec61 translocon complex	cellular_component	0.50546	1	1	3644	13	38738	0.0769231	Rs063260
GO:0071256	translocon complex	cellular_component	0.50546	1	1	3644	13	38738	0.0769231	Rs063260
GO:0072594	establishment of protein localization to organelle	biological_process	0.50578	1	11	3644	199	38738	0.0552764	Rs615410,Rs149130,Rs372630,Rs316460,Rs064150,Rs224550,Rs485630,XLOC_099864,Rs026410,Rs274720,Rs040870
GO:0015718	monocarboxylic acid transport	biological_process	0.50612	1	2	3644	30	38738	0.0666667	Rs072990,Rs478030
GO:0018143	nucleic acid-protein covalent cross-linking	biological_process	0.50637	1	1	3644	13	38738	0.0769231	Rs039230
GO:0048522	positive regulation of cellular process	biological_process	0.50695	1	24	3644	438	38738	0.0547945	Rs239910,Rs587000,Rs093930,Rs346460,Rs423720,Rs274780,Rs534220,Rs557940,Rs590820,Rs047180,Rs522990,Rs416980,Rs201360,Rs151610,Rs288330,XLOC_050029,XLOC_015193,Rs394920,Rs473660,Rs499310,XLOC_103084,Rs363190,Rs026720,Rs037800
GO:0005231	excitatory extracellular ligand-gated ion channel activity	molecular_function	0.50764	1	2	3644	35	38738	0.0571429	Rs576800,Rs254630
GO:0016787	hydrolase activity	molecular_function	0.50795	1	375	3644	7053	38738	0.0531689	Rs201360,Rs153910,Rs499200,Rs221180,Rs218580,Rs343330,Rs394570,Rs022820,Rs252540,Rs095450,Rs059540,Rs008890,Rs220750,Rs394520,XLOC_097991,Rs041020,Rs502060,Rs101770,Rs115620,Rs289290,Rs038410,Rs365810,Rs236930,Rs409070,Rs338660,Rs093290,Rs455930,Rs252160,Rs494170,Rs278690,Rs043950,Rs151140,Rs545050,Rs214600,Rs096880,XLOC_007879,Rs443250,Rs425060,Rs075190,Rs056500,Rs207780,Rs014890,Rs165670,Rs0520…
GO:0004590	orotidine-5'-phosphate decarboxylase activity	molecular_function	0.50802	1	1	3644	12	38738	0.0833333	XLOC_100140
GO:0006207	'de novo' pyrimidine nucleobase biosynthetic process	biological_process	0.50802	1	1	3644	12	38738	0.0833333	XLOC_100140
GO:0004743	pyruvate kinase activity	molecular_function	0.50806	1	2	3644	31	38738	0.0645161	Rs135010,Rs461980
GO:0022406	membrane docking	biological_process	0.50896	1	4	3644	72	38738	0.0555556	Rs171370,Rs282180,Rs252060,XLOC_089449
GO:0048278	vesicle docking	biological_process	0.50896	1	4	3644	72	38738	0.0555556	Rs252060,XLOC_089449,Rs171370,Rs282180
GO:0051801	cytolysis in other organism involved in symbiotic interaction	biological_process	0.51024	1	1	3644	13	38738	0.0769231	Rs612180
GO:0052331	hemolysis in other organism involved in symbiotic interaction	biological_process	0.51024	1	1	3644	13	38738	0.0769231	Rs612180
GO:0005853	eukaryotic translation elongation factor 1 complex	cellular_component	0.51063	1	1	3644	12	38738	0.0833333	Rs033270
GO:0051606	detection of stimulus	biological_process	0.51075	1	1	3644	15	38738	0.0666667	Rs531160
GO:0003777	microtubule motor activity	molecular_function	0.51093	1	6	3644	126	38738	0.047619	Rs336740,Rs149570,Rs165670,Rs583980,Rs197910,Rs070170
GO:0044764	multi-organism cellular process	biological_process	0.51223	1	48	3644	884	38738	0.0542986	Rs152920,Rs564990,XLOC_089234,Rs390300,Rs201440,Rs229100,Rs376930,Rs255280,Rs045650,Rs412760,Rs423980,Rs158930,Rs060190,Rs424010,XLOC_093629,Rs602370,Rs463980,Rs184130,Rs009800,Rs002610,Rs067500,Rs375320,Rs395640,Rs089270,Rs092130,Rs162160,XLOC_092839,XLOC_095020,Rs254630,Rs506770,XLOC_105328,Rs309510,Rs229870,Rs063530,Rs017010,Rs522990,Rs594930,Rs400950,Rs232150,Rs113560,Rs336740,Rs132990,Rs2647…
GO:0002764	immune response-regulating signaling pathway	biological_process	0.51223	1	1	3644	13	38738	0.0769231	Rs571990
GO:0022857	transmembrane transporter activity	molecular_function	0.51236	1	131	3644	2445	38738	0.0535787	Rs140940,Rs589220,Rs442070,Rs557940,Rs132610,Rs208070,Rs043050,Rs050960,Rs310490,Rs134150,XLOC_016260,XLOC_004367,Rs385260,Rs279500,Rs602280,Rs004340,Rs281450,Rs269180,Rs472430,Rs340590,Rs394190,Rs022610,Rs071160,Rs217340,Rs414670,Rs060930,Rs612120,Rs173760,Rs072550,Rs111160,Rs197530,Rs011940,Rs594930,XLOC_095020,Rs254630,Rs412140,Rs005520,Rs313410,Rs296700,Rs309470,Rs386930,Rs428030,Rs422430,Rs6…
GO:0003713	transcription coactivator activity	molecular_function	0.51429	1	2	3644	31	38738	0.0645161	Rs363190,XLOC_031452
GO:0015103	inorganic anion transmembrane transporter activity	molecular_function	0.51459	1	5	3644	94	38738	0.0531915	Rs142630,Rs178730,Rs059960,Rs340590,Rs067500
GO:0005786	signal recognition particle, endoplasmic reticulum targeting	cellular_component	0.51509	1	1	3644	13	38738	0.0769231	Rs224550
GO:0030942	endoplasmic reticulum signal peptide binding	molecular_function	0.51509	1	1	3644	13	38738	0.0769231	Rs224550
GO:0019031	viral envelope	cellular_component	0.51519	1	24	3644	432	38738	0.0555556	Rs458210,Rs032540,Rs406730,Rs000140,Rs017010,Rs063280,XLOC_105328,Rs337030,XLOC_089234,Rs506850,Rs199870,Rs298200,Rs454570,Rs161950,Rs026720,Rs468030,Rs131050,Rs078830,Rs028840,Rs395640,Rs047630,Rs333470,Rs432990,Rs212030
GO:0036338	viral membrane	cellular_component	0.51519	1	24	3644	432	38738	0.0555556	Rs212030,Rs432990,Rs028840,Rs078830,Rs131050,Rs333470,Rs047630,Rs395640,Rs161950,Rs468030,Rs026720,Rs199870,Rs298200,Rs454570,Rs337030,XLOC_089234,Rs506850,Rs063280,XLOC_105328,Rs000140,Rs017010,Rs458210,Rs406730,Rs032540
GO:0070206	protein trimerization	biological_process	0.51589	1	5	3644	85	38738	0.0588235	Rs063280,Rs282180,Rs506850,Rs073110,Rs506770
GO:0033865	nucleoside bisphosphate metabolic process	biological_process	0.51696	1	3	3644	53	38738	0.0566038	Rs490980,Rs532070,Rs447650
GO:0033875	ribonucleoside bisphosphate metabolic process	biological_process	0.51696	1	3	3644	53	38738	0.0566038	Rs532070,Rs490980,Rs447650
GO:0034032	purine nucleoside bisphosphate metabolic process	biological_process	0.51696	1	3	3644	53	38738	0.0566038	Rs447650,Rs532070,Rs490980
GO:0044283	small molecule biosynthetic process	biological_process	0.51765	1	38	3644	693	38738	0.0548341	Rs049670,Rs072280,Rs436550,XLOC_012140,Rs201790,Rs074130,Rs067510,Rs047510,Rs568510,XLOC_096721,Rs574780,Rs458210,Rs411960,XLOC_101670,Rs018920,Rs092130,Rs288660,Rs055030,Rs080110,XLOC_065872,Rs258550,XLOC_099052,Rs080070,Rs065380,Rs394630,Rs554940,Rs352580,Rs215550,Rs260070,Rs288330,Rs151610,Rs041000,Rs550560,Rs014360,Rs089590,Rs197910,Rs011320,Rs288670
GO:0003989	acetyl-CoA carboxylase activity	molecular_function	0.5187	1	1	3644	13	38738	0.0769231	Rs394630
GO:0016421	CoA carboxylase activity	molecular_function	0.5187	1	1	3644	13	38738	0.0769231	Rs394630
GO:0016885	ligase activity, forming carbon-carbon bonds	molecular_function	0.5187	1	1	3644	13	38738	0.0769231	Rs394630
GO:0016458	gene silencing	biological_process	0.5187	1	2	3644	33	38738	0.0606061	Rs339240,XLOC_067001
GO:0035257	nuclear hormone receptor binding	molecular_function	0.51996	1	1	3644	13	38738	0.0769231	XLOC_031452
GO:0051427	hormone receptor binding	molecular_function	0.51996	1	1	3644	13	38738	0.0769231	XLOC_031452
GO:0009415	response to water stimulus	biological_process	0.52012	1	3	3644	48	38738	0.0625	Rs156720,Rs413700,Rs535190
GO:0005057	receptor signaling protein activity	molecular_function	0.52091	1	1	3644	13	38738	0.0769231	XLOC_067350
GO:0005262	calcium channel activity	molecular_function	0.52177	1	6	3644	105	38738	0.0571429	Rs201360,Rs018920,XLOC_095020,Rs140940,Rs459750,Rs557940
GO:0004733	pyridoxamine-phosphate oxidase activity	molecular_function	0.52307	1	1	3644	14	38738	0.0714286	Rs452350
GO:0016756	glutathione gamma-glutamylcysteinyltransferase activity	molecular_function	0.52346	1	1	3644	14	38738	0.0714286	Rs336740
GO:0046937	phytochelatin metabolic process	biological_process	0.52346	1	1	3644	14	38738	0.0714286	Rs336740
GO:0046938	phytochelatin biosynthetic process	biological_process	0.52346	1	1	3644	14	38738	0.0714286	Rs336740
GO:0044403	symbiosis, encompassing mutualism through parasitism	biological_process	0.52517	1	46	3644	851	38738	0.0540541	Rs400950,Rs594930,Rs522990,XLOC_020259,XLOC_105328,Rs229870,XLOC_092839,XLOC_095020,Rs254630,Rs506770,Rs092130,Rs162160,Rs418360,Rs586580,Rs472660,Rs545060,Rs476720,Rs612180,Rs233490,Rs336740,Rs132990,Rs264700,Rs113560,Rs602370,Rs088320,Rs158930,Rs060190,Rs239320,Rs424010,XLOC_093629,Rs229100,Rs412760,Rs376930,Rs045650,Rs201440,Rs564990,XLOC_089234,Rs390300,Rs196330,Rs089270,Rs395640,Rs002610,Rs3…
GO:0031399	regulation of protein modification process	biological_process	0.5252	1	2	3644	31	38738	0.0645161	XLOC_103084,Rs037800
GO:0015743	malate transport	biological_process	0.52645	1	4	3644	69	38738	0.057971	Rs013590,Rs019750,Rs515840,Rs019710
GO:0048584	positive regulation of response to stimulus	biological_process	0.52716	1	3	3644	52	38738	0.0576923	Rs274780,Rs571990,Rs557940
GO:0002684	positive regulation of immune system process	biological_process	0.52784	1	1	3644	14	38738	0.0714286	Rs571990
GO:0050778	positive regulation of immune response	biological_process	0.52784	1	1	3644	14	38738	0.0714286	Rs571990
GO:0007052	mitotic spindle organization	biological_process	0.52855	1	1	3644	14	38738	0.0714286	Rs269180
GO:0070071	proton-transporting two-sector ATPase complex assembly	biological_process	0.52859	1	1	3644	13	38738	0.0769231	Rs448720
GO:0015937	coenzyme A biosynthetic process	biological_process	0.52907	1	2	3644	34	38738	0.0588235	Rs532070,Rs447650
GO:0033866	nucleoside bisphosphate biosynthetic process	biological_process	0.52907	1	2	3644	34	38738	0.0588235	Rs447650,Rs532070
GO:0034030	ribonucleoside bisphosphate biosynthetic process	biological_process	0.52907	1	2	3644	34	38738	0.0588235	Rs447650,Rs532070
GO:0034033	purine nucleoside bisphosphate biosynthetic process	biological_process	0.52907	1	2	3644	34	38738	0.0588235	Rs532070,Rs447650
GO:0009084	glutamine family amino acid biosynthetic process	biological_process	0.52972	1	3	3644	53	38738	0.0566038	Rs215550,XLOC_099052,Rs568510
GO:0017069	snRNA binding	molecular_function	0.53013	1	1	3644	12	38738	0.0833333	Rs216570
GO:0004565	beta-galactosidase activity	molecular_function	0.53153	1	2	3644	39	38738	0.0512821	Rs043950,XLOC_012238
GO:0009664	plant-type cell wall organization	biological_process	0.53192	1	3	3644	51	38738	0.0588235	Rs304060,XLOC_067350,Rs280190
GO:0071669	plant-type cell wall organization or biogenesis	biological_process	0.53192	1	3	3644	51	38738	0.0588235	Rs280190,XLOC_067350,Rs304060
GO:0019867	outer membrane	cellular_component	0.53239	1	22	3644	396	38738	0.0555556	Rs064150,Rs372630,Rs316460,XLOC_017540,Rs097500,Rs364220,Rs056500,Rs270170,Rs587000,Rs209020,Rs026410,Rs273440,Rs189310,Rs485630,Rs392130,Rs525130,Rs296700,Rs209760,Rs417920,Rs003610,Rs067500,Rs301390
GO:0006464	cellular protein modification process	biological_process	0.53251	1	164	3644	3156	38738	0.0519645	Rs492460,XLOC_091021,Rs156010,Rs507750,Rs127400,Rs320140,XLOC_103084,Rs191290,Rs414070,Rs151810,Rs344800,Rs018670,Rs320440,Rs456400,Rs439200,XLOC_012253,Rs328860,Rs131420,XLOC_100940,Rs392590,Rs005050,Rs151630,Rs192140,Rs026720,Rs154310,Rs465130,Rs254950,Rs106530,Rs095400,Rs563190,Rs462730,XLOC_006145,XLOC_003856,Rs047160,Rs268420,Rs242190,XLOC_086323,Rs202680,Rs372630,Rs290290,Rs597120,Rs351030,…
GO:0036211	protein modification process	biological_process	0.53251	1	164	3644	3156	38738	0.0519645	Rs147720,XLOC_096721,Rs026110,Rs484590,Rs491380,Rs043580,XLOC_100405,Rs531160,Rs237250,Rs216680,Rs235140,Rs246280,Rs037800,Rs216360,Rs237600,Rs558940,XLOC_013249,Rs391230,Rs233490,Rs377930,Rs424890,Rs264280,Rs461420,Rs485530,Rs583090,Rs362740,Rs241710,XLOC_016077,Rs027880,Rs146850,Rs047150,XLOC_055656,Rs048320,Rs319180,XLOC_012238,Rs460520,Rs460950,Rs164930,Rs504400,XLOC_042267,XLOC_099083,XLOC_0…
GO:0004748	ribonucleoside-diphosphate reductase activity, thioredoxin disulfide as acceptor	molecular_function	0.53333	1	1	3644	14	38738	0.0714286	Rs363460
GO:0006887	exocytosis	biological_process	0.53346	1	8	3644	150	38738	0.0533333	XLOC_006145,Rs203370,Rs071260,Rs282180,Rs171370,XLOC_089449,Rs252060,XLOC_009420
GO:0016836	hydro-lyase activity	molecular_function	0.53347	1	8	3644	151	38738	0.0529801	Rs198430,Rs071070,Rs080070,Rs352770,Rs574780,Rs258550,Rs260070,Rs080110
GO:0003880	protein C-terminal carboxyl O-methyltransferase activity	molecular_function	0.53488	1	1	3644	13	38738	0.0769231	Rs456400
GO:0004671	protein C-terminal S-isoprenylcysteine carboxyl O-methyltransferase activity	molecular_function	0.53488	1	1	3644	13	38738	0.0769231	Rs456400
GO:0006481	C-terminal protein methylation	biological_process	0.53488	1	1	3644	13	38738	0.0769231	Rs456400
GO:0018410	C-terminal protein amino acid modification	biological_process	0.53488	1	1	3644	13	38738	0.0769231	Rs456400
GO:0043687	post-translational protein modification	biological_process	0.53488	1	1	3644	13	38738	0.0769231	Rs456400
GO:0046915	transition metal ion transmembrane transporter activity	molecular_function	0.53658	1	11	3644	203	38738	0.0541872	Rs144290,Rs194140,Rs300360,Rs394190,Rs136850,Rs296700,Rs287710,Rs252540,Rs545050,Rs419950,Rs050960
GO:0016740	transferase activity	molecular_function	0.53663	1	355	3644	6725	38738	0.0527881	Rs310620,Rs274400,XLOC_079470,Rs151610,Rs075750,Rs290540,XLOC_095772,Rs236680,Rs240100,Rs258050,Rs363620,XLOC_065872,Rs136640,Rs559590,Rs401290,Rs414140,Rs006030,Rs490010,Rs072550,Rs165870,Rs178670,Rs557940,Rs154640,Rs461150,Rs157270,Rs013430,Rs003980,Rs251870,Rs063530,Rs528110,Rs426740,Rs350660,Rs085020,XLOC_093749,Rs461980,XLOC_034862,Rs429060,Rs191550,Rs014200,XLOC_045687,Rs380060,Rs040720,Rs0…
GO:0009888	tissue development	biological_process	0.53705	1	4	3644	71	38738	0.056338	XLOC_016260,Rs252440,Rs571360,Rs165720
GO:0008135	translation factor activity, nucleic acid binding	molecular_function	0.53787	1	14	3644	249	38738	0.0562249	Rs202680,Rs252440,Rs048200,Rs476720,XLOC_100790,Rs101440,Rs033270,Rs207400,Rs232700,XLOC_097677,Rs409590,Rs093930,Rs424800,Rs018920
GO:0015085	calcium ion transmembrane transporter activity	molecular_function	0.53811	1	6	3644	107	38738	0.0560748	Rs140940,XLOC_095020,Rs201360,Rs018920,Rs557940,Rs459750
GO:0051707	response to other organism	biological_process	0.53853	1	13	3644	235	38738	0.0553191	Rs336740,Rs398040,Rs140740,Rs212680,Rs002610,Rs420290,Rs043160,Rs094410,Rs590500,Rs023730,Rs404770,Rs224120,Rs045300
GO:0046434	organophosphate catabolic process	biological_process	0.53892	1	4	3644	71	38738	0.056338	Rs163120,Rs156570,Rs589220,Rs602280
GO:0000096	sulfur amino acid metabolic process	biological_process	0.53893	1	3	3644	51	38738	0.0588235	Rs047510,Rs151610,Rs288330
GO:0005337	nucleoside transmembrane transporter activity	molecular_function	0.53936	1	1	3644	13	38738	0.0769231	Rs007710
GO:0006570	tyrosine metabolic process	biological_process	0.54118	1	1	3644	13	38738	0.0769231	Rs512260
GO:0016052	carbohydrate catabolic process	biological_process	0.54215	1	10	3644	186	38738	0.0537634	Rs135010,Rs098610,Rs088320,Rs357900,Rs493420,Rs058620,XLOC_099864,Rs058600,Rs461980,Rs005480
GO:0009058	biosynthetic process	biological_process	0.5422	1	490	3644	8974	38738	0.0546022	Rs558940,Rs269090,Rs565890,Rs591470,Rs066870,Rs583810,Rs274520,Rs045630,Rs023070,Rs177940,Rs493300,Rs302010,Rs042390,Rs000450,XLOC_100140,Rs424890,Rs386580,Rs072390,Rs123470,Rs391230,XLOC_101478,Rs328900,Rs193080,Rs041460,Rs423630,Rs564260,XLOC_096721,Rs212730,Rs149210,Rs019710,Rs102350,Rs531160,Rs510990,Rs066850,XLOC_018083,Rs424030,Rs485190,Rs049700,Rs352580,Rs501820,Rs554940,Rs052560,Rs055920,…
GO:0044419	interspecies interaction between organisms	biological_process	0.54237	1	46	3644	856	38738	0.0537383	Rs239320,Rs060190,Rs158930,Rs424010,XLOC_093629,Rs602370,Rs088320,Rs564990,XLOC_089234,Rs390300,Rs201440,Rs229100,Rs045650,Rs376930,Rs412760,Rs089270,Rs196330,Rs184130,Rs463980,Rs009800,Rs002610,Rs375320,Rs395640,Rs522990,Rs594930,Rs400950,Rs092130,Rs162160,XLOC_092839,XLOC_095020,Rs254630,Rs506770,XLOC_020259,XLOC_105328,Rs229870,Rs612180,Rs545060,Rs476720,Rs586580,Rs418360,Rs472660,Rs113560,Rs3…
GO:0031225	anchored to membrane	cellular_component	0.54265	1	2	3644	33	38738	0.0606061	Rs280190,Rs495760
GO:0018342	protein prenylation	biological_process	0.54385	1	1	3644	15	38738	0.0666667	Rs310620
GO:0097354	prenylation	biological_process	0.54385	1	1	3644	15	38738	0.0666667	Rs310620
GO:0033897	ribonuclease T2 activity	molecular_function	0.54396	1	1	3644	13	38738	0.0769231	XLOC_032540
GO:0042802	identical protein binding	molecular_function	0.54407	1	12	3644	225	38738	0.0533333	Rs282180,Rs490750,Rs164350,Rs314910,Rs391230,Rs274780,Rs362260,Rs008860,Rs425370,XLOC_095737,Rs353980,Rs564260
GO:0004312	fatty acid synthase activity	molecular_function	0.54434	1	3	3644	50	38738	0.06	XLOC_065872,Rs014360,Rs065380
GO:0050829	defense response to Gram-negative bacterium	biological_process	0.54478	1	1	3644	15	38738	0.0666667	Rs140740
GO:0000910	cytokinesis	biological_process	0.54555	1	11	3644	200	38738	0.055	Rs555860,Rs420280,Rs364220,Rs210900,Rs066850,Rs407740,XLOC_024931,Rs394920,Rs473690,Rs214240,Rs544290
GO:0000178	exosome (RNase complex)	cellular_component	0.5466	1	1	3644	13	38738	0.0769231	Rs212030
GO:0001765	membrane raft assembly	biological_process	0.5477	1	1	3644	15	38738	0.0666667	Rs099020
GO:0031579	membrane raft organization	biological_process	0.5477	1	1	3644	15	38738	0.0666667	Rs099020
GO:0070836	caveola assembly	biological_process	0.5477	1	1	3644	15	38738	0.0666667	Rs099020
GO:0044430	cytoskeletal part	cellular_component	0.5488	1	29	3644	549	38738	0.0528233	Rs282180,Rs060610,Rs552510,Rs483180,Rs506770,Rs269180,Rs590820,Rs547100,Rs547090,Rs008860,XLOC_067001,XLOC_006534,Rs555860,Rs183310,Rs503220,Rs070170,Rs426650,Rs563190,Rs407740,Rs477270,Rs046620,Rs103840,Rs298200,Rs154310,Rs483190,Rs237960,Rs073110,Rs026720,Rs130350
GO:0000272	polysaccharide catabolic process	biological_process	0.54944	1	2	3644	35	38738	0.0571429	Rs357900,Rs088320
GO:0051240	positive regulation of multicellular organismal process	biological_process	0.54951	1	1	3644	14	38738	0.0714286	Rs165720
GO:0051539	4 iron, 4 sulfur cluster binding	molecular_function	0.54953	1	2	3644	34	38738	0.0588235	XLOC_101478,Rs151810
GO:0042060	wound healing	biological_process	0.54962	1	10	3644	182	38738	0.0549451	Rs104830,Rs032540,Rs252440,Rs008860,XLOC_007879,Rs199170,Rs282180,XLOC_016260,Rs028840,Rs063280
GO:0009892	negative regulation of metabolic process	biological_process	0.55018	1	7	3644	127	38738	0.0551181	Rs232150,Rs216570,Rs339240,Rs424890,Rs309510,XLOC_067001,Rs497140
GO:0006403	RNA localization	biological_process	0.55027	1	5	3644	89	38738	0.0561798	Rs063260,Rs213340,Rs147820,Rs050740,Rs147720
GO:0050657	nucleic acid transport	biological_process	0.55027	1	5	3644	89	38738	0.0561798	Rs147720,Rs050740,Rs147820,Rs063260,Rs213340
GO:0050658	RNA transport	biological_process	0.55027	1	5	3644	89	38738	0.0561798	Rs147820,Rs213340,Rs063260,Rs147720,Rs050740
GO:0051236	establishment of RNA localization	biological_process	0.55027	1	5	3644	89	38738	0.0561798	Rs063260,Rs213340,Rs147820,Rs147720,Rs050740
GO:0009065	glutamine family amino acid catabolic process	biological_process	0.55056	1	1	3644	14	38738	0.0714286	Rs290970
GO:0010558	negative regulation of macromolecule biosynthetic process	biological_process	0.55208	1	5	3644	89	38738	0.0561798	Rs232150,Rs216570,Rs309510,Rs424890,Rs497140
GO:0031327	negative regulation of cellular biosynthetic process	biological_process	0.55208	1	5	3644	89	38738	0.0561798	Rs216570,Rs232150,Rs497140,Rs309510,Rs424890
GO:2000113	negative regulation of cellular macromolecule biosynthetic process	biological_process	0.55208	1	5	3644	89	38738	0.0561798	Rs216570,Rs232150,Rs497140,Rs309510,Rs424890
GO:0044179	hemolysis in other organism	biological_process	0.55267	1	1	3644	15	38738	0.0666667	Rs612180
GO:0051715	cytolysis in other organism	biological_process	0.55267	1	1	3644	15	38738	0.0666667	Rs612180
GO:0004525	ribonuclease III activity	molecular_function	0.55273	1	1	3644	16	38738	0.0625	Rs000140
GO:0072350	tricarboxylic acid metabolic process	biological_process	0.55398	1	1	3644	14	38738	0.0714286	Rs072280
GO:0072351	tricarboxylic acid biosynthetic process	biological_process	0.55398	1	1	3644	14	38738	0.0714286	Rs072280
GO:0006555	methionine metabolic process	biological_process	0.55482	1	2	3644	34	38738	0.0588235	Rs288330,Rs047510
GO:0015093	ferrous iron transmembrane transporter activity	molecular_function	0.55565	1	8	3644	150	38738	0.0533333	Rs144290,Rs394190,Rs194140,Rs287710,Rs296700,Rs050960,Rs545050,Rs252540
GO:0015684	ferrous iron transport	biological_process	0.55565	1	8	3644	150	38738	0.0533333	Rs050960,Rs252540,Rs545050,Rs296700,Rs287710,Rs394190,Rs194140,Rs144290
GO:0006368	transcription elongation from RNA polymerase II promoter	biological_process	0.55579	1	4	3644	73	38738	0.0547945	Rs018920,Rs201360,Rs140940,Rs147820
GO:0046916	cellular transition metal ion homeostasis	biological_process	0.55599	1	1	3644	14	38738	0.0714286	Rs392130
GO:1901607	alpha-amino acid biosynthetic process	biological_process	0.55689	1	16	3644	299	38738	0.0535117	Rs080110,XLOC_012140,Rs258550,XLOC_099052,Rs080070,Rs047510,Rs554940,Rs215550,Rs288330,Rs151610,XLOC_096721,Rs260070,Rs568510,Rs574780,Rs550560,Rs055030
GO:0000776	kinetochore	cellular_component	0.55708	1	13	3644	239	38738	0.0543933	Rs477270,Rs563190,Rs426650,Rs269180,Rs503220,Rs552510,Rs298200,XLOC_067001,Rs008860,Rs046620,Rs183310,Rs154310,Rs555860
GO:0003840	gamma-glutamyltransferase activity	molecular_function	0.55725	1	1	3644	15	38738	0.0666667	Rs540140
GO:0007586	digestion	biological_process	0.55973	1	1	3644	15	38738	0.0666667	XLOC_067350
GO:0051701	interaction with host	biological_process	0.55993	1	14	3644	259	38738	0.0540541	Rs612180,Rs522990,Rs089270,Rs418360,Rs586580,Rs375320,Rs506770,Rs002610,Rs564990,Rs092130,Rs184130,Rs229870,Rs336740,Rs395640
GO:0004672	protein kinase activity	molecular_function	0.5608	1	118	3644	2311	38738	0.0510601	XLOC_099418,Rs329280,Rs559590,Rs049260,Rs047150,XLOC_003862,Rs319180,Rs621990,Rs460520,Rs219900,XLOC_055656,Rs482640,Rs048320,XLOC_024539,Rs178670,Rs460950,Rs504400,Rs072550,XLOC_099083,Rs367140,Rs256930,Rs386240,Rs379740,Rs274400,Rs362740,Rs088320,Rs049230,XLOC_016077,Rs483180,Rs146850,Rs027880,Rs162380,XLOC_095772,Rs040720,Rs246280,XLOC_045687,Rs216680,Rs429060,Rs216360,Rs237600,Rs391230,Rs2299…
GO:0072329	monocarboxylic acid catabolic process	biological_process	0.56091	1	1	3644	15	38738	0.0666667	Rs500810
GO:0006323	DNA packaging	biological_process	0.56094	1	8	3644	147	38738	0.0544218	Rs276120,XLOC_095020,Rs233530,Rs066850,Rs236650,Rs177940,XLOC_097077,Rs233540
GO:0005451	monovalent cation:hydrogen antiporter activity	molecular_function	0.56174	1	1	3644	14	38738	0.0714286	Rs331370
GO:0015491	cation:cation antiporter activity	molecular_function	0.56174	1	1	3644	14	38738	0.0714286	Rs331370
GO:0034599	cellular response to oxidative stress	biological_process	0.56323	1	1	3644	15	38738	0.0666667	Rs108630
GO:0043903	regulation of symbiosis, encompassing mutualism through parasitism	biological_process	0.56323	1	1	3644	14	38738	0.0714286	Rs522990
GO:0004615	phosphomannomutase activity	molecular_function	0.56374	1	1	3644	15	38738	0.0666667	Rs113880
GO:0009226	nucleotide-sugar biosynthetic process	biological_process	0.56374	1	1	3644	15	38738	0.0666667	Rs113880
GO:0009298	GDP-mannose biosynthetic process	biological_process	0.56374	1	1	3644	15	38738	0.0666667	Rs113880
GO:0019673	GDP-mannose metabolic process	biological_process	0.56374	1	1	3644	15	38738	0.0666667	Rs113880
GO:0052126	movement in host environment	biological_process	0.56415	1	4	3644	72	38738	0.0555556	Rs184130,Rs089270,Rs506770,Rs586580
GO:0052192	movement in environment of other organism involved in symbiotic interaction	biological_process	0.56415	1	4	3644	72	38738	0.0555556	Rs586580,Rs089270,Rs184130,Rs506770
GO:0030145	manganese ion binding	molecular_function	0.56427	1	2	3644	35	38738	0.0571429	Rs409070,Rs327900
GO:0045595	regulation of cell differentiation	biological_process	0.5647	1	1	3644	14	38738	0.0714286	Rs276120
GO:0051704	multi-organism process	biological_process	0.56493	1	88	3644	1640	38738	0.0536585	Rs602280,Rs423980,Rs590500,Rs060190,Rs424010,Rs158930,Rs379890,Rs590820,Rs088320,XLOC_017540,Rs602370,Rs385190,Rs140740,XLOC_016077,Rs587000,Rs412760,Rs376930,Rs398040,Rs194210,Rs224120,Rs184130,Rs463980,Rs043160,Rs002610,Rs395640,Rs063530,Rs017010,Rs094410,Rs346190,Rs309510,Rs229870,Rs612180,XLOC_045687,Rs476720,Rs425370,Rs418360,Rs212680,Rs233490,Rs209760,Rs113880,XLOC_093629,Rs239320,Rs014690,…
GO:0007018	microtubule-based movement	biological_process	0.56517	1	6	3644	132	38738	0.0454545	Rs336740,Rs070170,Rs197910,Rs165670,Rs583980,Rs149570
GO:0006497	protein lipidation	biological_process	0.56566	1	4	3644	74	38738	0.0540541	Rs156010,XLOC_008399,Rs154310,Rs254950
GO:0006506	GPI anchor biosynthetic process	biological_process	0.56566	1	4	3644	74	38738	0.0540541	Rs154310,Rs254950,XLOC_008399,Rs156010
GO:0006661	phosphatidylinositol biosynthetic process	biological_process	0.56566	1	4	3644	74	38738	0.0540541	Rs156010,XLOC_008399,Rs154310,Rs254950
GO:0005891	voltage-gated calcium channel complex	cellular_component	0.56765	1	1	3644	14	38738	0.0714286	Rs448800
GO:0034704	calcium channel complex	cellular_component	0.56765	1	1	3644	14	38738	0.0714286	Rs448800
GO:0071804	cellular potassium ion transport	biological_process	0.56775	1	2	3644	38	38738	0.0526316	XLOC_016260,Rs397830
GO:0071805	potassium ion transmembrane transport	biological_process	0.56775	1	2	3644	38	38738	0.0526316	Rs397830,XLOC_016260
GO:0006468	protein phosphorylation	biological_process	0.56918	1	108	3644	2120	38738	0.0509434	Rs492460,Rs404770,XLOC_091021,XLOC_103084,Rs507750,Rs151810,Rs344800,Rs199570,Rs269900,Rs414070,Rs454370,Rs320440,Rs018670,Rs355840,Rs135600,Rs123420,Rs150060,Rs131420,Rs328860,Rs358090,Rs308160,Rs005050,Rs071110,Rs392590,Rs344220,XLOC_100940,Rs465130,Rs572310,Rs026720,Rs283620,XLOC_056291,Rs151630,Rs192140,Rs095400,Rs369860,Rs561150,Rs223500,Rs106530,Rs420130,Rs176020,Rs448800,Rs094710,XLOC_0061…
GO:0005876	spindle microtubule	cellular_component	0.57042	1	4	3644	74	38738	0.0540541	Rs555860,Rs503220,XLOC_067001,Rs008860
GO:0016714	oxidoreductase activity, acting on paired donors, with incorporation or reduction of molecular oxygen, reduced pteridine as one donor, and incorporation of one atom of oxygen	molecular_function	0.57048	1	1	3644	15	38738	0.0666667	Rs082170
GO:0006534	cysteine metabolic process	biological_process	0.57068	1	1	3644	14	38738	0.0714286	Rs151610
GO:0015931	nucleobase-containing compound transport	biological_process	0.57129	1	5	3644	91	38738	0.0549451	Rs050740,Rs147720,Rs063260,Rs213340,Rs147820
GO:0031324	negative regulation of cellular metabolic process	biological_process	0.57184	1	5	3644	91	38738	0.0549451	Rs497140,Rs424890,Rs309510,Rs216570,Rs232150
GO:0070567	cytidylyltransferase activity	molecular_function	0.5719	1	1	3644	16	38738	0.0625	Rs252440
GO:0000042	protein targeting to Golgi	biological_process	0.57251	1	1	3644	16	38738	0.0625	XLOC_099864
GO:0000301	retrograde transport, vesicle recycling within Golgi	biological_process	0.57251	1	1	3644	16	38738	0.0625	XLOC_099864
GO:0034067	protein localization to Golgi apparatus	biological_process	0.57251	1	1	3644	16	38738	0.0625	XLOC_099864
GO:0072600	establishment of protein localization to Golgi	biological_process	0.57251	1	1	3644	16	38738	0.0625	XLOC_099864
GO:0009916	alternative oxidase activity	molecular_function	0.57415	1	1	3644	15	38738	0.0666667	Rs207610
GO:0003964	RNA-directed DNA polymerase activity	molecular_function	0.57419	1	1	3644	15	38738	0.0666667	Rs225580
GO:0006083	acetate metabolic process	biological_process	0.57628	1	1	3644	15	38738	0.0666667	Rs285110
GO:0008757	S-adenosylmethionine-dependent methyltransferase activity	molecular_function	0.57645	1	12	3644	231	38738	0.0519481	Rs456400,Rs127000,Rs239320,Rs584190,Rs141310,Rs157270,Rs281630,Rs236550,Rs058580,XLOC_020259,Rs075750,Rs233490
GO:0044724	single-organism carbohydrate catabolic process	biological_process	0.57652	1	8	3644	152	38738	0.0526316	Rs493420,Rs098610,Rs135010,Rs005480,Rs461980,Rs058600,XLOC_099864,Rs058620
GO:0016410	N-acyltransferase activity	molecular_function	0.57686	1	9	3644	169	38738	0.0532544	Rs350660,Rs194050,Rs528110,Rs015080,Rs585290,Rs426990,Rs196170,Rs593190,Rs154080
GO:0042158	lipoprotein biosynthetic process	biological_process	0.5769	1	4	3644	75	38738	0.0533333	Rs156010,XLOC_008399,Rs254950,Rs154310
GO:0016855	racemase and epimerase activity, acting on amino acids and derivatives	molecular_function	0.57807	1	1	3644	15	38738	0.0666667	Rs568510
GO:0036361	racemase activity, acting on amino acids and derivatives	molecular_function	0.57807	1	1	3644	15	38738	0.0666667	Rs568510
GO:0051287	NAD binding	molecular_function	0.57985	1	15	3644	286	38738	0.0524476	Rs513490,Rs014270,Rs422140,Rs411960,Rs536930,Rs360160,Rs101190,Rs312360,Rs068800,Rs235250,Rs290970,Rs349350,Rs066610,Rs163120,XLOC_015420
GO:0051301	cell division	biological_process	0.58013	1	14	3644	259	38738	0.0540541	Rs388480,Rs555860,Rs420280,Rs364220,Rs210900,Rs503220,Rs066850,Rs407740,Rs413700,Rs394920,Rs473690,XLOC_024931,Rs214240,Rs544290
GO:0071704	organic substance metabolic process	biological_process	0.58063	1	886	3644	16464	38738	0.0538144	Rs066660,Rs288820,Rs393760,XLOC_002587,Rs092130,Rs185120,Rs288660,Rs131420,Rs014620,Rs001870,Rs389230,Rs492460,XLOC_091021,Rs566190,Rs034540,Rs048200,Rs407740,Rs176930,Rs127400,Rs063720,Rs210400,Rs414070,XLOC_015193,Rs344800,Rs330020,Rs285460,Rs387200,Rs047160,Rs336130,Rs066060,Rs047720,Rs448210,Rs387160,Rs591060,Rs527750,Rs171370,XLOC_050783,Rs497140,Rs341280,Rs154310,Rs530000,Rs101190,Rs410810,…
GO:0006353	DNA-dependent transcription, termination	biological_process	0.5809	1	2	3644	34	38738	0.0588235	Rs497140,Rs181080
GO:0008276	protein methyltransferase activity	molecular_function	0.58091	1	7	3644	134	38738	0.0522388	Rs456400,Rs127000,Rs058580,Rs239320,Rs075750,Rs157270,Rs233490
GO:0005874	microtubule	cellular_component	0.58158	1	4	3644	75	38738	0.0533333	Rs008860,XLOC_067001,Rs555860,Rs503220
GO:0071705	nitrogen compound transport	biological_process	0.58173	1	17	3644	322	38738	0.052795	Rs147820,Rs053840,Rs050740,Rs049260,Rs217340,Rs416990,Rs264700,Rs426800,Rs049230,Rs293000,Rs533450,Rs147720,Rs063260,Rs213340,Rs608960,Rs230950,Rs348890
GO:0009396	folic acid-containing compound biosynthetic process	biological_process	0.58191	1	3	3644	54	38738	0.0555556	Rs550560,XLOC_096721,Rs554940
GO:0001518	voltage-gated sodium channel complex	cellular_component	0.58417	1	1	3644	16	38738	0.0625	Rs353760
GO:0005248	voltage-gated sodium channel activity	molecular_function	0.58417	1	1	3644	16	38738	0.0625	Rs353760
GO:0034706	sodium channel complex	cellular_component	0.58417	1	1	3644	16	38738	0.0625	Rs353760
GO:0004089	carbonate dehydratase activity	molecular_function	0.58457	1	1	3644	17	38738	0.0588235	Rs071070
GO:0000921	septin ring assembly	biological_process	0.5854	1	2	3644	38	38738	0.0526316	Rs070170,Rs282180
GO:0005940	septin ring	cellular_component	0.5854	1	2	3644	38	38738	0.0526316	Rs070170,Rs282180
GO:0031106	septin ring organization	biological_process	0.5854	1	2	3644	38	38738	0.0526316	Rs070170,Rs282180
GO:0032156	septin cytoskeleton	cellular_component	0.5854	1	2	3644	38	38738	0.0526316	Rs282180,Rs070170
GO:0032185	septin cytoskeleton organization	biological_process	0.5854	1	2	3644	38	38738	0.0526316	Rs282180,Rs070170
GO:0000155	phosphorelay sensor kinase activity	molecular_function	0.58651	1	5	3644	99	38738	0.0505051	Rs290150,Rs290160,Rs219900,Rs205040,Rs483180
GO:0004506	squalene monooxygenase activity	molecular_function	0.58696	1	1	3644	17	38738	0.0588235	Rs168380
GO:0004526	ribonuclease P activity	molecular_function	0.58722	1	2	3644	35	38738	0.0571429	Rs291470,Rs554440
GO:0044448	cell cortex part	cellular_component	0.58739	1	8	3644	155	38738	0.0516129	Rs070170,Rs203370,Rs071260,Rs282180,Rs171370,XLOC_089449,Rs103840,XLOC_009420
GO:0016646	oxidoreductase activity, acting on the CH-NH group of donors, NAD or NADP as acceptor	molecular_function	0.5876	1	3	3644	55	38738	0.0545455	Rs554940,Rs550560,Rs055030
GO:0031965	nuclear membrane	cellular_component	0.58781	1	1	3644	16	38738	0.0625	Rs113560
GO:0052689	carboxylic ester hydrolase activity	molecular_function	0.58971	1	14	3644	267	38738	0.0524345	Rs436010,Rs177680,XLOC_059433,Rs550270,Rs014150,Rs365810,Rs318650,Rs084360,Rs232530,Rs405830,Rs309000,XLOC_029536,Rs083370,Rs363300
GO:0019104	DNA N-glycosylase activity	molecular_function	0.59033	1	1	3644	16	38738	0.0625	Rs228200
GO:0006544	glycine metabolic process	biological_process	0.59056	1	1	3644	17	38738	0.0588235	Rs055030
GO:0046700	heterocycle catabolic process	biological_process	0.59122	1	10	3644	188	38738	0.0531915	Rs498030,Rs589220,Rs289290,Rs014150,Rs498010,Rs156570,Rs566190,Rs441120,Rs602280,Rs052060
GO:0004488	methylenetetrahydrofolate dehydrogenase (NADP+) activity	molecular_function	0.59151	1	2	3644	35	38738	0.0571429	Rs554940,Rs550560
GO:0004329	formate-tetrahydrofolate ligase activity	molecular_function	0.59167	1	1	3644	16	38738	0.0625	XLOC_096721
GO:0044711	single-organism biosynthetic process	biological_process	0.59192	1	39	3644	732	38738	0.0532787	Rs201790,Rs074130,Rs049670,XLOC_012140,Rs072280,Rs436550,Rs336740,Rs047510,Rs067510,Rs458210,Rs574780,XLOC_096721,Rs568510,Rs018920,XLOC_101670,Rs092130,Rs411960,Rs055030,Rs288660,Rs258550,XLOC_065872,Rs080110,Rs554940,Rs394630,Rs352580,XLOC_099052,Rs080070,Rs065380,Rs041000,Rs215550,Rs151610,Rs288330,Rs260070,Rs011320,Rs288670,Rs014360,Rs550560,Rs197910,Rs089590
GO:0004523	ribonuclease H activity	molecular_function	0.59268	1	3	3644	54	38738	0.0555556	Rs458310,Rs137610,XLOC_008399
GO:0016616	oxidoreductase activity, acting on the CH-OH group of donors, NAD or NADP as acceptor	molecular_function	0.59347	1	27	3644	517	38738	0.0522244	XLOC_012140,Rs101190,Rs235250,Rs014140,Rs163120,Rs403680,Rs422140,Rs014270,Rs423630,Rs448210,Rs154640,Rs163980,Rs170870,XLOC_015420,XLOC_079422,Rs388170,Rs066610,Rs185120,Rs586720,Rs513490,Rs536930,Rs315450,Rs103180,Rs150700,Rs309740,Rs309730,Rs163020
GO:0007342	fusion of sperm to egg plasma membrane	biological_process	0.59368	1	1	3644	16	38738	0.0625	Rs164550
GO:0045026	plasma membrane fusion	biological_process	0.59368	1	1	3644	16	38738	0.0625	Rs164550
GO:0008175	tRNA methyltransferase activity	molecular_function	0.5947	1	5	3644	97	38738	0.0515464	Rs058580,Rs584190,Rs141310,Rs157270,Rs233490
GO:0003911	DNA ligase (NAD+) activity	molecular_function	0.59567	1	1	3644	16	38738	0.0625	Rs201440
GO:0004112	cyclic-nucleotide phosphodiesterase activity	molecular_function	0.59601	1	1	3644	15	38738	0.0666667	Rs431500
GO:0006354	DNA-dependent transcription, elongation	biological_process	0.59862	1	4	3644	77	38738	0.0519481	Rs140940,Rs201360,Rs018920,Rs147820
GO:0044462	external encapsulating structure part	cellular_component	0.59874	1	2	3644	37	38738	0.0540541	Rs003610,Rs392130
GO:0043648	dicarboxylic acid metabolic process	biological_process	0.59905	1	5	3644	95	38738	0.0526316	Rs290970,XLOC_099052,Rs018640,XLOC_012140,Rs568510
GO:0050661	NADP binding	molecular_function	0.59917	1	5	3644	100	38738	0.05	Rs185120,Rs425910,Rs360160,Rs513490,Rs410680
GO:0016247	channel regulator activity	molecular_function	0.60022	1	6	3644	113	38738	0.0530973	Rs113880,Rs014690,Rs194210,Rs023020,XLOC_093629,Rs555270
GO:0022891	substrate-specific transmembrane transporter activity	molecular_function	0.60028	1	100	3644	1888	38738	0.0529661	Rs007710,Rs194140,Rs178730,Rs067500,Rs153480,Rs094390,Rs463940,Rs448720,Rs475280,Rs248760,Rs095450,Rs230950,Rs136470,Rs390300,Rs351030,Rs608960,Rs142630,Rs406730,Rs281490,Rs419950,Rs252540,Rs416980,Rs383200,Rs201360,XLOC_082473,Rs602070,Rs300360,Rs264700,Rs422430,Rs045780,Rs353760,Rs144290,Rs478100,Rs017810,Rs428030,Rs156570,Rs309470,Rs583820,Rs296700,Rs313410,Rs027160,Rs005520,Rs331370,Rs431280,…
GO:0008643	carbohydrate transport	biological_process	0.60032	1	7	3644	133	38738	0.0526316	Rs418190,Rs015770,Rs572810,Rs239910,XLOC_100405,Rs592060,Rs205040
GO:0008200	ion channel inhibitor activity	molecular_function	0.60083	1	5	3644	94	38738	0.0531915	Rs113880,Rs194210,Rs014690,Rs555270,Rs023020
GO:0016248	channel inhibitor activity	molecular_function	0.60083	1	5	3644	94	38738	0.0531915	Rs014690,Rs194210,Rs113880,Rs555270,Rs023020
GO:0030141	secretory granule	cellular_component	0.60137	1	1	3644	17	38738	0.0588235	Rs446690
GO:0045995	regulation of embryonic development	biological_process	0.60244	1	1	3644	17	38738	0.0588235	Rs353980
GO:0043112	receptor metabolic process	biological_process	0.60315	1	2	3644	37	38738	0.0540541	Rs229900,Rs594930
GO:0007596	blood coagulation	biological_process	0.60375	1	8	3644	149	38738	0.0536913	XLOC_007879,Rs199170,Rs282180,Rs028840,Rs063280,Rs008860,Rs104830,Rs032540
GO:0016891	endoribonuclease activity, producing 5'-phosphomonoesters	molecular_function	0.60408	1	6	3644	115	38738	0.0521739	Rs291470,Rs137610,Rs554440,Rs458310,XLOC_008399,Rs000140
GO:0055076	transition metal ion homeostasis	biological_process	0.6041	1	1	3644	16	38738	0.0625	Rs392130
GO:0016108	tetraterpenoid metabolic process	biological_process	0.60536	1	5	3644	101	38738	0.049505	Rs261460,Rs142590,Rs513490,Rs185120,Rs208900
GO:0016109	tetraterpenoid biosynthetic process	biological_process	0.60536	1	5	3644	101	38738	0.049505	Rs261460,Rs142590,Rs513490,Rs185120,Rs208900
GO:0016116	carotenoid metabolic process	biological_process	0.60536	1	5	3644	101	38738	0.049505	Rs261460,Rs142590,Rs208900,Rs513490,Rs185120
GO:0016117	carotenoid biosynthetic process	biological_process	0.60536	1	5	3644	101	38738	0.049505	Rs513490,Rs185120,Rs208900,Rs142590,Rs261460
GO:0071826	ribonucleoprotein complex subunit organization	biological_process	0.60817	1	2	3644	36	38738	0.0555556	Rs564260,Rs451430
GO:0003746	translation elongation factor activity	molecular_function	0.60915	1	3	3644	56	38738	0.0535714	Rs093930,XLOC_097677,Rs033270
GO:0004559	alpha-mannosidase activity	molecular_function	0.60925	1	1	3644	20	38738	0.05	Rs231650
GO:0050664	oxidoreductase activity, acting on NAD(P)H, oxygen as acceptor	molecular_function	0.60973	1	1	3644	19	38738	0.0526316	Rs079080
GO:0044238	primary metabolic process	biological_process	0.61038	1	852	3644	15881	38738	0.053649	Rs489020,Rs162380,Rs112250,Rs088320,Rs458200,Rs032540,Rs369000,Rs272450,Rs602280,Rs106980,Rs452140,Rs325380,Rs009210,Rs263240,Rs058580,Rs422140,Rs526780,Rs236550,Rs482640,Rs261460,XLOC_097662,Rs225250,Rs370360,Rs161950,XLOC_003862,Rs329280,Rs253000,Rs211020,Rs275640,Rs081260,Rs233530,Rs210160,Rs530450,Rs589220,Rs540880,Rs432680,XLOC_081131,Rs346670,Rs123690,Rs088450,Rs377890,Rs208360,Rs021200,Rs0…
GO:0009967	positive regulation of signal transduction	biological_process	0.61076	1	2	3644	38	38738	0.0526316	Rs557940,Rs274780
GO:0010647	positive regulation of cell communication	biological_process	0.61076	1	2	3644	38	38738	0.0526316	Rs557940,Rs274780
GO:0023056	positive regulation of signaling	biological_process	0.61076	1	2	3644	38	38738	0.0526316	Rs557940,Rs274780
GO:0016301	kinase activity	molecular_function	0.61142	1	147	3644	2905	38738	0.0506024	Rs274400,Rs379740,Rs088320,Rs602370,Rs256930,Rs386240,Rs162380,XLOC_095772,Rs232740,Rs483180,Rs621990,Rs447650,Rs482640,Rs329280,XLOC_099418,Rs559590,XLOC_003862,Rs178670,Rs072550,Rs013430,Rs589220,Rs063530,Rs229870,Rs085020,XLOC_093749,Rs461980,Rs429060,Rs040720,Rs450010,XLOC_045687,Rs229940,Rs615410,Rs372630,Rs242190,XLOC_086323,XLOC_050783,Rs350600,Rs391320,Rs351030,Rs454860,Rs106530,Rs095400,…
GO:0051262	protein tetramerization	biological_process	0.61188	1	1	3644	17	38738	0.0588235	Rs282180
GO:0006891	intra-Golgi vesicle-mediated transport	biological_process	0.61248	1	4	3644	79	38738	0.0506329	Rs331320,XLOC_104639,XLOC_099864,Rs534000
GO:0031625	ubiquitin protein ligase binding	molecular_function	0.61269	1	1	3644	19	38738	0.0526316	Rs140320
GO:0044389	small conjugating protein ligase binding	molecular_function	0.61269	1	1	3644	19	38738	0.0526316	Rs140320
GO:0044257	cellular protein catabolic process	biological_process	0.61276	1	13	3644	245	38738	0.0530612	Rs038550,Rs501040,Rs375030,XLOC_095020,Rs264490,XLOC_104113,Rs516210,Rs141310,XLOC_099167,Rs128420,Rs312710,Rs033960,Rs140320
GO:0051603	proteolysis involved in cellular protein catabolic process	biological_process	0.61276	1	13	3644	245	38738	0.0530612	Rs141310,Rs516210,Rs264490,XLOC_104113,Rs033960,Rs140320,Rs128420,Rs312710,XLOC_099167,Rs501040,Rs038550,XLOC_095020,Rs375030
GO:0019203	carbohydrate phosphatase activity	molecular_function	0.61294	1	2	3644	38	38738	0.0526316	Rs008890,Rs143960
GO:0050308	sugar-phosphatase activity	molecular_function	0.61294	1	2	3644	38	38738	0.0526316	Rs143960,Rs008890
GO:0003678	DNA helicase activity	molecular_function	0.61298	1	22	3644	456	38738	0.0482456	XLOC_004367,Rs325380,XLOC_031452,XLOC_097587,Rs273430,Rs132990,Rs336740,Rs210320,Rs123470,Rs463980,Rs047760,Rs469700,Rs067220,Rs025760,Rs341280,Rs518130,Rs284940,Rs583980,Rs394570,Rs602370,Rs060190,Rs188540
GO:0031023	microtubule organizing center organization	biological_process	0.61317	1	2	3644	39	38738	0.0512821	Rs073110,Rs353760
GO:0005381	iron ion transmembrane transporter activity	molecular_function	0.61374	1	8	3644	158	38738	0.0506329	Rs050960,Rs252540,Rs545050,Rs287710,Rs296700,Rs394190,Rs194140,Rs144290
GO:0006826	iron ion transport	biological_process	0.614	1	8	3644	158	38738	0.0506329	Rs194140,Rs394190,Rs144290,Rs545050,Rs252540,Rs050960,Rs287710,Rs296700
GO:0044003	modification by symbiont of host morphology or physiology	biological_process	0.61498	1	6	3644	118	38738	0.0508475	Rs336740,Rs418360,Rs522990,Rs002610,Rs564990,Rs612180
GO:0030163	protein catabolic process	biological_process	0.61576	1	14	3644	266	38738	0.0526316	XLOC_095020,Rs375030,Rs501040,Rs038550,Rs312710,Rs128420,Rs140320,Rs033960,XLOC_099167,Rs287390,Rs141310,XLOC_104113,Rs264490,Rs516210
GO:0008378	galactosyltransferase activity	molecular_function	0.61585	1	3	3644	58	38738	0.0517241	Rs526780,Rs135810,Rs063010
GO:0046474	glycerophospholipid biosynthetic process	biological_process	0.61591	1	4	3644	79	38738	0.0506329	Rs154310,Rs254950,XLOC_008399,Rs156010
GO:0006473	protein acetylation	biological_process	0.61766	1	1	3644	19	38738	0.0526316	Rs320140
GO:0006475	internal protein amino acid acetylation	biological_process	0.61766	1	1	3644	19	38738	0.0526316	Rs320140
GO:0016573	histone acetylation	biological_process	0.61766	1	1	3644	19	38738	0.0526316	Rs320140
GO:0018393	internal peptidyl-lysine acetylation	biological_process	0.61766	1	1	3644	19	38738	0.0526316	Rs320140
GO:0018394	peptidyl-lysine acetylation	biological_process	0.61766	1	1	3644	19	38738	0.0526316	Rs320140
GO:0043543	protein acylation	biological_process	0.61766	1	1	3644	19	38738	0.0526316	Rs320140
GO:0008170	N-methyltransferase activity	molecular_function	0.62035	1	5	3644	102	38738	0.0490196	Rs233490,Rs141310,Rs075750,Rs127000,Rs236550
GO:0042393	histone binding	molecular_function	0.62073	1	4	3644	78	38738	0.0512821	Rs185990,Rs075750,Rs123470,Rs085020
GO:0006007	glucose catabolic process	biological_process	0.62094	1	7	3644	138	38738	0.0507246	Rs461980,Rs493420,Rs005480,Rs058620,XLOC_099864,Rs098610,Rs135010
GO:0019320	hexose catabolic process	biological_process	0.62094	1	7	3644	138	38738	0.0507246	Rs058620,XLOC_099864,Rs461980,Rs005480,Rs493420,Rs135010,Rs098610
GO:0015074	DNA integration	biological_process	0.62104	1	7	3644	141	38738	0.0496454	Rs546410,Rs249070,XLOC_060585,XLOC_058162,XLOC_022260,XLOC_017540,XLOC_008399
GO:0016032	viral process	biological_process	0.62147	1	40	3644	768	38738	0.0520833	Rs424010,Rs060190,Rs158930,XLOC_093629,Rs602370,Rs564990,XLOC_089234,Rs390300,Rs201440,Rs229100,Rs376930,Rs412760,Rs045650,Rs089270,Rs184130,Rs463980,Rs009800,Rs002610,Rs375320,Rs395640,Rs522990,Rs594930,Rs400950,Rs092130,Rs162160,XLOC_092839,XLOC_095020,Rs254630,Rs506770,XLOC_105328,Rs229870,Rs545060,Rs476720,Rs418360,Rs586580,Rs472660,Rs113560,Rs132990,Rs336740,Rs264700
GO:0009890	negative regulation of biosynthetic process	biological_process	0.62156	1	5	3644	96	38738	0.0520833	Rs497140,Rs309510,Rs424890,Rs216570,Rs232150
GO:0051336	regulation of hydrolase activity	biological_process	0.62216	1	3	3644	58	38738	0.0517241	Rs156570,Rs589220,Rs602280
GO:0045333	cellular respiration	biological_process	0.62224	1	9	3644	178	38738	0.0505618	Rs013940,Rs179770,Rs425910,XLOC_037920,Rs216000,Rs285110,Rs454840,Rs061380,Rs417920
GO:0010629	negative regulation of gene expression	biological_process	0.6226	1	5	3644	98	38738	0.0510204	Rs424890,Rs339240,Rs497140,XLOC_067001,Rs216570
GO:0043242	negative regulation of protein complex disassembly	biological_process	0.62357	1	2	3644	37	38738	0.0540541	Rs103840,Rs497140
GO:0022892	substrate-specific transporter activity	molecular_function	0.62503	1	108	3644	2049	38738	0.0527086	Rs545050,Rs594930,Rs405120,Rs364220,Rs431280,Rs103100,Rs027160,Rs005520,Rs331370,Rs254630,XLOC_095020,Rs018920,Rs583820,Rs156570,Rs309470,Rs392130,Rs313410,Rs296700,Rs353760,Rs272240,Rs264700,Rs300360,Rs422430,Rs045780,Rs478100,Rs017810,Rs428030,Rs407740,Rs144290,Rs419950,Rs252540,Rs406730,Rs142630,Rs281490,XLOC_082473,Rs602070,Rs416980,Rs383200,Rs201360,Rs390300,Rs351030,Rs608960,Rs230950,Rs0954…
GO:0019069	viral capsid assembly	biological_process	0.62529	1	3	3644	58	38738	0.0517241	Rs424010,Rs400950,Rs390300
GO:0034655	nucleobase-containing compound catabolic process	biological_process	0.62617	1	6	3644	118	38738	0.0508475	Rs052060,Rs602280,Rs441120,Rs156570,Rs589220,Rs289290
GO:0015171	amino acid transmembrane transporter activity	molecular_function	0.62662	1	3	3644	61	38738	0.0491803	Rs134150,Rs230950,Rs608960
GO:0008443	phosphofructokinase activity	molecular_function	0.62706	1	3	3644	61	38738	0.0491803	Rs615410,Rs058620,XLOC_099864
GO:0007129	synapsis	biological_process	0.62734	1	1	3644	18	38738	0.0555556	Rs275800
GO:0007130	synaptonemal complex assembly	biological_process	0.62734	1	1	3644	18	38738	0.0555556	Rs275800
GO:0070192	chromosome organization involved in meiosis	biological_process	0.62734	1	1	3644	18	38738	0.0555556	Rs275800
GO:0070193	synaptonemal complex organization	biological_process	0.62734	1	1	3644	18	38738	0.0555556	Rs275800
GO:0006720	isoprenoid metabolic process	biological_process	0.62783	1	9	3644	183	38738	0.0491803	Rs101190,Rs424030,Rs142590,Rs261460,Rs185120,Rs235480,Rs513490,Rs208900,Rs347890
GO:0008299	isoprenoid biosynthetic process	biological_process	0.62783	1	9	3644	183	38738	0.0491803	Rs261460,Rs142590,Rs424030,Rs101190,Rs513490,Rs235480,Rs185120,Rs347890,Rs208900
GO:0072509	divalent inorganic cation transmembrane transporter activity	molecular_function	0.62783	1	15	3644	294	38738	0.0510204	Rs050960,Rs459750,Rs252540,Rs060930,Rs557940,Rs545050,Rs201360,Rs287710,Rs296700,Rs140940,Rs394190,Rs194140,Rs018920,Rs144290,XLOC_095020
GO:0006006	glucose metabolic process	biological_process	0.62911	1	9	3644	179	38738	0.0502793	Rs135010,Rs098610,Rs143960,Rs493420,XLOC_099864,Rs058620,Rs149020,Rs005480,Rs461980
GO:0016748	succinyltransferase activity	molecular_function	0.62911	1	1	3644	18	38738	0.0555556	Rs047510
GO:0055036	virion membrane	cellular_component	0.62924	1	1	3644	18	38738	0.0555556	Rs097940
GO:0000278	mitotic cell cycle	biological_process	0.63045	1	9	3644	176	38738	0.0511364	Rs183310,Rs503220,Rs269180,XLOC_095020,Rs563190,Rs464100,Rs338660,Rs214240,Rs276120
GO:0033365	protein localization to organelle	biological_process	0.63061	1	18	3644	355	38738	0.0507042	Rs015770,Rs615410,Rs372630,Rs316460,Rs064150,Rs149130,Rs026410,Rs572810,Rs282180,Rs485630,XLOC_073140,Rs224550,Rs473660,XLOC_099864,Rs040870,Rs199170,Rs274720,Rs353760
GO:0017016	Ras GTPase binding	molecular_function	0.63134	1	3	3644	68	38738	0.0441176	Rs244570,XLOC_093629,XLOC_063102
GO:0031267	small GTPase binding	molecular_function	0.63134	1	3	3644	68	38738	0.0441176	Rs244570,XLOC_093629,XLOC_063102
GO:0051020	GTPase binding	molecular_function	0.63134	1	3	3644	68	38738	0.0441176	XLOC_063102,XLOC_093629,Rs244570
GO:0015698	inorganic anion transport	biological_process	0.63352	1	7	3644	145	38738	0.0482759	Rs049260,Rs067500,Rs340590,Rs178730,Rs049230,Rs059960,Rs142630
GO:0031012	extracellular matrix	cellular_component	0.63354	1	11	3644	213	38738	0.0516432	XLOC_041486,Rs487020,Rs151630,Rs017980,Rs420010,Rs269610,Rs034540,XLOC_010448,Rs146850,Rs052760,Rs168320
GO:0019058	viral infectious cycle	biological_process	0.63403	1	19	3644	376	38738	0.0505319	Rs472660,Rs586580,Rs418360,Rs476720,Rs545060,Rs113560,Rs463980,Rs132990,Rs602370,Rs400950,Rs060190,Rs594930,Rs158930,Rs424010,Rs254630,Rs390300,XLOC_092839,Rs045650,Rs229870
GO:0019082	viral protein processing	biological_process	0.63559	1	1	3644	19	38738	0.0526316	Rs418360
GO:0046365	monosaccharide catabolic process	biological_process	0.63609	1	7	3644	140	38738	0.05	Rs058620,XLOC_099864,Rs461980,Rs005480,Rs493420,Rs135010,Rs098610
GO:0004127	cytidylate kinase activity	molecular_function	0.63661	1	4	3644	87	38738	0.045977	Rs158930,Rs236930,Rs602370,Rs447650
GO:0051817	modification of morphology or physiology of other organism involved in symbiotic interaction	biological_process	0.63967	1	6	3644	121	38738	0.0495868	Rs336740,Rs418360,Rs522990,Rs564990,Rs002610,Rs612180
GO:0043093	cytokinesis by binary fission	biological_process	0.64049	1	8	3644	157	38738	0.0509554	Rs066850,Rs407740,Rs214240,Rs544290,Rs394920,XLOC_024931,Rs364220,Rs555860
GO:0070647	protein modification by small protein conjugation or removal	biological_process	0.64108	1	12	3644	253	38738	0.0474308	Rs465130,Rs439200,Rs235140,Rs284580,Rs202680,Rs191290,Rs164930,Rs127400,Rs241710,Rs077720,Rs424890,XLOC_018933
GO:0004175	endopeptidase activity	molecular_function	0.64221	1	56	3644	1073	38738	0.0521901	Rs267480,Rs035940,Rs448910,Rs038550,Rs059900,Rs009210,Rs530000,Rs027070,Rs013590,Rs251220,Rs394510,Rs160780,Rs394520,XLOC_095756,Rs183370,Rs153910,Rs099020,Rs201360,Rs416980,Rs250360,Rs192090,Rs375030,Rs153180,Rs444160,Rs563070,Rs156970,Rs069340,Rs034620,Rs422430,Rs251900,Rs097940,Rs525130,Rs418360,Rs048200,XLOC_000769,Rs484360,XLOC_007879,XLOC_095020,Rs349090,Rs401970,Rs214600,Rs018920,Rs375140,…
GO:0016054	organic acid catabolic process	biological_process	0.64304	1	3	3644	61	38738	0.0491803	Rs512260,Rs290970,Rs500810
GO:0046395	carboxylic acid catabolic process	biological_process	0.64304	1	3	3644	61	38738	0.0491803	Rs500810,Rs290970,Rs512260
GO:0002115	store-operated calcium entry	biological_process	0.64435	1	1	3644	19	38738	0.0526316	Rs229870
GO:0010959	regulation of metal ion transport	biological_process	0.64435	1	1	3644	19	38738	0.0526316	Rs229870
GO:0043269	regulation of ion transport	biological_process	0.64435	1	1	3644	19	38738	0.0526316	Rs229870
GO:0051924	regulation of calcium ion transport	biological_process	0.64435	1	1	3644	19	38738	0.0526316	Rs229870
GO:2001256	regulation of store-operated calcium entry	biological_process	0.64435	1	1	3644	19	38738	0.0526316	Rs229870
GO:0009247	glycolipid biosynthetic process	biological_process	0.64449	1	5	3644	102	38738	0.0490196	Rs156010,Rs046640,XLOC_008399,Rs254950,Rs154310
GO:0046467	membrane lipid biosynthetic process	biological_process	0.64449	1	5	3644	102	38738	0.0490196	XLOC_008399,Rs156010,Rs046640,Rs254950,Rs154310
GO:0042597	periplasmic space	cellular_component	0.64593	1	2	3644	40	38738	0.05	Rs071260,Rs151610
GO:0032505	reproduction of a single-celled organism	biological_process	0.64624	1	8	3644	158	38738	0.0506329	Rs364220,Rs555860,Rs066850,Rs407740,Rs544290,Rs214240,Rs394920,XLOC_024931
GO:0016840	carbon-nitrogen lyase activity	molecular_function	0.64637	1	3	3644	60	38738	0.05	Rs363300,Rs550270,Rs063430
GO:0000003	reproduction	biological_process	0.64668	1	30	3644	575	38738	0.0521739	Rs156570,XLOC_091021,Rs476720,Rs083360,XLOC_056291,Rs414820,XLOC_045687,Rs214240,Rs404100,Rs544290,Rs275800,XLOC_024931,Rs394920,Rs164550,XLOC_100140,Rs451430,Rs567730,Rs407740,Rs301430,Rs424010,Rs379890,Rs400950,Rs379950,Rs364220,Rs602280,Rs555860,Rs211930,Rs066850,XLOC_016077,Rs390300
GO:0016423	tRNA (guanine) methyltransferase activity	molecular_function	0.64687	1	3	3644	63	38738	0.047619	Rs233490,Rs584190,Rs141310
GO:0044272	sulfur compound biosynthetic process	biological_process	0.64737	1	5	3644	99	38738	0.0505051	XLOC_099052,Rs288330,Rs151610,Rs047510,Rs352580
GO:0015075	ion transmembrane transporter activity	molecular_function	0.64808	1	94	3644	1800	38738	0.0522222	Rs208070,Rs397830,Rs059960,Rs591470,Rs424040,Rs050960,Rs134150,XLOC_016260,Rs188540,Rs140940,Rs557940,Rs570330,Rs589220,Rs066850,Rs049260,Rs458500,Rs287710,Rs273650,Rs060930,Rs612120,Rs173760,Rs459750,Rs072550,Rs111160,Rs197530,Rs375400,Rs433580,Rs003610,Rs099020,Rs510040,Rs136850,Rs602280,Rs418190,Rs050130,Rs049230,Rs281450,Rs004340,Rs472430,Rs485000,Rs269180,Rs576800,Rs340590,Rs394190,Rs022610,…
GO:0009056	catabolic process	biological_process	0.64844	1	74	3644	1399	38738	0.0528949	Rs095450,Rs239910,Rs572810,Rs416980,Rs553200,Rs290970,Rs592060,Rs033960,Rs135010,Rs115620,Rs454570,Rs141310,Rs289290,Rs273440,Rs274780,XLOC_095020,Rs498030,Rs287390,Rs569350,Rs594930,Rs494300,Rs058620,Rs375030,Rs407740,XLOC_099864,Rs512260,XLOC_067350,Rs394920,XLOC_015193,Rs052060,Rs140320,Rs441120,Rs163120,Rs566190,Rs156570,Rs046620,Rs071150,Rs475410,Rs084360,Rs587000,Rs602280,Rs151610,Rs312710,…
GO:0006537	glutamate biosynthetic process	biological_process	0.64862	1	1	3644	20	38738	0.05	XLOC_099052
GO:0043650	dicarboxylic acid biosynthetic process	biological_process	0.64862	1	1	3644	20	38738	0.05	XLOC_099052
GO:0016614	oxidoreductase activity, acting on CH-OH group of donors	molecular_function	0.64994	1	29	3644	570	38738	0.0508772	Rs014270,Rs422140,Rs235250,Rs101190,XLOC_012140,Rs163120,Rs403680,Rs261460,Rs014140,Rs536930,Rs315450,Rs586720,Rs185120,Rs513490,Rs150700,Rs163020,Rs309740,Rs309730,Rs103180,Rs423630,Rs170870,Rs163980,XLOC_079422,XLOC_015420,Rs388170,Rs066610,Rs410850,Rs448210,Rs154640
GO:0008677	2-dehydropantoate 2-reductase activity	molecular_function	0.65105	1	3	3644	63	38738	0.047619	Rs185120,Rs150700,Rs014140
GO:0014065	phosphatidylinositol 3-kinase cascade	biological_process	0.65151	1	1	3644	19	38738	0.0526316	Rs274780
GO:0014066	regulation of phosphatidylinositol 3-kinase cascade	biological_process	0.65151	1	1	3644	19	38738	0.0526316	Rs274780
GO:0014068	positive regulation of phosphatidylinositol 3-kinase cascade	biological_process	0.65151	1	1	3644	19	38738	0.0526316	Rs274780
GO:0043548	phosphatidylinositol 3-kinase binding	molecular_function	0.65151	1	1	3644	19	38738	0.0526316	Rs274780
GO:0048015	phosphatidylinositol-mediated signaling	biological_process	0.65151	1	1	3644	19	38738	0.0526316	Rs274780
GO:0048017	inositol lipid-mediated signaling	biological_process	0.65151	1	1	3644	19	38738	0.0526316	Rs274780
GO:0033692	cellular polysaccharide biosynthetic process	biological_process	0.65164	1	6	3644	126	38738	0.047619	Rs063010,Rs288820,XLOC_048443,Rs396330,Rs526780,Rs062950
GO:0006400	tRNA modification	biological_process	0.65221	1	6	3644	122	38738	0.0491803	Rs233490,Rs157270,Rs584190,Rs518820,Rs003870,Rs159900
GO:0048869	cellular developmental process	biological_process	0.65244	1	12	3644	240	38738	0.05	Rs473480,Rs543760,Rs276120,Rs584710,Rs092130,Rs301430,Rs451430,Rs083360,Rs414820,Rs281620,Rs077960,Rs362990
GO:0048583	regulation of response to stimulus	biological_process	0.65282	1	8	3644	162	38738	0.0493827	XLOC_007879,Rs274780,Rs571300,Rs395640,Rs422430,Rs571990,Rs557940,Rs411720
GO:0008318	protein prenyltransferase activity	molecular_function	0.65283	1	1	3644	20	38738	0.05	Rs310620
GO:0022890	inorganic cation transmembrane transporter activity	molecular_function	0.65284	1	61	3644	1170	38738	0.0521368	Rs201360,Rs602280,Rs383200,Rs136850,Rs602070,XLOC_082473,Rs004340,Rs281490,Rs252540,Rs049230,Rs419950,Rs136470,Rs230950,Rs095450,Rs269180,Rs390300,Rs351030,Rs485000,Rs587000,Rs394190,Rs022610,Rs448720,Rs475280,Rs287710,Rs094390,Rs273650,Rs458500,Rs049260,Rs459750,Rs153480,Rs173760,Rs612120,Rs060930,Rs197530,Rs072550,Rs007710,Rs375400,Rs194140,Rs364220,Rs140940,Rs188540,Rs589220,Rs545050,Rs557940,…
GO:0006760	folic acid-containing compound metabolic process	biological_process	0.65287	1	3	3644	60	38738	0.05	Rs554940,Rs550560,XLOC_096721
GO:0006743	ubiquinone metabolic process	biological_process	0.65308	1	1	3644	19	38738	0.0526316	Rs049670
GO:0006744	ubiquinone biosynthetic process	biological_process	0.65308	1	1	3644	19	38738	0.0526316	Rs049670
GO:0019080	viral genome expression	biological_process	0.65323	1	3	3644	62	38738	0.0483871	Rs418360,Rs045650,Rs545060
GO:0035251	UDP-glucosyltransferase activity	molecular_function	0.6536	1	5	3644	111	38738	0.045045	Rs062950,XLOC_007879,Rs396330,Rs138380,Rs284940
GO:0030976	thiamine pyrophosphate binding	molecular_function	0.6538	1	2	3644	42	38738	0.047619	Rs404950,Rs074390
GO:0022884	macromolecule transmembrane transporter activity	molecular_function	0.65479	1	2	3644	40	38738	0.05	Rs406730,Rs063260
GO:0007599	hemostasis	biological_process	0.65643	1	8	3644	157	38738	0.0509554	Rs199170,XLOC_007879,Rs063280,Rs282180,Rs028840,Rs008860,Rs032540,Rs104830
GO:0050817	coagulation	biological_process	0.65643	1	8	3644	157	38738	0.0509554	XLOC_007879,Rs199170,Rs282180,Rs063280,Rs028840,Rs104830,Rs032540,Rs008860
GO:0050878	regulation of body fluid levels	biological_process	0.65643	1	8	3644	157	38738	0.0509554	Rs199170,XLOC_007879,Rs028840,Rs282180,Rs063280,Rs008860,Rs032540,Rs104830
GO:0006897	endocytosis	biological_process	0.65696	1	2	3644	40	38738	0.05	Rs584710,Rs339670
GO:0044463	cell projection part	cellular_component	0.65726	1	2	3644	40	38738	0.05	XLOC_090800,Rs448800
GO:0018205	peptidyl-lysine modification	biological_process	0.65837	1	1	3644	21	38738	0.047619	Rs320140
GO:0035091	phosphatidylinositol binding	molecular_function	0.65938	1	1	3644	22	38738	0.0454545	Rs013130
GO:0035821	modification of morphology or physiology of other organism	biological_process	0.66007	1	6	3644	124	38738	0.0483871	Rs336740,Rs418360,Rs522990,Rs002610,Rs564990,Rs612180
GO:0051536	iron-sulfur cluster binding	molecular_function	0.66009	1	13	3644	254	38738	0.0511811	Rs528090,Rs560420,Rs075770,XLOC_101478,Rs194210,Rs169910,Rs391140,Rs113880,Rs331370,Rs352580,Rs151810,Rs268630,Rs072600
GO:0051540	metal cluster binding	molecular_function	0.66009	1	13	3644	254	38738	0.0511811	Rs352580,Rs151810,Rs331370,Rs072600,Rs268630,XLOC_101478,Rs560420,Rs528090,Rs075770,Rs391140,Rs113880,Rs169910,Rs194210
GO:0019076	viral release from host cell	biological_process	0.66014	1	2	3644	41	38738	0.0487805	Rs594930,Rs586580
GO:0034227	tRNA thio-modification	biological_process	0.66029	1	1	3644	19	38738	0.0526316	Rs003870
GO:0032501	multicellular organismal process	biological_process	0.66114	1	42	3644	806	38738	0.0521092	Rs146630,XLOC_045687,Rs414820,XLOC_091021,Rs156570,Rs516210,Rs571360,Rs451430,Rs567730,Rs432910,Rs275800,XLOC_100140,XLOC_067350,Rs028840,Rs379950,Rs104830,Rs008860,Rs557940,XLOC_007879,Rs005520,Rs276120,Rs138380,Rs063280,XLOC_056291,Rs077960,Rs083360,Rs301430,Rs165720,Rs199170,Rs164550,Rs201360,Rs602280,Rs353980,Rs186230,Rs032540,Rs061170,Rs311090,Rs379890,Rs088320,XLOC_016077,Rs211930,Rs282180
GO:0016278	lysine N-methyltransferase activity	molecular_function	0.66155	1	3	3644	65	38738	0.0461538	Rs233490,Rs075750,Rs127000
GO:0016279	protein-lysine N-methyltransferase activity	molecular_function	0.66155	1	3	3644	65	38738	0.0461538	Rs233490,Rs075750,Rs127000
GO:0018024	histone-lysine N-methyltransferase activity	molecular_function	0.66155	1	3	3644	65	38738	0.0461538	Rs233490,Rs075750,Rs127000
GO:0042054	histone methyltransferase activity	molecular_function	0.66155	1	3	3644	65	38738	0.0461538	Rs075750,Rs233490,Rs127000
GO:0008654	phospholipid biosynthetic process	biological_process	0.6622	1	7	3644	144	38738	0.0486111	Rs156010,Rs459760,XLOC_008399,Rs154310,Rs436550,Rs067510,Rs254950
GO:0015925	galactosidase activity	molecular_function	0.66265	1	2	3644	48	38738	0.0416667	XLOC_012238,Rs043950
GO:0004843	ubiquitin-specific protease activity	molecular_function	0.66307	1	1	3644	21	38738	0.047619	XLOC_104113
GO:0030479	actin cortical patch	cellular_component	0.66361	1	1	3644	19	38738	0.0526316	Rs103840
GO:0030863	cortical cytoskeleton	cellular_component	0.66361	1	1	3644	19	38738	0.0526316	Rs103840
GO:0030864	cortical actin cytoskeleton	cellular_component	0.66361	1	1	3644	19	38738	0.0526316	Rs103840
GO:0006952	defense response	biological_process	0.66376	1	24	3644	463	38738	0.0518359	Rs334150,Rs045300,Rs224120,Rs319240,Rs043160,Rs002610,Rs212680,Rs167840,Rs098400,Rs336740,Rs287390,Rs106980,Rs590500,Rs094410,Rs023730,Rs319250,Rs051230,Rs420290,Rs106290,Rs140740,Rs093110,Rs098440,Rs423680,Rs276120
GO:0046961	proton-transporting ATPase activity, rotational mechanism	molecular_function	0.66383	1	2	3644	40	38738	0.05	Rs485000,Rs004340
GO:0005635	nuclear envelope	cellular_component	0.66387	1	3	3644	64	38738	0.046875	Rs310620,Rs113560,Rs147720
GO:0015081	sodium ion transmembrane transporter activity	molecular_function	0.66427	1	5	3644	104	38738	0.0480769	Rs230950,Rs094390,Rs188540,Rs351030,Rs353760
GO:0009225	nucleotide-sugar metabolic process	biological_process	0.66515	1	1	3644	20	38738	0.05	Rs113880
GO:0016846	carbon-sulfur lyase activity	molecular_function	0.66772	1	2	3644	41	38738	0.0487805	Rs019710,Rs019750
GO:0006817	phosphate ion transport	biological_process	0.66804	1	1	3644	20	38738	0.05	Rs178730
GO:0030155	regulation of cell adhesion	biological_process	0.6689	1	1	3644	20	38738	0.05	Rs353980
GO:0019888	protein phosphatase regulator activity	molecular_function	0.66989	1	2	3644	42	38738	0.047619	Rs488510,Rs260420
GO:0008250	oligosaccharyltransferase complex	cellular_component	0.6699	1	1	3644	21	38738	0.047619	Rs583090
GO:0015930	glutamate synthase activity	molecular_function	0.67045	1	1	3644	21	38738	0.047619	XLOC_099052
GO:0031554	regulation of DNA-dependent transcription, termination	biological_process	0.67105	1	1	3644	19	38738	0.0526316	Rs497140
GO:0030077	plasma membrane light-harvesting complex	cellular_component	0.67128	1	1	3644	19	38738	0.0526316	Rs148950
GO:0042716	plasma membrane-derived chromatophore	cellular_component	0.67128	1	1	3644	19	38738	0.0526316	Rs148950
GO:0046813	virion attachment, binding of host cell surface receptor	biological_process	0.67185	1	1	3644	20	38738	0.05	Rs395640
GO:0008053	mitochondrial fusion	biological_process	0.67204	1	3	3644	60	38738	0.05	Rs364220,Rs189310,Rs587000
GO:0050776	regulation of immune response	biological_process	0.6729	1	2	3644	42	38738	0.047619	Rs571990,Rs274780
GO:0031072	heat shock protein binding	molecular_function	0.67294	1	2	3644	41	38738	0.0487805	Rs101940,Rs359680
GO:0000786	nucleosome	cellular_component	0.67298	1	3	3644	61	38738	0.0491803	Rs233540,Rs233530,Rs236650
GO:0019087	transformation of host cell by virus	biological_process	0.67358	1	2	3644	42	38738	0.047619	Rs564990,Rs418360
GO:1901606	alpha-amino acid catabolic process	biological_process	0.67381	1	2	3644	42	38738	0.047619	Rs512260,Rs290970
GO:0070838	divalent metal ion transport	biological_process	0.67399	1	11	3644	225	38738	0.0488889	Rs144290,Rs229870,Rs394190,Rs194140,Rs287710,Rs296700,Rs050960,XLOC_093629,Rs252540,Rs060930,Rs545050
GO:0009611	response to wounding	biological_process	0.67407	1	10	3644	202	38738	0.049505	Rs104830,Rs032540,Rs008860,Rs252440,XLOC_007879,Rs199170,Rs282180,XLOC_016260,Rs028840,Rs063280
GO:0009653	anatomical structure morphogenesis	biological_process	0.67408	1	9	3644	183	38738	0.0491803	Rs083360,Rs557940,Rs088320,Rs414820,Rs281620,Rs362990,Rs077960,Rs301430,Rs451430
GO:0009308	amine metabolic process	biological_process	0.6744	1	8	3644	164	38738	0.0487805	Rs387160,Rs050960,Rs260070,Rs072280,Rs494230,Rs155110,Rs075460,Rs126140
GO:0008652	cellular amino acid biosynthetic process	biological_process	0.67544	1	19	3644	380	38738	0.05	Rs055030,Rs550560,Rs411960,XLOC_101670,Rs574780,Rs041000,Rs568510,Rs260070,Rs151610,Rs288330,XLOC_096721,Rs215550,Rs554940,Rs047510,XLOC_099052,Rs080070,Rs258550,Rs080110,XLOC_012140
GO:0002376	immune system process	biological_process	0.67554	1	12	3644	243	38738	0.0493827	Rs404950,Rs068740,Rs427990,Rs571990,XLOC_050783,XLOC_007879,Rs201800,Rs481830,Rs274780,XLOC_067694,XLOC_006145,Rs473660
GO:0042440	pigment metabolic process	biological_process	0.67585	1	13	3644	269	38738	0.0483271	Rs498010,Rs566190,Rs142590,Rs261460,Rs014150,Rs477200,Rs360160,Rs228320,Rs130720,Rs498030,Rs208900,Rs513490,Rs185120
GO:0015936	coenzyme A metabolic process	biological_process	0.67601	1	2	3644	44	38738	0.0454545	Rs532070,Rs447650
GO:0043066	negative regulation of apoptotic process	biological_process	0.67756	1	1	3644	20	38738	0.05	Rs557940
GO:0043069	negative regulation of programmed cell death	biological_process	0.67756	1	1	3644	20	38738	0.05	Rs557940
GO:0060548	negative regulation of cell death	biological_process	0.67756	1	1	3644	20	38738	0.05	Rs557940
GO:0051188	cofactor biosynthetic process	biological_process	0.67826	1	19	3644	385	38738	0.0493506	Rs049670,Rs360160,Rs228320,Rs450010,Rs447650,Rs058620,XLOC_099864,Rs374070,Rs554940,Rs532070,XLOC_096721,Rs477200,XLOC_030805,XLOC_101478,Rs092130,Rs550560,Rs513490,Rs230430,Rs130720
GO:0006778	porphyrin-containing compound metabolic process	biological_process	0.68005	1	10	3644	206	38738	0.0485437	Rs498010,Rs566190,Rs014150,Rs477200,Rs360160,Rs228320,Rs130720,Rs498030,Rs513490,Rs230430
GO:0019200	carbohydrate kinase activity	molecular_function	0.68148	1	3	3644	66	38738	0.0454545	XLOC_099864,Rs058620,Rs615410
GO:0019783	small conjugating protein-specific protease activity	molecular_function	0.68172	1	2	3644	45	38738	0.0444444	XLOC_104113,Rs151630
GO:0006935	chemotaxis	biological_process	0.68207	1	4	3644	84	38738	0.047619	Rs077960,Rs590820,Rs490810,Rs587000
GO:0004177	aminopeptidase activity	molecular_function	0.68212	1	3	3644	65	38738	0.0461538	Rs580950,Rs409070,Rs038740
GO:0000746	conjugation	biological_process	0.68324	1	2	3644	43	38738	0.0465116	Rs423980,Rs067500
GO:0006334	nucleosome assembly	biological_process	0.68336	1	3	3644	63	38738	0.047619	Rs236650,Rs233530,Rs233540
GO:0031497	chromatin assembly	biological_process	0.68336	1	3	3644	63	38738	0.047619	Rs233540,Rs233530,Rs236650
GO:0034728	nucleosome organization	biological_process	0.68336	1	3	3644	63	38738	0.047619	Rs233530,Rs233540,Rs236650
GO:0008176	tRNA (guanine-N7-)-methyltransferase activity	molecular_function	0.68373	1	2	3644	44	38738	0.0454545	Rs584190,Rs233490
GO:0070972	protein localization to endoplasmic reticulum	biological_process	0.68408	1	7	3644	149	38738	0.0469799	Rs274720,Rs015770,Rs040870,Rs615410,XLOC_073140,Rs224550,Rs149130
GO:0019637	organophosphate metabolic process	biological_process	0.68455	1	45	3644	888	38738	0.0506757	Rs459760,Rs374070,Rs447650,Rs024360,Rs273650,Rs254950,Rs154310,Rs493420,Rs165930,Rs022610,Rs095450,Rs210380,XLOC_030805,Rs532070,Rs602280,Rs113880,Rs058620,Rs499310,XLOC_099864,Rs067510,Rs163120,Rs156010,Rs156570,XLOC_008399,Rs286330,Rs490980,Rs146630,Rs496750,Rs436550,Rs450010,Rs281740,Rs192410,Rs199210,Rs055030,Rs098610,XLOC_034091,Rs004390,Rs275560,Rs255530,Rs504730,Rs589220,XLOC_101478,Rs3642…
GO:0045156	electron transporter, transferring electrons within the cyclic electron transport pathway of photosynthesis activity	molecular_function	0.68584	1	1	3644	20	38738	0.05	Rs148950
GO:0044763	single-organism cellular process	biological_process	0.68594	1	488	3644	9219	38738	0.0529342	Rs494230,Rs423720,Rs398040,Rs500850,Rs093930,Rs140740,Rs483180,Rs281450,Rs004340,Rs032540,Rs602370,Rs045390,Rs458200,Rs088320,Rs183310,Rs602280,Rs452140,Rs385260,Rs106950,Rs325380,Rs273590,Rs015310,Rs473660,Rs111160,Rs612120,Rs252440,Rs420430,Rs409590,Rs043900,Rs077960,Rs071160,Rs252060,Rs065310,Rs267930,Rs229870,XLOC_027917,Rs132610,Rs015740,Rs209020,Rs286340,Rs233530,Rs052230,Rs247220,Rs099490,…
GO:0032865	ERMES complex	cellular_component	0.68597	1	1	3644	20	38738	0.05	Rs296700
GO:0044232	organelle membrane contact site	cellular_component	0.68597	1	1	3644	20	38738	0.05	Rs296700
GO:0044233	ER-mitochondrion membrane contact site	cellular_component	0.68597	1	1	3644	20	38738	0.05	Rs296700
GO:0044380	protein localization to cytoskeleton	biological_process	0.68651	1	1	3644	22	38738	0.0454545	Rs353760
GO:0071988	protein localization to spindle pole body	biological_process	0.68651	1	1	3644	22	38738	0.0454545	Rs353760
GO:0019083	viral transcription	biological_process	0.68755	1	2	3644	43	38738	0.0465116	Rs545060,Rs045650
GO:0004521	endoribonuclease activity	molecular_function	0.68891	1	7	3644	144	38738	0.0486111	XLOC_008399,Rs137610,Rs291470,Rs554440,Rs458310,XLOC_032540,Rs000140
GO:0005272	sodium channel activity	molecular_function	0.68899	1	1	3644	21	38738	0.047619	Rs353760
GO:0005516	calmodulin binding	molecular_function	0.68902	1	6	3644	129	38738	0.0465116	Rs525300,Rs244280,Rs297210,Rs269180,Rs239730,Rs047180
GO:0072528	pyrimidine-containing compound biosynthetic process	biological_process	0.68927	1	5	3644	107	38738	0.046729	XLOC_099052,Rs024360,Rs265240,Rs352580,XLOC_100140
GO:0042157	lipoprotein metabolic process	biological_process	0.69019	1	10	3644	201	38738	0.0497512	XLOC_008399,Rs156010,Rs154310,Rs254950,Rs116120,Rs599580,Rs171370,Rs013000,Rs506770,Rs506850
GO:0042559	pteridine-containing compound biosynthetic process	biological_process	0.69028	1	3	3644	63	38738	0.047619	Rs550560,XLOC_096721,Rs554940
GO:0000184	nuclear-transcribed mRNA catabolic process, nonsense-mediated decay	biological_process	0.69089	1	1	3644	21	38738	0.047619	Rs441120
GO:0045502	dynein binding	molecular_function	0.69304	1	6	3644	128	38738	0.046875	Rs274780,Rs391230,Rs564260,Rs425370,Rs008860,Rs282180
GO:0006302	double-strand break repair	biological_process	0.69337	1	2	3644	45	38738	0.0444444	Rs394920,Rs567730
GO:0003968	RNA-directed RNA polymerase activity	molecular_function	0.69353	1	5	3644	109	38738	0.0458716	Rs490810,Rs045650,XLOC_016077,Rs153910,Rs250360
GO:0051186	cofactor metabolic process	biological_process	0.69378	1	25	3644	500	38738	0.05	XLOC_101478,Rs014150,XLOC_030805,Rs098610,XLOC_096721,Rs477200,Rs532070,Rs498030,Rs130720,Rs513490,Rs230430,Rs550560,Rs092130,Rs447650,Rs566190,Rs498010,Rs228320,Rs450010,Rs493420,Rs360160,Rs049670,Rs554940,Rs374070,XLOC_099864,Rs058620
GO:0006944	cellular membrane fusion	biological_process	0.69379	1	4	3644	84	38738	0.047619	Rs364220,Rs164550,Rs189310,Rs587000
GO:0005096	GTPase activator activity	molecular_function	0.69465	1	5	3644	109	38738	0.0458716	Rs317620,Rs133720,Rs095340,Rs563190,Rs473660
GO:0032993	protein-DNA complex	cellular_component	0.69481	1	3	3644	63	38738	0.047619	Rs236650,Rs233540,Rs233530
GO:0030030	cell projection organization	biological_process	0.69483	1	3	3644	64	38738	0.046875	Rs525130,Rs077960,Rs097500
GO:0005578	proteinaceous extracellular matrix	cellular_component	0.69526	1	10	3644	204	38738	0.0490196	XLOC_041486,Rs487020,Rs151630,Rs269610,Rs017980,Rs034540,XLOC_010448,Rs146850,Rs052760,Rs168320
GO:0046872	metal ion binding	molecular_function	0.69577	1	277	3644	5196	38738	0.0533102	Rs412870,Rs069590,Rs266820,Rs520310,XLOC_089449,Rs392880,Rs069190,Rs420860,Rs113950,Rs164670,Rs294760,XLOC_008399,Rs606540,Rs392130,Rs155350,Rs201440,Rs128840,Rs095450,Rs095340,Rs437010,Rs343330,Rs384040,Rs324830,Rs201690,Rs409070,Rs017030,Rs510290,Rs448800,Rs326220,Rs240610,Rs560610,Rs135010,Rs289290,Rs047660,Rs154090,Rs075670,Rs052760,Rs215440,Rs072600,Rs071300,Rs290160,XLOC_065471,Rs293000,XLO…
GO:0007608	sensory perception of smell	biological_process	0.69656	1	1	3644	21	38738	0.047619	Rs061170
GO:0005539	glycosaminoglycan binding	molecular_function	0.69725	1	1	3644	21	38738	0.047619	Rs260420
GO:0008201	heparin binding	molecular_function	0.69725	1	1	3644	21	38738	0.047619	Rs260420
GO:0044265	cellular macromolecule catabolic process	biological_process	0.69745	1	16	3644	321	38738	0.0498442	Rs140320,Rs441120,Rs033960,Rs052060,Rs289290,Rs141310,Rs516210,Rs375030,Rs501040,Rs038550,Rs312710,Rs128420,XLOC_099167,XLOC_104113,Rs264490,XLOC_095020
GO:0019048	modulation by virus of host morphology or physiology	biological_process	0.69781	1	5	3644	108	38738	0.0462963	Rs522990,Rs564990,Rs002610,Rs336740,Rs418360
GO:0042330	taxis	biological_process	0.6982	1	4	3644	86	38738	0.0465116	Rs077960,Rs590820,Rs587000,Rs490810
GO:0000917	barrier septum assembly	biological_process	0.69844	1	8	3644	165	38738	0.0484848	Rs555860,Rs364220,Rs407740,Rs066850,Rs394920,XLOC_024931,Rs544290,Rs214240
GO:0032506	cytokinetic process	biological_process	0.69844	1	8	3644	165	38738	0.0484848	Rs394920,XLOC_024931,Rs214240,Rs544290,Rs407740,Rs066850,Rs555860,Rs364220
GO:0090529	cell septum assembly	biological_process	0.69844	1	8	3644	165	38738	0.0484848	Rs394920,XLOC_024931,Rs214240,Rs544290,Rs407740,Rs066850,Rs555860,Rs364220
GO:0008238	exopeptidase activity	molecular_function	0.6987	1	11	3644	233	38738	0.0472103	Rs038740,Rs347810,Rs035940,XLOC_059950,Rs409070,Rs580950,Rs063720,Rs165930,Rs252160,Rs022820,Rs393760
GO:0008107	galactoside 2-alpha-L-fucosyltransferase activity	molecular_function	0.69885	1	1	3644	21	38738	0.047619	Rs372270
GO:0031127	alpha-(1,2)-fucosyltransferase activity	molecular_function	0.69885	1	1	3644	21	38738	0.047619	Rs372270
GO:0090304	nucleic acid metabolic process	biological_process	0.7004	1	387	3644	7291	38738	0.0530791	Rs489050,Rs228200,Rs216570,Rs038330,Rs476720,Rs208900,Rs033420,Rs268950,Rs210320,Rs026730,Rs151590,Rs275800,Rs404100,XLOC_031452,Rs431480,XLOC_024931,Rs140940,Rs164810,Rs214710,XLOC_104113,Rs216130,Rs574930,Rs239330,Rs157270,XLOC_056579,Rs557940,Rs139320,Rs513490,Rs546410,Rs147160,Rs091320,Rs360160,Rs232700,XLOC_056840,Rs463980,XLOC_050029,Rs196130,Rs304060,Rs115940,Rs502940,Rs082600,Rs423980,Rs3…
GO:0000271	polysaccharide biosynthetic process	biological_process	0.70046	1	6	3644	132	38738	0.0454545	Rs526780,Rs062950,Rs063010,Rs288820,XLOC_048443,Rs396330
GO:0042375	quinone cofactor metabolic process	biological_process	0.70053	1	1	3644	22	38738	0.0454545	Rs049670
GO:0045426	quinone cofactor biosynthetic process	biological_process	0.70053	1	1	3644	22	38738	0.0454545	Rs049670
GO:0016682	oxidoreductase activity, acting on diphenols and related substances as donors, oxygen as acceptor	molecular_function	0.70073	1	1	3644	21	38738	0.047619	Rs207610
GO:0008172	S-methyltransferase activity	molecular_function	0.70161	1	2	3644	45	38738	0.0444444	Rs288330,Rs013940
GO:0040007	growth	biological_process	0.70255	1	3	3644	68	38738	0.0441176	XLOC_016260,Rs280190,Rs252440
GO:0007131	reciprocal meiotic recombination	biological_process	0.70296	1	1	3644	22	38738	0.0454545	Rs275800
GO:0035825	reciprocal DNA recombination	biological_process	0.70296	1	1	3644	22	38738	0.0454545	Rs275800
GO:0006406	mRNA export from nucleus	biological_process	0.70326	1	1	3644	21	38738	0.047619	Rs147720
GO:0043022	ribosome binding	molecular_function	0.70371	1	1	3644	21	38738	0.047619	Rs093930
GO:0070011	peptidase activity, acting on L-amino acid peptides	molecular_function	0.70441	1	86	3644	1687	38738	0.0509781	Rs443250,Rs401970,Rs347810,Rs349090,XLOC_092839,XLOC_007879,XLOC_095020,Rs375140,Rs018920,Rs521970,Rs214600,Rs004400,Rs458210,Rs370670,Rs393760,Rs252160,Rs127390,Rs063720,Rs251900,Rs422430,Rs197930,Rs192090,Rs250360,Rs153180,Rs375030,Rs048200,XLOC_000769,Rs441120,Rs097940,Rs223170,Rs218710,Rs525130,Rs302720,XLOC_059950,Rs165930,Rs394520,Rs022820,Rs153910,Rs416980,Rs201360,Rs409070,Rs059900,Rs1607…
GO:0009067	aspartate family amino acid biosynthetic process	biological_process	0.70575	1	4	3644	87	38738	0.045977	Rs047510,Rs568510,XLOC_012140,Rs288330
GO:0008565	protein transporter activity	molecular_function	0.70583	1	7	3644	150	38738	0.0466667	Rs407740,Rs201360,Rs272240,Rs391950,Rs406730,Rs395640,Rs590820
GO:0016161	beta-amylase activity	molecular_function	0.70607	1	1	3644	23	38738	0.0434783	Rs357900
GO:0007021	tubulin complex assembly	biological_process	0.70614	1	1	3644	21	38738	0.047619	Rs289290
GO:0072668	tubulin complex biogenesis	biological_process	0.70614	1	1	3644	21	38738	0.047619	Rs289290
GO:0043244	regulation of protein complex disassembly	biological_process	0.70648	1	3	3644	64	38738	0.046875	Rs103840,Rs093930,Rs497140
GO:0001775	cell activation	biological_process	0.70846	1	7	3644	144	38738	0.0486111	Rs063280,Rs282180,Rs028840,Rs008860,Rs032540,Rs199170,XLOC_006145
GO:0006732	coenzyme metabolic process	biological_process	0.70946	1	14	3644	288	38738	0.0486111	Rs049670,Rs532070,XLOC_096721,Rs450010,Rs493420,Rs098610,XLOC_030805,XLOC_101478,Rs447650,Rs058620,XLOC_099864,Rs550560,Rs374070,Rs554940
GO:0009878	nodule morphogenesis	biological_process	0.71038	1	1	3644	22	38738	0.0454545	Rs088320
GO:0009886	post-embryonic morphogenesis	biological_process	0.71038	1	1	3644	22	38738	0.0454545	Rs088320
GO:0044111	development involved in symbiotic interaction	biological_process	0.71038	1	1	3644	22	38738	0.0454545	Rs088320
GO:0003729	mRNA binding	molecular_function	0.71119	1	2	3644	44	38738	0.0454545	Rs451430,Rs564260
GO:0005834	heterotrimeric G-protein complex	cellular_component	0.71122	1	1	3644	21	38738	0.047619	XLOC_016077
GO:0019897	extrinsic to plasma membrane	cellular_component	0.71122	1	1	3644	21	38738	0.047619	XLOC_016077
GO:0031234	extrinsic to internal side of plasma membrane	cellular_component	0.71122	1	1	3644	21	38738	0.047619	XLOC_016077
GO:0010604	positive regulation of macromolecule metabolic process	biological_process	0.7118	1	7	3644	152	38738	0.0460526	Rs363190,Rs093930,Rs201360,Rs499310,Rs037800,Rs288330,XLOC_103084
GO:0009620	response to fungus	biological_process	0.71241	1	1	3644	22	38738	0.0454545	Rs094410
GO:0050832	defense response to fungus	biological_process	0.71241	1	1	3644	22	38738	0.0454545	Rs094410
GO:0008199	ferric iron binding	molecular_function	0.71342	1	1	3644	22	38738	0.0454545	Rs108510
GO:0000439	core TFIIH complex	cellular_component	0.71521	1	1	3644	23	38738	0.0434783	Rs072040
GO:0000441	SSL2-core TFIIH complex	cellular_component	0.71521	1	1	3644	23	38738	0.0434783	Rs072040
GO:0032806	carboxy-terminal domain protein kinase complex	cellular_component	0.71521	1	1	3644	23	38738	0.0434783	Rs072040
GO:0006276	plasmid maintenance	biological_process	0.71568	1	1	3644	23	38738	0.0434783	Rs239330
GO:0044427	chromosomal part	cellular_component	0.71592	1	27	3644	539	38738	0.0500928	Rs201360,Rs183310,Rs569350,Rs555860,Rs583090,XLOC_067001,Rs008860,Rs557940,XLOC_095020,Rs269180,Rs233530,Rs552510,Rs276120,Rs236650,Rs233540,Rs154310,Rs298200,Rs046620,Rs493120,Rs477270,Rs563190,Rs426650,Rs464100,Rs503220,Rs422430,Rs092100,Rs302010
GO:0006333	chromatin assembly or disassembly	biological_process	0.71601	1	3	3644	66	38738	0.0454545	Rs233540,Rs233530,Rs236650
GO:0009063	cellular amino acid catabolic process	biological_process	0.71619	1	2	3644	46	38738	0.0434783	Rs290970,Rs512260
GO:0044421	extracellular region part	cellular_component	0.71742	1	35	3644	694	38738	0.0504323	Rs017980,Rs037800,Rs487020,Rs586580,Rs046620,Rs034540,Rs425370,XLOC_103084,Rs028840,Rs264700,Rs269610,XLOC_041486,Rs522990,Rs400950,Rs008860,Rs594930,XLOC_010448,Rs052760,Rs063280,Rs151630,Rs002610,Rs199170,Rs473660,Rs510080,Rs413750,Rs592060,Rs032540,Rs475410,Rs376930,Rs168320,Rs282180,Rs146850,Rs572810,Rs201440,Rs022610
GO:0003950	NAD+ ADP-ribosyltransferase activity	molecular_function	0.71886	1	1	3644	24	38738	0.0416667	Rs311170
GO:0043412	macromolecule modification	biological_process	0.71991	1	170	3644	3385	38738	0.0502216	Rs429060,XLOC_036474,Rs380060,Rs287990,XLOC_045687,Rs039230,Rs040720,Rs507300,Rs229940,Rs157270,Rs385060,Rs013430,Rs140940,Rs063530,Rs426740,Rs229870,XLOC_093749,Rs085020,XLOC_034862,Rs266330,Rs482640,Rs621990,XLOC_003862,Rs559590,XLOC_099418,Rs329280,Rs077720,Rs006030,Rs072550,Rs058580,Rs178670,Rs236550,Rs310620,Rs379740,Rs274400,Rs386240,Rs256930,XLOC_095772,Rs162380,Rs075750,Rs156010,XLOC_0910…
GO:0006613	cotranslational protein targeting to membrane	biological_process	0.72134	1	6	3644	135	38738	0.0444444	Rs063260,Rs224550,Rs149130,Rs615410,Rs040870,Rs274720
GO:0000775	chromosome, centromeric region	cellular_component	0.7214	1	18	3644	367	38738	0.0490463	Rs092100,Rs563190,Rs426650,Rs464100,Rs493120,Rs477270,Rs503220,Rs298200,Rs046620,Rs154310,Rs552510,Rs269180,Rs557940,Rs008860,XLOC_067001,Rs201360,Rs183310,Rs555860
GO:0007606	sensory perception of chemical stimulus	biological_process	0.72195	1	2	3644	46	38738	0.0434783	Rs061170,Rs005520
GO:0017004	cytochrome complex assembly	biological_process	0.72232	1	3	3644	68	38738	0.0441176	XLOC_100089,Rs053840,Rs147720
GO:0016591	DNA-directed RNA polymerase II, holoenzyme	cellular_component	0.72243	1	7	3644	152	38738	0.0460526	Rs502940,Rs571300,Rs201360,Rs018920,Rs379730,Rs140940,Rs164810
GO:0009424	bacterial-type flagellum hook	cellular_component	0.72344	1	1	3644	22	38738	0.0454545	XLOC_090800
GO:0042803	protein homodimerization activity	molecular_function	0.72421	1	8	3644	173	38738	0.0462428	Rs353980,Rs564260,Rs425370,Rs008860,Rs274780,Rs391230,Rs282180,Rs490750
GO:0019067	viral assembly, maturation, egress, and release	biological_process	0.7244	1	6	3644	130	38738	0.0461538	Rs390300,Rs594930,Rs424010,Rs476720,Rs400950,Rs586580
GO:0005643	nuclear pore	cellular_component	0.72481	1	2	3644	48	38738	0.0416667	Rs310620,Rs147720
GO:0006096	glycolysis	biological_process	0.72516	1	5	3644	113	38738	0.0442478	XLOC_099864,Rs058620,Rs005480,Rs461980,Rs135010
GO:0051259	protein oligomerization	biological_process	0.72635	1	6	3644	129	38738	0.0465116	Rs282180,Rs063280,Rs046620,Rs506770,Rs506850,Rs073110
GO:0005184	neuropeptide hormone activity	molecular_function	0.72654	1	1	3644	22	38738	0.0454545	Rs458020
GO:0004549	tRNA-specific ribonuclease activity	molecular_function	0.72654	1	2	3644	45	38738	0.0444444	Rs554440,Rs291470
GO:0019068	virion assembly	biological_process	0.73055	1	4	3644	89	38738	0.0449438	Rs390300,Rs424010,Rs476720,Rs400950
GO:0030153	bacteriocin immunity	biological_process	0.73059	1	1	3644	25	38738	0.04	Rs325440
GO:0000346	transcription export complex	cellular_component	0.7347	1	1	3644	22	38738	0.0454545	Rs063280
GO:0000445	THO complex part of transcription export complex	cellular_component	0.7347	1	1	3644	22	38738	0.0454545	Rs063280
GO:0015095	magnesium ion transmembrane transporter activity	molecular_function	0.73485	1	1	3644	24	38738	0.0416667	Rs060930
GO:0015693	magnesium ion transport	biological_process	0.73485	1	1	3644	24	38738	0.0416667	Rs060930
GO:0030234	enzyme regulator activity	molecular_function	0.73555	1	45	3644	876	38738	0.0513699	Rs545300,XLOC_080892,Rs455250,XLOC_067350,Rs061380,Rs005340,Rs083370,Rs216570,Rs410600,Rs127000,Rs136800,Rs455370,Rs488510,Rs163490,Rs013290,Rs308160,Rs487040,Rs424900,XLOC_059433,Rs491180,Rs436010,Rs455500,Rs586310,Rs070180,Rs140380,Rs563190,Rs473660,Rs260420,Rs365810,Rs317620,Rs405830,Rs105890,XLOC_029536,Rs095340,Rs108770,Rs275820,Rs490750,Rs251480,Rs130580,Rs133720,Rs353980,Rs070200,Rs495650,…
GO:0006749	glutathione metabolic process	biological_process	0.73655	1	1	3644	25	38738	0.04	Rs540140
GO:0005815	microtubule organizing center	cellular_component	0.73667	1	4	3644	92	38738	0.0434783	Rs073110,Rs407740,Rs506770,Rs590820
GO:0000956	nuclear-transcribed mRNA catabolic process	biological_process	0.73697	1	1	3644	24	38738	0.0416667	Rs441120
GO:0006996	organelle organization	biological_process	0.73748	1	83	3644	1630	38738	0.0509202	Rs167940,Rs372630,Rs492030,Rs201360,Rs420010,XLOC_082473,Rs282180,Rs525610,Rs026720,XLOC_097215,Rs041020,Rs236650,Rs233540,Rs050740,Rs573510,Rs154310,Rs214240,Rs563190,Rs316460,Rs064150,XLOC_097976,Rs364220,Rs278690,Rs014890,Rs018920,Rs274780,XLOC_095020,Rs381970,Rs577000,Rs388430,Rs103840,Rs174890,Rs046620,Rs296700,Rs073110,Rs485630,Rs336740,Rs045780,Rs353760,Rs464100,Rs320140,Rs183310,Rs583090,…
GO:0006487	protein N-linked glycosylation	biological_process	0.73793	1	1	3644	25	38738	0.04	Rs583090
GO:0008233	peptidase activity	molecular_function	0.7385	1	91	3644	1798	38738	0.0506118	Rs563070,Rs444160,Rs069340,Rs034620,Rs021200,Rs156970,Rs504870,Rs328810,Rs484360,Rs418360,Rs259770,Rs193190,Rs081260,Rs580950,Rs059770,XLOC_053039,Rs102350,XLOC_099167,Rs063530,Rs251870,Rs140940,Rs280000,Rs214680,XLOC_104113,Rs094410,Rs557940,Rs035940,Rs038740,Rs267480,Rs038550,Rs199920,Rs009210,Rs448910,Rs251220,Rs013590,Rs394510,Rs504240,XLOC_095756,Rs183370,Rs099020,XLOC_009420,Rs375030,Rs1531…
GO:0006779	porphyrin-containing compound biosynthetic process	biological_process	0.73882	1	6	3644	137	38738	0.0437956	Rs477200,Rs360160,Rs513490,Rs230430,Rs228320,Rs130720
GO:0048284	organelle fusion	biological_process	0.73911	1	3	3644	68	38738	0.0441176	Rs189310,Rs587000,Rs364220
GO:0004611	phosphoenolpyruvate carboxykinase activity	molecular_function	0.73964	1	1	3644	25	38738	0.04	Rs149020
GO:0045892	negative regulation of transcription, DNA-dependent	biological_process	0.74003	1	3	3644	69	38738	0.0434783	Rs216570,Rs497140,Rs424890
GO:0051253	negative regulation of RNA metabolic process	biological_process	0.74003	1	3	3644	69	38738	0.0434783	Rs497140,Rs424890,Rs216570
GO:0009057	macromolecule catabolic process	biological_process	0.7406	1	22	3644	449	38738	0.0489978	XLOC_095020,Rs115610,Rs088320,Rs264490,XLOC_104113,Rs594930,Rs128420,Rs312710,Rs287390,XLOC_099167,Rs501040,Rs038550,Rs375030,Rs141310,Rs289290,Rs516210,Rs115620,Rs140320,Rs033960,Rs441120,Rs357900,Rs052060
GO:0043169	cation binding	molecular_function	0.74103	1	277	3644	5236	38738	0.052903	Rs371570,Rs346190,Rs281740,Rs071070,Rs450390,Rs460280,Rs380180,Rs028280,Rs436180,Rs564260,Rs304620,Rs608170,Rs413220,Rs146960,XLOC_047805,Rs119320,Rs136800,Rs485920,Rs148940,Rs215230,Rs612180,Rs011320,Rs447750,Rs245100,Rs318120,Rs108510,Rs584060,Rs479630,Rs268610,XLOC_090800,Rs288330,Rs546420,Rs149970,Rs328700,Rs290150,Rs412780,Rs255530,Rs264700,Rs045780,Rs420120,Rs464100,Rs249070,Rs478100,Rs1478…
GO:1901661	quinone metabolic process	biological_process	0.74111	1	1	3644	25	38738	0.04	Rs049670
GO:1901663	quinone biosynthetic process	biological_process	0.74111	1	1	3644	25	38738	0.04	Rs049670
GO:0015399	primary active transmembrane transporter activity	molecular_function	0.74243	1	11	3644	244	38738	0.045082	Rs406730,Rs156570,Rs004340,Rs589220,Rs602280,XLOC_026191,Rs412140,XLOC_004367,Rs310490,XLOC_079014,Rs485000
GO:0015405	P-P-bond-hydrolysis-driven transmembrane transporter activity	molecular_function	0.74243	1	11	3644	244	38738	0.045082	Rs602280,Rs156570,Rs406730,Rs004340,Rs589220,XLOC_079014,Rs310490,Rs485000,XLOC_026191,Rs412140,XLOC_004367
GO:0007224	smoothened signaling pathway	biological_process	0.7432	1	1	3644	23	38738	0.0434783	Rs136600
GO:0023051	regulation of signaling	biological_process	0.74362	1	5	3644	115	38738	0.0434783	Rs395640,Rs571300,Rs557940,Rs274780,Rs229900
GO:0030054	cell junction	cellular_component	0.74621	1	1	3644	24	38738	0.0416667	XLOC_097215
GO:0046148	pigment biosynthetic process	biological_process	0.74659	1	9	3644	205	38738	0.0439024	Rs228320,Rs360160,Rs477200,Rs142590,Rs261460,Rs185120,Rs513490,Rs208900,Rs130720
GO:0008375	acetylglucosaminyltransferase activity	molecular_function	0.74669	1	6	3644	134	38738	0.0447761	Rs254950,Rs268850,Rs038560,XLOC_097587,Rs156010,XLOC_008399
GO:0009832	plant-type cell wall biogenesis	biological_process	0.74786	1	1	3644	25	38738	0.04	Rs280190
GO:0010215	cellulose microfibril organization	biological_process	0.74786	1	1	3644	25	38738	0.04	Rs280190
GO:0070726	cell wall assembly	biological_process	0.74786	1	1	3644	25	38738	0.04	Rs280190
GO:0071668	plant-type cell wall assembly	biological_process	0.74786	1	1	3644	25	38738	0.04	Rs280190
GO:0016892	endoribonuclease activity, producing 3'-phosphomonoesters	molecular_function	0.74815	1	1	3644	23	38738	0.0434783	XLOC_032540
GO:0016894	endonuclease activity, active with either ribo- or deoxyribonucleic acids and producing 3'-phosphomonoesters	molecular_function	0.74815	1	1	3644	23	38738	0.0434783	XLOC_032540
GO:0018580	nitronate monooxygenase activity	molecular_function	0.7484	1	1	3644	24	38738	0.0416667	XLOC_099052
GO:0030176	integral to endoplasmic reticulum membrane	cellular_component	0.74868	1	3	3644	72	38738	0.0416667	Rs063260,Rs229870,Rs146630
GO:0031227	intrinsic to endoplasmic reticulum membrane	cellular_component	0.74868	1	3	3644	72	38738	0.0416667	Rs229870,Rs063260,Rs146630
GO:0010181	FMN binding	molecular_function	0.74891	1	3	3644	73	38738	0.0410959	XLOC_041005,Rs452350,Rs505230
GO:0004888	transmembrane signaling receptor activity	molecular_function	0.74984	1	10	3644	224	38738	0.0446429	Rs587000,Rs045780,Rs005520,Rs017810,Rs576800,Rs254630,Rs590820,Rs570330,Rs026110,Rs248760
GO:0042626	ATPase activity, coupled to transmembrane movement of substances	molecular_function	0.75028	1	10	3644	224	38738	0.0446429	Rs485000,XLOC_079014,Rs310490,XLOC_004367,XLOC_026191,Rs412140,Rs602280,Rs589220,Rs156570,Rs004340
GO:0043492	ATPase activity, coupled to movement of substances	molecular_function	0.75028	1	10	3644	224	38738	0.0446429	XLOC_004367,Rs412140,XLOC_026191,Rs485000,XLOC_079014,Rs310490,Rs589220,Rs156570,Rs004340,Rs602280
GO:0009288	bacterial-type flagellum	cellular_component	0.75046	1	4	3644	90	38738	0.0444444	Rs550560,XLOC_090800,Rs296690,Rs490810
GO:0006289	nucleotide-excision repair	biological_process	0.75126	1	2	3644	51	38738	0.0392157	Rs072040,Rs501040
GO:0030244	cellulose biosynthetic process	biological_process	0.75138	1	3	3644	74	38738	0.0405405	Rs288820,XLOC_048443,Rs062950
GO:0015980	energy derivation by oxidation of organic compounds	biological_process	0.75232	1	9	3644	200	38738	0.045	Rs285110,Rs216000,Rs417920,Rs454840,Rs061380,XLOC_037920,Rs425910,Rs179770,Rs013940
GO:0009108	coenzyme biosynthetic process	biological_process	0.75261	1	11	3644	239	38738	0.0460251	Rs554940,Rs058620,XLOC_099864,Rs550560,XLOC_030805,XLOC_101478,Rs447650,Rs049670,Rs532070,XLOC_096721,Rs450010
GO:0000280	nuclear division	biological_process	0.75361	1	7	3644	156	38738	0.0448718	Rs563190,Rs464100,Rs183310,Rs503220,XLOC_095020,Rs214240,Rs276120
GO:0007067	mitosis	biological_process	0.75361	1	7	3644	156	38738	0.0448718	Rs276120,Rs214240,XLOC_095020,Rs503220,Rs183310,Rs563190,Rs464100
GO:0046527	glucosyltransferase activity	molecular_function	0.75399	1	5	3644	125	38738	0.04	Rs284940,Rs138380,Rs396330,XLOC_007879,Rs062950
GO:0005942	phosphatidylinositol 3-kinase complex	cellular_component	0.75407	1	1	3644	25	38738	0.04	Rs127000
GO:0005944	1-phosphatidylinositol-4-phosphate 3-kinase, class IB complex	cellular_component	0.75407	1	1	3644	25	38738	0.04	Rs127000
GO:0035014	phosphatidylinositol 3-kinase regulator activity	molecular_function	0.75407	1	1	3644	25	38738	0.04	Rs127000
GO:0046935	1-phosphatidylinositol-3-kinase regulator activity	molecular_function	0.75407	1	1	3644	25	38738	0.04	Rs127000
GO:0009341	beta-galactosidase complex	cellular_component	0.75428	1	1	3644	32	38738	0.03125	Rs043950
GO:0006397	mRNA processing	biological_process	0.75431	1	16	3644	340	38738	0.0470588	Rs451430,Rs033420,Rs196130,Rs092100,Rs431480,Rs377890,Rs254950,Rs147820,Rs018920,Rs207500,Rs500670,Rs063280,Rs564260,Rs535020,Rs377770,Rs494910
GO:1901681	sulfur compound binding	molecular_function	0.7545	1	3	3644	73	38738	0.0410959	Rs074390,Rs404950,Rs260420
GO:0008417	fucosyltransferase activity	molecular_function	0.75468	1	1	3644	25	38738	0.04	Rs372270
GO:0044423	virion part	cellular_component	0.75479	1	46	3644	916	38738	0.0502183	XLOC_089234,Rs337030,Rs285330,XLOC_095772,Rs587000,Rs171370,Rs000140,Rs061170,XLOC_017540,Rs032540,Rs406730,Rs497270,Rs588430,Rs047630,Rs395640,Rs333470,Rs161950,Rs468030,Rs026720,Rs199870,Rs454570,Rs491380,Rs506770,Rs506850,Rs071110,Rs063280,XLOC_105328,Rs555860,Rs017010,Rs458210,Rs097500,Rs427770,Rs432250,Rs432990,Rs212030,Rs131050,Rs028840,XLOC_080892,Rs078830,Rs097940,Rs060480,Rs073110,Rs5865…
GO:0015934	large ribosomal subunit	cellular_component	0.75526	1	1	3644	24	38738	0.0416667	XLOC_034091
GO:0006367	transcription initiation from RNA polymerase II promoter	biological_process	0.75613	1	6	3644	136	38738	0.0441176	Rs571300,Rs502940,Rs164810,Rs518140,Rs201360,Rs379730
GO:0042558	pteridine-containing compound metabolic process	biological_process	0.75628	1	3	3644	70	38738	0.0428571	Rs554940,XLOC_096721,Rs550560
GO:0046930	pore complex	cellular_component	0.75652	1	2	3644	51	38738	0.0392157	Rs310620,Rs147720
GO:0000279	M phase	biological_process	0.75695	1	2	3644	46	38738	0.0434783	Rs503220,Rs338660
GO:0022403	cell cycle phase	biological_process	0.75695	1	2	3644	46	38738	0.0434783	Rs338660,Rs503220
GO:0042181	ketone biosynthetic process	biological_process	0.75736	1	1	3644	26	38738	0.0384615	Rs049670
GO:0015077	monovalent inorganic cation transmembrane transporter activity	molecular_function	0.75765	1	41	3644	828	38738	0.0495169	Rs353760,XLOC_016260,Rs478100,Rs397830,Rs583820,Rs156570,Rs591470,Rs424040,Rs103100,Rs331370,Rs066850,Rs589220,Rs188540,Rs364220,Rs375400,Rs007710,Rs072550,Rs197530,Rs612120,Rs173760,Rs153480,Rs458500,Rs273650,Rs094390,Rs475280,Rs448720,Rs022610,Rs587000,Rs390300,Rs351030,Rs485000,Rs269180,Rs095450,Rs230950,Rs136470,Rs004340,Rs281490,XLOC_082473,Rs602070,Rs383200,Rs602280
GO:0042132	fructose 1,6-bisphosphate 1-phosphatase activity	molecular_function	0.75901	1	1	3644	25	38738	0.04	Rs143960
GO:1901575	organic substance catabolic process	biological_process	0.75981	1	44	3644	882	38738	0.0498866	Rs289290,Rs141310,Rs500810,Rs115620,Rs135010,Rs033960,Rs493420,Rs357900,Rs501040,Rs038550,Rs058600,Rs088320,Rs014150,Rs290970,Rs312710,Rs602280,Rs084360,Rs095450,Rs566190,Rs156570,Rs516210,Rs498010,Rs163120,Rs140320,Rs441120,Rs052060,XLOC_067350,Rs512260,XLOC_099864,Rs058620,Rs375030,Rs589220,XLOC_104113,Rs098610,Rs594930,Rs264490,Rs128420,Rs287390,XLOC_099167,Rs498030,Rs005480,Rs115610,XLOC_0950…
GO:0004675	transmembrane receptor protein serine/threonine kinase activity	molecular_function	0.75982	1	1	3644	26	38738	0.0384615	Rs026110
GO:0030198	extracellular matrix organization	biological_process	0.76023	1	1	3644	26	38738	0.0384615	Rs280190
GO:0043062	extracellular structure organization	biological_process	0.76023	1	1	3644	26	38738	0.0384615	Rs280190
GO:0046914	transition metal ion binding	molecular_function	0.76071	1	187	3644	3544	38738	0.0527652	Rs092100,Rs409070,Rs571440,Rs201690,Rs326220,Rs089720,Rs510290,Rs181690,Rs017030,Rs047660,Rs560610,Rs420130,Rs240610,Rs154090,XLOC_058162,Rs128840,Rs201440,Rs095340,Rs607470,Rs346940,XLOC_073010,Rs095450,Rs270510,Rs559790,Rs258840,Rs437010,Rs284580,Rs420120,Rs392880,Rs045780,Rs420860,Rs249070,Rs147820,Rs155350,Rs392130,Rs322300,Rs606540,Rs412870,Rs290150,Rs266820,Rs520310,Rs546420,Rs164930,Rs0513…
GO:0006359	regulation of transcription from RNA polymerase III promoter	biological_process	0.76098	1	2	3644	48	38738	0.0416667	Rs201360,Rs557940
GO:0008194	UDP-glycosyltransferase activity	molecular_function	0.76129	1	13	3644	289	38738	0.0449827	Rs284940,Rs138380,Rs038560,XLOC_097587,Rs396330,XLOC_007879,Rs062950,Rs526780,Rs063010,XLOC_008399,Rs156010,Rs268850,Rs254950
GO:0006725	cellular aromatic compound metabolic process	biological_process	0.76142	1	439	3644	8318	38738	0.0527771	XLOC_020259,Rs498030,Rs071110,Rs156160,Rs006490,Rs103100,XLOC_101670,Rs096880,Rs220320,Rs009540,Rs394860,Rs211460,Rs158290,Rs574780,Rs520720,Rs535020,Rs288560,Rs265840,Rs499310,XLOC_084067,Rs156570,Rs113950,Rs046620,Rs404770,XLOC_008399,Rs052060,Rs142560,Rs043110,Rs201440,Rs075460,Rs312440,Rs045650,Rs282180,Rs095450,Rs079150,Rs152650,Rs078380,Rs244570,Rs394570,Rs413750,Rs201360,Rs353980,Rs003870,…
GO:0009790	embryo development	biological_process	0.76144	1	1	3644	26	38738	0.0384615	Rs353980
GO:0070566	adenylyltransferase activity	molecular_function	0.7615	1	2	3644	52	38738	0.0384615	Rs062800,Rs252440
GO:0030259	lipid glycosylation	biological_process	0.76176	1	1	3644	26	38738	0.0384615	Rs197460
GO:0048193	Golgi vesicle transport	biological_process	0.76239	1	16	3644	340	38738	0.0470588	XLOC_104639,Rs331320,XLOC_099864,Rs473690,Rs314910,Rs555860,XLOC_095737,Rs047180,Rs534000,Rs423720,Rs490750,Rs173260,Rs587000,Rs178820,Rs319750,Rs417880
GO:0016477	cell migration	biological_process	0.76251	1	1	3644	26	38738	0.0384615	Rs353980
GO:0030334	regulation of cell migration	biological_process	0.76251	1	1	3644	26	38738	0.0384615	Rs353980
GO:0000148	1,3-beta-D-glucan synthase complex	cellular_component	0.76361	1	1	3644	28	38738	0.0357143	Rs396330
GO:0003843	1,3-beta-D-glucan synthase activity	molecular_function	0.76361	1	1	3644	28	38738	0.0357143	Rs396330
GO:0006074	(1->3)-beta-D-glucan metabolic process	biological_process	0.76361	1	1	3644	28	38738	0.0357143	Rs396330
GO:0006075	(1->3)-beta-D-glucan biosynthetic process	biological_process	0.76361	1	1	3644	28	38738	0.0357143	Rs396330
GO:0030313	cell envelope	cellular_component	0.76382	1	2	3644	50	38738	0.04	Rs003610,Rs392130
GO:0016620	oxidoreductase activity, acting on the aldehyde or oxo group of donors, NAD or NADP as acceptor	molecular_function	0.76477	1	4	3644	94	38738	0.0425532	Rs403680,Rs101190,Rs411960,Rs014270
GO:0002682	regulation of immune system process	biological_process	0.76482	1	2	3644	50	38738	0.04	Rs571990,Rs274780
GO:0004140	dephospho-CoA kinase activity	molecular_function	0.76491	1	1	3644	26	38738	0.0384615	Rs447650
GO:0005577	fibrinogen complex	cellular_component	0.76505	1	6	3644	133	38738	0.0451128	Rs282180,Rs063280,Rs028840,Rs008860,Rs032540,Rs199170
GO:0030168	platelet activation	biological_process	0.76505	1	6	3644	133	38738	0.0451128	Rs032540,Rs008860,Rs282180,Rs028840,Rs063280,Rs199170
GO:0070569	uridylyltransferase activity	molecular_function	0.76516	1	1	3644	28	38738	0.0357143	XLOC_065471
GO:0045735	nutrient reservoir activity	molecular_function	0.76605	1	4	3644	89	38738	0.0449438	XLOC_056840,Rs005480,Rs423980,Rs488680
GO:0034645	cellular macromolecule biosynthetic process	biological_process	0.76674	1	358	3644	6729	38738	0.0532026	Rs486480,Rs251450,XLOC_050086,XLOC_102564,Rs263590,Rs555060,Rs046210,Rs260700,Rs417680,Rs000700,Rs293000,Rs260590,Rs026110,Rs391950,Rs290160,Rs484590,Rs147720,Rs137860,Rs238900,Rs571300,Rs063280,Rs284940,XLOC_100405,Rs309230,Rs219900,XLOC_073140,Rs015080,Rs375400,Rs365010,Rs504400,Rs239800,Rs283100,Rs396920,Rs583090,Rs124470,Rs176740,Rs376930,Rs611360,Rs363460,Rs587000,Rs146850,Rs181080,Rs445370,…
GO:0019208	phosphatase regulator activity	molecular_function	0.76725	1	2	3644	51	38738	0.0392157	Rs488510,Rs260420
GO:0006612	protein targeting to membrane	biological_process	0.76742	1	6	3644	142	38738	0.0422535	Rs149130,Rs224550,Rs063260,Rs615410,Rs274720,Rs040870
GO:0005672	transcription factor TFIIA complex	cellular_component	0.76743	1	3	3644	74	38738	0.0405405	Rs379730,Rs502940,Rs571300
GO:0016042	lipid catabolic process	biological_process	0.76844	1	4	3644	95	38738	0.0421053	XLOC_067350,Rs500810,Rs014150,Rs084360
GO:0010035	response to inorganic substance	biological_process	0.76858	1	4	3644	94	38738	0.0425532	Rs156720,Rs336740,Rs535190,Rs413700
GO:0051179	localization	biological_process	0.76903	1	305	3644	5892	38738	0.0517651	Rs162400,Rs066850,Rs213340,Rs019710,XLOC_096721,XLOC_045229,Rs281430,Rs620460,Rs301390,Rs244280,Rs591470,Rs331320,Rs065540,Rs210380,Rs485000,Rs026410,Rs348890,XLOC_102142,Rs163020,Rs170110,Rs013000,XLOC_024417,Rs015770,Rs099020,Rs418190,Rs301600,Rs049230,XLOC_009420,Rs478630,Rs394300,Rs461400,Rs290510,XLOC_026191,Rs139180,Rs433580,Rs458500,Rs049260,Rs040560,Rs017710,Rs052010,Rs287710,Rs194740,Rs0…
GO:0030173	integral to Golgi membrane	cellular_component	0.77032	1	1	3644	26	38738	0.0384615	Rs534000
GO:0031228	intrinsic to Golgi membrane	cellular_component	0.77032	1	1	3644	26	38738	0.0384615	Rs534000
GO:0003743	translation initiation factor activity	molecular_function	0.77048	1	7	3644	153	38738	0.0457516	XLOC_100790,Rs207400,Rs476720,Rs101440,Rs232700,Rs252440,Rs018920
GO:0016044	cellular membrane organization	biological_process	0.77069	1	8	3644	180	38738	0.0444444	XLOC_103724,Rs164550,Rs587000,Rs316460,Rs189310,Rs485630,Rs099020,Rs364220
GO:0009898	internal side of plasma membrane	cellular_component	0.77085	1	1	3644	25	38738	0.04	XLOC_016077
GO:0003774	motor activity	molecular_function	0.77147	1	10	3644	247	38738	0.0404858	Rs483190,Rs165670,Rs490810,Rs483180,Rs070170,Rs197910,Rs583980,Rs550560,Rs149570,Rs336740
GO:0007409	axonogenesis	biological_process	0.77238	1	1	3644	26	38738	0.0384615	Rs077960
GO:0007411	axon guidance	biological_process	0.77238	1	1	3644	26	38738	0.0384615	Rs077960
GO:0048667	cell morphogenesis involved in neuron differentiation	biological_process	0.77238	1	1	3644	26	38738	0.0384615	Rs077960
GO:0048812	neuron projection morphogenesis	biological_process	0.77238	1	1	3644	26	38738	0.0384615	Rs077960
GO:0061564	axon development	biological_process	0.77238	1	1	3644	26	38738	0.0384615	Rs077960
GO:0097485	neuron projection guidance	biological_process	0.77238	1	1	3644	26	38738	0.0384615	Rs077960
GO:0007600	sensory perception	biological_process	0.77273	1	2	3644	51	38738	0.0392157	Rs061170,Rs005520
GO:0015098	molybdate ion transmembrane transporter activity	molecular_function	0.77334	1	1	3644	28	38738	0.0357143	Rs059960
GO:0015689	molybdate ion transport	biological_process	0.77334	1	1	3644	28	38738	0.0357143	Rs059960
GO:0051129	negative regulation of cellular component organization	biological_process	0.77396	1	3	3644	73	38738	0.0410959	Rs103840,Rs497140,Rs214240
GO:0000785	chromatin	cellular_component	0.77495	1	3	3644	72	38738	0.0416667	Rs236650,Rs233530,Rs233540
GO:0006139	nucleobase-containing compound metabolic process	biological_process	0.77525	1	414	3644	7871	38738	0.0525981	Rs583980,XLOC_001065,Rs336100,Rs309740,Rs211930,Rs076280,Rs288330,Rs158930,Rs060190,Rs168620,Rs493120,Rs052560,Rs055920,Rs554940,Rs501820,Rs485190,Rs066850,Rs510990,Rs531160,Rs149210,Rs212730,Rs041460,Rs564260,Rs328900,Rs193080,XLOC_101478,Rs123470,Rs391230,Rs072390,Rs424890,Rs021970,Rs302010,Rs042390,XLOC_100140,Rs493300,Rs066870,Rs025760,Rs583810,Rs274520,Rs045630,Rs023070,Rs177940,Rs591470,Rs5…
GO:0072511	divalent inorganic cation transport	biological_process	0.77619	1	11	3644	245	38738	0.044898	Rs060930,Rs252540,Rs545050,Rs050960,XLOC_093629,Rs287710,Rs296700,Rs194140,Rs394190,Rs229870,Rs144290
GO:0006614	SRP-dependent cotranslational protein targeting to membrane	biological_process	0.7764	1	5	3644	122	38738	0.0409836	Rs615410,Rs224550,Rs149130,Rs274720,Rs040870
GO:0045047	protein targeting to ER	biological_process	0.7764	1	5	3644	122	38738	0.0409836	Rs615410,Rs149130,Rs224550,Rs040870,Rs274720
GO:0072599	establishment of protein localization to endoplasmic reticulum	biological_process	0.7764	1	5	3644	122	38738	0.0409836	Rs615410,Rs149130,Rs224550,Rs040870,Rs274720
GO:0033179	proton-transporting V-type ATPase, V0 domain	cellular_component	0.77663	1	6	3644	136	38738	0.0441176	Rs072550,Rs066850,Rs103100,Rs591470,Rs375400,Rs587000
GO:0005839	proteasome core complex	cellular_component	0.77672	1	3	3644	72	38738	0.0416667	Rs038550,Rs375030,XLOC_099167
GO:0006260	DNA replication	biological_process	0.77768	1	48	3644	975	38738	0.0492308	Rs163120,Rs476720,Rs591470,Rs170710,Rs046620,Rs555060,Rs263590,Rs039230,Rs177940,XLOC_047347,Rs422430,Rs302010,Rs394920,Rs042390,XLOC_024931,Rs415610,Rs407740,Rs158290,Rs364220,Rs212730,Rs569350,Rs140940,Rs001870,Rs006490,Rs018920,Rs066850,XLOC_095020,Rs510990,Rs506770,Rs232700,XLOC_073140,Rs225580,Rs233540,Rs214240,Rs115940,Rs263240,Rs504400,Rs112250,Rs590820,Rs201360,Rs068800,Rs353980,Rs587000,…
GO:0044707	single-multicellular organism process	biological_process	0.77909	1	34	3644	695	38738	0.0489209	XLOC_045687,Rs146630,Rs571360,Rs516210,XLOC_091021,Rs156570,Rs432910,Rs028840,XLOC_067350,XLOC_100140,Rs379950,Rs557940,Rs008860,Rs104830,XLOC_007879,Rs063280,Rs138380,Rs005520,Rs276120,Rs077960,XLOC_056291,Rs199170,Rs165720,Rs353980,Rs602280,Rs201360,Rs311090,Rs379890,Rs088320,Rs061170,Rs186230,Rs032540,XLOC_016077,Rs282180
GO:0071203	WASH complex	cellular_component	0.77932	1	1	3644	27	38738	0.037037	Rs255280
GO:0004861	cyclin-dependent protein serine/threonine kinase inhibitor activity	molecular_function	0.77939	1	1	3644	25	38738	0.04	Rs216570
GO:0030243	cellulose metabolic process	biological_process	0.78013	1	3	3644	78	38738	0.0384615	XLOC_048443,Rs288820,Rs062950
GO:0004386	helicase activity	molecular_function	0.78054	1	30	3644	675	38738	0.0444444	XLOC_004367,Rs325380,XLOC_097587,Rs236930,Rs273430,XLOC_031452,Rs336740,Rs132990,Rs040870,Rs274720,Rs210320,Rs123470,Rs463980,Rs469700,Rs047760,Rs502060,Rs067220,Rs025760,Rs341280,Rs518130,Rs284940,Rs483180,XLOC_092839,Rs583980,Rs130360,Rs394570,Rs149130,Rs602370,Rs060190,Rs188540
GO:0006816	calcium ion transport	biological_process	0.78068	1	2	3644	51	38738	0.0392157	Rs229870,XLOC_093629
GO:0055086	nucleobase-containing small molecule metabolic process	biological_process	0.78098	1	27	3644	564	38738	0.0478723	Rs056470,Rs022610,Rs095450,Rs055030,Rs098610,XLOC_030805,Rs394860,Rs589220,XLOC_101478,Rs159900,Rs021470,Rs364220,Rs532070,Rs602280,Rs113880,Rs238500,XLOC_100140,Rs058620,XLOC_099864,Rs265240,Rs156570,Rs447650,Rs024360,Rs273650,Rs490980,Rs450010,Rs493420
GO:0042623	ATPase activity, coupled	molecular_function	0.78189	1	16	3644	363	38738	0.0440771	Rs147160,Rs156570,Rs038410,Rs310490,XLOC_079014,Rs123470,XLOC_026191,XLOC_004367,Rs602280,Rs569350,Rs004340,Rs589220,Rs139320,XLOC_092839,Rs485000,Rs412140
GO:0008324	cation transmembrane transporter activity	molecular_function	0.78213	1	75	3644	1487	38738	0.0504371	Rs428030,Rs478100,Rs144290,Rs353760,Rs300360,Rs422430,Rs313410,Rs296700,Rs583820,Rs156570,Rs309470,XLOC_095020,Rs018920,Rs103100,Rs027160,Rs005520,Rs331370,Rs364220,Rs545050,Rs594930,Rs194140,Rs007710,Rs094390,Rs475280,Rs448720,Rs153480,Rs351030,Rs390300,Rs095450,Rs230950,Rs136470,XLOC_082473,Rs602070,Rs383200,Rs416980,Rs201360,Rs419950,Rs252540,Rs281490,XLOC_016260,Rs208070,Rs397830,Rs591470,Rs4…
GO:0005667	transcription factor complex	cellular_component	0.7826	1	6	3644	141	38738	0.0425532	Rs379730,Rs164810,Rs239330,Rs404100,Rs571300,Rs502940
GO:0008033	tRNA processing	biological_process	0.78364	1	19	3644	417	38738	0.0455635	Rs513490,Rs185120,Rs096880,Rs079150,Rs003870,Rs518820,Rs159900,Rs157270,Rs448210,Rs291470,Rs208900,Rs233490,Rs554940,Rs360160,Rs584190,Rs141310,Rs261460,Rs142590,Rs554440
GO:0009059	macromolecule biosynthetic process	biological_process	0.78388	1	360	3644	6785	38738	0.0530582	Rs493120,Rs091250,Rs168620,Rs055920,Rs052560,Rs501820,Rs485190,Rs583980,XLOC_001065,Rs336100,Rs309740,Rs211930,Rs076280,Rs288330,Rs060190,Rs391230,Rs123470,Rs072390,Rs424890,Rs302010,Rs042390,Rs493300,Rs023070,Rs045630,Rs177940,Rs274520,Rs066870,Rs583810,Rs591470,Rs565890,Rs269090,Rs558940,Rs066850,Rs510990,Rs531160,Rs149210,Rs212730,Rs564260,Rs041460,Rs193080,Rs328900,Rs576180,Rs304460,Rs092100,…
GO:0006606	protein import into nucleus	biological_process	0.78452	1	4	3644	100	38738	0.04	Rs473660,Rs199170,Rs572810,Rs282180
GO:0034504	protein localization to nucleus	biological_process	0.78452	1	4	3644	100	38738	0.04	Rs473660,Rs199170,Rs572810,Rs282180
GO:0044744	protein targeting to nucleus	biological_process	0.78452	1	4	3644	100	38738	0.04	Rs572810,Rs282180,Rs473660,Rs199170
GO:0051170	nuclear import	biological_process	0.78452	1	4	3644	100	38738	0.04	Rs199170,Rs473660,Rs282180,Rs572810
GO:0005351	sugar:hydrogen symporter activity	molecular_function	0.78471	1	1	3644	27	38738	0.037037	Rs418190
GO:0015295	solute:hydrogen symporter activity	molecular_function	0.78471	1	1	3644	27	38738	0.037037	Rs418190
GO:0000313	organellar ribosome	cellular_component	0.78684	1	1	3644	26	38738	0.0384615	Rs395580
GO:0005761	mitochondrial ribosome	cellular_component	0.78684	1	1	3644	26	38738	0.0384615	Rs395580
GO:0008982	protein-N(PI)-phosphohistidine-sugar phosphotransferase activity	molecular_function	0.7873	1	1	3644	27	38738	0.037037	Rs162400
GO:0048856	anatomical structure development	biological_process	0.7877	1	14	3644	307	38738	0.0456026	XLOC_016260,Rs301430,Rs451430,Rs165720,Rs571360,Rs252440,Rs083360,Rs088320,Rs557940,Rs281620,Rs077960,Rs362990,Rs414820,Rs353980
GO:0051274	beta-glucan biosynthetic process	biological_process	0.78799	1	4	3644	103	38738	0.038835	XLOC_048443,Rs396330,Rs288820,Rs062950
GO:0019684	photosynthesis, light reaction	biological_process	0.78958	1	2	3644	52	38738	0.0384615	Rs251900,Rs148950
GO:0006869	lipid transport	biological_process	0.78991	1	8	3644	176	38738	0.0454545	Rs392130,Rs405120,Rs116120,Rs506850,Rs281630,Rs599580,Rs171370,Rs013000
GO:0006091	generation of precursor metabolites and energy	biological_process	0.79194	1	19	3644	413	38738	0.0460048	Rs179770,Rs151610,XLOC_037920,Rs357100,Rs071260,Rs216000,Rs285110,Rs461980,Rs005480,Rs454840,Rs013940,Rs425910,Rs148950,Rs135010,Rs058620,XLOC_099864,Rs061380,Rs251900,Rs417920
GO:0022603	regulation of anatomical structure morphogenesis	biological_process	0.79227	1	1	3644	27	38738	0.037037	Rs557940
GO:0006022	aminoglycan metabolic process	biological_process	0.79258	1	3	3644	75	38738	0.04	Rs115620,Rs357900,Rs115610
GO:0009236	cobalamin biosynthetic process	biological_process	0.79307	1	3	3644	75	38738	0.04	Rs018920,Rs092130,Rs458210
GO:0006305	DNA alkylation	biological_process	0.794	1	1	3644	29	38738	0.0344828	Rs236550
GO:0006306	DNA methylation	biological_process	0.794	1	1	3644	29	38738	0.0344828	Rs236550
GO:0044728	DNA methylation or demethylation	biological_process	0.794	1	1	3644	29	38738	0.0344828	Rs236550
GO:0019954	asexual reproduction	biological_process	0.7944	1	8	3644	181	38738	0.0441989	Rs364220,Rs555860,Rs407740,Rs066850,Rs544290,Rs214240,Rs394920,XLOC_024931
GO:0006811	ion transport	biological_process	0.79505	1	101	3644	2013	38738	0.0501739	Rs510040,Rs136850,Rs019750,Rs099020,Rs004340,Rs461400,Rs281450,Rs533450,Rs049230,Rs050130,Rs340590,Rs269180,Rs472430,Rs485000,Rs052730,Rs163020,Rs587000,Rs394190,Rs022610,Rs063260,Rs273650,Rs287710,Rs013590,Rs458500,Rs049260,Rs612120,Rs060930,Rs111160,Rs197530,Rs072550,Rs074540,Rs433580,Rs375400,Rs003610,Rs163980,Rs071300,Rs426800,Rs066850,Rs513490,Rs059770,Rs229870,Rs019710,Rs208070,Rs050960,Rs4…
GO:0051537	2 iron, 2 sulfur cluster binding	molecular_function	0.79647	1	3	3644	74	38738	0.0405405	Rs075770,Rs113880,Rs169910
GO:0007050	cell cycle arrest	biological_process	0.79723	1	1	3644	27	38738	0.037037	Rs048320
GO:0007094	mitotic spindle assembly checkpoint	biological_process	0.7977	1	1	3644	29	38738	0.0344828	Rs214240
GO:0031577	spindle checkpoint	biological_process	0.7977	1	1	3644	29	38738	0.0344828	Rs214240
GO:0045839	negative regulation of mitosis	biological_process	0.7977	1	1	3644	29	38738	0.0344828	Rs214240
GO:0045841	negative regulation of mitotic metaphase/anaphase transition	biological_process	0.7977	1	1	3644	29	38738	0.0344828	Rs214240
GO:0051784	negative regulation of nuclear division	biological_process	0.7977	1	1	3644	29	38738	0.0344828	Rs214240
GO:0071173	spindle assembly checkpoint	biological_process	0.7977	1	1	3644	29	38738	0.0344828	Rs214240
GO:0071174	mitotic spindle checkpoint	biological_process	0.7977	1	1	3644	29	38738	0.0344828	Rs214240
GO:1902100	negative regulation of metaphase/anaphase transition of cell cycle	biological_process	0.7977	1	1	3644	29	38738	0.0344828	Rs214240
GO:0016272	prefoldin complex	cellular_component	0.799	1	2	3644	51	38738	0.0392157	Rs506850,Rs032540
GO:0019089	transmission of virus	biological_process	0.80016	1	1	3644	27	38738	0.037037	Rs092130
GO:0044007	dissemination or transmission of symbiont from host	biological_process	0.80016	1	1	3644	27	38738	0.037037	Rs092130
GO:0051821	dissemination or transmission of organism from other organism involved in symbiotic interaction	biological_process	0.80016	1	1	3644	27	38738	0.037037	Rs092130
GO:0015994	chlorophyll metabolic process	biological_process	0.80114	1	3	3644	75	38738	0.04	Rs014150,Rs130720,Rs228320
GO:0006413	translational initiation	biological_process	0.80201	1	5	3644	116	38738	0.0431034	Rs101440,Rs207400,Rs232700,Rs252440,Rs018920
GO:0051270	regulation of cellular component movement	biological_process	0.80222	1	1	3644	29	38738	0.0344828	Rs353980
GO:2000145	regulation of cell motility	biological_process	0.80222	1	1	3644	29	38738	0.0344828	Rs353980
GO:0032990	cell part morphogenesis	biological_process	0.80266	1	1	3644	29	38738	0.0344828	Rs077960
GO:0048858	cell projection morphogenesis	biological_process	0.80266	1	1	3644	29	38738	0.0344828	Rs077960
GO:0032040	small-subunit processome	cellular_component	0.80267	1	7	3644	165	38738	0.0424242	Rs254950,Rs197490,Rs274520,Rs510990,Rs018920,Rs092100,Rs097500
GO:0030291	protein serine/threonine kinase inhibitor activity	molecular_function	0.80292	1	1	3644	27	38738	0.037037	Rs216570
GO:0009085	lysine biosynthetic process	biological_process	0.80293	1	2	3644	53	38738	0.0377358	Rs568510,XLOC_012140
GO:0009089	lysine biosynthetic process via diaminopimelate	biological_process	0.80293	1	2	3644	53	38738	0.0377358	XLOC_012140,Rs568510
GO:0046451	diaminopimelate metabolic process	biological_process	0.80293	1	2	3644	53	38738	0.0377358	XLOC_012140,Rs568510
GO:0015643	toxic substance binding	molecular_function	0.80342	1	1	3644	31	38738	0.0322581	Rs325440
GO:1901136	carbohydrate derivative catabolic process	biological_process	0.80343	1	4	3644	99	38738	0.040404	Rs357900,Rs115610,Rs115620,Rs163120
GO:0042180	cellular ketone metabolic process	biological_process	0.80521	1	1	3644	30	38738	0.0333333	Rs049670
GO:0000347	THO complex	cellular_component	0.80611	1	1	3644	27	38738	0.037037	Rs063280
GO:0005402	cation:sugar symporter activity	molecular_function	0.80664	1	1	3644	29	38738	0.0344828	Rs418190
GO:0034613	cellular protein localization	biological_process	0.80688	1	65	3644	1354	38738	0.0480059	Rs258840,Rs156220,Rs372630,Rs615410,XLOC_093629,Rs244570,Rs414160,XLOC_065974,Rs282180,Rs572810,Rs319750,Rs165930,Rs141310,Rs154310,XLOC_063102,Rs199170,Rs316460,Rs064150,Rs494300,XLOC_034091,Rs043000,Rs270170,Rs199210,Rs156170,Rs046620,Rs224550,Rs485630,Rs496750,Rs387900,Rs353760,Rs407740,XLOC_099864,Rs590820,Rs015770,Rs312710,Rs423720,Rs063260,Rs178820,Rs097330,Rs210380,Rs071260,Rs026410,XLOC_0…
GO:0070727	cellular macromolecule localization	biological_process	0.80688	1	65	3644	1354	38738	0.0480059	Rs353760,Rs407740,XLOC_099864,Rs224550,Rs046620,Rs485630,Rs496750,Rs387900,Rs270170,Rs199210,Rs156170,Rs064150,Rs316460,Rs494300,XLOC_034091,Rs043000,XLOC_063102,Rs199170,Rs141310,Rs154310,Rs282180,Rs165930,Rs319750,Rs572810,Rs372630,Rs156220,Rs258840,Rs244570,Rs615410,XLOC_093629,Rs414160,XLOC_065974,Rs417920,Rs620460,Rs281430,Rs274720,Rs301390,Rs426650,Rs298200,Rs146630,Rs209020,Rs552510,XLOC_0…
GO:0051302	regulation of cell division	biological_process	0.80694	1	1	3644	28	38738	0.0357143	Rs413700
GO:0048731	system development	biological_process	0.80695	1	4	3644	99	38738	0.040404	Rs165720,Rs077960,Rs557940,Rs571360
GO:0019899	enzyme binding	molecular_function	0.80758	1	7	3644	172	38738	0.0406977	Rs530000,Rs140320,Rs364290,XLOC_063102,Rs244570,Rs355550,XLOC_093629
GO:0000904	cell morphogenesis involved in differentiation	biological_process	0.81044	1	1	3644	29	38738	0.0344828	Rs077960
GO:0051273	beta-glucan metabolic process	biological_process	0.81046	1	4	3644	107	38738	0.0373832	Rs288820,XLOC_048443,Rs396330,Rs062950
GO:0010467	gene expression	biological_process	0.81069	1	363	3644	6871	38738	0.0528307	Rs351060,Rs230710,Rs432680,Rs540880,Rs530450,Rs291690,Rs275640,Rs211020,Rs253000,Rs364290,Rs156210,Rs352440,Rs309140,Rs148950,Rs275460,Rs418360,Rs363190,Rs426650,Rs425160,Rs489880,Rs119610,Rs377890,Rs403920,Rs266190,Rs106980,Rs452140,Rs272450,Rs000140,Rs207400,Rs291470,Rs088320,Rs602370,Rs315450,Rs483180,Rs093930,Rs398040,Rs489020,Rs409590,XLOC_097077,Rs161950,Rs370360,Rs225250,Rs261460,Rs422640,…
GO:0005875	microtubule associated complex	cellular_component	0.81149	1	2	3644	56	38738	0.0357143	XLOC_006534,Rs060610
GO:0006072	glycerol-3-phosphate metabolic process	biological_process	0.81209	1	1	3644	31	38738	0.0322581	Rs163120
GO:0046168	glycerol-3-phosphate catabolic process	biological_process	0.81209	1	1	3644	31	38738	0.0322581	Rs163120
GO:0032268	regulation of cellular protein metabolic process	biological_process	0.81231	1	6	3644	146	38738	0.0410959	Rs093930,Rs309510,XLOC_103084,Rs186100,Rs037800,Rs232150
GO:0031175	neuron projection development	biological_process	0.81268	1	1	3644	29	38738	0.0344828	Rs077960
GO:0048666	neuron development	biological_process	0.81268	1	1	3644	29	38738	0.0344828	Rs077960
GO:0045934	negative regulation of nucleobase-containing compound metabolic process	biological_process	0.81277	1	3	3644	78	38738	0.0384615	Rs424890,Rs497140,Rs216570
GO:0051172	negative regulation of nitrogen compound metabolic process	biological_process	0.81277	1	3	3644	78	38738	0.0384615	Rs424890,Rs497140,Rs216570
GO:0048308	organelle inheritance	biological_process	0.81322	1	1	3644	29	38738	0.0344828	Rs050740
GO:0048309	endoplasmic reticulum inheritance	biological_process	0.81322	1	1	3644	29	38738	0.0344828	Rs050740
GO:0006576	cellular biogenic amine metabolic process	biological_process	0.81455	1	5	3644	124	38738	0.0403226	Rs494230,Rs050960,Rs075460,Rs072280,Rs260070
GO:0044106	cellular amine metabolic process	biological_process	0.81455	1	5	3644	124	38738	0.0403226	Rs072280,Rs260070,Rs050960,Rs075460,Rs494230
GO:0006284	base-excision repair	biological_process	0.81534	1	1	3644	30	38738	0.0333333	Rs228200
GO:0008017	microtubule binding	molecular_function	0.81538	1	10	3644	252	38738	0.0396825	Rs420280,Rs165670,Rs210900,Rs336740,Rs473690,Rs149570,Rs583980,Rs197910,Rs503220,Rs070170
GO:0005507	copper ion binding	molecular_function	0.81628	1	7	3644	171	38738	0.0409357	Rs149970,Rs148090,XLOC_065471,Rs413220,Rs120800,Rs436180,Rs392130
GO:0043900	regulation of multi-organism process	biological_process	0.8173	1	1	3644	29	38738	0.0344828	Rs522990
GO:1901576	organic substance biosynthetic process	biological_process	0.8184	1	453	3644	8565	38738	0.0528897	Rs233490,Rs046210,Rs260700,Rs000700,Rs417680,Rs142590,Rs251450,Rs486480,XLOC_050086,XLOC_102564,Rs436550,XLOC_012140,Rs555060,Rs263590,Rs284940,Rs571300,Rs063280,Rs238900,XLOC_100405,Rs309230,Rs293000,Rs260590,Rs391950,Rs170870,Rs026110,Rs290160,XLOC_079422,Rs484590,Rs147720,Rs568510,Rs137860,Rs015080,Rs375400,Rs365010,Rs504400,Rs374070,Rs239800,Rs219900,XLOC_073140,Rs273650,Rs376930,Rs611360,Rs3…
GO:0005179	hormone activity	molecular_function	0.81876	1	6	3644	146	38738	0.0410959	Rs255280,Rs412510,Rs458020,Rs136600,Rs002870,XLOC_102564
GO:0048513	organ development	biological_process	0.81958	1	2	3644	56	38738	0.0357143	Rs165720,Rs571360
GO:0019354	siroheme biosynthetic process	biological_process	0.82001	1	3	3644	84	38738	0.0357143	Rs360160,Rs477200,Rs513490
GO:0043115	precorrin-2 dehydrogenase activity	molecular_function	0.82001	1	3	3644	84	38738	0.0357143	Rs360160,Rs513490,Rs477200
GO:0046156	siroheme metabolic process	biological_process	0.82001	1	3	3644	84	38738	0.0357143	Rs513490,Rs360160,Rs477200
GO:0007093	mitotic cell cycle checkpoint	biological_process	0.8201	1	1	3644	31	38738	0.0322581	Rs214240
GO:1901360	organic cyclic compound metabolic process	biological_process	0.82048	1	447	3644	8536	38738	0.0523664	Rs531160,Rs149210,Rs066850,Rs510990,Rs193080,Rs328900,XLOC_101478,Rs212730,XLOC_096721,Rs564260,Rs423630,Rs041460,Rs424890,XLOC_100140,Rs302010,Rs042390,Rs021970,Rs391230,Rs123470,Rs072390,Rs565890,Rs591470,XLOC_022260,Rs493300,Rs023070,Rs177940,Rs045630,Rs025760,Rs274520,Rs066870,Rs583810,Rs309740,Rs211930,Rs583980,XLOC_001065,Rs336100,Rs060190,Rs158930,Rs076280,Rs288330,Rs260070,Rs554940,Rs5018…
GO:0019201	nucleotide kinase activity	molecular_function	0.82066	1	4	3644	110	38738	0.0363636	Rs602370,Rs447650,Rs158930,Rs236930
GO:0006721	terpenoid metabolic process	biological_process	0.82084	1	5	3644	132	38738	0.0378788	Rs261460,Rs142590,Rs513490,Rs185120,Rs208900
GO:0016114	terpenoid biosynthetic process	biological_process	0.82084	1	5	3644	132	38738	0.0378788	Rs261460,Rs142590,Rs185120,Rs513490,Rs208900
GO:0017119	Golgi transport complex	cellular_component	0.82085	1	2	3644	58	38738	0.0344828	Rs331320,XLOC_104639
GO:0042030	ATPase inhibitor activity	molecular_function	0.82104	1	1	3644	30	38738	0.0333333	XLOC_093629
GO:0004871	signal transducer activity	molecular_function	0.82165	1	29	3644	627	38738	0.046252	Rs017810,XLOC_067350,Rs377890,Rs135270,Rs045780,Rs403430,Rs544290,Rs228320,Rs248760,Rs017710,Rs404770,Rs219900,Rs576800,Rs483180,Rs254630,XLOC_016077,Rs490750,Rs587000,Rs005520,Rs290150,Rs377770,Rs205040,Rs061170,Rs151140,Rs590820,Rs570330,Rs100590,Rs290160,Rs026110
GO:0060089	molecular transducer activity	molecular_function	0.82165	1	29	3644	627	38738	0.046252	Rs576800,Rs483180,Rs254630,XLOC_016077,Rs490750,Rs587000,Rs005520,Rs290150,Rs377770,Rs205040,Rs061170,Rs570330,Rs590820,Rs151140,Rs100590,Rs290160,Rs026110,Rs017810,Rs377890,XLOC_067350,Rs135270,Rs403430,Rs045780,Rs544290,Rs228320,Rs248760,Rs017710,Rs404770,Rs219900
GO:0006810	transport	biological_process	0.82178	1	288	3644	5625	38738	0.0512	Rs412140,Rs223740,Rs199210,Rs156170,XLOC_095020,Rs316460,Rs205040,Rs099230,Rs196670,XLOC_099864,Rs428030,Rs309470,Rs296700,Rs313410,Rs572810,Rs173260,Rs391320,Rs259380,Rs351030,Rs372630,Rs354090,Rs416980,XLOC_082473,XLOC_063102,XLOC_103886,Rs194140,Rs249520,XLOC_079014,Rs199170,Rs067500,Rs448720,Rs050740,Rs059770,Rs300390,Rs513490,Rs163980,Rs442070,Rs047180,Rs426800,Rs052020,Rs276060,XLOC_004367,…
GO:0017025	TBP-class protein binding	molecular_function	0.82212	1	1	3644	30	38738	0.0333333	Rs317620
GO:0006812	cation transport	biological_process	0.82394	1	75	3644	1517	38738	0.0494397	Rs059770,Rs229870,Rs066850,Rs513490,Rs163980,Rs071300,XLOC_016260,Rs355640,Rs050960,Rs424040,Rs591470,Rs331320,Rs397830,Rs142590,Rs208070,Rs163020,Rs587000,Rs052730,Rs394190,Rs022610,Rs269180,Rs472430,Rs485000,Rs004340,Rs049230,Rs136850,Rs003610,Rs375400,Rs433580,Rs197530,Rs111160,Rs072550,Rs074540,Rs612120,Rs060930,Rs273650,Rs287710,Rs458500,Rs049260,Rs331370,Rs005520,Rs027160,Rs103100,XLOC_0950…
GO:0040012	regulation of locomotion	biological_process	0.82434	1	1	3644	31	38738	0.0322581	Rs353980
GO:0010876	lipid localization	biological_process	0.82482	1	8	3644	184	38738	0.0434783	Rs281630,Rs506850,Rs013000,Rs171370,Rs599580,Rs116120,Rs405120,Rs392130
GO:0009250	glucan biosynthetic process	biological_process	0.8249	1	4	3644	110	38738	0.0363636	XLOC_048443,Rs396330,Rs288820,Rs062950
GO:0003333	amino acid transmembrane transport	biological_process	0.82508	1	3	3644	84	38738	0.0357143	Rs416990,Rs426800,Rs608960
GO:0051234	establishment of localization	biological_process	0.82612	1	288	3644	5630	38738	0.0511545	XLOC_089449,Rs520310,Rs301630,Rs158290,Rs545050,Rs027160,Rs103100,Rs006490,Rs454910,Rs075190,Rs485630,Rs392130,Rs010950,XLOC_008399,XLOC_090539,Rs069190,Rs295200,Rs201360,Rs220830,Rs294020,Rs244570,Rs406730,Rs252540,Rs592060,Rs340900,Rs203370,Rs095450,Rs239910,Rs282180,Rs502060,Rs178730,Rs525300,XLOC_059433,Rs147720,Rs555860,Rs188540,Rs004390,Rs391950,Rs071300,Rs293000,Rs149130,Rs281630,Rs309230,…
GO:0003684	damaged DNA binding	molecular_function	0.82687	1	1	3644	34	38738	0.0294118	Rs501040
GO:0005227	calcium activated cation channel activity	molecular_function	0.82751	1	1	3644	31	38738	0.0322581	Rs269180
GO:0015269	calcium-activated potassium channel activity	molecular_function	0.82751	1	1	3644	31	38738	0.0322581	Rs269180
GO:0044769	ATPase activity, coupled to transmembrane movement of ions, rotational mechanism	molecular_function	0.8277	1	2	3644	55	38738	0.0363636	Rs004340,Rs485000
GO:0005882	intermediate filament	cellular_component	0.82818	1	3	3644	83	38738	0.0361446	Rs237960,Rs130350,Rs282180
GO:0045111	intermediate filament cytoskeleton	cellular_component	0.82818	1	3	3644	83	38738	0.0361446	Rs237960,Rs130350,Rs282180
GO:0000774	adenyl-nucleotide exchange factor activity	molecular_function	0.82828	1	2	3644	57	38738	0.0350877	Rs353980,Rs490750
GO:0005885	Arp2/3 protein complex	cellular_component	0.82843	1	1	3644	32	38738	0.03125	Rs026720
GO:0044452	nucleolar part	cellular_component	0.82945	1	1	3644	32	38738	0.03125	Rs404100
GO:0030269	tetrahydromethanopterin S-methyltransferase activity	molecular_function	0.82953	1	1	3644	32	38738	0.03125	Rs013940
GO:0042086	5-methyl-5,6,7,8-tetrahydromethanopterin-dependent methyltransferase activity	molecular_function	0.82953	1	1	3644	32	38738	0.03125	Rs013940
GO:0072527	pyrimidine-containing compound metabolic process	biological_process	0.82983	1	5	3644	128	38738	0.0390625	Rs352580,XLOC_100140,Rs265240,Rs024360,XLOC_099052
GO:0040029	regulation of gene expression, epigenetic	biological_process	0.82989	1	1	3644	33	38738	0.030303	Rs236550
GO:0003682	chromatin binding	molecular_function	0.83003	1	6	3644	151	38738	0.0397351	Rs092100,Rs557940,Rs234000,Rs288330,Rs493120,Rs201360
GO:0009235	cobalamin metabolic process	biological_process	0.83117	1	3	3644	80	38738	0.0375	Rs018920,Rs092130,Rs458210
GO:0004867	serine-type endopeptidase inhibitor activity	molecular_function	0.83148	1	1	3644	32	38738	0.03125	Rs108770
[truncated: 624 more rows]

## Sheet: NA_2_vs_CK
GO_accession	Description	Term_type	Over_represented_pValue	Corrected_pValue	CAD_item	CAD_list	Bg_item	Bg_list	Rich factor	Gene_names
GO:0016705	oxidoreductase activity, acting on paired donors, with incorporation or reduction of molecular oxygen	molecular_function	1.4142e-10	2.0701e-07	70	7318	618	38738	0.113269	Rs146960,Rs131400,Rs261460,Rs042720,Rs498620,Rs612180,Rs165220,Rs492460,Rs411220,Rs305000,Rs132850,Rs498610,XLOC_019409,XLOC_103495,Rs021970,Rs352360,Rs410250,Rs132860,Rs287670,Rs165190,Rs075670,Rs312750,Rs000220,Rs401450,Rs312390,XLOC_076218,XLOC_059420,Rs360160,Rs305010,Rs185120,Rs000230,XLOC_047805,Rs410680,Rs411250,Rs509020,Rs310490,XLOC_017337,Rs501070,Rs276820,Rs314890,Rs142590,Rs176310,Rs1…
GO:0016491	oxidoreductase activity	molecular_function	1.4318e-10	2.0701e-07	256	7318	3473	38738	0.0737115	XLOC_015420,Rs387160,XLOC_048806,Rs366160,XLOC_093344,Rs017810,Rs444020,Rs165190,Rs009970,Rs450390,Rs414100,Rs079080,Rs052730,Rs372840,Rs119700,Rs305000,Rs119710,Rs075450,Rs052710,XLOC_017337,Rs216000,Rs509020,Rs465080,Rs058600,Rs185120,Rs377890,Rs005990,Rs045390,Rs377770,Rs107030,Rs042250,Rs268610,Rs360160,Rs312390,Rs513490,Rs370050,Rs065230,XLOC_024282,Rs268580,Rs434680,Rs055030,Rs068780,Rs6113…
GO:0020037	heme binding	molecular_function	1.619e-10	2.0701e-07	72	7318	634	38738	0.113565	Rs176290,Rs252180,XLOC_049074,Rs346190,Rs392880,Rs140100,Rs501080,Rs091500,Rs584060,Rs408330,Rs270510,Rs459720,Rs019180,Rs317740,Rs304620,XLOC_063970,Rs420130,Rs408310,Rs318120,Rs420180,Rs071210,Rs322300,Rs219160,Rs000300,Rs176310,Rs331370,Rs176300,Rs071260,Rs215230,XLOC_024282,Rs434680,Rs201690,XLOC_076218,XLOC_059420,Rs401450,Rs000220,Rs112410,Rs075670,Rs312750,Rs276820,Rs501070,Rs170950,Rs3148…
GO:0001071	nucleic acid binding transcription factor activity	molecular_function	2.7163e-10	2.0701e-07	146	7318	1694	38738	0.0861865	XLOC_016077,Rs123260,Rs394920,Rs376100,Rs192640,Rs103100,Rs247230,Rs605510,Rs071110,Rs544290,Rs553200,Rs315450,Rs211020,Rs351060,Rs413750,XLOC_103724,Rs611360,Rs272890,Rs336100,Rs375400,Rs344050,Rs023070,Rs045630,Rs072390,Rs424010,Rs263240,Rs079150,Rs489050,Rs238900,XLOC_102564,XLOC_084067,Rs309730,XLOC_047347,Rs063280,Rs520720,Rs398030,Rs124470,Rs055920,Rs383200,Rs359130,Rs259700,Rs500110,Rs1069…
GO:0003700	sequence-specific DNA binding transcription factor activity	molecular_function	2.7163e-10	2.0701e-07	146	7318	1694	38738	0.0861865	Rs149210,Rs151590,Rs491050,Rs162160,Rs364220,Rs060280,XLOC_104113,Rs193890,Rs299420,Rs530450,Rs272450,Rs365110,Rs119610,Rs282180,Rs333240,Rs273440,Rs156010,Rs304460,Rs152410,Rs494200,Rs051580,Rs272830,Rs272120,Rs564260,Rs263590,Rs239330,Rs565890,Rs432680,Rs391950,Rs046620,Rs005730,Rs043110,Rs336630,Rs426650,Rs485190,Rs163120,Rs045780,XLOC_038041,Rs018250,Rs587000,Rs176740,Rs312440,Rs486480,Rs3912…
GO:0005506	iron ion binding	molecular_function	2.7178e-10	2.0701e-07	66	7318	566	38738	0.116608	Rs165190,Rs352360,Rs108510,Rs410250,Rs132860,Rs135950,Rs411220,Rs305000,Rs165220,XLOC_103495,Rs132850,Rs498610,Rs146960,Rs131400,Rs612180,Rs042720,Rs498620,Rs288660,Rs170950,Rs314890,Rs501070,Rs276820,Rs000230,Rs151610,XLOC_047805,Rs305010,Rs058600,Rs310490,XLOC_017337,Rs509020,Rs411250,Rs401450,XLOC_059420,XLOC_076218,Rs312750,Rs075670,Rs000220,Rs011320,XLOC_024282,Rs215230,Rs071260,Rs201690,Rs2…
GO:0046906	tetrapyrrole binding	molecular_function	1.014e-09	6.6197e-07	72	7318	663	38738	0.108597	Rs401450,XLOC_076218,XLOC_059420,Rs312750,Rs112410,Rs075670,Rs000220,Rs314890,Rs170950,Rs501070,Rs276820,Rs000230,XLOC_047805,Rs151610,Rs305010,Rs310490,XLOC_017337,Rs509020,Rs411250,Rs411220,Rs119710,Rs305000,Rs330020,Rs165220,Rs188720,XLOC_103495,Rs132850,Rs498610,Rs119700,Rs146960,Rs131400,Rs112710,Rs612180,Rs498620,Rs042720,XLOC_060270,Rs165190,Rs352360,Rs410250,Rs132860,Rs346190,XLOC_049074,…
GO:0055114	oxidation-reduction process	biological_process	2.9675e-09	1.6952e-06	233	7318	3218	38738	0.0724052	Rs158310,Rs513490,Rs160900,Rs013940,Rs423290,Rs101190,XLOC_024282,Rs268580,Rs434680,Rs055030,Rs315450,Rs025150,Rs068780,Rs176300,Rs331370,Rs176310,Rs290970,Rs408020,Rs204140,Rs377850,Rs322300,Rs239320,Rs219160,Rs163020,Rs071210,Rs304620,XLOC_063970,Rs226960,Rs408310,Rs493420,Rs287010,Rs069590,Rs408330,Rs459720,Rs208900,Rs259700,Rs414450,Rs328900,Rs102270,Rs554940,Rs410850,Rs163980,Rs353310,XLOC_0…
GO:0044710	single-organism metabolic process	biological_process	9.5102e-07	0.00048291	351	7318	5557	38738	0.0631636	XLOC_056840,Rs312750,Rs112410,Rs235250,Rs148090,Rs149810,Rs452350,Rs380180,Rs281740,XLOC_076218,Rs325440,Rs190110,Rs151610,Rs066610,Rs000460,Rs000230,Rs310490,XLOC_099052,Rs411720,Rs411250,Rs047790,Rs288660,Rs061380,Rs074130,Rs217400,Rs021470,Rs131400,Rs384620,Rs612180,XLOC_057776,Rs072600,XLOC_019409,Rs388170,Rs159900,Rs352360,Rs423800,Rs586720,Rs561180,XLOC_067001,Rs410250,Rs150700,Rs458640,Rs0…
GO:0003824	catalytic activity	molecular_function	1.7693e-06	0.00080857	998	7318	18118	38738	0.0550833	Rs194100,Rs394510,Rs004390,Rs351070,Rs079150,XLOC_049074,Rs309730,Rs499200,Rs149130,Rs413220,Rs220750,Rs217120,XLOC_095772,Rs525380,Rs038550,Rs075190,Rs372270,Rs041410,Rs171990,Rs067510,Rs149020,Rs085020,Rs398850,Rs100590,Rs207780,Rs024360,Rs574780,Rs226960,Rs454860,Rs304620,Rs348300,XLOC_100431,Rs287010,Rs613630,Rs507960,Rs038560,Rs608170,Rs545990,Rs350660,Rs204140,XLOC_050783,XLOC_016077,XLOC_0…
GO:0016597	amino acid binding	molecular_function	3.5468e-06	0.0014735	17	7318	98	38738	0.173469	Rs099270,Rs080070,Rs159710,XLOC_102548,Rs159740,Rs250820,Rs097420,Rs064150,Rs328860,Rs453100,Rs040720,Rs482640,Rs258550,Rs557930,Rs574780,Rs005060,Rs080110
GO:0031406	carboxylic acid binding	molecular_function	5.5024e-06	0.0020955	17	7318	101	38738	0.168317	Rs080110,Rs557930,Rs574780,Rs005060,Rs482640,Rs040720,Rs258550,Rs328860,Rs064150,Rs453100,Rs159710,XLOC_102548,Rs159740,Rs250820,Rs097420,Rs099270,Rs080070
GO:0046983	protein dimerization activity	molecular_function	7.167e-06	0.0024307	70	7318	797	38738	0.0878294	Rs484590,Rs008860,XLOC_012253,Rs348890,Rs419950,Rs309910,Rs394080,XLOC_100405,Rs004340,Rs272580,Rs558940,Rs237220,Rs398040,Rs414820,Rs163420,XLOC_012238,Rs348910,Rs576180,Rs274780,Rs167000,Rs118410,Rs425160,Rs484430,Rs274820,Rs557930,Rs113950,Rs375840,Rs490750,Rs353980,Rs553990,Rs036620,Rs258050,Rs221100,XLOC_087626,XLOC_097077,Rs411960,XLOC_076928,Rs481830,Rs008020,Rs354590,XLOC_067342,Rs388500,…
GO:0010333	terpene synthase activity	molecular_function	7.4465e-06	0.0024307	13	7318	63	38738	0.206349	Rs076790,XLOC_090798,XLOC_079636,Rs320140,Rs498950,Rs324830,Rs527850,Rs571350,Rs505380,Rs328700,XLOC_104253,XLOC_089449,Rs427280
GO:0016667	oxidoreductase activity, acting on a sulfur group of donors	molecular_function	8.4493e-06	0.0025742	38	7318	333	38738	0.114114	Rs379510,Rs353310,Rs199420,Rs312750,Rs366040,Rs377770,Rs377780,Rs366020,XLOC_026207,Rs377900,Rs505120,Rs065310,Rs268610,Rs022310,Rs287010,Rs328900,Rs400500,Rs045390,XLOC_057922,Rs377890,Rs247220,Rs611360,Rs414100,XLOC_070493,Rs051390,Rs218800,Rs377850,Rs218830,Rs065230,Rs152290,Rs360380,XLOC_048806,Rs268580,Rs017810,Rs142350,Rs458640,XLOC_093344,Rs366160
GO:0043565	sequence-specific DNA binding	molecular_function	1.1373e-05	0.0032485	73	7318	843	38738	0.0865955	Rs230340,Rs452140,Rs135450,Rs360130,Rs161950,Rs407740,Rs398040,Rs046570,Rs591060,Rs214240,Rs583810,Rs448590,Rs403580,Rs154310,Rs204040,Rs500910,Rs273460,Rs249490,Rs148950,Rs113880,Rs042390,Rs076280,Rs293000,Rs353980,Rs526620,Rs428470,Rs452350,Rs304060,Rs356820,Rs272890,Rs043110,Rs005730,Rs046620,Rs391950,Rs023070,Rs344050,Rs375400,XLOC_098983,Rs394920,Rs281870,Rs391230,Rs103100,Rs071110,Rs605510,…
GO:0006480	N-terminal protein amino acid methylation	biological_process	1.4703e-05	0.003733	12	7318	54	38738	0.222222	Rs576180,XLOC_012238,Rs487700,Rs239320,XLOC_012253,Rs484590,Rs558940,Rs426740,Rs414820,Rs380060,Rs462730,XLOC_100405
GO:0031365	N-terminal protein amino acid modification	biological_process	1.4703e-05	0.003733	12	7318	54	38738	0.222222	Rs239320,Rs484590,Rs558940,XLOC_012253,XLOC_012238,Rs576180,Rs487700,Rs414820,Rs426740,XLOC_100405,Rs462730,Rs380060
GO:0015035	protein disulfide oxidoreductase activity	molecular_function	1.8913e-05	0.0043216	23	7318	161	38738	0.142857	Rs414100,Rs377780,Rs377770,Rs366040,Rs611360,Rs199420,Rs379510,Rs247220,Rs218830,Rs065310,Rs218800,Rs377850,Rs377900,Rs505120,Rs366020,Rs152290,Rs022310,Rs065230,Rs377890,Rs366160,Rs045390,Rs142350,Rs017810
GO:0015036	disulfide oxidoreductase activity	molecular_function	1.8913e-05	0.0043216	23	7318	161	38738	0.142857	Rs366160,Rs377890,Rs142350,Rs017810,Rs045390,Rs152290,Rs022310,Rs065230,Rs065310,Rs218800,Rs377850,Rs218830,Rs366020,Rs505120,Rs377900,Rs377770,Rs377780,Rs414100,Rs199420,Rs611360,Rs247220,Rs379510,Rs366040
GO:0016838	carbon-oxygen lyase activity, acting on phosphates	molecular_function	2.2444e-05	0.0048843	13	7318	70	38738	0.185714	Rs427280,XLOC_104253,XLOC_089449,Rs505380,Rs527850,Rs328700,Rs571350,Rs498950,Rs324830,Rs320140,Rs076790,XLOC_079636,XLOC_090798
GO:0030170	pyridoxal phosphate binding	molecular_function	2.3616e-05	0.0049056	24	7318	191	38738	0.125654	Rs113560,XLOC_053092,Rs325440,Rs180670,Rs000450,Rs325410,Rs594660,Rs093830,Rs538170,XLOC_018083,XLOC_057776,Rs049680,Rs399730,Rs359950,XLOC_103993,Rs265840,Rs497480,XLOC_023509,Rs049700,XLOC_059212,Rs265720,Rs412760,Rs000460,Rs049670
GO:0008171	O-methyltransferase activity	molecular_function	4.0465e-05	0.0080402	20	7318	142	38738	0.140845	Rs380060,Rs462730,Rs426740,Rs388500,Rs414820,Rs258050,XLOC_067342,Rs487700,Rs239320,Rs558940,Rs119730,Rs456400,XLOC_100405,Rs058580,Rs425160,XLOC_012238,Rs576180,Rs157270,XLOC_012253,Rs484590
GO:0008152	metabolic process	biological_process	9.6431e-05	0.018362	1083	7318	20028	38738	0.0540743	Rs132850,Rs210400,Rs077020,Rs196130,Rs407740,Rs051390,Rs382860,Rs411220,Rs344220,Rs112710,Rs561150,Rs591960,Rs293160,Rs229870,Rs264880,Rs500670,Rs258050,Rs069340,XLOC_102548,XLOC_097077,Rs540140,Rs441120,Rs503220,Rs038330,Rs207610,XLOC_092839,XLOC_012238,Rs165930,Rs050960,Rs132990,Rs113950,Rs557930,XLOC_066138,Rs357470,Rs394920,Rs123260,XLOC_050783,Rs135810,Rs088320,XLOC_067342,Rs163020,XLOC_0308…
GO:0016861	intramolecular oxidoreductase activity, interconverting aldoses and ketoses	molecular_function	0.00037108	0.067834	10	7318	55	38738	0.181818	Rs219900,XLOC_100636,Rs487190,Rs075460,Rs075480,Rs493420,Rs165670,Rs290160,Rs098610,Rs290150
GO:0004553	hydrolase activity, hydrolyzing O-glycosyl compounds	molecular_function	0.00038763	0.068134	63	7318	828	38738	0.076087	XLOC_036002,Rs240100,Rs210160,Rs389230,Rs177450,Rs106220,Rs582870,XLOC_078101,Rs017980,Rs268070,Rs106210,Rs387200,Rs146840,Rs231650,Rs437540,Rs438330,Rs498040,Rs047720,Rs224610,Rs221180,Rs155070,Rs197490,Rs443490,Rs155060,Rs482050,Rs163020,XLOC_064500,Rs088320,Rs077020,Rs023220,Rs218580,Rs134300,XLOC_100431,Rs327690,Rs450270,XLOC_097643,Rs207780,Rs101770,Rs102570,XLOC_012238,Rs403120,XLOC_097991,…
GO:0016860	intramolecular oxidoreductase activity	molecular_function	0.00041263	0.069841	11	7318	66	38738	0.166667	Rs290150,Rs290160,Rs098610,Rs360380,Rs165670,Rs493420,Rs075480,Rs075460,Rs487190,XLOC_100636,Rs219900
GO:0009055	electron carrier activity	molecular_function	0.00042812	0.069876	38	7318	401	38738	0.0947631	Rs060480,Rs176870,Rs152290,Rs065230,Rs366160,Rs312710,Rs071260,Rs017810,Rs142350,Rs072600,Rs414100,Rs076440,Rs392190,Rs611360,Rs247220,Rs218830,Rs377850,Rs218800,Rs124480,Rs148950,Rs401830,Rs151610,Rs022310,Rs377890,Rs045390,XLOC_100089,Rs170950,Rs377780,Rs377770,Rs366040,Rs199420,Rs485840,Rs379510,Rs065310,Rs377900,Rs505120,Rs366020,Rs559040
GO:0005975	carbohydrate metabolic process	biological_process	0.00070483	0.11107	113	7318	1707	38738	0.066198	Rs586580,Rs098610,Rs290150,Rs246280,XLOC_100140,XLOC_071052,Rs269650,Rs165670,Rs163980,Rs267480,Rs583090,Rs609210,Rs268490,Rs260070,XLOC_023671,Rs526780,Rs135010,Rs327690,Rs063070,Rs284940,XLOC_073300,Rs493420,XLOC_100431,Rs149020,Rs403120,XLOC_097991,Rs280190,Rs067510,Rs207780,Rs396330,Rs101770,Rs006030,Rs290160,Rs055030,Rs483180,Rs155080,Rs155070,Rs159870,Rs410810,XLOC_012013,Rs543760,Rs239320,…
GO:0016798	hydrolase activity, acting on glycosyl bonds	molecular_function	0.0010312	0.15708	64	7318	877	38738	0.0729761	XLOC_023671,Rs268490,Rs115610,Rs269650,Rs163980,Rs246280,XLOC_071052,Rs586580,Rs101770,Rs207780,Rs280190,Rs403120,XLOC_097991,XLOC_100431,Rs327690,Rs163020,Rs088320,Rs155070,Rs387200,Rs438330,Rs389230,XLOC_036002,Rs210160,Rs240100,Rs017980,Rs268070,Rs106220,XLOC_097215,XLOC_097662,Rs015310,Rs194320,Rs160480,Rs269160,Rs486990,Rs408860,Rs208360,Rs102570,XLOC_012238,Rs319160,Rs362990,Rs115620,Rs2185…
GO:0044262	cellular carbohydrate metabolic process	biological_process	0.001074	0.15722	28	7318	304	38738	0.0921053	Rs396330,Rs047720,XLOC_097991,Rs288820,Rs067510,Rs450300,Rs436550,Rs062950,Rs240100,Rs284940,Rs063070,Rs058600,XLOC_066138,Rs327690,Rs144490,Rs155060,Rs144380,XLOC_097215,Rs086530,Rs138380,Rs526780,XLOC_012013,Rs410810,Rs159870,Rs155070,Rs008890,XLOC_071052,Rs055030
GO:0005618	cell wall	cellular_component	0.0011009	0.15722	21	7318	197	38738	0.106599	Rs410810,XLOC_059433,Rs232530,XLOC_029536,XLOC_097215,Rs001560,XLOC_098984,Rs155060,XLOC_071052,Rs405830,Rs365810,Rs155070,XLOC_049215,Rs362990,XLOC_097991,Rs083370,Rs047720,Rs153180,Rs327690,Rs436010,Rs240100
GO:0004866	endopeptidase inhibitor activity	molecular_function	0.0013142	0.17665	17	7318	139	38738	0.122302	Rs495650,Rs424900,Rs456200,Rs455250,Rs070180,Rs013290,XLOC_076148,Rs455500,Rs161330,Rs455680,XLOC_080892,Rs251480,Rs061380,Rs491180,Rs070200,Rs455370,Rs545300
GO:0061135	endopeptidase regulator activity	molecular_function	0.0013142	0.17665	17	7318	139	38738	0.122302	Rs455680,Rs251480,XLOC_080892,Rs013290,Rs070180,Rs455250,Rs161330,Rs455500,XLOC_076148,Rs495650,Rs456200,Rs424900,Rs545300,Rs455370,Rs070200,Rs491180,Rs061380
GO:0030312	external encapsulating structure	cellular_component	0.0015828	0.20667	26	7318	272	38738	0.0955882	Rs047720,Rs153180,Rs392130,Rs362990,Rs083370,XLOC_097991,Rs436010,Rs240100,Rs327690,Rs352600,Rs001560,XLOC_097215,Rs301430,Rs155060,XLOC_098984,XLOC_029536,Rs232530,XLOC_059433,Rs414820,Rs410810,Rs155070,XLOC_049215,Rs405830,XLOC_071052,Rs365810,Rs083360
GO:0030246	carbohydrate binding	molecular_function	0.0018104	0.211	25	7318	273	38738	0.0915751	Rs038550,Rs094710,Rs095400,Rs408860,Rs246280,Rs098610,Rs008890,Rs414070,Rs448800,Rs507830,Rs215120,Rs047150,Rs615410,Rs609210,Rs014390,XLOC_100431,Rs038540,Rs122270,Rs193770,Rs385990,Rs480300,Rs589220,Rs280190,Rs086020,Rs403120
GO:0009072	aromatic amino acid family metabolic process	biological_process	0.0018847	0.211	9	7318	58	38738	0.155172	Rs574780,Rs080110,Rs260070,Rs258550,Rs041000,Rs075480,XLOC_101670,Rs075460,Rs080070
GO:0046351	disaccharide biosynthetic process	biological_process	0.0019806	0.211	8	7318	50	38738	0.16	Rs086530,Rs144380,Rs450300,XLOC_012013,Rs159870,Rs055030,XLOC_066138,Rs008890
GO:0004664	prephenate dehydratase activity	molecular_function	0.0020139	0.211	4	7318	12	38738	0.333333	Rs574780,Rs258550,Rs080070,Rs080110
GO:0009094	L-phenylalanine biosynthetic process	biological_process	0.0020139	0.211	4	7318	12	38738	0.333333	Rs258550,Rs574780,Rs080110,Rs080070
GO:1902223	erythrose 4-phosphate/phosphoenolpyruvate family amino acid biosynthetic process	biological_process	0.0020139	0.211	4	7318	12	38738	0.333333	Rs574780,Rs258550,Rs080070,Rs080110
GO:0004476	mannose-6-phosphate isomerase activity	molecular_function	0.0020254	0.211	3	7318	6	38738	0.5	Rs219900,Rs290160,Rs290150
GO:0042126	nitrate metabolic process	biological_process	0.0020777	0.211	4	7318	13	38738	0.307692	Rs450390,Rs380180,Rs560610,Rs000460
GO:0042128	nitrate assimilation	biological_process	0.0020777	0.211	4	7318	13	38738	0.307692	Rs000460,Rs380180,Rs450390,Rs560610
GO:2001057	reactive nitrogen species metabolic process	biological_process	0.0020777	0.211	4	7318	13	38738	0.307692	Rs560610,Rs450390,Rs380180,Rs000460
GO:0005992	trehalose biosynthetic process	biological_process	0.0021652	0.21511	7	7318	40	38738	0.175	XLOC_066138,XLOC_012013,Rs055030,Rs450300,Rs086530,Rs159870,Rs144380
GO:0006355	regulation of transcription, DNA-dependent	biological_process	0.0024668	0.23985	219	7318	3611	38738	0.060648	Rs336100,XLOC_023800,Rs272890,Rs344050,Rs375400,Rs023070,Rs045630,Rs192640,Rs376100,Rs103100,Rs605510,Rs071110,XLOC_016077,Rs123260,Rs497140,Rs394920,Rs453850,Rs413750,XLOC_103724,Rs230710,Rs611360,Rs483180,Rs544290,Rs315450,Rs553200,Rs211020,Rs351060,Rs383200,Rs359130,Rs259700,Rs100590,Rs520720,Rs540880,Rs124470,Rs398030,Rs055920,Rs284940,Rs211930,Rs500110,Rs106980,XLOC_084067,XLOC_047347,Rs3097…
GO:2001141	regulation of RNA biosynthetic process	biological_process	0.0027055	0.24966	219	7318	3618	38738	0.0605307	Rs304060,Rs485640,XLOC_097077,Rs072040,Rs377770,Rs526620,Rs424890,Rs585290,Rs423980,Rs370360,XLOC_091021,Rs201360,Rs422640,Rs283100,Rs463980,Rs311090,Rs132990,Rs602370,Rs091320,Rs445370,Rs073510,Rs493120,Rs060190,Rs377890,Rs038330,Rs208770,Rs500910,Rs204040,Rs438870,Rs268950,Rs293160,Rs193080,Rs176930,Rs216570,XLOC_050086,Rs448590,Rs583810,Rs210400,Rs304450,Rs407740,Rs176120,Rs264880,Rs078380,Rs3…
GO:0030414	peptidase inhibitor activity	molecular_function	0.0027315	0.24966	17	7318	150	38738	0.113333	Rs424900,Rs456200,Rs495650,Rs455680,XLOC_080892,Rs251480,XLOC_076148,Rs161330,Rs455500,Rs455250,Rs013290,Rs070180,Rs061380,Rs455370,Rs545300,Rs491180,Rs070200
GO:0061134	peptidase regulator activity	molecular_function	0.0027315	0.24966	17	7318	150	38738	0.113333	Rs061380,Rs070200,Rs491180,Rs545300,Rs455370,Rs495650,Rs424900,Rs456200,Rs070180,Rs013290,Rs455250,Rs455500,Rs161330,XLOC_076148,Rs251480,Rs455680,XLOC_080892
GO:0051252	regulation of RNA metabolic process	biological_process	0.0028375	0.25426	219	7318	3622	38738	0.0604638	Rs520720,Rs124470,Rs398030,Rs540880,Rs055920,Rs359130,Rs383200,Rs259700,Rs100590,Rs500110,Rs106980,Rs284940,Rs211930,Rs424010,Rs531160,Rs072390,XLOC_031452,Rs263240,Rs489050,Rs079150,Rs238900,Rs260420,XLOC_102564,XLOC_084067,XLOC_047347,Rs309730,Rs239800,Rs365220,Rs063280,Rs041410,XLOC_023800,Rs272890,Rs336100,Rs344050,Rs375400,Rs023070,Rs045630,Rs497140,Rs123260,XLOC_016077,Rs453850,Rs394920,Rs1…
GO:0048037	cofactor binding	molecular_function	0.0029649	0.26057	82	7318	1218	38738	0.0673235	Rs204150,Rs513490,Rs160900,Rs158310,Rs404950,Rs411960,Rs101190,Rs163120,Rs142590,Rs016260,Rs014140,Rs239320,Rs093830,XLOC_053092,XLOC_041005,Rs290970,Rs151040,Rs180670,Rs403680,Rs063320,Rs412760,Rs208900,Rs351200,XLOC_023509,Rs359950,Rs074390,Rs399730,XLOC_041465,Rs410850,XLOC_018083,Rs135270,Rs505230,Rs372920,Rs425910,Rs423630,Rs388170,Rs156310,Rs586720,Rs049670,XLOC_015420,Rs387160,Rs265720,Rs4…
GO:0001871	pattern binding	molecular_function	0.0031607	0.26169	12	7318	101	38738	0.118812	Rs008890,Rs193770,Rs122270,Rs246280,Rs094710,Rs014390,Rs615410,Rs047150,Rs589220,Rs086020,Rs414070,Rs448800
GO:0030247	polysaccharide binding	molecular_function	0.0031607	0.26169	12	7318	101	38738	0.118812	Rs193770,Rs008890,Rs122270,Rs246280,Rs094710,Rs014390,Rs615410,Rs047150,Rs589220,Rs086020,Rs448800,Rs414070
GO:0016835	carbon-oxygen lyase activity	molecular_function	0.0032335	0.26169	23	7318	257	38738	0.0894942	Rs328700,Rs272830,Rs427280,XLOC_104253,Rs260070,XLOC_090798,XLOC_079636,Rs498950,Rs320140,Rs080070,Rs574780,Rs071070,Rs527850,Rs505380,Rs571350,XLOC_089449,Rs080110,Rs198430,Rs258550,Rs076790,Rs272890,Rs324830,Rs352770
GO:0042578	phosphoric ester hydrolase activity	molecular_function	0.0032912	0.26169	32	7318	387	38738	0.0826873	Rs327900,Rs119520,Rs585980,Rs010510,Rs458200,Rs266330,XLOC_100307,Rs069320,Rs457930,Rs143960,Rs425060,Rs458210,Rs078600,Rs202180,Rs431500,Rs571990,Rs548530,Rs274310,Rs290290,Rs281740,Rs149810,Rs255530,Rs136600,Rs008890,Rs455930,XLOC_036474,Rs287990,Rs190110,Rs146630,Rs608170,XLOC_042267,Rs338660
GO:0006479	protein methylation	biological_process	0.0033213	0.26169	15	7318	138	38738	0.108696	Rs487700,Rs576180,Rs075750,XLOC_012238,Rs484590,XLOC_012253,Rs558940,Rs239320,Rs426740,Rs414820,Rs380060,Rs462730,XLOC_100405,Rs119730,Rs456400
GO:0008213	protein alkylation	biological_process	0.0033213	0.26169	15	7318	138	38738	0.108696	Rs119730,Rs456400,Rs380060,Rs462730,XLOC_100405,Rs426740,Rs414820,XLOC_012238,Rs075750,Rs576180,Rs487700,Rs239320,XLOC_012253,Rs484590,Rs558940
GO:0016762	xyloglucan:xyloglucosyl transferase activity	molecular_function	0.0035391	0.26741	9	7318	59	38738	0.152542	Rs410810,XLOC_097991,Rs155060,Rs047720,XLOC_097215,XLOC_071052,Rs327690,Rs240100,Rs155070
GO:0048046	apoplast	cellular_component	0.0035391	0.26741	9	7318	59	38738	0.152542	XLOC_097991,Rs410810,Rs155060,Rs047720,XLOC_097215,Rs327690,XLOC_071052,Rs240100,Rs155070
GO:0019219	regulation of nucleobase-containing compound metabolic process	biological_process	0.0036279	0.26741	221	7318	3677	38738	0.0601033	Rs194690,Rs076280,Rs293000,Rs092100,Rs260700,Rs490750,Rs446600,Rs353980,Rs452350,Rs046210,XLOC_063102,Rs382710,Rs425160,Rs273460,Rs309740,Rs110790,Rs249490,Rs137860,Rs219900,Rs113880,XLOC_099052,Rs036270,Rs148950,Rs152650,Rs406170,Rs042390,Rs493300,Rs046570,Rs591060,Rs011560,Rs156160,Rs398040,Rs288700,Rs023220,Rs214240,Rs403430,Rs066660,Rs404100,Rs154310,Rs275640,Rs403580,Rs452140,Rs052560,Rs4039…
GO:0051171	regulation of nitrogen compound metabolic process	biological_process	0.0036279	0.26741	221	7318	3677	38738	0.0601033	Rs383200,Rs359130,Rs100590,Rs259700,Rs520720,Rs055920,Rs124470,Rs540880,Rs398030,Rs211930,Rs284940,Rs500110,Rs106980,Rs239800,Rs309730,XLOC_047347,XLOC_084067,XLOC_031452,Rs263240,Rs531160,Rs424010,Rs072390,Rs260420,XLOC_102564,Rs489050,Rs238900,Rs079150,Rs041410,Rs365220,Rs063280,Rs336100,XLOC_023800,Rs272890,Rs375400,Rs344050,Rs045630,Rs023070,Rs376100,Rs192640,Rs605510,Rs071110,Rs103100,Rs3949…
GO:0005991	trehalose metabolic process	biological_process	0.0037637	0.27302	7	7318	44	38738	0.159091	XLOC_066138,XLOC_012013,Rs055030,Rs450300,Rs086530,Rs144380,Rs159870
GO:0005984	disaccharide metabolic process	biological_process	0.0038342	0.27379	10	7318	80	38738	0.125	Rs284940,Rs159870,Rs008890,XLOC_066138,Rs055030,Rs144380,Rs138380,Rs086530,XLOC_012013,Rs450300
GO:0044255	cellular lipid metabolic process	biological_process	0.0040485	0.28464	57	7318	800	38738	0.07125	Rs165930,Rs288660,Rs208900,Rs067510,Rs074130,Rs043000,Rs309740,Rs436550,Rs286330,Rs424030,Rs185120,Rs146630,Rs063070,Rs275560,Rs309730,Rs526780,Rs312390,Rs281740,Rs254950,Rs004390,XLOC_081131,Rs288670,Rs474490,Rs156010,XLOC_041465,Rs163980,Rs496750,Rs255530,Rs197460,Rs394630,Rs014360,Rs459760,Rs504730,Rs065380,Rs011320,Rs101190,Rs500810,Rs046640,Rs235480,Rs347890,Rs099210,Rs135950,Rs199210,Rs5134…
GO:0006629	lipid metabolic process	biological_process	0.0042799	0.29052	89	7318	1352	38738	0.0658284	Rs458200,Rs499310,Rs163020,Rs408020,XLOC_100307,Rs201790,XLOC_002587,XLOC_034091,Rs142590,Rs016260,Rs278080,Rs210380,Rs014140,Rs048330,Rs123690,Rs011320,Rs459760,Rs504730,Rs142280,Rs500810,Rs101190,Rs235480,Rs046640,Rs347890,Rs099210,Rs513490,Rs199210,Rs084360,Rs346190,Rs254950,Rs423630,Rs309730,Rs526780,XLOC_081131,Rs004390,Rs474490,Rs288670,Rs163980,Rs156010,XLOC_041465,Rs394630,Rs060930,Rs0143…
GO:0009507	chloroplast	cellular_component	0.0043228	0.29052	5	7318	22	38738	0.227273	Rs492760,Rs492750,XLOC_032461,Rs295580,Rs176720
GO:0009536	plastid	cellular_component	0.0043228	0.29052	5	7318	22	38738	0.227273	Rs492750,Rs492760,Rs176720,XLOC_032461,Rs295580
GO:0003674	molecular_function	molecular_function	0.0044275	0.29124	1738	7318	33730	38738	0.0515268	Rs022880,Rs144400,Rs587000,Rs130720,Rs375810,XLOC_038041,Rs455500,Rs135430,Rs159470,Rs420280,Rs394300,Rs386580,XLOC_082473,Rs086530,Rs521970,Rs096100,Rs111310,Rs220950,Rs052760,Rs355840,Rs273420,Rs046620,Rs432680,Rs153910,Rs411960,Rs379730,Rs394190,Rs201800,Rs269650,Rs399730,Rs280920,Rs270950,Rs221600,Rs284930,Rs320140,XLOC_096329,XLOC_023671,Rs487700,Rs272120,Rs423630,Rs437010,Rs127000,Rs069810,…
GO:0008150	biological_process	biological_process	0.004461	0.29124	1416	7318	27177	38738	0.0521029	Rs609210,Rs404770,Rs474490,Rs564260,Rs420430,Rs020990,Rs025760,Rs135270,XLOC_100140,Rs388430,Rs152410,Rs101440,Rs224450,Rs223740,Rs282180,Rs119610,Rs280190,Rs255280,Rs299420,Rs101770,Rs060280,Rs278690,Rs128020,Rs410210,Rs491050,Rs022310,Rs063070,Rs188540,Rs553030,Rs494910,Rs250820,Rs176740,Rs348080,Rs308160,Rs590500,Rs163120,Rs380060,Rs554440,XLOC_083759,Rs050740,Rs071260,Rs391950,Rs193770,Rs5713…
GO:0006338	chromatin remodeling	biological_process	0.0051236	0.32979	19	7318	190	38738	0.1	Rs041020,Rs052230,Rs386040,Rs100960,Rs492030,Rs420430,Rs382080,Rs388430,Rs225360,XLOC_103646,Rs131050,Rs134150,Rs167940,Rs278740,Rs278690,Rs304490,Rs427120,Rs420010,Rs014890
GO:2000112	regulation of cellular macromolecule biosynthetic process	biological_process	0.0052032	0.33026	223	7318	3745	38738	0.0595461	Rs264880,Rs078380,Rs014620,Rs360130,Rs135450,Rs156210,Rs204040,Rs438870,Rs268950,Rs293160,Rs193080,Rs500910,Rs216570,XLOC_050086,Rs448590,Rs176930,Rs186100,Rs583810,Rs304450,Rs407740,Rs176120,Rs210400,Rs463980,Rs311090,Rs201360,XLOC_091021,Rs422640,Rs283100,Rs091320,Rs445370,Rs602370,Rs132990,Rs073510,Rs208770,Rs060190,Rs493120,Rs038330,Rs377890,Rs485640,Rs304060,XLOC_097077,Rs072040,Rs377770,Rs4…
GO:0006558	L-phenylalanine metabolic process	biological_process	0.0053942	0.33313	4	7318	15	38738	0.266667	Rs574780,Rs258550,Rs080110,Rs080070
GO:1902221	erythrose 4-phosphate/phosphoenolpyruvate family amino acid metabolic process	biological_process	0.0053942	0.33313	4	7318	15	38738	0.266667	Rs080110,Rs080070,Rs574780,Rs258550
GO:0010556	regulation of macromolecule biosynthetic process	biological_process	0.0055858	0.33588	223	7318	3751	38738	0.0594508	Rs499310,Rs486480,Rs281870,Rs391230,Rs215120,Rs045780,XLOC_038041,Rs485190,Rs163120,Rs168620,Rs426650,Rs290160,Rs176740,Rs312440,Rs363190,Rs587000,Rs018250,Rs005730,Rs046620,Rs071260,Rs565890,Rs432680,Rs391950,Rs336630,Rs258840,Rs043110,Rs272120,Rs510990,Rs526780,Rs201480,Rs123470,Rs239330,Rs404770,Rs263590,Rs564260,Rs026730,Rs223500,Rs152410,Rs304460,Rs224450,Rs156010,Rs273440,Rs022960,Rs272830,…
GO:0031326	regulation of cellular biosynthetic process	biological_process	0.0055858	0.33588	223	7318	3751	38738	0.0594508	XLOC_050086,Rs448590,Rs216570,Rs176930,Rs204040,Rs293160,Rs438870,Rs193080,Rs268950,Rs500910,Rs304450,Rs407740,Rs176120,Rs210400,Rs186100,Rs583810,Rs078380,Rs264880,Rs156210,Rs014620,Rs360130,Rs135450,XLOC_097077,Rs377770,Rs072040,Rs485640,Rs304060,Rs423980,Rs370360,Rs585290,Rs424890,Rs526620,Rs091320,Rs445370,Rs602370,Rs132990,Rs463980,Rs311090,Rs422640,XLOC_091021,Rs201360,Rs283100,Rs208770,Rs0…
GO:0009889	regulation of biosynthetic process	biological_process	0.0060748	0.36054	223	7318	3758	38738	0.0593401	Rs312440,Rs176740,Rs290160,Rs018250,Rs587000,Rs363190,Rs163120,Rs485190,Rs045780,XLOC_038041,Rs426650,Rs168620,Rs281870,Rs215120,Rs391230,Rs499310,Rs486480,Rs336630,Rs258840,Rs043110,Rs046620,Rs005730,Rs432680,Rs565890,Rs391950,Rs071260,XLOC_001065,Rs272830,Rs494200,Rs290150,Rs051580,Rs152410,Rs273440,Rs022960,Rs156010,Rs304460,Rs224450,Rs404770,Rs239330,Rs201480,Rs123470,Rs223500,Rs026730,Rs5642…
GO:0045454	cell redox homeostasis	biological_process	0.0062429	0.36162	25	7318	275	38738	0.0909091	Rs152290,Rs022310,Rs065230,Rs108840,Rs142350,Rs017810,Rs045390,Rs366160,Rs377890,Rs611360,Rs199420,Rs247220,Rs379510,Rs366040,Rs377770,Rs377780,Rs414100,Rs366020,Rs377900,Rs505120,Rs065310,Rs157300,Rs218800,Rs377850,Rs218830
GO:0004640	phosphoribosylanthranilate isomerase activity	molecular_function	0.0063009	0.36162	2	7318	3	38738	0.666667	Rs075460,Rs075480
GO:0004435	phosphatidylinositol phospholipase C activity	molecular_function	0.0063303	0.36162	5	7318	26	38738	0.192308	Rs458210,Rs458200,Rs149810,Rs136600,XLOC_100307
GO:0031323	regulation of cellular metabolic process	biological_process	0.0066102	0.37294	235	7318	3987	38738	0.0589416	Rs078380,Rs264880,Rs156210,Rs589220,Rs135450,Rs014620,Rs360130,Rs448590,Rs216570,XLOC_050086,Rs176930,Rs293160,Rs438870,Rs268950,Rs193080,Rs204040,Rs500910,Rs176120,Rs407740,Rs304450,Rs210400,Rs186100,Rs475410,Rs583810,Rs091320,Rs445370,Rs602370,Rs132990,Rs311090,Rs463980,Rs283100,XLOC_091021,Rs201360,Rs422640,Rs208770,Rs038330,Rs377890,Rs060190,Rs493120,Rs073510,Rs072040,Rs377770,XLOC_097077,Rs4…
GO:0016791	phosphatase activity	molecular_function	0.0071292	0.39732	24	7318	280	38738	0.0857143	Rs143960,Rs255530,Rs425060,Rs008890,Rs585980,Rs119520,Rs290290,Rs327900,Rs281740,Rs266330,Rs457930,Rs069320,Rs571990,Rs287990,Rs548530,Rs274310,Rs608170,Rs146630,Rs338660,XLOC_042267,Rs455930,Rs078600,Rs202180,XLOC_036474
GO:0010468	regulation of gene expression	biological_process	0.0076234	0.41974	224	7318	3800	38738	0.0589474	Rs046620,Rs005730,Rs071260,Rs432680,Rs565890,Rs391950,Rs336630,Rs043110,Rs258840,Rs499310,Rs486480,Rs281870,Rs215120,Rs391230,Rs045780,XLOC_038041,Rs485190,Rs163120,Rs168620,Rs426650,Rs290160,Rs312440,Rs176740,Rs363190,Rs587000,Rs018250,Rs299420,Rs060280,Rs352440,Rs193890,XLOC_104113,Rs333240,Rs282180,Rs365110,Rs272450,Rs119610,Rs530450,Rs151590,Rs417680,Rs149210,Rs364220,Rs162160,Rs491050,Rs2365…
GO:0003951	NAD+ kinase activity	molecular_function	0.0085543	0.45992	4	7318	18	38738	0.222222	Rs058620,Rs450010,XLOC_030805,XLOC_099864
GO:0006741	NADP biosynthetic process	biological_process	0.0085543	0.45992	4	7318	18	38738	0.222222	Rs058620,XLOC_030805,XLOC_099864,Rs450010
GO:0060255	regulation of macromolecule metabolic process	biological_process	0.0086918	0.46188	227	7318	3866	38738	0.058717	Rs452350,Rs046210,XLOC_063102,Rs194690,Rs293000,Rs076280,Rs092100,Rs260700,Rs353980,Rs490750,Rs446600,XLOC_099052,Rs113880,Rs152650,Rs148950,Rs036270,Rs493300,Rs406170,Rs042390,Rs309740,Rs273460,Rs425160,Rs382710,Rs249490,Rs110790,Rs219900,Rs137860,Rs066660,Rs403430,Rs404100,Rs403580,Rs275640,Rs154310,Rs156160,Rs011560,Rs046570,Rs591060,Rs288700,Rs398040,Rs023220,Rs214240,Rs489020,Rs156130,XLOC_0…
GO:0080090	regulation of primary metabolic process	biological_process	0.0097129	0.51021	226	7318	3858	38738	0.0585796	Rs282180,Rs333240,Rs530450,Rs365110,Rs272450,Rs119610,Rs060280,Rs352440,XLOC_104113,Rs193890,Rs299420,Rs364220,Rs491050,Rs162160,Rs149210,Rs417680,Rs151590,XLOC_103084,Rs404770,Rs201480,Rs123470,Rs239330,Rs564260,Rs026730,Rs223500,Rs263590,Rs526780,Rs037800,Rs510990,Rs272120,Rs272830,XLOC_001065,Rs494200,Rs290150,Rs051580,Rs152410,Rs022960,Rs273440,Rs156010,Rs304460,Rs224450,Rs336630,Rs043110,Rs2…
GO:0006739	NADP metabolic process	biological_process	0.010138	0.52317	6	7318	37	38738	0.162162	XLOC_030805,XLOC_099864,Rs493420,Rs450010,Rs058620,Rs098610
GO:0006568	tryptophan metabolic process	biological_process	0.010418	0.52317	3	7318	10	38738	0.3	Rs075480,Rs260070,Rs075460
GO:0006586	indolalkylamine metabolic process	biological_process	0.010418	0.52317	3	7318	10	38738	0.3	Rs075480,Rs260070,Rs075460
GO:0042430	indole-containing compound metabolic process	biological_process	0.010418	0.52317	3	7318	10	38738	0.3	Rs075460,Rs260070,Rs075480
GO:0008146	sulfotransferase activity	molecular_function	0.010539	0.52353	9	7318	67	38738	0.134328	Rs100590,Rs074960,Rs401290,Rs000230,Rs015030,XLOC_079532,Rs217120,Rs100600,Rs538460
GO:0034593	phosphatidylinositol bisphosphate phosphatase activity	molecular_function	0.011729	0.53174	3	7318	10	38738	0.3	Rs281740,Rs146630,Rs255530
GO:0034596	phosphatidylinositol phosphate 4-phosphatase activity	molecular_function	0.011729	0.53174	3	7318	10	38738	0.3	Rs255530,Rs146630,Rs281740
GO:0034597	phosphatidylinositol-4,5-bisphosphate 4-phosphatase activity	molecular_function	0.011729	0.53174	3	7318	10	38738	0.3	Rs146630,Rs281740,Rs255530
GO:0046839	phospholipid dephosphorylation	biological_process	0.011729	0.53174	3	7318	10	38738	0.3	Rs281740,Rs146630,Rs255530
GO:0046856	phosphatidylinositol dephosphorylation	biological_process	0.011729	0.53174	3	7318	10	38738	0.3	Rs255530,Rs146630,Rs281740
GO:0052866	phosphatidylinositol phosphate phosphatase activity	molecular_function	0.011729	0.53174	3	7318	10	38738	0.3	Rs146630,Rs281740,Rs255530
GO:0015204	urea transmembrane transporter activity	molecular_function	0.012073	0.53174	2	7318	4	38738	0.5	Rs264700,Rs217340
GO:0015840	urea transport	biological_process	0.012073	0.53174	2	7318	4	38738	0.5	Rs217340,Rs264700
GO:0019755	one-carbon compound transport	biological_process	0.012073	0.53174	2	7318	4	38738	0.5	Rs264700,Rs217340
GO:0042887	amide transmembrane transporter activity	molecular_function	0.012073	0.53174	2	7318	4	38738	0.5	Rs264700,Rs217340
GO:0071918	urea transmembrane transport	biological_process	0.012073	0.53174	2	7318	4	38738	0.5	Rs264700,Rs217340
GO:0016857	racemase and epimerase activity, acting on carbohydrates and derivatives	molecular_function	0.012101	0.53174	5	7318	28	38738	0.178571	Rs204150,Rs382860,Rs199290,Rs260070,XLOC_100140
GO:0042592	homeostatic process	biological_process	0.012544	0.54594	39	7318	524	38738	0.0744275	Rs152920,Rs331320,Rs152290,Rs065230,Rs366160,Rs232150,Rs142350,Rs017810,Rs414100,Rs611360,Rs247220,Rs377850,Rs218800,Rs218830,Rs108840,Rs459750,XLOC_095020,Rs022310,Rs325380,Rs201360,Rs377890,Rs518130,Rs392130,XLOC_039158,Rs045390,Rs336740,Rs377770,Rs025760,Rs377780,Rs199420,Rs379510,Rs366040,Rs583090,Rs157300,Rs065310,Rs366020,Rs469940,Rs377900,Rs505120
GO:0009073	aromatic amino acid family biosynthetic process	biological_process	0.014399	0.62079	6	7318	41	38738	0.146341	Rs080110,Rs080070,Rs258550,Rs574780,Rs041000,XLOC_101670
GO:0051499	D-aminoacyl-tRNA deacylase activity	molecular_function	0.015114	0.64551	2	7318	4	38738	0.5	Rs177680,Rs318650
GO:0001664	G-protein coupled receptor binding	molecular_function	0.016333	0.69111	5	7318	31	38738	0.16129	Rs233560,Rs404950,Rs068740,XLOC_050783,Rs000140
GO:0006050	mannosamine metabolic process	biological_process	0.017212	0.70864	4	7318	20	38738	0.2	Rs204150,Rs382860,Rs260070,XLOC_100140
GO:0006051	N-acetylmannosamine metabolic process	biological_process	0.017212	0.70864	4	7318	20	38738	0.2	Rs382860,Rs204150,Rs260070,XLOC_100140
GO:0047465	N-acylglucosamine-6-phosphate 2-epimerase activity	molecular_function	0.017212	0.70864	4	7318	20	38738	0.2	Rs382860,Rs204150,XLOC_100140,Rs260070
GO:0019222	regulation of metabolic process	biological_process	0.017604	0.71831	239	7318	4161	38738	0.0574381	Rs073510,Rs208770,Rs060190,Rs493120,Rs377890,Rs038330,Rs463980,Rs311090,XLOC_091021,Rs201360,Rs422640,Rs283100,Rs445370,Rs091320,Rs602370,Rs132990,Rs585290,Rs424890,Rs526620,Rs423980,Rs370360,Rs485640,Rs304060,XLOC_097077,Rs072040,Rs377770,Rs360130,Rs014620,Rs135450,Rs589220,Rs156210,Rs264880,Rs078380,Rs475410,Rs186100,Rs583810,Rs304450,Rs407740,Rs176120,Rs210400,Rs204040,Rs293160,Rs438870,Rs1930…
GO:0006733	oxidoreduction coenzyme metabolic process	biological_process	0.018244	0.73781	8	7318	67	38738	0.119403	XLOC_030805,Rs450010,Rs098610,Rs058620,Rs499260,XLOC_099864,Rs049670,Rs493420
GO:0043414	macromolecule methylation	biological_process	0.019924	0.79871	20	7318	246	38738	0.0813008	Rs157270,XLOC_012253,Rs484590,Rs576180,XLOC_012238,XLOC_020259,XLOC_100405,Rs159900,Rs456400,Rs119730,Rs239320,Rs236550,Rs558940,Rs075750,Rs487700,Rs414820,Rs518820,Rs426740,Rs462730,Rs380060
GO:0046486	glycerolipid metabolic process	biological_process	0.020368	0.80717	21	7318	264	38738	0.0795455	Rs004390,XLOC_081131,XLOC_034091,Rs281740,Rs499310,Rs254950,Rs210380,Rs278080,Rs123690,Rs255530,Rs496750,Rs154310,Rs156010,Rs286330,Rs043000,Rs504730,Rs165930,Rs275560,Rs199210,Rs146630,Rs099210
GO:0004629	phospholipase C activity	molecular_function	0.020598	0.80717	5	7318	33	38738	0.151515	Rs458210,Rs458200,Rs149810,Rs136600,XLOC_100307
GO:0016854	racemase and epimerase activity	molecular_function	0.020712	0.80717	6	7318	43	38738	0.139535	Rs199290,Rs260070,XLOC_100140,Rs568510,Rs204150,Rs382860
GO:0008009	chemokine activity	molecular_function	0.021018	0.80717	4	7318	22	38738	0.181818	Rs068740,Rs404950,Rs233560,XLOC_050783
GO:0042379	chemokine receptor binding	molecular_function	0.021018	0.80717	4	7318	22	38738	0.181818	Rs068740,Rs233560,Rs404950,XLOC_050783
GO:0016782	transferase activity, transferring sulfur-containing groups	molecular_function	0.021942	0.83561	9	7318	77	38738	0.116883	Rs074960,Rs100590,XLOC_079532,Rs015030,Rs217120,Rs401290,Rs000230,Rs100600,Rs538460
GO:0016853	isomerase activity	molecular_function	0.022176	0.83757	33	7318	451	38738	0.0731707	Rs360380,Rs204150,Rs015090,Rs176720,Rs075480,Rs199290,Rs288820,Rs487190,Rs507300,XLOC_032461,Rs290160,Rs295580,XLOC_100636,Rs382860,Rs242190,Rs113880,Rs493420,Rs067510,Rs436550,Rs075460,Rs505000,Rs219900,XLOC_100140,Rs290150,Rs098610,Rs533270,Rs076610,Rs492750,Rs165670,Rs492760,Rs568510,Rs260070,Rs038410
GO:0009095	aromatic amino acid family biosynthetic process, prephenate pathway	biological_process	0.022822	0.85097	4	7318	22	38738	0.181818	Rs574780,Rs258550,Rs080070,Rs080110
GO:0019725	cellular homeostasis	biological_process	0.023236	0.85097	29	7318	374	38738	0.0775401	Rs366160,Rs377890,Rs017810,Rs392130,Rs142350,Rs045390,Rs108840,XLOC_095020,Rs459750,Rs152290,Rs022310,Rs065230,Rs201360,Rs157300,Rs065310,Rs377850,Rs218800,Rs218830,Rs366020,Rs505120,Rs377900,Rs377770,Rs377780,Rs414100,Rs199420,Rs611360,Rs247220,Rs379510,Rs366040
GO:0004725	protein tyrosine phosphatase activity	molecular_function	0.023325	0.85097	7	7318	60	38738	0.116667	Rs571990,Rs287990,Rs290290,XLOC_036474,Rs338660,XLOC_042267,Rs266330
GO:0071944	cell periphery	cellular_component	0.023569	0.85097	61	7318	937	38738	0.0651014	Rs258840,Rs348890,Rs589220,Rs026140,Rs083370,Rs047720,Rs071260,Rs409820,Rs178670,Rs495760,Rs240100,Rs481830,XLOC_089449,Rs515840,Rs423660,XLOC_016077,Rs232530,Rs340900,XLOC_029536,Rs414820,Rs410810,Rs353760,Rs155060,Rs301430,Rs405830,Rs171370,Rs083360,Rs156080,Rs155070,Rs052730,XLOC_049215,Rs147720,Rs362990,Rs282180,Rs223740,Rs047660,XLOC_097991,Rs153180,Rs392130,Rs396330,Rs491050,Rs327690,XLOC_0…
GO:0034637	cellular carbohydrate biosynthetic process	biological_process	0.024416	0.85097	16	7318	192	38738	0.0833333	Rs067510,Rs450300,Rs436550,Rs288820,Rs396330,XLOC_066138,Rs062950,Rs063070,XLOC_012013,Rs144380,Rs086530,Rs526780,Rs144490,Rs055030,Rs008890,Rs159870
GO:0015291	secondary active transmembrane transporter activity	molecular_function	0.024416	0.85097	22	7318	290	38738	0.0758621	Rs410210,Rs197530,Rs383340,Rs476000,Rs040560,XLOC_103886,Rs094390,Rs208770,Rs458500,Rs136470,Rs331370,Rs071160,Rs017710,Rs132610,Rs418190,Rs230950,Rs188540,Rs027160,Rs281490,Rs220830,XLOC_090539,Rs394300
GO:0005861	troponin complex	cellular_component	0.024952	0.85097	2	7318	5	38738	0.4	Rs547090,Rs547100
GO:0005865	striated muscle thin filament	cellular_component	0.024952	0.85097	2	7318	5	38738	0.4	Rs547090,Rs547100
GO:0030016	myofibril	cellular_component	0.024952	0.85097	2	7318	5	38738	0.4	Rs547090,Rs547100
GO:0030017	sarcomere	cellular_component	0.024952	0.85097	2	7318	5	38738	0.4	Rs547100,Rs547090
GO:0036379	myofilament	cellular_component	0.024952	0.85097	2	7318	5	38738	0.4	Rs547100,Rs547090
GO:0043292	contractile fiber	cellular_component	0.024952	0.85097	2	7318	5	38738	0.4	Rs547090,Rs547100
GO:0044449	contractile fiber part	cellular_component	0.024952	0.85097	2	7318	5	38738	0.4	Rs547090,Rs547100
GO:0016568	chromatin modification	biological_process	0.025504	0.86336	22	7318	277	38738	0.0794224	Rs052230,Rs041020,Rs320140,Rs420430,Rs075750,Rs492030,Rs100960,Rs386040,Rs382080,Rs388430,Rs225360,XLOC_103646,Rs134150,Rs131050,Rs167940,Rs278740,Rs304490,Rs278690,Rs427120,Rs420010,Rs201360,Rs014890
GO:0032259	methylation	biological_process	0.02696	0.90594	22	7318	287	38738	0.0766551	Rs380060,Rs462730,Rs426740,Rs258050,Rs518820,Rs414820,Rs487700,Rs075750,Rs558940,Rs236550,Rs239320,Rs608780,Rs119730,Rs456400,Rs159900,XLOC_100405,XLOC_020259,XLOC_012238,Rs576180,Rs484590,XLOC_012253,Rs157270
GO:0015893	drug transport	biological_process	0.029612	0.98063	13	7318	147	38738	0.0884354	Rs017710,Rs040560,Rs476000,Rs383340,Rs071160,Rs410210,XLOC_090539,Rs394300,Rs220830,Rs027160,XLOC_103886,Rs348890,Rs132610
GO:0090484	drug transporter activity	molecular_function	0.029612	0.98063	13	7318	147	38738	0.0884354	Rs394300,Rs220830,XLOC_090539,Rs027160,XLOC_103886,Rs132610,Rs348890,Rs476000,Rs040560,Rs017710,Rs071160,Rs383340,Rs410210
GO:0009607	response to biotic stimulus	biological_process	0.030325	0.99703	25	7318	322	38738	0.0776398	Rs098400,Rs334150,Rs002610,Rs476000,Rs098450,Rs201330,Rs348300,XLOC_099052,Rs212680,Rs224120,Rs045300,Rs424740,Rs093110,Rs420290,Rs140740,Rs043160,Rs319240,Rs590500,Rs292800,Rs051230,Rs336740,Rs019890,Rs398040,Rs404770,Rs319250
GO:0016209	antioxidant activity	molecular_function	0.030996	1	24	7318	306	38738	0.0784314	Rs377780,Rs079080,Rs140100,Rs377770,Rs112710,Rs384620,Rs119700,Rs112410,Rs377850,Rs157300,Rs188720,Rs377900,Rs119710,Rs287670,XLOC_063970,Rs019180,Rs465080,Rs408310,Rs377890,Rs408330,Rs091500,Rs434680,XLOC_060270,Rs017810
GO:0016311	dephosphorylation	biological_process	0.031435	1	9	7318	91	38738	0.0989011	Rs290290,Rs281740,Rs266330,XLOC_036474,Rs287990,Rs146630,Rs255530,XLOC_042267,Rs338660
GO:0019362	pyridine nucleotide metabolic process	biological_process	0.03174	1	6	7318	48	38738	0.125	Rs098610,Rs058620,Rs493420,Rs450010,XLOC_099864,XLOC_030805
GO:0046496	nicotinamide nucleotide metabolic process	biological_process	0.03174	1	6	7318	48	38738	0.125	Rs058620,Rs098610,Rs450010,Rs493420,XLOC_030805,XLOC_099864
GO:0005242	inward rectifier potassium channel activity	molecular_function	0.03178	1	3	7318	14	38738	0.214286	Rs602070,Rs153480,XLOC_082473
GO:0006541	glutamine metabolic process	biological_process	0.03225	1	8	7318	76	38738	0.105263	Rs094720,Rs024360,Rs020990,XLOC_105494,Rs215550,Rs047510,Rs568510,Rs417250
GO:0046488	phosphatidylinositol metabolic process	biological_process	0.032462	1	18	7318	228	38738	0.0789474	XLOC_034091,XLOC_081131,Rs004390,Rs254950,Rs499310,Rs281740,Rs496750,Rs255530,Rs210380,Rs156010,Rs154310,Rs043000,Rs286330,Rs504730,Rs165930,Rs199210,Rs275560,Rs146630
GO:0042493	response to drug	biological_process	0.032821	1	13	7318	149	38738	0.0872483	Rs071160,Rs383340,Rs017710,Rs040560,Rs476000,Rs410210,Rs027160,Rs394300,Rs220830,XLOC_090539,XLOC_103886,Rs348890,Rs132610
GO:0004721	phosphoprotein phosphatase activity	molecular_function	0.033762	1	8	7318	79	38738	0.101266	Rs338660,XLOC_042267,Rs571990,Rs287990,Rs266330,XLOC_036474,Rs290290,Rs327900
GO:0009311	oligosaccharide metabolic process	biological_process	0.035337	1	12	7318	139	38738	0.0863309	Rs159870,Rs284940,Rs055030,XLOC_066138,Rs008890,Rs086530,Rs138380,Rs144380,Rs239320,Rs450300,XLOC_020259,XLOC_012013
GO:0042221	response to chemical stimulus	biological_process	0.036178	1	43	7318	633	38738	0.0679305	Rs220830,XLOC_090539,Rs011020,Rs336740,Rs377770,Rs071160,Rs377890,Rs496370,Rs255280,Rs490810,Rs392130,Rs100590,Rs077960,Rs225730,Rs296690,Rs411720,Rs410210,Rs209290,Rs383340,Rs290970,Rs422430,Rs132610,Rs394300,Rs113580,Rs413700,Rs027160,Rs590820,Rs587000,Rs017710,Rs108630,Rs209360,Rs141310,Rs348890,XLOC_103886,Rs455330,Rs312710,Rs138400,Rs535190,Rs149690,Rs055050,Rs403190,Rs040560,Rs476000
GO:0007271	synaptic transmission, cholinergic	biological_process	0.037757	1	1	7318	1	38738	1	Rs267390
GO:0030431	sleep	biological_process	0.037757	1	1	7318	1	38738	1	Rs267390
GO:0031644	regulation of neurological system process	biological_process	0.037757	1	1	7318	1	38738	1	Rs267390
GO:0032222	regulation of synaptic transmission, cholinergic	biological_process	0.037757	1	1	7318	1	38738	1	Rs267390
GO:0034235	GPI anchor binding	molecular_function	0.037757	1	1	7318	1	38738	1	Rs267390
GO:0050804	regulation of synaptic transmission	biological_process	0.037757	1	1	7318	1	38738	1	Rs267390
GO:0051969	regulation of transmission of nerve impulse	biological_process	0.037757	1	1	7318	1	38738	1	Rs267390
GO:0008610	lipid biosynthetic process	biological_process	0.037769	1	46	7318	702	38738	0.0655271	Rs156010,Rs394630,Rs014360,Rs312390,Rs103180,Rs254950,Rs423630,Rs526780,Rs474490,Rs288670,Rs128550,Rs063070,Rs403680,Rs185120,Rs288660,Rs208900,Rs005990,Rs424030,Rs067510,Rs074130,Rs436550,Rs154310,Rs261460,Rs142590,Rs016260,Rs278080,Rs014140,Rs123690,Rs408020,Rs201790,Rs388170,Rs586720,Rs347890,Rs099210,Rs513490,Rs135950,Rs011320,Rs459760,Rs154640,Rs065380,Rs101190,Rs448500,Rs014270,Rs046640,Rs2…
GO:0009312	oligosaccharide biosynthetic process	biological_process	0.038401	1	10	7318	109	38738	0.0917431	Rs159870,Rs055030,Rs008890,XLOC_066138,Rs144380,Rs086530,Rs239320,Rs450300,XLOC_012013,XLOC_020259
GO:0031411	gas vesicle	cellular_component	0.041389	1	3	7318	15	38738	0.2	Rs384620,Rs274780,XLOC_082473
GO:0008830	dTDP-4-dehydrorhamnose 3,5-epimerase activity	molecular_function	0.042622	1	1	7318	1	38738	1	Rs199290
GO:0036126	sperm flagellum	cellular_component	0.042974	1	1	7318	1	38738	1	Rs448800
GO:0097228	sperm principal piece	cellular_component	0.042974	1	1	7318	1	38738	1	Rs448800
GO:0005249	voltage-gated potassium channel activity	molecular_function	0.043345	1	6	7318	51	38738	0.117647	Rs424040,Rs153480,Rs602070,Rs583820,XLOC_082473,Rs079510
GO:0006650	glycerophospholipid metabolic process	biological_process	0.044716	1	18	7318	237	38738	0.0759494	Rs286330,Rs043000,Rs504730,Rs165930,Rs275560,Rs199210,Rs146630,XLOC_081131,Rs004390,XLOC_034091,Rs499310,Rs254950,Rs281740,Rs210380,Rs255530,Rs496750,Rs154310,Rs156010
GO:0006351	transcription, DNA-dependent	biological_process	0.045349	1	241	7318	4302	38738	0.0560205	Rs223500,Rs026730,Rs564260,Rs263590,Rs404770,Rs201480,Rs123470,Rs239330,Rs526780,Rs510990,Rs272120,Rs290540,Rs494200,Rs290150,Rs051580,Rs379730,XLOC_001065,Rs272830,Rs022960,Rs273440,Rs304460,Rs224450,Rs156010,Rs152410,Rs530450,Rs119610,Rs365110,Rs272450,Rs282180,Rs333240,Rs352440,XLOC_104113,Rs060280,Rs193890,Rs299420,Rs490810,Rs491050,Rs162160,Rs364220,Rs417680,Rs149210,Rs151590,Rs215120,Rs3912…
GO:0043436	oxoacid metabolic process	biological_process	0.045477	1	72	7318	1186	38738	0.0607083	XLOC_101670,Rs309740,Rs074130,Rs258550,Rs497480,Rs288660,XLOC_059212,XLOC_099052,Rs151610,Rs000460,Rs285110,Rs288560,Rs325440,Rs047510,Rs568510,Rs041000,Rs325410,Rs312390,Rs505120,Rs540140,Rs380180,XLOC_056840,Rs417250,Rs151630,Rs065380,Rs135950,Rs560610,Rs124040,Rs021970,Rs080070,Rs034540,Rs325560,XLOC_057776,Rs450390,Rs438870,Rs075460,Rs214710,Rs259700,Rs554940,XLOC_023509,Rs024360,Rs574780,Rs2…
GO:0019359	nicotinamide nucleotide biosynthetic process	biological_process	0.045655	1	4	7318	29	38738	0.137931	Rs058620,Rs450010,XLOC_099864,XLOC_030805
GO:0030284	estrogen receptor activity	molecular_function	0.04573	1	3	7318	16	38738	0.1875	Rs377890,Rs377770,Rs100590
GO:0030258	lipid modification	biological_process	0.047029	1	8	7318	80	38738	0.1	Rs500810,XLOC_081131,Rs281740,Rs499310,Rs197460,Rs275560,Rs255530,Rs146630
GO:0005310	dicarboxylic acid transmembrane transporter activity	molecular_function	0.047303	1	3	7318	16	38738	0.1875	Rs230950,Rs094390,Rs099020
GO:0015297	antiporter activity	molecular_function	0.047357	1	17	7318	229	38738	0.0742358	Rs410210,Rs197530,Rs383340,Rs476000,Rs040560,XLOC_103886,Rs458500,Rs136470,Rs331370,Rs071160,Rs017710,Rs132610,Rs027160,Rs281490,Rs394300,XLOC_090539,Rs220830
GO:0031160	spore wall	cellular_component	0.048138	1	1	7318	1	38738	1	Rs362990
GO:0006020	inositol metabolic process	biological_process	0.049408	1	3	7318	17	38738	0.176471	Rs436550,Rs067510,Rs058600
GO:0019385	methanogenesis, from acetate	biological_process	0.049522	1	2	7318	7	38738	0.285714	Rs259700,Rs285110
GO:0006855	drug transmembrane transport	biological_process	0.049667	1	12	7318	143	38738	0.0839161	Rs410210,Rs071160,Rs383340,Rs040560,Rs476000,Rs017710,Rs132610,XLOC_103886,Rs027160,Rs220830,Rs394300,XLOC_090539
GO:0015238	drug transmembrane transporter activity	molecular_function	0.049667	1	12	7318	143	38738	0.0839161	XLOC_103886,Rs132610,Rs394300,Rs220830,XLOC_090539,Rs027160,Rs410210,Rs040560,Rs476000,Rs017710,Rs383340,Rs071160
GO:0050660	flavin adenine dinucleotide binding	molecular_function	0.050365	1	22	7318	312	38738	0.0705128	Rs142590,Rs261460,Rs052730,Rs372840,Rs135270,Rs410850,Rs052710,Rs425910,Rs312390,Rs372920,Rs239320,Rs151040,Rs360160,Rs185120,Rs204150,Rs357470,Rs052700,Rs387160,Rs410680,Rs160900,Rs513490,Rs208900
GO:0032774	RNA biosynthetic process	biological_process	0.050633	1	243	7318	4355	38738	0.0557979	Rs336100,Rs026110,XLOC_023800,Rs272890,Rs375400,Rs344050,Rs023070,Rs045630,Rs376100,Rs192640,Rs071110,Rs605510,Rs103100,Rs394920,Rs453850,Rs045650,Rs123260,XLOC_016077,Rs497140,Rs413750,Rs230710,XLOC_103724,Rs611360,Rs315450,Rs553200,Rs544290,Rs483180,Rs351060,Rs211020,Rs383200,Rs359130,Rs328900,Rs100590,Rs259700,Rs520720,Rs055920,Rs540880,Rs124470,Rs502940,Rs398030,Rs507960,Rs211930,Rs284940,Rs5…
GO:0006082	organic acid metabolic process	biological_process	0.050701	1	72	7318	1193	38738	0.0603521	Rs574780,Rs024360,Rs554940,XLOC_023509,Rs259700,Rs214710,Rs075460,XLOC_041465,Rs550560,Rs399730,Rs163980,Rs014360,Rs020990,XLOC_018083,Rs394630,Rs309730,XLOC_105494,Rs018640,Rs215550,Rs260070,Rs288670,Rs094720,Rs204150,Rs080110,Rs146850,Rs411960,Rs011320,Rs075480,Rs500810,Rs055030,Rs163020,Rs214630,Rs180670,Rs290970,Rs201790,Rs408020,XLOC_053092,Rs285110,Rs151610,Rs000460,XLOC_099052,XLOC_059212,…
GO:0044264	cellular polysaccharide metabolic process	biological_process	0.051443	1	15	7318	189	38738	0.0793651	XLOC_071052,Rs327690,Rs062950,Rs240100,Rs063070,Rs155070,Rs410810,XLOC_097991,Rs288820,Rs396330,Rs144490,Rs155060,Rs047720,XLOC_097215,Rs526780
GO:0019363	pyridine nucleotide biosynthetic process	biological_process	0.051887	1	4	7318	30	38738	0.133333	Rs058620,Rs450010,XLOC_099864,XLOC_030805
GO:0072524	pyridine-containing compound metabolic process	biological_process	0.052029	1	7	7318	67	38738	0.104478	XLOC_030805,XLOC_099864,Rs204150,Rs450010,Rs493420,Rs058620,Rs098610
GO:0006004	fucose metabolic process	biological_process	0.053272	1	2	7318	8	38738	0.25	Rs487190,Rs165670
GO:0008736	L-fucose isomerase activity	molecular_function	0.053272	1	2	7318	8	38738	0.25	Rs165670,Rs487190
GO:0006878	cellular copper ion homeostasis	biological_process	0.05368	1	1	7318	1	38738	1	Rs392130
GO:0016051	carbohydrate biosynthetic process	biological_process	0.054637	1	21	7318	294	38738	0.0714286	Rs063070,Rs062950,XLOC_066138,Rs396330,Rs436550,Rs450300,Rs067510,Rs149020,XLOC_020259,Rs288820,Rs159870,Rs143960,Rs055030,Rs008890,Rs526780,Rs086530,XLOC_100636,Rs144380,Rs239320,Rs144490,XLOC_012013
GO:0030599	pectinesterase activity	molecular_function	0.056856	1	10	7318	113	38738	0.0884956	XLOC_098984,Rs001560,Rs232530,XLOC_029536,Rs083370,XLOC_059433,XLOC_049215,Rs436010,Rs365810,Rs405830
GO:0042545	cell wall modification	biological_process	0.056856	1	10	7318	113	38738	0.0884956	XLOC_049215,Rs436010,Rs365810,Rs405830,XLOC_098984,Rs001560,Rs232530,XLOC_029536,Rs083370,XLOC_059433
GO:0006926	virus-infected cell apoptotic process	biological_process	0.05709	1	1	7318	1	38738	1	Rs522990
GO:0012502	induction of programmed cell death	biological_process	0.05709	1	1	7318	1	38738	1	Rs522990
GO:0019051	induction by virus of host apoptotic process	biological_process	0.05709	1	1	7318	1	38738	1	Rs522990
GO:0031343	positive regulation of cell killing	biological_process	0.05709	1	1	7318	1	38738	1	Rs522990
GO:0043902	positive regulation of multi-organism process	biological_process	0.05709	1	1	7318	1	38738	1	Rs522990
GO:0044533	positive regulation of apoptotic process in other organism	biological_process	0.05709	1	1	7318	1	38738	1	Rs522990
GO:0051709	regulation of killing of cells of other organism	biological_process	0.05709	1	1	7318	1	38738	1	Rs522990
GO:0051712	positive regulation of killing of cells of other organism	biological_process	0.05709	1	1	7318	1	38738	1	Rs522990
GO:0052042	positive regulation by symbiont of host programmed cell death	biological_process	0.05709	1	1	7318	1	38738	1	Rs522990
GO:0052151	positive regulation by symbiont of host apoptotic process	biological_process	0.05709	1	1	7318	1	38738	1	Rs522990
GO:0052330	positive regulation by organism of programmed cell death in other organism involved in symbiotic interaction	biological_process	0.05709	1	1	7318	1	38738	1	Rs522990
GO:0052501	positive regulation by organism of apoptotic process in other organism involved in symbiotic interaction	biological_process	0.05709	1	1	7318	1	38738	1	Rs522990
GO:0060139	positive regulation of apoptotic process by virus	biological_process	0.05709	1	1	7318	1	38738	1	Rs522990
GO:0097285	cell-type specific apoptotic process	biological_process	0.05709	1	1	7318	1	38738	1	Rs522990
GO:0000217	DNA secondary structure binding	molecular_function	0.057472	1	1	7318	1	38738	1	Rs113950
GO:0000400	four-way junction DNA binding	molecular_function	0.057472	1	1	7318	1	38738	1	Rs113950
GO:0046912	transferase activity, transferring acyl groups, acyl groups converted into alkyl on transfer	molecular_function	0.058193	1	4	7318	31	38738	0.129032	Rs474490,Rs101190,Rs216890,Rs531160
GO:0016872	intramolecular lyase activity	molecular_function	0.058965	1	4	7318	29	38738	0.137931	Rs505000,Rs533270,Rs436550,Rs067510
GO:0000103	sulfate assimilation	biological_process	0.060212	1	6	7318	59	38738	0.101695	Rs420450,Rs274720,Rs040870,Rs149130,Rs483180,Rs502060
GO:0004020	adenylylsulfate kinase activity	molecular_function	0.060212	1	6	7318	59	38738	0.101695	Rs483180,Rs502060,Rs420450,Rs149130,Rs274720,Rs040870
GO:0008081	phosphoric diester hydrolase activity	molecular_function	0.060807	1	8	7318	86	38738	0.0930233	XLOC_100307,Rs431500,Rs458200,Rs010510,Rs458210,Rs136600,Rs149810,Rs190110
GO:0006813	potassium ion transport	biological_process	0.063231	1	16	7318	214	38738	0.0747664	Rs269180,Rs101190,Rs472430,Rs153480,Rs424040,Rs513490,Rs583820,Rs312390,XLOC_082473,Rs163020,Rs602070,Rs052730,Rs163980,XLOC_041465,Rs142590,XLOC_016260
GO:0004161	dimethylallyltranstransferase activity	molecular_function	0.064958	1	4	7318	31	38738	0.129032	Rs060190,Rs156130,Rs096880,Rs554940
GO:0005544	calcium-dependent phospholipid binding	molecular_function	0.066891	1	3	7318	19	38738	0.157895	Rs119320,Rs271840,Rs119330
GO:0004620	phospholipase activity	molecular_function	0.068025	1	5	7318	45	38738	0.111111	Rs458210,Rs458200,Rs149810,Rs136600,XLOC_100307
GO:0004421	hydroxymethylglutaryl-CoA synthase activity	molecular_function	0.06868	1	2	7318	9	38738	0.222222	Rs474490,Rs101190
GO:0009617	response to bacterium	biological_process	0.068752	1	11	7318	132	38738	0.0833333	Rs045300,Rs224120,Rs140740,Rs043160,Rs424740,Rs420290,Rs292800,Rs201330,Rs590500,Rs212680,Rs348300
GO:0042742	defense response to bacterium	biological_process	0.068752	1	11	7318	132	38738	0.0833333	Rs212680,Rs348300,Rs201330,Rs292800,Rs590500,Rs043160,Rs140740,Rs420290,Rs424740,Rs045300,Rs224120
GO:0070887	cellular response to chemical stimulus	biological_process	0.069263	1	7	7318	70	38738	0.1	Rs100590,Rs108630,Rs312710,Rs377770,Rs141310,Rs255280,Rs377890
GO:0015179	L-amino acid transmembrane transporter activity	molecular_function	0.071013	1	2	7318	9	38738	0.222222	Rs134150,Rs230950
GO:0008138	protein tyrosine/serine/threonine phosphatase activity	molecular_function	0.071862	1	5	7318	47	38738	0.106383	XLOC_036474,Rs266330,XLOC_042267,Rs290290,Rs287990
GO:0005576	extracellular region	cellular_component	0.072839	1	100	7318	1713	38738	0.0583771	Rs268490,Rs473660,XLOC_102564,XLOC_103084,Rs474490,Rs037800,Rs194210,XLOC_098984,Rs452850,XLOC_041486,Rs254950,XLOC_100140,Rs201800,XLOC_071052,Rs246280,Rs063280,Rs586580,Rs583770,Rs362980,Rs255280,XLOC_097991,Rs201440,Rs282180,Rs504240,Rs594930,Rs327690,Rs522990,Rs023020,Rs412510,Rs506770,Rs014690,Rs022310,Rs410810,XLOC_050783,Rs088320,Rs510080,XLOC_010448,Rs572810,Rs301430,Rs116120,Rs571300,Rs4…
GO:0006979	response to oxidative stress	biological_process	0.073801	1	16	7318	206	38738	0.0776699	Rs091500,Rs408330,XLOC_060270,Rs434680,Rs019180,XLOC_063970,Rs411720,Rs408310,Rs422430,Rs119710,Rs188720,Rs112710,Rs140100,Rs112410,Rs108630,Rs119700
GO:0006644	phospholipid metabolic process	biological_process	0.073852	1	21	7318	303	38738	0.0693069	Rs154310,Rs156010,Rs210380,Rs496750,Rs255530,Rs281740,Rs254950,Rs499310,Rs004390,XLOC_081131,XLOC_034091,Rs146630,Rs275560,Rs199210,Rs459760,Rs165930,Rs504730,Rs286330,Rs043000,Rs067510,Rs436550
GO:0015370	solute:sodium symporter activity	molecular_function	0.073974	1	3	7318	20	38738	0.15	Rs188540,Rs230950,Rs094390
GO:0033743	peptide-methionine (R)-S-oxide reductase activity	molecular_function	0.074965	1	3	7318	19	38738	0.157895	Rs328900,XLOC_093344,XLOC_070493
[truncated: 2,326 more rows]

## Sheet: NA_3_vs_CK
GO_accession	Description	Term_type	Over_represented_pValue	Corrected_pValue	CAD_item	CAD_list	Bg_item	Bg_list	Rich factor	Gene_names
[truncated: 2,780 more rows]

[truncated: 4 more sheets: NA_4_vs_CK, NA_5_vs_CK, sum up, Significantly enriched]
