# Supplementary material for: Genome-wide identification of long non-coding RNAs and their potential functions in radish response to salt stress
Source: Front Genet. 2023 Nov 2;14:1232363. doi: 10.3389/fgene.2023.1232363 (PMC10656690; doi:10.3389/fgene.2023.1232363)
Supplement: Supplementary file 9 [file Table5.xlsx]

## Sheet: NA_1_vs_CK
transcript_id	transcript_name	gene_id	gene_name	transcript_locus	NA_1_FPKM	CK_FPKM	pvalue	padj	log2FoldChange	regulated
TCONS_00053243	LINC2003	XLOC_033428	XLOC_033428	R4:25796252-25810443	0	2.84746	2.6233e-09	4.53465e-06	-13.9276	down
TCONS_00154291	LINC6702	XLOC_099364	XLOC_099364	RUS04180:1140-3440	0	10.4772	0.000371146	0.0269289	-13.2655	down
TCONS_00071022	LINC2608	XLOC_044464	XLOC_044464	R5:17006757-17015092	0	1.41044	0.000744018	0.0421322	-12.1058	down
TCONS_00115773	LINC4282	XLOC_072678	XLOC_072678	R8:3916580-3920798	0	2.2786	8.00965e-07	0.000238981	-11.9148	down
TCONS_00101623	LINC3779	XLOC_063801	XLOC_063801	R7:14645733-14651797	0	1.00223	4.98529e-05	0.00666018	-11.1618	down
TCONS_00058325	LINC2164	XLOC_036750	XLOC_036750	R5:2664913-2665545	0	7.17646	1.0208e-05	0.00191864	-10.7944	down
TCONS_00146159	LINC5763	XLOC_092937	XLOC_092937	RUS01109:8807-14766	0	0.730322	1.62204e-05	0.00277082	-10.7179	down
TCONS_00038465	LINC1374	XLOC_024024	XLOC_024024	R3:28053296-28055615	0	1.67049	3.92048e-05	0.00552474	-10.538	down
TCONS_00013180	LINC460	XLOC_008273	XLOC_008273	R2:15272689-15273358	0	5.14679	8.95563e-05	0.0102166	-10.3602	down
TCONS_00110282	LINC4054	XLOC_069310	XLOC_069310	R8:4720944-4726134	0	0.581506	0.000122059	0.0125299	-10.2491	down			Total	down	up
TCONS_00130436	LINC4847	XLOC_081862	XLOC_081862	R9:18894849-18900065	0	0.590751	5.90653e-05	0.0075232	-10.2438	down			107	34	73
TCONS_00122106	LINC4525	XLOC_076556	XLOC_076556	R9:8311234-8313624	0	1.22214	9.56817e-05	0.0107678	-10.1909	down
TCONS_00130437	LINC4848	XLOC_081862	XLOC_081862	R9:18894849-18900067	0	0.547136	8.44353e-05	0.00975109	-10.1358	down
TCONS_00147788	LINC5892	XLOC_094182	XLOC_094182	RUS01465:5078-11879	0	0.389526	0.000122929	0.0125995	-10.0128	down
TCONS_00078346	LINC2876	XLOC_049001	XLOC_049001	R6:4268985-4269825	0	3.11743	0.000119433	0.0123961	-10.0106	down
TCONS_00015424	LINC560	XLOC_009709	XLOC_009709	R2:28181312-28184054	0	0.952653	0.000125134	0.0127458	-10.0081	down
TCONS_00021574	LINC793	XLOC_013494	XLOC_013494	R2:13488132-13492435	0	0.54577	0.000309774	0.0242771	-9.817	down
TCONS_00138712	LINC5199	XLOC_087430	XLOC_087430	RUS00244:9728-17164	0	0.299913	0.000265975	0.022218	-9.80801	down
TCONS_00100260	LINC3735	XLOC_062963	XLOC_062963	R7:8154447-8156277	0	1.16985	0.00025128	0.0213237	-9.72084	down
TCONS_00061315	LINC2249	XLOC_038443	XLOC_038443	R5:16825295-16825715	0	5.19012	0.000297986	0.0238247	-9.71614	down
TCONS_00008687	LINC263	XLOC_005289	XLOC_005289	R1:12779137-12781226	0	0.990273	0.000307015	0.0241764	-9.68613	down
TCONS_00038464	LINC1375	XLOC_024024	XLOC_024024	R3:28053296-28055615	0	0.896097	0.000314654	0.024512	-9.65845	down
TCONS_00143550	LINC5580	XLOC_090946	XLOC_090946	RUS00701:19315-20869	0	1.20866	0.00089784	0.0474575	-9.58143	down
TCONS_00082659	LINC3084	XLOC_051819	XLOC_051819	R6:29411730-29415506	0	0.473646	0.000494299	0.032327	-9.48247	down
TCONS_00139874	LINC5252	XLOC_088274	XLOC_088274	RUS00321:48805-53455	0	0.372516	0.000762185	0.0428784	-9.45257	down
TCONS_00152155	LINC6412	XLOC_097664	XLOC_097664	RUS03009:2685-3811	0	1.54038	0.000499699	0.0324862	-9.41698	down
TCONS_00009763	LINC301	XLOC_006046	XLOC_006046	R1:20011847-20013583	0	0.923179	0.000797954	0.0442083	-9.2822	down
TCONS_00072694	LINC2678	XLOC_045544	XLOC_045544	R5:26617419-26619538	0	0.730669	0.000819552	0.0448368	-9.27605	down
TCONS_00123478	LINC4587	XLOC_077486	XLOC_077486	R9:18508818-18509962	0	1.35234	0.000688154	0.0401603	-9.25373	down
TCONS_00079027	LINC2901	XLOC_049416	XLOC_049416	R6:7498555-7499172	0	2.45115	0.000766923	0.0430711	-9.23327	down
TCONS_00036702	LINC1338	XLOC_022913	XLOC_022913	R3:20647796-20654345	0.0007105	0.702392	0.000162247	0.0154109	-8.56328	down
TCONS_00047161	LINC1723	XLOC_029570	XLOC_029570	R4:43728709-43731788	0.001707	0.764663	0.000569225	0.0351239	-7.5649	down
TCONS_00047111	LINC1713	XLOC_029539	XLOC_029539	R4:43487920-43488625	0.024165	4.74315	0.000327932	0.0252181	-7.23375	down
TCONS_00137397	LINC5135	XLOC_086475	XLOC_086475	RUS00165:119029-121089	0.022608	2.30465	0.000304907	0.0240746	-5.95398	down
TCONS_00117921	LINC4348	XLOC_073862	XLOC_073862	R8:12975768-12978350	2.41002	0.0247725	0.000906265	0.0477474	6.55422	up
TCONS_00132336	LINC4918	XLOC_083051	XLOC_083051	R9:29795582-29797975	2.88728	0.0244605	0.000139867	0.0138591	7.11392	up
TCONS_00157489	LINC7124	XLOC_101850	XLOC_101850	RUS06273:25-3093	1.25726	0.005166	0.000105875	0.0115557	7.66276	up
TCONS_00041634	LINC1476	XLOC_026001	XLOC_026001	R4:13312624-13312968	3.35296	0	0.000946244	0.0491059	9.07756	up
TCONS_00069525	LINC2545	XLOC_043466	XLOC_043466	R5:8263864-8264486	1.96574	0	0.000841045	0.0456699	9.17933	up
TCONS_00073919	LINC2736	XLOC_046238	XLOC_046238	R5:31401768-31406052	0.316582	0	0.000640317	0.0382086	9.29004	up
TCONS_00025981	LINC956	XLOC_016280	XLOC_016280	R2:36433689-36436096	0.602589	0	0.000535415	0.0338353	9.42902	up
TCONS_00005020	LINC145	XLOC_003151	XLOC_003151	R1:24146389-24147541	1.39657	0	0.00044098	0.0300692	9.50251	up
TCONS_00135557	LINC5042	XLOC_085064	XLOC_085064	RUS00037:8068-10408	0.676839	0	0.000409636	0.0288001	9.50552	up
TCONS_00057495	LINC2142	XLOC_036238	XLOC_036238	R4:49140364-49141631	1.28776	0	0.000450056	0.0304663	9.51006	up
TCONS_00064863	LINC2401	XLOC_040738	XLOC_040738	R5:35095294-35097462	0.718781	0	0.000408925	0.0287885	9.51126	up
TCONS_00151731	LINC6348	XLOC_097320	XLOC_097320	RUS02794:6078-8335	0.659919	0	0.00086844	0.0465181	9.51885	up
TCONS_00033210	LINC1178	XLOC_020720	XLOC_020720	R3:28965862-28967452	0.999178	0	0.000389927	0.027954	9.52035	up
TCONS_00120225	LINC4469	XLOC_075405	XLOC_075405	R8:28524900-28527398	0.631642	0	0.000468595	0.0311675	9.56999	up
TCONS_00049496	LINC1827	XLOC_031084	XLOC_031084	R4:5993446-5995382	0.859662	0	0.000340208	0.0257991	9.58861	up
TCONS_00104183	LINC3882	XLOC_065482	XLOC_065482	R7:2172447-2175812	0.516352	0	0.000288878	0.023423	9.65275	up
TCONS_00027530	LINC991	XLOC_017188	XLOC_017188	R2:42309225-42311066	1.02744	0	0.000247621	0.0211709	9.73864	up
TCONS_00089195	LINC3333	XLOC_056025	XLOC_056025	R6:7436386-7438595	0.838673	0	0.000250511	0.0213133	9.79177	up
TCONS_00002602	LINC62	XLOC_001504	XLOC_001504	R1:9836881-9839023	0.999459	0	0.000218014	0.0193139	9.88113	up
TCONS_00080650	LINC2954	XLOC_050439	XLOC_050439	R6:16549411-16550593	1.76857	0	0.000151089	0.0146023	9.90575	up
TCONS_00160843	LINC7580	XLOC_104676	XLOC_104676	RUS09673:880-1954	1.94198	0	0.000150285	0.014583	9.90752	up
TCONS_00122032	LINC4520	XLOC_076511	XLOC_076511	R9:7828041-7829720	1.21308	0	0.000228127	0.0198438	9.94342	up
TCONS_00158413	LINC7244	XLOC_102606	XLOC_102606	RUS07095:681-2828	1.0113	0	0.000134961	0.0134543	9.97971	up
TCONS_00127122	LINC4716	XLOC_079753	XLOC_079753	R9:37437788-37445572	0.306764	0	0.000642399	0.0382086	9.98354	up
TCONS_00098673	LINC3687	XLOC_062048	XLOC_062048	R7:2246167-2246716	4.49434	0	0.000477135	0.0315599	10.0364	up
TCONS_00062931	LINC2324	XLOC_039518	XLOC_039518	R5:26441229-26442486	1.88754	0	0.000112274	0.0119557	10.0583	up
TCONS_00089193	LINC3331	XLOC_056025	XLOC_056025	R6:7436386-7438574	1.12756	0	9.77434e-05	0.0109226	10.1124	up
TCONS_00002605	LINC66	XLOC_001505	XLOC_001505	R1:9840263-9841721	1.75397	0	0.000132958	0.0133765	10.1306	up
TCONS_00089197	LINC3335	XLOC_056025	XLOC_056025	R6:7436386-7438602	1.07519	0	9.31079e-05	0.0105666	10.1406	up
TCONS_00140820	LINC5318	XLOC_088987	XLOC_088987	RUS00401:287-3556	0.694693	0	0.000668288	0.0393864	10.1599	up
TCONS_00142773	LINC5543	XLOC_090390	XLOC_090390	RUS00595:3876-11068	0.335842	0	9.83551e-05	0.0109723	10.174	up
TCONS_00050413	LINC1848	XLOC_031662	XLOC_031662	R4:10359588-10361953	1.11096	0	5.95815e-05	0.00757425	10.2461	up
TCONS_00079410	LINC2912	XLOC_049666	XLOC_049666	R6:9683214-9689681	0.409228	0	5.78125e-05	0.00742127	10.2619	up
TCONS_00138398	LINC5178	XLOC_087219	XLOC_087219	RUS00227:12421-18931	0.392006	0	0.000101952	0.0112587	10.2752	up
TCONS_00050415	LINC1846	XLOC_031662	XLOC_031662	R4:10359588-10361953	1.17741	0	6.47062e-05	0.00805402	10.2763	up
TCONS_00152030	LINC6383	XLOC_097569	XLOC_097569	RUS02943:1-5962	0.45922	0	5.0943e-05	0.00674607	10.3223	up
TCONS_00149384	LINC6055	XLOC_095404	XLOC_095404	RUS01892:7904-10331	1.21387	0	9.44581e-05	0.0106645	10.3235	up
TCONS_00100882	LINC3752	XLOC_063356	XLOC_063356	R7:10789963-10795998	0.489325	0	4.89403e-05	0.00658967	10.3631	up
TCONS_00018020	LINC625	XLOC_011260	XLOC_011260	R2:38561929-38563967	1.52378	0	6.0983e-05	0.0076633	10.4051	up
TCONS_00142731	LINC5536	XLOC_090364	XLOC_090364	RUS00592:21114-30685	0.320858	0	3.09417e-05	0.00457315	10.475	up
TCONS_00130106	LINC4825	XLOC_081646	XLOC_081646	R9:16356870-16359655	1.15053	0	2.68891e-05	0.0041019	10.5456	up
TCONS_00159796	LINC7442	XLOC_103757	XLOC_103757	RUS08391:733-2219	2.44251	0	0.00033642	0.0256901	10.5793	up
TCONS_00152640	LINC6488	XLOC_098043	XLOC_098043	RUS03257:1446-5425	0.836217	0	2.20179e-05	0.00350554	10.592	up
TCONS_00153431	LINC6592	XLOC_098664	XLOC_098664	RUS03680:900-4837	0.837136	0	2.43613e-05	0.00380127	10.6121	up
TCONS_00010555	LINC333	XLOC_006567	XLOC_006567	R1:24851453-24864198	0.299579	0	0.000296196	0.0237812	10.6516	up
TCONS_00148393	LINC5949	XLOC_094646	XLOC_094646	RUS01630:10039-12109	1.75954	0	1.76495e-05	0.00298675	10.764	up
TCONS_00134472	LINC4984	XLOC_084313	XLOC_084313	RUS00011:455913-462544	0.55852	0	2.81886e-05	0.00427035	10.8202	up
TCONS_00147639	LINC5870	XLOC_094068	XLOC_094068	RUS01426:10046-11652	2.4882	0	8.72638e-06	0.00168854	10.8492	up
TCONS_00090017	LINC3360	XLOC_056540	XLOC_056540	R6:12274803-12280450	0.680045	0	0.000100599	0.0111468	10.91	up
TCONS_00133099	LINC4944	XLOC_083571	XLOC_083571	R9:33359943-33365141	0.819092	0	6.5778e-06	0.00135052	10.9394	up
TCONS_00123308	LINC4581	XLOC_077368	XLOC_077368	R9:17369198-17374984	0.779156	0	5.77115e-06	0.00122118	10.99	up
TCONS_00132335	LINC4917	XLOC_083051	XLOC_083051	R9:29795582-29797962	1.90485	0	5.386e-06	0.00116601	11.0666	up
TCONS_00134473	LINC4985	XLOC_084313	XLOC_084313	RUS00011:455913-462905	0.650459	0	5.71121e-06	0.0012124	11.0793	up
TCONS_00120224	LINC4470	XLOC_075405	XLOC_075405	R8:28524900-28527398	1.79401	0	2.65293e-05	0.00405644	11.1185	up
TCONS_00023634	LINC882	XLOC_014883	XLOC_014883	R2:26709412-26715566	0.864359	0	5.45466e-06	0.00117048	11.3401	up
TCONS_00014149	LINC513	XLOC_008901	XLOC_008901	R2:21650185-21662836	0.500135	0	1.15235e-06	0.000324418	11.4717	up
TCONS_00149969	LINC6133	XLOC_095878	XLOC_095878	RUS02082:4243-11571	0.821523	0	4.29642e-05	0.00601459	11.5642	up
TCONS_00036718	LINC1340	XLOC_022929	XLOC_022929	R3:20759560-20765020	1.51474	0	3.49298e-07	0.000126589	11.8433	up
TCONS_00145405	LINC5712	XLOC_092368	XLOC_092368	RUS00971:10096-21398	0.870213	0	5.91556e-06	0.00124771	12.0205	up
TCONS_00073924	LINC2738	XLOC_046238	XLOC_046238	R5:31401768-31406064	2.23134	0	3.82149e-07	0.000132805	12.0329	up
TCONS_00053136	LINC1984	XLOC_033362	XLOC_033362	R4:25097853-25099201	7.6974	0	9.00178e-08	5.056e-05	12.2076	up
TCONS_00009046	LINC277	XLOC_005539	XLOC_005539	R1:14981581-14990653	1.34329	0	1.55732e-07	7.24494e-05	12.3768	up
TCONS_00094397	LINC3564	XLOC_059386	XLOC_059386	R6:37075435-37080151	2.73979	0	2.24147e-07	9.3058e-05	12.4452	up
TCONS_00061557	LINC2275	XLOC_038617	XLOC_038617	R5:18345349-18356057	1.22679	0	2.01297e-07	8.68702e-05	12.6469	up
TCONS_00149418	LINC6058	XLOC_095436	XLOC_095436	RUS01900:5674-10177	2.95541	0	0.000506175	0.0327124	12.715	up
TCONS_00140900	LINC5359	XLOC_089028	XLOC_089028	RUS00415:846-3519	5.05638	0	0.000498437	0.0324862	12.7372	up
TCONS_00158007	LINC7188	XLOC_102272	XLOC_102272	RUS06719:907-2127	14.2932	0	1.55842e-08	1.54888e-05	12.9459	up
TCONS_00073920	LINC2735	XLOC_046238	XLOC_046238	R5:31401768-31406052	4.52658	0	1.49092e-08	1.50459e-05	13.0759	up
TCONS_00140906	LINC5364	XLOC_089033	XLOC_089033	RUS00418:177-11896	1.78077	0	2.10786e-08	2.00387e-05	13.1584	up
TCONS_00127319	LINC4721	XLOC_079891	XLOC_079891	R9:38261674-38273135	2.03151	0	8.91391e-09	1.04414e-05	13.4297	up
TCONS_00144814	LINC5669	XLOC_091920	XLOC_091920	RUS00868:25784-49146	1.02237	0	2.45753e-08	2.27048e-05	13.5019	up
TCONS_00060235	LINC2217	XLOC_037798	XLOC_037798	R5:10362341-10364334	16.4296	0	0.00026964	0.022389	13.7393	up
TCONS_00081934	LINC3038	XLOC_051287	XLOC_051287	R6:24473119-24479138	5.01389	0	5.71923e-09	7.9821e-06	13.8175	up

## Sheet: NA_2_vs_CK
transcript_id	transcript_name	gene_id	gene_name	transcript_locus	NA_1_FPKM	CK_FPKM	pvalue	padj	log2FoldChange	regulated
TCONS_00031201	LINC1120	XLOC_019538	XLOC_019538	R3:20921383-20926608	0	3.5156	1.07431e-08	8.20118e-06	-12.9036	down
TCONS_00035395	LINC1279	XLOC_022125	XLOC_022125	R3:14171847-14183979	0	1.46157	0.000365652	0.0250031	-12.8874	down
TCONS_00034882	LINC1257	XLOC_021819	XLOC_021819	R3:11596889-11599463	0	5.00125	2.83877e-08	1.65254e-05	-12.3829	down
TCONS_00035170	LINC1270	XLOC_022006	XLOC_022006	R3:13130455-13163443	0	0.378049	1.25776e-07	4.75497e-05	-12.3575	down
TCONS_00071022	LINC2608	XLOC_044464	XLOC_044464	R5:17006757-17015092	0	1.41044	0.000591313	0.0341503	-12.1761	down
TCONS_00052240	LINC1933	XLOC_032734	XLOC_032734	R4:18652308-18654682	0	3.32252	0.000887926	0.0451448	-11.7187	down
TCONS_00083496	LINC3140	XLOC_052402	XLOC_052402	R6:34323481-34326794	0	2.19785	7.69383e-07	0.000211761	-11.5736	down
TCONS_00101623	LINC3779	XLOC_063801	XLOC_063801	R7:14645733-14651797	0	1.00223	3.20713e-05	0.00437693	-11.2318	down
TCONS_00148212	LINC5930	XLOC_094508	XLOC_094508	RUS01592:19-3855	0	1.42623	2.70903e-06	0.000614492	-11.1216	down
TCONS_00158445	LINC7251	XLOC_102633	XLOC_102633	RUS07124:1498-2306	0	6.68155	2.48647e-06	0.000571896	-11.1152	down
TCONS_00122927	LINC4561	XLOC_077080	XLOC_077080	R9:13956644-13958195	0	3.3412	3.17092e-06	0.000707072	-11.0511	down
TCONS_00150522	LINC6192	XLOC_096335	XLOC_096335	RUS02308:411-4107	0	1.38866	4.99266e-06	0.00101413	-11.0188	down
TCONS_00036702	LINC1338	XLOC_022913	XLOC_022913	R3:20647796-20654345	0	0.702392	3.87575e-05	0.00500885	-10.9341	down
TCONS_00140974	LINC5403	XLOC_089071	XLOC_089071	RUS00433:86-5550	0	0.867989	2.35058e-05	0.00345914	-10.8832	down
TCONS_00058325	LINC2164	XLOC_036750	XLOC_036750	R5:2664913-2665545	0	7.17646	5.72315e-06	0.00114093	-10.8616	down			Total	down	up
TCONS_00146159	LINC5763	XLOC_092937	XLOC_092937	RUS01109:8807-14766	0	0.730322	8.79027e-06	0.00158074	-10.786	down			126	46	80
TCONS_00140966	LINC5401	XLOC_089064	XLOC_089064	RUS00431:1-4717	0	0.84719	1.15836e-05	0.00195881	-10.6703	down
TCONS_00133438	LINC4957	XLOC_083758	XLOC_083758	R9:34883927-34886945	0	1.11286	0.00060251	0.0345542	-10.3769	down
TCONS_00122106	LINC4525	XLOC_076556	XLOC_076556	R9:8311234-8313624	0	1.22214	6.52709e-05	0.00757246	-10.2567	down
TCONS_00133446	LINC4952	XLOC_083758	XLOC_083758	R9:34883927-34886945	0	0.914308	6.66565e-05	0.00767904	-10.16	down
TCONS_00036703	LINC1339	XLOC_022914	XLOC_022914	R3:20648865-20655838	0	0.382161	9.33445e-05	0.00993575	-10.1247	down
TCONS_00147788	LINC5892	XLOC_094182	XLOC_094182	RUS01465:5078-11879	0	0.389526	8.42808e-05	0.00924012	-10.0805	down
TCONS_00015424	LINC560	XLOC_009709	XLOC_009709	R2:28181312-28184054	0	0.952653	8.53974e-05	0.00928475	-10.0747	down
TCONS_00122853	LINC4559	XLOC_077041	XLOC_077041	R9:13413469-13418028	0	0.564568	8.92371e-05	0.00963893	-10.0398	down
TCONS_00123197	LINC4568	XLOC_077285	XLOC_077285	R9:16355482-16363634	0	0.303895	0.00014651	0.0136897	-10.0244	down
TCONS_00140948	LINC5388	XLOC_089056	XLOC_089056	RUS00428:14263-19309	0	0.50518	0.000130764	0.0126806	-10.007	down
TCONS_00021574	LINC793	XLOC_013494	XLOC_013494	R2:13488132-13492435	0	0.54577	0.000224547	0.0184176	-9.88591	down
TCONS_00008687	LINC263	XLOC_005289	XLOC_005289	R1:12779137-12781226	0	0.990273	0.00021161	0.0177098	-9.75231	down
TCONS_00030633	LINC1103	XLOC_019184	XLOC_019184	R3:18076782-18078834	0	1.04622	0.000408488	0.0266411	-9.74165	down
TCONS_00135100	LINC5019	XLOC_084793	XLOC_084793	RUS00021:267510-274886	0	0.247768	0.000789248	0.0417008	-9.60158	down
TCONS_00144811	LINC5668	XLOC_091916	XLOC_091916	RUS00868:36021-49838	0	0.12874	0.000409971	0.0266411	-9.54429	down
TCONS_00047707	LINC1768	XLOC_029941	XLOC_029941	R4:47394999-47401237	0	0.250449	0.000521059	0.0310751	-9.32919	down
TCONS_00089149	LINC3326	XLOC_055994	XLOC_055994	R6:7268438-7271076	0	0.604023	0.000931025	0.0465025	-9.32616	down
TCONS_00123065	LINC4562	XLOC_077183	XLOC_077183	R9:15228644-15230412	0	0.868479	0.000553457	0.0324729	-9.29883	down
TCONS_00014699	LINC542	XLOC_009239	XLOC_009239	R2:24635954-24637691	0	0.862422	0.000822083	0.0429868	-9.24801	down
TCONS_00156603	LINC7022	XLOC_101148	XLOC_101148	RUS05543:1-2928	0	0.473274	0.000773076	0.0411771	-9.14798	down
TCONS_00017733	LINC618	XLOC_011086	XLOC_011086	R2:37473660-37474604	0	1.4137	0.000860279	0.0443496	-9.13473	down
TCONS_00100832	LINC3751	XLOC_063316	XLOC_063316	R7:10558634-10559307	0	1.83807	0.00102287	0.0494116	-9.0143	down
TCONS_00033599	LINC1202	XLOC_020956	XLOC_020956	R3:1770689-1771186	0	2.47815	0.000968896	0.0476345	-8.98973	down
TCONS_00144336	LINC5618	XLOC_091558	XLOC_091558	RUS00802:32408-33226	0.0058575	2.92166	0.000388937	0.0261068	-7.64326	down
TCONS_00101865	LINC3788	XLOC_063937	XLOC_063937	R7:15843054-15845045	0.014341	2.91129	0.000107412	0.0110075	-7.56128	down
TCONS_00129495	LINC4802	XLOC_081206	XLOC_081206	R9:11233836-11235244	0.0136755	3.89628	7.34938e-05	0.00823594	-7.43557	down
TCONS_00094358	LINC3563	XLOC_059356	XLOC_059356	R6:36805396-36806404	0.0629955	5.65101	0.00091083	0.0459826	-6.3887	down
TCONS_00115773	LINC4282	XLOC_072678	XLOC_072678	R8:3916580-3920798	0.030907	2.2786	0.000799388	0.0421351	-6.26106	down
TCONS_00056164	LINC2083	XLOC_035393	XLOC_035393	R4:41687847-41688555	0.172118	11.5392	0.000123802	0.0121913	-6.02808	down
TCONS_00137062	LINC5115	XLOC_086228	XLOC_086228	RUS00130:150898-158863	0.095042	4.54035	4.12262e-05	0.00525562	-5.58839	down
TCONS_00029522	LINC1059	XLOC_018441	XLOC_018441	R3:11728083-11728969	19.372	0.605523	0.000365157	0.0249952	4.96806	up
TCONS_00147641	LINC5872	XLOC_094068	XLOC_094068	RUS01426:10046-11658	5.02299	0.057117	0.000397115	0.0263333	6.35309	up
TCONS_00158566	LINC7279	XLOC_102736	XLOC_102736	RUS07243:1-1018	3.83383	0.021064	0.000942886	0.0468106	6.95432	up
TCONS_00157489	LINC7124	XLOC_101850	XLOC_101850	RUS06273:25-3093	0.996603	0.005166	0.000351643	0.0244527	7.11475	up
TCONS_00149276	LINC6031	XLOC_095347	XLOC_095347	RUS01874:1269-7789	0.596798	0.0021245	6.17374e-05	0.00723912	7.45008	up
TCONS_00012416	LINC407	XLOC_007765	XLOC_007765	R2:9850161-9852632	0.979252	0.0034365	0.000396609	0.0263333	7.58461	up
TCONS_00132334	LINC4916	XLOC_083051	XLOC_083051	R9:29795582-29797809	3.44689	0.0126615	7.37624e-05	0.00825198	7.85372	up
TCONS_00132336	LINC4918	XLOC_083051	XLOC_083051	R9:29795582-29797975	8.48147	0.0244605	1.42899e-05	0.00229214	8.31981	up
TCONS_00129152	LINC4775	XLOC_080994	XLOC_080994	R9:8968307-8970405	0.599089	0	0.000935801	0.0465995	9.01179	up
TCONS_00089412	LINC3341	XLOC_056150	XLOC_056150	R6:8504549-8505812	1.09129	0	0.000734401	0.040191	9.14919	up
TCONS_00069122	LINC2527	XLOC_043263	XLOC_043263	R5:6675995-6682310	0.221365	0	0.00076087	0.0408392	9.17824	up
TCONS_00134472	LINC4984	XLOC_084313	XLOC_084313	RUS00011:455913-462544	0.210375	0	0.000933152	0.0465194	9.18722	up
TCONS_00084271	LINC3172	XLOC_052954	XLOC_052954	R6:38899999-38901724	0.845011	0	0.000694378	0.0385134	9.20014	up
TCONS_00150567	LINC6201	XLOC_096366	XLOC_096366	RUS02318:1879-3041	1.27112	0	0.000762202	0.0408626	9.21051	up
TCONS_00151455	LINC6323	XLOC_097082	XLOC_097082	RUS02680:3717-6746	0.483994	0	0.000628617	0.0355555	9.2279	up
TCONS_00050413	LINC1848	XLOC_031662	XLOC_031662	R4:10359588-10361953	0.633787	0	0.000620778	0.0353247	9.26478	up
TCONS_00089193	LINC3331	XLOC_056025	XLOC_056025	R6:7436386-7438574	0.68803	0	0.000598098	0.0344816	9.27419	up
TCONS_00002609	LINC69	XLOC_001505	XLOC_001505	R1:9840380-9841721	1.16079	0	0.000803247	0.0422707	9.27726	up
TCONS_00160055	LINC7480	XLOC_103983	XLOC_103983	RUS08718:1-1305	1.20198	0	0.000687581	0.0382654	9.35357	up
TCONS_00152297	LINC6436	XLOC_097769	XLOC_097769	RUS03077:997-3088	0.769396	0	0.000486435	0.0296279	9.35558	up
TCONS_00123913	LINC4609	XLOC_077776	XLOC_077776	R9:21695061-21698289	0.499024	0	0.000498536	0.0300864	9.364	up
TCONS_00033210	LINC1178	XLOC_020720	XLOC_020720	R3:28965862-28967452	1.02249	0	0.000480998	0.0295182	9.3811	up
TCONS_00069525	LINC2545	XLOC_043466	XLOC_043466	R5:8263864-8264486	2.57456	0	0.000779304	0.0414417	9.39605	up
TCONS_00087253	LINC3273	XLOC_054832	XLOC_054832	R6:52593535-52594599	1.55187	0	0.000455876	0.0286992	9.39846	up
TCONS_00028775	LINC1030	XLOC_017956	XLOC_017956	R3:6068611-6069869	1.32462	0	0.000466491	0.0290042	9.42274	up
TCONS_00129157	LINC4776	XLOC_080994	XLOC_080994	R9:8968307-8970440	0.795421	0	0.000421242	0.0270603	9.4245	up
TCONS_00079410	LINC2912	XLOC_049666	XLOC_049666	R6:9683214-9689681	0.274751	0	0.000743392	0.0404086	9.45172	up
TCONS_00133099	LINC4944	XLOC_083571	XLOC_083571	R9:33359943-33365141	0.346686	0	0.000353826	0.0245088	9.50553	up
TCONS_00149384	LINC6055	XLOC_095404	XLOC_095404	RUS01892:7904-10331	0.754827	0	0.000360495	0.0247275	9.5218	up
TCONS_00125679	LINC4665	XLOC_078879	XLOC_078879	R9:31198123-31202208	0.436513	0	0.000391883	0.026171	9.53438	up
TCONS_00160324	LINC7517	XLOC_104223	XLOC_104223	RUS09050:63-2229	0.880128	0	0.000283785	0.021485	9.58944	up
TCONS_00057495	LINC2142	XLOC_036238	XLOC_036238	R4:49140364-49141631	1.57406	0	0.000312817	0.0226624	9.63471	up
TCONS_00096570	LINC3616	XLOC_060731	XLOC_060731	R6:47109019-47111203	0.896261	0	0.000243752	0.0195302	9.6467	up
TCONS_00132058	LINC4904	XLOC_082859	XLOC_082859	R9:28173450-28176216	0.69487	0	0.000481611	0.0295255	9.6585	up
TCONS_00158565	LINC7280	XLOC_102736	XLOC_102736	RUS07243:1-1018	1.97362	0	0.000228687	0.0186179	9.66904	up
TCONS_00113920	LINC4207	XLOC_071569	XLOC_071569	R8:24518473-24520616	0.94516	0	0.000225309	0.0184231	9.67611	up
TCONS_00123308	LINC4581	XLOC_077368	XLOC_077368	R9:17369198-17374984	0.368924	0	0.000181782	0.0157963	9.75735	up
TCONS_00148486	LINC5960	XLOC_094709	XLOC_094709	RUS01646:1710-3847	1.03394	0	0.000180235	0.0157066	9.83277	up
TCONS_00069424	LINC2542	XLOC_043405	XLOC_043405	R5:7825176-7826869	1.4673	0	0.000620001	0.0353111	10.0399	up
TCONS_00150358	LINC6169	XLOC_096210	XLOC_096210	RUS02248:6820-8538	1.47424	0	0.000138793	0.013251	10.0417	up
TCONS_00048629	LINC1807	XLOC_030509	XLOC_030509	R4:1831916-1832483	4.78054	0	7.42901e-05	0.00829691	10.1024	up
TCONS_00089195	LINC3333	XLOC_056025	XLOC_056025	R6:7436386-7438595	1.23467	0	0.000119753	0.0118637	10.1509	up
TCONS_00149565	LINC6073	XLOC_095541	XLOC_095541	RUS01935:572-4482	0.723245	0	6.15187e-05	0.00723912	10.1636	up
TCONS_00021995	LINC813	XLOC_013824	XLOC_013824	R2:16879540-16883895	0.646134	0	0.000160668	0.0144876	10.2093	up
TCONS_00083596	LINC3144	XLOC_052471	XLOC_052471	R6:35078330-35081037	1.07179	0	5.61679e-05	0.006767	10.2119	up
TCONS_00122032	LINC4520	XLOC_076511	XLOC_076511	R9:7828041-7829720	1.80979	0	4.6238e-05	0.00580455	10.2605	up
TCONS_00106547	LINC3935	XLOC_066906	XLOC_066906	R7:11891546-11892730	2.65626	0	0.000180511	0.0157066	10.2634	up
TCONS_00018020	LINC625	XLOC_011260	XLOC_011260	R2:38561929-38563967	1.50044	0	0.000116254	0.0116238	10.3295	up
TCONS_00153896	LINC6655	XLOC_099042	XLOC_099042	RUS03939:3840-4607	4.22066	0	3.25138e-05	0.00440987	10.3591	up
TCONS_00147639	LINC5870	XLOC_094068	XLOC_094068	RUS01426:10046-11652	1.96645	0	5.73266e-05	0.00688139	10.361	up
TCONS_00159796	LINC7442	XLOC_103757	XLOC_103757	RUS08391:733-2219	2.24766	0	2.78261e-05	0.00394951	10.398	up
TCONS_00114579	LINC4251	XLOC_071971	XLOC_071971	R8:28724860-28725939	2.94758	0	0.000767284	0.0410014	10.4019	up
TCONS_00134473	LINC4985	XLOC_084313	XLOC_084313	RUS00011:455913-462905	0.48577	0	2.65926e-05	0.00379455	10.4194	up
TCONS_00074163	LINC2751	XLOC_046390	XLOC_046390	R5:32468918-32472170	1.05421	0	2.37686e-05	0.00349001	10.4472	up
TCONS_00153704	LINC6632	XLOC_098874	XLOC_098874	RUS03825:1-2464	1.45481	0	7.46531e-05	0.00832331	10.455	up
TCONS_00132333	LINC4913	XLOC_083051	XLOC_083051	R9:29795032-29797975	1.24411	0	0.000159504	0.0144876	10.4759	up
TCONS_00064471	LINC2386	XLOC_040453	XLOC_040453	R5:32988425-32995371	0.50034	0	0.000112452	0.0113554	10.516	up
TCONS_00149969	LINC6133	XLOC_095878	XLOC_095878	RUS02082:4243-11571	0.490576	0	2.20138e-05	0.00326574	10.5336	up
TCONS_00081369	LINC2988	XLOC_050896	XLOC_050896	R6:20661029-20666039	0.764011	0	1.59146e-05	0.00249257	10.5817	up
TCONS_00002602	LINC62	XLOC_001504	XLOC_001504	R1:9836881-9839023	1.82684	0	4.69217e-05	0.00585684	10.5875	up
TCONS_00120224	LINC4470	XLOC_075405	XLOC_075405	R8:28524900-28527398	1.55044	0	1.29785e-05	0.00211845	10.6209	up
TCONS_00140846	LINC5337	XLOC_088997	XLOC_088997	RUS00406:118-14681	0.322941	0	6.65902e-05	0.00767904	10.8374	up
TCONS_00104183	LINC3882	XLOC_065482	XLOC_065482	R7:2172447-2175812	1.40155	0	5.74096e-06	0.00114093	10.9149	up
TCONS_00144814	LINC5669	XLOC_091920	XLOC_091920	RUS00868:25784-49146	0.215636	0	8.44403e-06	0.00154723	11.0352	up
TCONS_00079516	LINC2923	XLOC_049731	XLOC_049731	R6:10267782-10273869	0.82862	0	7.13485e-06	0.00136435	11.0354	up
TCONS_00152640	LINC6488	XLOC_098043	XLOC_098043	RUS03257:1446-5425	1.29852	0	7.89225e-06	0.00146405	11.0728	up
TCONS_00149342	LINC6044	XLOC_095380	XLOC_095380	RUS01884:38-8708	0.671162	0	0.000102335	0.0106852	11.1393	up
TCONS_00061557	LINC2275	XLOC_038617	XLOC_038617	R5:18345349-18356057	0.606679	0	1.10713e-06	0.000290153	11.383	up
TCONS_00137392	LINC5139	XLOC_086475	XLOC_086475	RUS00165:119029-121089	3.59013	0	3.81339e-07	0.000116134	11.5462	up
TCONS_00063253	LINC2342	XLOC_039720	XLOC_039720	R5:27877066-27879077	3.62553	0	5.56282e-07	0.00015841	11.5503	up
TCONS_00089197	LINC3335	XLOC_056025	XLOC_056025	R6:7436386-7438602	3.30809	0	4.01257e-06	0.000854209	11.5897	up
TCONS_00157927	LINC7183	XLOC_102205	XLOC_102205	RUS06663:4350-5485	7.19023	0	7.60398e-06	0.00143199	11.7503	up
TCONS_00024994	LINC935	XLOC_015687	XLOC_015687	R2:32262944-32263599	14.8904	0	1.05521e-07	4.28474e-05	11.9503	up
TCONS_00150356	LINC6167	XLOC_096210	XLOC_096210	RUS02248:2297-8538	1.52667	0	0.000271321	0.0210221	11.9818	up
TCONS_00009046	LINC277	XLOC_005539	XLOC_005539	R1:14981581-14990653	1.21301	0	5.70197e-08	2.67915e-05	12.1219	up
TCONS_00073920	LINC2735	XLOC_046238	XLOC_046238	R5:31401768-31406052	2.49387	0	0.000623514	0.0354192	12.1456	up
TCONS_00064340	LINC2378	XLOC_040387	XLOC_040387	R5:32468925-32471626	4.55735	0	3.5064e-08	1.97141e-05	12.2692	up
TCONS_00132335	LINC4917	XLOC_083051	XLOC_083051	R9:29795582-29797962	7.08758	0	5.06318e-08	2.47913e-05	12.6941	up
TCONS_00081934	LINC3038	XLOC_051287	XLOC_051287	R6:24473119-24479138	2.68025	0	2.00171e-08	1.28854e-05	12.7015	up
TCONS_00036718	LINC1340	XLOC_022929	XLOC_022929	R3:20759560-20765020	4.69207	0	0.000285591	0.0215688	13.4072	up

## Sheet: NA_3_vs_CK
transcript_id	transcript_name	gene_id	gene_name	transcript_locus	NA_1_FPKM	CK_FPKM	pvalue	padj	log2FoldChange	regulated
TCONS_00053243	LINC2003	XLOC_033428	XLOC_033428	R4:25796252-25810443	0	2.84746	8.91482e-10	1.4081e-06	-14.0181	down
TCONS_00035170	LINC1270	XLOC_022006	XLOC_022006	R3:13130455-13163443	0	0.378049	1.57198e-07	5.6452e-05	-12.3731	down
TCONS_00071022	LINC2608	XLOC_044464	XLOC_044464	R5:17006757-17015092	0	1.41044	0.00061138	0.0295528	-12.2033	down
TCONS_00115773	LINC4282	XLOC_072678	XLOC_072678	R8:3916580-3920798	0	2.2786	3.7998e-07	0.000107724	-11.9959	down
TCONS_00147640	LINC5873	XLOC_094068	XLOC_094068	RUS01426:10046-11658	0	5.17053	1.8011e-06	0.000389195	-11.72	down
TCONS_00149778	LINC6096	XLOC_095731	XLOC_095731	RUS02018:1-891	0	7.62982	0.00108044	0.0428425	-11.5168	down
TCONS_00101865	LINC3788	XLOC_063937	XLOC_063937	R7:15843054-15845045	0	2.91129	4.45481e-06	0.000785978	-11.2678	down
TCONS_00036702	LINC1338	XLOC_022913	XLOC_022913	R3:20647796-20654345	0	0.702392	3.47212e-05	0.00402688	-10.9482	down
TCONS_00013720	LINC491	XLOC_008662	XLOC_008662	R2:19553489-19590377	0	0.130355	1.85151e-05	0.00245654	-10.9297	down
TCONS_00146159	LINC5763	XLOC_092937	XLOC_092937	RUS01109:8807-14766	0	0.730322	7.62159e-06	0.00120513	-10.8081	down
TCONS_00013716	LINC489	XLOC_008662	XLOC_008662	R2:19553444-19590377	0	0.10636	4.36946e-05	0.00478337	-10.6387	down
TCONS_00155276	LINC6833	XLOC_100090	XLOC_100090	RUS04718:2098-3948	0	1.67184	8.68796e-05	0.00792078	-10.3682	down
TCONS_00009419	LINC291	XLOC_005798	XLOC_005798	R1:17350894-17355996	0	0.618166	3.46971e-05	0.00402688	-10.3502	down
TCONS_00122106	LINC4525	XLOC_076556	XLOC_076556	R9:8311234-8313624	0	1.22214	5.83418e-05	0.00591926	-10.2736	down
TCONS_00160242	LINC7509	XLOC_104151	XLOC_104151	RUS08933:1740-2322	0	4.00606	0.000106465	0.00916056	-9.92172	down			Total	down	up
TCONS_00070435	LINC2578	XLOC_044043	XLOC_044043	R5:12870823-12873104	0	1.02884	0.000152186	0.0117943	-9.91254	down			160	42	118
TCONS_00021574	LINC793	XLOC_013494	XLOC_013494	R2:13488132-13492435	0	0.54577	0.000189617	0.0134823	-9.90993	down
TCONS_00071951	LINC2652	XLOC_045097	XLOC_045097	R5:23109879-23111436	0	1.36358	0.000261995	0.0169236	-9.824	down
TCONS_00039084	LINC1393	XLOC_024406	XLOC_024406	R4:1421703-1422991	0	1.32355	0.000318871	0.0192131	-9.48104	down
TCONS_00043273	LINC1540	XLOC_027080	XLOC_027080	R4:22220980-22221869	0	1.84982	0.000438525	0.0235219	-9.44616	down
TCONS_00009763	LINC301	XLOC_006046	XLOC_006046	R1:20011847-20013583	0	0.923179	0.000513236	0.0262916	-9.37372	down
TCONS_00081523	LINC3011	XLOC_050995	XLOC_050995	R6:21660230-21661874	0	0.93705	0.000454076	0.0240614	-9.34501	down
TCONS_00123478	LINC4587	XLOC_077486	XLOC_077486	R9:18508818-18509962	0	1.35234	0.000415961	0.022919	-9.34027	down
TCONS_00007404	LINC213	XLOC_004531	XLOC_004531	R1:7237812-7240251	0	0.586929	0.00132945	0.0493534	-9.27353	down
TCONS_00107534	LINC3971	XLOC_067547	XLOC_067547	R7:17449445-17450577	0	1.22632	0.000752885	0.0336788	-9.15477	down
TCONS_00159115	LINC7369	XLOC_103186	XLOC_103186	RUS07734:1684-2644	0	1.24807	0.00110181	0.0433788	-9.0028	down
TCONS_00152298	LINC6435	XLOC_097769	XLOC_097769	RUS03077:997-3088	0	0.568287	0.00100608	0.0407464	-8.94643	down
TCONS_00147454	LINC5843	XLOC_093931	XLOC_093931	RUS01385:5416-6413	0	1.18491	0.00119732	0.0461528	-8.93108	down
TCONS_00122111	LINC4527	XLOC_076557	XLOC_076557	R9:8316809-8318815	0	0.570774	0.0011278	0.044016	-8.92926	down
TCONS_00132021	LINC4902	XLOC_082845	XLOC_082845	R9:28063266-28065199	0	0.602299	0.00108337	0.0428818	-8.90987	down
TCONS_00069307	LINC2530	XLOC_043340	XLOC_043340	R5:7327431-7329422	0	0.567093	0.00100407	0.0407146	-8.87847	down
TCONS_00123477	LINC4588	XLOC_077486	XLOC_077486	R9:18508818-18509962	0	0.872486	0.00128851	0.0484397	-8.7208	down
TCONS_00031201	LINC1120	XLOC_019538	XLOC_019538	R3:20921383-20926608	0.013555	3.5156	3.99666e-05	0.00449381	-7.58381	down
TCONS_00078346	LINC2876	XLOC_049001	XLOC_049001	R6:4268985-4269825	0.0238195	3.11743	0.0011141	0.0436036	-6.43365	down
TCONS_00155757	LINC6909	XLOC_100462	XLOC_100462	RUS04999:1728-2676	0.0307495	3.50662	0.000949507	0.0392406	-6.39104	down
TCONS_00060741	LINC2231	XLOC_038124	XLOC_038124	R5:13431088-13431598	0.05745	6.33437	0.00109018	0.0430741	-6.34863	down
TCONS_00094358	LINC3563	XLOC_059356	XLOC_059356	R6:36805396-36806404	0.07299	5.65101	0.000376974	0.0214151	-5.92229	down
TCONS_00038561	LINC1378	XLOC_024078	XLOC_024078	R3:28360184-28363169	0.111689	6.91597	4.73184e-05	0.00503861	-5.70058	down
TCONS_00058576	LINC2171	XLOC_036896	XLOC_036896	R5:3616178-3616874	2.39387	105.41	0.000148103	0.0115998	-5.21329	down
TCONS_00096333	LINC3612	XLOC_060585	XLOC_060585	R6:46063048-46067792	0.0549505	2.19912	0.000611602	0.0295528	-5.03839	down
TCONS_00137062	LINC5115	XLOC_086228	XLOC_086228	RUS00130:150898-158863	0.14633	4.54035	0.000361214	0.0208915	-4.74707	down
TCONS_00081104	LINC2973	XLOC_050715	XLOC_050715	R6:19048914-19049784	0.520527	14.6916	0.00100089	0.0406129	-4.62136	down
TCONS_00159875	LINC7451	XLOC_103824	XLOC_103824	RUS08465:827-2463	11.2216	0.493897	0.000805445	0.0352739	4.67283	up
TCONS_00083595	LINC3145	XLOC_052471	XLOC_052471	R6:35078330-35081037	21.3846	0.97236	0.000633833	0.0302152	4.69325	up
TCONS_00118198	LINC4378	XLOC_074033	XLOC_074033	R8:14834947-14836427	2.9425	0.123678	0.00134285	0.0497117	4.75479	up
TCONS_00161393	LINC7642	XLOC_105156	XLOC_105156	RUS10336:1-1856	12.2844	0.435237	0.000728545	0.0330355	4.97317	up
TCONS_00122606	LINC4550	XLOC_076867	XLOC_076867	R9:11368937-11371257	3.93023	0.129596	0.000302252	0.0184463	5.11411	up
TCONS_00111103	LINC4092	XLOC_069756	XLOC_069756	R8:7928460-7935739	1.12478	0.038259	0.000645182	0.0305066	5.11447	up
TCONS_00132336	LINC4918	XLOC_083051	XLOC_083051	R9:29795582-29797975	1.84784	0.0244605	0.000411252	0.0227541	6.41558	up
TCONS_00111098	LINC4085	XLOC_069756	XLOC_069756	R8:7928449-7935739	0.594271	0.005338	0.00028638	0.0178722	6.60297	up
TCONS_00150626	LINC6205	XLOC_096419	XLOC_096419	RUS02342:819-3048	1.18929	0.0096795	0.000622349	0.0298451	6.62405	up
TCONS_00147641	LINC5872	XLOC_094068	XLOC_094068	RUS01426:10046-11658	6.36444	0.057117	0.000197993	0.0139434	6.94634	up
TCONS_00067427	LINC2466	XLOC_042283	XLOC_042283	R5:45634647-45635360	32.591	0.222985	2.43311e-05	0.00307448	7.27438	up
TCONS_00157489	LINC7124	XLOC_101850	XLOC_101850	RUS06273:25-3093	1.24932	0.005166	6.43369e-05	0.00634182	7.66108	up
TCONS_00122602	LINC4549	XLOC_076867	XLOC_076867	R9:11368927-11371257	2.71162	0.012311	2.64613e-05	0.00328438	7.87052	up
TCONS_00111102	LINC4087	XLOC_069756	XLOC_069756	R8:7928449-7935739	0.944171	0.0030515	4.14692e-06	0.000745536	7.95478	up
TCONS_00111100	LINC4086	XLOC_069756	XLOC_069756	R8:7928449-7935739	1.16401	0.0035115	3.8694e-06	0.000701345	8.25957	up
TCONS_00152656	LINC6493	XLOC_098054	XLOC_098054	RUS03265:4089-7514	0.261406	0	0.00122708	0.0469725	8.76406	up
TCONS_00129331	LINC4790	XLOC_081094	XLOC_081094	R9:9892828-9895061	0.416762	0	0.00126666	0.047907	8.824	up
TCONS_00150855	LINC6241	XLOC_096613	XLOC_096613	RUS02438:594-8795	0.112048	0	0.00126209	0.0477616	8.83404	up
TCONS_00082130	LINC3048	XLOC_051427	XLOC_051427	R6:25867268-25867785	1.76826	0	0.0012796	0.0483137	8.83427	up
TCONS_00043584	LINC1560	XLOC_027258	XLOC_027258	R4:24188286-24190977	0.37028	0	0.000989974	0.0402679	8.90983	up
TCONS_00087704	LINC3282	XLOC_055117	XLOC_055117	R6:737959-739566	0.613949	0	0.000935507	0.0388851	8.91155	up
TCONS_00094069	LINC3550	XLOC_059165	XLOC_059165	R6:35079912-35080886	1.01147	0	0.000925685	0.0386576	8.91435	up
TCONS_00151455	LINC6323	XLOC_097082	XLOC_097082	RUS02680:3717-6746	0.330416	0	0.00102177	0.0412054	8.96498	up
TCONS_00040039	LINC1414	XLOC_025017	XLOC_025017	R4:5693281-5697311	0.255763	0	0.000820979	0.0357134	8.97034	up
TCONS_00150358	LINC6169	XLOC_096210	XLOC_096210	RUS02248:6820-8538	0.603696	0	0.000805333	0.0352739	8.98103	up
TCONS_00122032	LINC4520	XLOC_076511	XLOC_076511	R9:7828041-7829720	0.609452	0	0.000938374	0.0389068	8.98698	up
TCONS_00020787	LINC750	XLOC_012938	XLOC_012938	R2:7892373-7893518	0.906717	0	0.000805558	0.0352739	9.00684	up
TCONS_00135560	LINC5043	XLOC_085066	XLOC_085066	RUS00039:11256-12556	0.830021	0	0.000724608	0.032902	9.04693	up
TCONS_00028817	LINC1033	XLOC_017990	XLOC_017990	R3:6571514-6574418	0.379972	0	0.000799285	0.035254	9.06385	up
TCONS_00050414	LINC1847	XLOC_031662	XLOC_031662	R4:10359588-10361953	0.487976	0	0.000948491	0.0392281	9.11272	up
TCONS_00123308	LINC4581	XLOC_077368	XLOC_077368	R9:17369198-17374984	0.198856	0	0.000636495	0.0302251	9.12782	up
TCONS_00142010	LINC5471	XLOC_089848	XLOC_089848	RUS00528:1725-3082	0.88726	0	0.000635377	0.0302152	9.1855	up
TCONS_00028775	LINC1030	XLOC_017956	XLOC_017956	R3:6068611-6069869	0.947781	0	0.000583315	0.028835	9.18764	up
TCONS_00017339	LINC602	XLOC_010861	XLOC_010861	R2:36071570-36075613	0.292823	0	0.000677218	0.0315491	9.19441	up
TCONS_00092886	LINC3497	XLOC_058350	XLOC_058350	R6:28156461-28159497	0.390566	0	0.000831902	0.0359528	9.20639	up
TCONS_00060019	LINC2214	XLOC_037696	XLOC_037696	R5:9579579-9584667	0.239498	0	0.000530963	0.0269499	9.22828	up
TCONS_00113373	LINC4188	XLOC_071144	XLOC_071144	R8:19903723-19904582	1.51963	0	0.000475449	0.0248745	9.30688	up
TCONS_00040038	LINC1413	XLOC_025017	XLOC_025017	R4:5693264-5697311	0.324894	0	0.000500601	0.0258037	9.31454	up
TCONS_00140940	LINC5381	XLOC_089054	XLOC_089054	RUS00427:91-3971	0.331766	0	0.000517656	0.0264363	9.31458	up
TCONS_00092190	LINC3445	XLOC_057896	XLOC_057896	R6:23920614-23924701	0.321039	0	0.000479368	0.0250006	9.34069	up
TCONS_00018020	LINC625	XLOC_011260	XLOC_011260	R2:38561929-38563967	0.671807	0	0.00061771	0.0297375	9.3636	up
TCONS_00079516	LINC2923	XLOC_049731	XLOC_049731	R6:10267782-10273869	0.219888	0	0.000560511	0.0281482	9.37745	up
TCONS_00137551	LINC5145	XLOC_086594	XLOC_086594	RUS00171:2-3117	0.434126	0	0.000431316	0.0233425	9.38271	up
TCONS_00129324	LINC4782	XLOC_081094	XLOC_081094	R9:9892828-9895048	0.626548	0	0.000372789	0.0213266	9.40471	up
TCONS_00021725	LINC801	XLOC_013609	XLOC_013609	R2:14923169-14929034	0.239776	0	0.000369267	0.0212093	9.41883	up
TCONS_00069122	LINC2527	XLOC_043263	XLOC_043263	R5:6675995-6682310	0.231564	0	0.000666547	0.0311834	9.44472	up
TCONS_00110905	LINC4082	XLOC_069662	XLOC_069662	R8:7205891-7210389	0.320826	0	0.000362894	0.0209704	9.48222	up
TCONS_00033210	LINC1178	XLOC_020720	XLOC_020720	R3:28965862-28967452	0.951631	0	0.000281136	0.0176726	9.52357	up
TCONS_00152297	LINC6436	XLOC_097769	XLOC_097769	RUS03077:997-3088	0.710553	0	0.000394625	0.0220764	9.53092	up
TCONS_00150567	LINC6201	XLOC_096366	XLOC_096366	RUS02318:1879-3041	1.34193	0	0.000279592	0.0176478	9.58813	up
TCONS_00092885	LINC3496	XLOC_058350	XLOC_058350	R6:28156461-28159497	0.527185	0	0.000276958	0.0175309	9.59505	up
TCONS_00081465	LINC3006	XLOC_050955	XLOC_050955	R6:21265329-21272751	0.218808	0	0.00029473	0.0181718	9.60824	up
TCONS_00089193	LINC3331	XLOC_056025	XLOC_056025	R6:7436386-7438574	0.725307	0	0.000267726	0.0171601	9.61029	up
TCONS_00139388	LINC5228	XLOC_087921	XLOC_087921	RUS00290:86100-87426	1.19478	0	0.000296626	0.0182203	9.61902	up
TCONS_00139380	LINC5227	XLOC_087921	XLOC_087921	RUS00290:70261-78830	0.189599	0	0.000220017	0.0149853	9.63522	up
TCONS_00114088	LINC4221	XLOC_071687	XLOC_071687	R8:25728970-25733558	0.363532	0	0.000226707	0.015253	9.65319	up
TCONS_00022958	LINC858	XLOC_014463	XLOC_014463	R2:23296471-23298965	0.662172	0	0.000211599	0.0146069	9.65668	up
TCONS_00132058	LINC4904	XLOC_082859	XLOC_082859	R9:28173450-28176216	0.629368	0	0.000309821	0.0187872	9.70344	up
TCONS_00089197	LINC3335	XLOC_056025	XLOC_056025	R6:7436386-7438602	0.770836	0	0.000196482	0.0138517	9.72119	up
TCONS_00090017	LINC3360	XLOC_056540	XLOC_056540	R6:12274803-12280450	0.317545	0	0.00110665	0.0434737	9.72544	up
TCONS_00051768	LINC1910	XLOC_032432	XLOC_032432	R4:15979992-15981525	1.17896	0	0.000154276	0.0118904	9.78323	up
TCONS_00142012	LINC5472	XLOC_089848	XLOC_089848	RUS00528:1725-3083	1.36024	0	0.00014109	0.0112034	9.81381	up
TCONS_00122603	LINC4548	XLOC_076867	XLOC_076867	R9:11368927-11371257	0.797226	0	0.000165196	0.012369	9.84493	up
TCONS_00089195	LINC3333	XLOC_056025	XLOC_056025	R6:7436386-7438595	0.872487	0	0.000125969	0.0103939	9.89156	up
TCONS_00044336	LINC1597	XLOC_027774	XLOC_027774	R4:29082964-29091427	0.228379	0	0.000588251	0.0288942	9.92943	up
TCONS_00005020	LINC145	XLOC_003151	XLOC_003151	R1:24146389-24147541	1.7523	0	0.000124895	0.0103309	9.93054	up
TCONS_00083596	LINC3144	XLOC_052471	XLOC_052471	R6:35078330-35081037	0.734566	0	0.00010776	0.00925998	9.93134	up
TCONS_00010534	LINC327	XLOC_006552	XLOC_006552	R1:24758694-24760983	0.873632	0	0.00117895	0.0455808	9.98211	up
TCONS_00151731	LINC6348	XLOC_097320	XLOC_097320	RUS02794:6078-8335	0.917305	0	9.4458e-05	0.00841108	9.98863	up
TCONS_00050413	LINC1848	XLOC_031662	XLOC_031662	R4:10359588-10361953	0.926121	0	9.25434e-05	0.00831608	10.0829	up
TCONS_00122605	LINC4547	XLOC_076867	XLOC_076867	R9:11368927-11371257	1.00432	0	5.64469e-05	0.00578768	10.1524	up
TCONS_00080650	LINC2954	XLOC_050439	XLOC_050439	R6:16549411-16550593	1.98758	0	5.62769e-05	0.00577918	10.1713	up
TCONS_00085032	LINC3206	XLOC_053418	XLOC_053418	R6:42612394-42613396	2.35259	0	5.39223e-05	0.005601	10.1755	up
TCONS_00098858	LINC3691	XLOC_062142	XLOC_062142	R7:2928157-2932200	15.1593	0.013824	0.000337104	0.0198526	10.2585	up
TCONS_00148393	LINC5949	XLOC_094646	XLOC_094646	RUS01630:10039-12109	1.25555	0	0.000172685	0.0126863	10.2667	up
TCONS_00093457	LINC3530	XLOC_058758	XLOC_058758	R6:31645631-31649406	0.652544	0	0.000131005	0.0106766	10.2688	up
TCONS_00132335	LINC4917	XLOC_083051	XLOC_083051	R9:29795582-29797962	1.08439	0	3.8337e-05	0.00435486	10.294	up
TCONS_00135557	LINC5042	XLOC_085064	XLOC_085064	RUS00037:8068-10408	1.09053	0	6.08242e-05	0.00610441	10.3066	up
TCONS_00043052	LINC1527	XLOC_026916	XLOC_026916	R4:20718639-20726580	0.335981	0	3.20188e-05	0.00379302	10.3429	up
TCONS_00081369	LINC2988	XLOC_050896	XLOC_050896	R6:20661029-20666039	0.548265	0	2.65256e-05	0.00328438	10.3911	up
TCONS_00127122	LINC4716	XLOC_079753	XLOC_079753	R9:37437788-37445572	0.387152	0	0.000462079	0.0243865	10.4677	up
TCONS_00044596	LINC1608	XLOC_027952	XLOC_027952	R4:30814460-30818976	0.674369	0	1.68153e-05	0.0022673	10.525	up
TCONS_00133099	LINC4944	XLOC_083571	XLOC_083571	R9:33359943-33365141	0.589412	0	2.0021e-05	0.00261452	10.5628	up
TCONS_00062932	LINC2323	XLOC_039518	XLOC_039518	R5:26441229-26442486	2.57841	0	0.000128324	0.0105092	10.5754	up
TCONS_00034416	LINC1235	XLOC_021489	XLOC_021489	R3:7925329-7926413	2.91789	0	1.49572e-05	0.00207149	10.5766	up
TCONS_00159796	LINC7442	XLOC_103757	XLOC_103757	RUS08391:733-2219	2.12905	0	1.27433e-05	0.00179486	10.5907	up
TCONS_00138360	LINC5175	XLOC_087206	XLOC_087206	RUS00227:9098-16628	0.426144	0	1.66806e-05	0.00225791	10.6326	up
TCONS_00148607	LINC5970	XLOC_094805	XLOC_094805	RUS01676:233-11327	0.302317	0	3.6139e-05	0.00415039	10.6389	up
TCONS_00057495	LINC2142	XLOC_036238	XLOC_036238	R4:49140364-49141631	2.6933	0	3.28976e-05	0.00386949	10.6634	up
TCONS_00134472	LINC4984	XLOC_084313	XLOC_084313	RUS00011:455913-462544	0.520627	0	8.84399e-06	0.00136117	10.7266	up
TCONS_00153896	LINC6655	XLOC_099042	XLOC_099042	RUS03939:3840-4607	4.62597	0	1.09752e-05	0.00160725	10.7347	up
TCONS_00066609	LINC2445	XLOC_041796	XLOC_041796	R5:42421084-42432822	0.309384	0	2.87121e-05	0.00348215	10.7501	up
TCONS_00062931	LINC2324	XLOC_039518	XLOC_039518	R5:26441229-26442486	2.88848	0	2.31605e-05	0.00293775	10.7507	up
TCONS_00152652	LINC6491	XLOC_098054	XLOC_098054	RUS03265:2383-5591	1.12978	0	6.74269e-06	0.00109365	10.7815	up
TCONS_00092883	LINC3499	XLOC_058350	XLOC_058350	R6:28156461-28159497	1.19162	0	1.16704e-05	0.00166854	10.8083	up
TCONS_00134473	LINC4985	XLOC_084313	XLOC_084313	RUS00011:455913-462905	0.528026	0	6.55028e-06	0.0010845	10.8234	up
TCONS_00082794	LINC3092	XLOC_051923	XLOC_051923	R6:30311275-30318130	0.58463	0	4.27983e-06	0.000763379	10.9277	up
TCONS_00053221	LINC1989	XLOC_033420	XLOC_033420	R4:25710973-25713793	1.43907	0	4.18133e-06	0.000749689	10.9565	up
TCONS_00023634	LINC882	XLOC_014883	XLOC_014883	R2:26709412-26715566	0.68733	0	6.23302e-06	0.00104417	11.0362	up
TCONS_00138362	LINC5176	XLOC_087206	XLOC_087206	RUS00227:9115-16628	0.606552	0	2.21891e-06	0.000455729	11.1229	up
TCONS_00149969	LINC6133	XLOC_095878	XLOC_095878	RUS02082:4243-11571	0.675331	0	2.50179e-05	0.00315526	11.2817	up
TCONS_00150525	LINC6196	XLOC_096335	XLOC_096335	RUS02308:411-4120	1.41108	0	1.07676e-06	0.000261653	11.321	up
TCONS_00094397	LINC3564	XLOC_059386	XLOC_059386	R6:37075435-37080151	1.20191	0	2.10467e-06	0.000440447	11.3995	up
TCONS_00009046	LINC277	XLOC_005539	XLOC_005539	R1:14981581-14990653	0.673343	0	6.30244e-05	0.00624657	11.4867	up
TCONS_00014149	LINC513	XLOC_008901	XLOC_008901	R2:21650185-21662836	0.474036	0	6.95091e-07	0.000179423	11.5299	up
TCONS_00111105	LINC4093	XLOC_069756	XLOC_069756	R8:7928465-7935739	0.845665	0	8.12463e-07	0.000204159	11.5728	up
TCONS_00149418	LINC6058	XLOC_095436	XLOC_095436	RUS01900:5674-10177	1.40566	0	4.33611e-07	0.000120357	11.5761	up
TCONS_00138206	LINC5164	XLOC_087096	XLOC_087096	RUS00215:175869-183482	0.829943	0	0.00096971	0.0397587	11.6381	up
TCONS_00140906	LINC5364	XLOC_089033	XLOC_089033	RUS00418:177-11896	0.666961	0	0.00079979	0.035254	11.8389	up
TCONS_00127319	LINC4721	XLOC_079891	XLOC_079891	R9:38261674-38273135	0.744729	0	0.000736456	0.0331901	11.9659	up
TCONS_00053136	LINC1984	XLOC_033362	XLOC_033362	R4:25097853-25099201	6.71521	0	5.55803e-06	0.000950294	12.0553	up
TCONS_00081934	LINC3038	XLOC_051287	XLOC_051287	R6:24473119-24479138	1.50017	0	6.7712e-08	2.93186e-05	12.1033	up
TCONS_00140900	LINC5359	XLOC_089028	XLOC_089028	RUS00415:846-3519	4.99066	0	0.000477015	0.0249367	12.6092	up
TCONS_00145405	LINC5712	XLOC_092368	XLOC_092368	RUS00971:10096-21398	1.20229	0	0.000464325	0.0244467	12.6358	up
TCONS_00126664	LINC4700	XLOC_079472	XLOC_079472	R9:35402051-35406799	5.30014	0	9.56752e-09	7.93374e-06	13.6099	up
TCONS_00144814	LINC5669	XLOC_091920	XLOC_091920	RUS00868:25784-49146	1.16154	0	6.22151e-09	5.89612e-06	13.6565	up
TCONS_00140787	LINC5298	XLOC_088970	XLOC_088970	RUS00396:7358-25479	1.61314	0	0.000275912	0.0174821	13.7407	up
TCONS_00150782	LINC6228	XLOC_096549	XLOC_096549	RUS02397:1-1052	38.1484	0	3.09522e-10	7.08047e-07	14.2473	up

## Sheet: NA_4_vs_CK
transcript_id	transcript_name	gene_id	gene_name	transcript_locus	NA_1_FPKM	CK_FPKM	pvalue	padj	log2FoldChange	regulated
TCONS_00053239	LINC1998	XLOC_033428	XLOC_033428	R4:25796252-25799752	0	6.68073	0.000346767	0.0254918	-13.1525	down
TCONS_00035395	LINC1279	XLOC_022125	XLOC_022125	R3:14171847-14183979	0	1.46157	0.000413295	0.0288392	-12.8612	down
TCONS_00068153	LINC2486	XLOC_042689	XLOC_042689	R5:2635687-2642049	0	2.71486	0.000449474	0.0304311	-12.7158	down
TCONS_00064298	LINC2377	XLOC_040357	XLOC_040357	R5:32218988-32226711	0	2.02452	0.00048456	0.0316988	-12.5722	down
TCONS_00034882	LINC1257	XLOC_021819	XLOC_021819	R3:11596889-11599463	0	5.00125	4.41315e-08	2.82532e-05	-12.3607	down
TCONS_00079480	LINC2918	XLOC_049716	XLOC_049716	R6:10105200-10107764	0	4.67425	7.14128e-08	3.8028e-05	-12.224	down
TCONS_00142770	LINC5540	XLOC_090390	XLOC_090390	RUS00595:2441-18605	0	0.619232	4.19043e-07	0.000159723	-11.9517	down
TCONS_00052239	LINC1931	XLOC_032734	XLOC_032734	R4:18652308-18654682	0	3.98357	4.75699e-06	0.00103868	-11.8556	down
TCONS_00094088	LINC3554	XLOC_059179	XLOC_059179	R6:35221361-35222082	0	11.0998	0.000934224	0.0477548	-11.7135	down
TCONS_00120074	LINC4465	XLOC_075291	XLOC_075291	R8:27626986-27629109	0	3.44678	1.17013e-06	0.000350725	-11.5586	down
TCONS_00101865	LINC3788	XLOC_063937	XLOC_063937	R7:15843054-15845045	0	2.91129	5.91595e-06	0.00123842	-11.2282	down
TCONS_00094358	LINC3563	XLOC_059356	XLOC_059356	R6:36805396-36806404	0	5.65101	7.00288e-06	0.00141155	-11.2068	down			Total	down	up
TCONS_00150522	LINC6192	XLOC_096335	XLOC_096335	RUS02308:411-4107	0	1.38866	5.75128e-06	0.00121056	-11.0004	down			122	59	63
TCONS_00036702	LINC1338	XLOC_022913	XLOC_022913	R3:20647796-20654345	0	0.702392	4.33181e-05	0.00585336	-10.9088	down
TCONS_00058325	LINC2164	XLOC_036750	XLOC_036750	R5:2664913-2665545	0	7.17646	6.84128e-06	0.001401	-10.8412	down
TCONS_00146159	LINC5763	XLOC_092937	XLOC_092937	RUS01109:8807-14766	0	0.730322	1.12168e-05	0.00201539	-10.7672	down
TCONS_00070992	LINC2602	XLOC_044443	XLOC_044443	R5:16838569-16841681	0	1.2772	1.40371e-05	0.00238562	-10.6629	down
TCONS_00013718	LINC493	XLOC_008662	XLOC_008662	R2:19553489-19590377	1.2e-05	0.520455	1.7289e-07	8.14325e-05	-10.6504	down
TCONS_00078590	LINC2882	XLOC_049173	XLOC_049173	R6:5586724-5589846	0	1.16824	2.57113e-05	0.0038886	-10.5131	down
TCONS_00096898	LINC3637	XLOC_060926	XLOC_060926	R6:48518267-48525203	0	0.508639	2.20304e-05	0.0034343	-10.482	down
TCONS_00133438	LINC4957	XLOC_083758	XLOC_083758	R9:34883927-34886945	0	1.11286	0.000613408	0.0368781	-10.3619	down
TCONS_00018539	LINC660	XLOC_011540	XLOC_011540	R2:40299901-40302337	0	1.29971	7.46303e-05	0.00888302	-10.2965	down
TCONS_00130436	LINC4847	XLOC_081862	XLOC_081862	R9:18894849-18900065	0	0.590751	3.96729e-05	0.00554252	-10.2899	down
TCONS_00017232	LINC598	XLOC_010790	XLOC_010790	R2:35526706-35532244	0	0.552758	4.25413e-05	0.00578236	-10.2702	down
TCONS_00156426	LINC6994	XLOC_101008	XLOC_101008	RUS05440:139-2788	0	1.12516	5.37873e-05	0.00698706	-10.2261	down
TCONS_00130437	LINC4848	XLOC_081862	XLOC_081862	R9:18894849-18900067	0	0.547136	5.70189e-05	0.00730075	-10.1815	down
TCONS_00133446	LINC4952	XLOC_083758	XLOC_083758	R9:34883927-34886945	0	0.914308	6.61084e-05	0.0081027	-10.1383	down
TCONS_00158497	LINC7268	XLOC_102674	XLOC_102674	RUS07167:1-1600	0	1.65226	0.000112813	0.0120763	-10.0941	down
TCONS_00014179	LINC515	XLOC_008925	XLOC_008925	R2:21844645-21848791	0	0.647342	0.000126244	0.0131306	-10.0578	down
TCONS_00078346	LINC2876	XLOC_049001	XLOC_049001	R6:4268985-4269825	0	3.11743	8.07304e-05	0.00943958	-10.0565	down
TCONS_00015424	LINC560	XLOC_009709	XLOC_009709	R2:28181312-28184054	0	0.952653	8.51488e-05	0.0098852	-10.0532	down
TCONS_00122853	LINC4559	XLOC_077041	XLOC_077041	R9:13413469-13418028	0	0.564568	9.17266e-05	0.01044	-10.0197	down
TCONS_00160242	LINC7509	XLOC_104151	XLOC_104151	RUS08933:1740-2322	0	4.00606	0.000136143	0.0137124	-9.88112	down
TCONS_00021574	LINC793	XLOC_013494	XLOC_013494	R2:13488132-13492435	0	0.54577	0.000236118	0.0197758	-9.86861	down
TCONS_00071951	LINC2652	XLOC_045097	XLOC_045097	R5:23109879-23111436	0	1.36358	0.000318275	0.0240821	-9.78437	down
TCONS_00149277	LINC6033	XLOC_095347	XLOC_095347	RUS01874:2053-7789	0	0.367394	0.000204896	0.0182829	-9.7311	down
TCONS_00135100	LINC5019	XLOC_084793	XLOC_084793	RUS00021:267510-274886	0	0.247768	0.000789883	0.0432969	-9.57654	down
TCONS_00144158	LINC5610	XLOC_091412	XLOC_091412	RUS00780:2755-4243	0	1.23765	0.000349716	0.0255661	-9.53353	down
TCONS_00082659	LINC3084	XLOC_051819	XLOC_051819	R6:29411730-29415506	0	0.473646	0.000363442	0.0262574	-9.5262	down
TCONS_00139874	LINC5252	XLOC_088274	XLOC_088274	RUS00321:48805-53455	0	0.372516	0.000584876	0.0358246	-9.49378	down
TCONS_00121051	LINC4495	XLOC_075882	XLOC_075882	R9:2588288-2591059	0	0.657502	0.000641358	0.0378958	-9.49368	down
TCONS_00046639	LINC1701	XLOC_029281	XLOC_029281	R4:41516113-41517356	0.009236	11.9729	4.76413e-07	0.000173564	-9.39442	down
TCONS_00119731	LINC4447	XLOC_075078	XLOC_075078	R8:25581107-25581660	0	3.01654	0.000650337	0.0382209	-9.37392	down
TCONS_00009763	LINC301	XLOC_006046	XLOC_006046	R1:20011847-20013583	0	0.923179	0.000629973	0.0374369	-9.33261	down
TCONS_00115827	LINC4285	XLOC_072721	XLOC_072721	R8:4191114-4192066	0	1.61392	0.000566056	0.0351141	-9.28517	down
TCONS_00079027	LINC2901	XLOC_049416	XLOC_049416	R6:7498555-7499172	0	2.45115	0.00060331	0.0365988	-9.27755	down
TCONS_00014699	LINC542	XLOC_009239	XLOC_009239	R2:24635954-24637691	0	0.862422	0.000844334	0.0450158	-9.23034	down
TCONS_00136706	LINC5088	XLOC_085974	XLOC_085974	RUS00104:2778-6956	0	0.343073	0.00068535	0.0396427	-9.18719	down
TCONS_00092198	LINC3454	XLOC_057896	XLOC_057896	R6:23921014-23924706	0	0.36098	0.000920844	0.0472338	-9.10237	down
TCONS_00078113	LINC2862	XLOC_048872	XLOC_048872	R6:3336747-3357580	0.007075	1.63392	2.71295e-05	0.00406579	-7.81869	down
TCONS_00096333	LINC3612	XLOC_060585	XLOC_060585	R6:46063048-46067792	0.0150195	2.19912	0.000137355	0.0138069	-7.06998	down
TCONS_00021855	LINC806	XLOC_013711	XLOC_013711	R2:15832187-15833865	0.019659	2.50592	0.000704302	0.0403496	-6.5451	down
TCONS_00013716	LINC489	XLOC_008662	XLOC_008662	R2:19553444-19590377	0.000858	0.10636	0.000723148	0.0410371	-6.46572	down
TCONS_00056164	LINC2083	XLOC_035393	XLOC_035393	R4:41687847-41688555	0.149301	11.5392	0.000299632	0.0231902	-5.93561	down
TCONS_00123533	LINC4591	XLOC_077521	XLOC_077521	R9:18894827-18900097	1.55903	72.2643	9.31494e-05	0.0105721	-5.42385	down
TCONS_00025814	LINC952	XLOC_016163	XLOC_016163	R2:35598664-35602310	0.03348	1.4005	0.000972984	0.0489767	-5.12609	down
TCONS_00123532	LINC4592	XLOC_077521	XLOC_077521	R9:18894827-18900097	2.08152	62.4312	0.000486338	0.0317836	-4.78325	down
TCONS_00133489	LINC4958	XLOC_083786	XLOC_083786	R9:35096404-35098378	0.519929	12.1302	0.000716464	0.0408149	-4.48615	down
TCONS_00038561	LINC1378	XLOC_024078	XLOC_024078	R3:28360184-28363169	0.312262	6.91597	0.000792756	0.0434179	-4.39445	down
TCONS_00067427	LINC2466	XLOC_042283	XLOC_042283	R5:45634647-45635360	8.36392	0.222985	0.000521584	0.0334864	5.19502	up
TCONS_00028401	LINC1017	XLOC_017699	XLOC_017699	R3:2941645-2954371	12.7239	0.263729	0.000169184	0.0159831	5.74037	up
TCONS_00111103	LINC4092	XLOC_069756	XLOC_069756	R8:7928460-7935739	2.05468	0.038259	0.000144729	0.0143512	5.856	up
TCONS_00111101	LINC4088	XLOC_069756	XLOC_069756	R8:7928449-7935739	0.681253	0.0064755	0.000329095	0.0245763	6.64855	up
TCONS_00129328	LINC4785	XLOC_081094	XLOC_081094	R9:9892828-9895057	1.07159	0.0002945	0.000310965	0.023733	7.67945	up
TCONS_00108800	LINC4016	XLOC_068399	XLOC_068399	R7:25292920-25297265	8.16708	0.035552	0.000782559	0.0430147	7.79304	up
TCONS_00157489	LINC7124	XLOC_101850	XLOC_101850	RUS06273:25-3093	1.45077	0.005166	0.000244927	0.0203615	7.80706	up
TCONS_00002604	LINC67	XLOC_001505	XLOC_001505	R1:9840263-9841721	2.21539	0.000243	0.00017466	0.0163134	8.06094	up
TCONS_00160055	LINC7480	XLOC_103983	XLOC_103983	RUS08718:1-1305	0.947579	0	0.000949899	0.048294	9.02562	up
TCONS_00014632	LINC535	XLOC_009191	XLOC_009191	R2:24303468-24306171	0.454007	0	0.000945734	0.0481193	9.06564	up
TCONS_00148486	LINC5960	XLOC_094709	XLOC_094709	RUS01646:1710-3847	0.589559	0	0.000834125	0.0447907	9.0785	up
TCONS_00153431	LINC6592	XLOC_098664	XLOC_098664	RUS03680:900-4837	0.340243	0	0.000745336	0.0418283	9.143	up
TCONS_00132335	LINC4917	XLOC_083051	XLOC_083051	R9:29795582-29797962	0.588306	0	0.000782785	0.0430147	9.18629	up
TCONS_00020787	LINC750	XLOC_012938	XLOC_012938	R2:7892373-7893518	1.19664	0	0.000674112	0.039232	9.19239	up
TCONS_00111102	LINC4087	XLOC_069756	XLOC_069756	R8:7928449-7935739	2.42148	0.0030515	1.99453e-07	9.0083e-05	9.20669	up
TCONS_00018020	LINC625	XLOC_011260	XLOC_011260	R2:38561929-38563967	0.664521	0	0.00079798	0.0435593	9.22252	up
TCONS_00083596	LINC3144	XLOC_052471	XLOC_052471	R6:35078330-35081037	0.523617	0	0.000615112	0.0368781	9.26352	up
TCONS_00154142	LINC6682	XLOC_099249	XLOC_099249	RUS04096:3260-4009	1.8962	0	0.000653844	0.0383245	9.2765	up
TCONS_00074356	LINC2762	XLOC_046519	XLOC_046519	R5:33427233-33430040	0.523197	0	0.000558989	0.0348067	9.30228	up
TCONS_00147212	LINC5824	XLOC_093739	XLOC_093739	RUS01325:1-961	1.5336	0	0.00074955	0.0419576	9.3449	up
TCONS_00134472	LINC4984	XLOC_084313	XLOC_084313	RUS00011:455913-462544	0.238698	0	0.00067468	0.039232	9.3489	up
TCONS_00149561	LINC6070	XLOC_095540	XLOC_095540	RUS01934:5914-7905	0.755869	0	0.000563684	0.0349999	9.35557	up
TCONS_00094397	LINC3564	XLOC_059386	XLOC_059386	R6:37075435-37080151	0.341817	0	0.000588153	0.0359106	9.37928	up
TCONS_00111100	LINC4086	XLOC_069756	XLOC_069756	R8:7928449-7935739	2.90095	0.0035115	4.62352e-07	0.000169377	9.46397	up
TCONS_00151731	LINC6348	XLOC_097320	XLOC_097320	RUS02794:6078-8335	0.735112	0	0.000369406	0.026603	9.46778	up
TCONS_00089197	LINC3335	XLOC_056025	XLOC_056025	R6:7436386-7438602	0.74018	0	0.000429663	0.0297297	9.48561	up
TCONS_00142010	LINC5471	XLOC_089848	XLOC_089848	RUS00528:1725-3082	1.25161	0	0.000347732	0.0255059	9.49039	up
TCONS_00089193	LINC3331	XLOC_056025	XLOC_056025	R6:7436386-7438574	0.759728	0	0.000371531	0.026603	9.49708	up
TCONS_00063394	LINC2345	XLOC_039801	XLOC_039801	R5:28456855-28459603	0.609684	0	0.000395225	0.0278435	9.51037	up
TCONS_00063246	LINC2341	XLOC_039717	XLOC_039717	R5:27862073-27867802	0.313111	0	0.000270147	0.0217506	9.58468	up
TCONS_00084271	LINC3172	XLOC_052954	XLOC_052954	R6:38899999-38901724	1.09797	0	0.000300363	0.0231923	9.61855	up
TCONS_00089195	LINC3333	XLOC_056025	XLOC_056025	R6:7436386-7438595	0.83268	0	0.000361213	0.0261729	9.66062	up
TCONS_00002602	LINC62	XLOC_001504	XLOC_001504	R1:9836881-9839023	0.958707	0	0.000210595	0.0185966	9.74488	up
TCONS_00092192	LINC3443	XLOC_057896	XLOC_057896	R6:23920614-23924701	0.474712	0	0.000847472	0.0450158	9.76735	up
TCONS_00160324	LINC7517	XLOC_104223	XLOC_104223	RUS09050:63-2229	0.980494	0	0.000230143	0.0195314	9.77549	up
TCONS_00085032	LINC3206	XLOC_053418	XLOC_053418	R6:42612394-42613396	2.12096	0	0.000167652	0.015861	9.84063	up
TCONS_00149275	LINC6032	XLOC_095347	XLOC_095347	RUS01874:1269-7789	0.337143	0	0.000160809	0.0155002	9.84433	up
TCONS_00148393	LINC5949	XLOC_094646	XLOC_094646	RUS01630:10039-12109	1.04973	0	0.000152586	0.0149034	9.87252	up
TCONS_00152640	LINC6488	XLOC_098043	XLOC_098043	RUS03257:1446-5425	0.582785	0	0.000195344	0.0177427	9.90012	up
TCONS_00062931	LINC2324	XLOC_039518	XLOC_039518	R5:26441229-26442486	1.79991	0	0.00015185	0.0148563	9.94116	up
TCONS_00002605	LINC66	XLOC_001505	XLOC_001505	R1:9840263-9841721	1.74167	0	0.000128813	0.0132719	10.0309	up
TCONS_00021725	LINC801	XLOC_013609	XLOC_013609	R2:14923169-14929034	0.462043	0	5.80842e-05	0.00740837	10.1675	up
TCONS_00097168	LINC3646	XLOC_061103	XLOC_061103	R6:49609967-49618820	0.304725	0	6.09805e-05	0.00765927	10.1849	up
TCONS_00052720	LINC1952	XLOC_033071	XLOC_033071	R4:21978609-21984701	0.466155	0	5.90878e-05	0.0074929	10.208	up
TCONS_00139388	LINC5228	XLOC_087921	XLOC_087921	RUS00290:86100-87426	2.00006	0	0.000319738	0.0241234	10.2209	up
TCONS_00129324	LINC4782	XLOC_081094	XLOC_081094	R9:9892828-9895048	1.33256	0	6.01892e-05	0.00757431	10.2574	up
TCONS_00134473	LINC4985	XLOC_084313	XLOC_084313	RUS00011:455913-462905	0.441113	0	0.000112454	0.0120575	10.2876	up
TCONS_00142012	LINC5472	XLOC_089848	XLOC_089848	RUS00528:1725-3083	2.34704	0	5.54453e-05	0.00715483	10.3487	up
TCONS_00023634	LINC882	XLOC_014883	XLOC_014883	R2:26709412-26715566	0.488589	0	6.99538e-05	0.0084617	10.3756	up
TCONS_00043052	LINC1527	XLOC_026916	XLOC_026916	R4:20718639-20726580	0.409603	0	2.99481e-05	0.00442782	10.4651	up
TCONS_00081369	LINC2988	XLOC_050896	XLOC_050896	R6:20661029-20666039	0.669478	0	2.25951e-05	0.00348933	10.4872	up
TCONS_00050413	LINC1848	XLOC_031662	XLOC_031662	R4:10359588-10361953	1.87646	0	5.66066e-05	0.00726205	10.9602	up
TCONS_00127122	LINC4716	XLOC_079753	XLOC_079753	R9:37437788-37445572	0.575113	0	0.000202907	0.0181622	10.9811	up
TCONS_00034416	LINC1235	XLOC_021489	XLOC_021489	R3:7925329-7926413	4.90283	0	3.50756e-06	0.000838016	11.1753	up
TCONS_00158007	LINC7188	XLOC_102272	XLOC_102272	RUS06719:907-2127	4.56396	0	2.09767e-06	0.00055329	11.2211	up
TCONS_00140906	LINC5364	XLOC_089033	XLOC_089033	RUS00418:177-11896	0.466358	0	4.04509e-06	0.000922967	11.2282	up
TCONS_00036718	LINC1340	XLOC_022929	XLOC_022929	R3:20759560-20765020	1.46467	0	1.4159e-06	0.00040418	11.6646	up
TCONS_00053136	LINC1984	XLOC_033362	XLOC_033362	R4:25097853-25099201	5.82099	0	6.46695e-06	0.001341	11.7808	up
TCONS_00148607	LINC5970	XLOC_094805	XLOC_094805	RUS01676:233-11327	0.750455	0	2.41089e-07	0.00010459	11.7988	up
TCONS_00030299	LINC1091	XLOC_018964	XLOC_018964	R3:16228219-16235201	1.23338	0	0.000754637	0.0421708	11.9267	up
TCONS_00053244	LINC2002	XLOC_033428	XLOC_033428	R4:25796252-25810443	0.734289	0	0.000715249	0.0407995	12.0158	up
TCONS_00030298	LINC1092	XLOC_018964	XLOC_018964	R3:16228219-16235201	1.50665	0	0.000578671	0.0355953	12.2144	up
TCONS_00081934	LINC3038	XLOC_051287	XLOC_051287	R6:24473119-24479138	2.5013	0	1.32438e-07	6.37452e-05	12.5758	up

## Sheet: NA_5_vs_CK
transcript_id	transcript_name	gene_id	gene_name	transcript_locus	NA_1_FPKM	CK_FPKM	pvalue	padj	log2FoldChange	regulated
TCONS_00013708	LINC482	XLOC_008662	XLOC_008662	R2:19553357-19590377	0	0.734692	1.7304e-07	8.97349e-05	-13.4274	down
TCONS_00013715	LINC490	XLOC_008662	XLOC_008662	R2:19553444-19590377	0	0.734317	1.08294e-07	6.61314e-05	-13.4209	down
TCONS_00013718	LINC493	XLOC_008662	XLOC_008662	R2:19553489-19590377	0	0.520455	6.76624e-08	4.70333e-05	-12.9106	down
TCONS_00035395	LINC1279	XLOC_022125	XLOC_022125	R3:14171847-14183979	0	1.46157	0.000433095	0.0348938	-12.821	down
TCONS_00020107	LINC712	XLOC_012490	XLOC_012490	R2:3571123-3572133	0	16.3142	1.40305e-05	0.00302562	-12.7134	down
TCONS_00036276	LINC1322	XLOC_022683	XLOC_022683	R3:18821372-18822543	0	12.4655	2.1355e-07	0.000105289	-12.5182	down
TCONS_00151253	LINC6285	XLOC_096933	XLOC_096933	RUS02599:1417-3889	0	5.35444	0.000572216	0.0431248	-12.3989	down
TCONS_00071022	LINC2608	XLOC_044464	XLOC_044464	R5:17006757-17015092	0	1.41044	0.000711828	0.0496216	-12.0996	down
TCONS_00115773	LINC4282	XLOC_072678	XLOC_072678	R8:3916580-3920798	0	2.2786	6.76129e-07	0.000266138	-11.9118	down			Total	down	up
TCONS_00069410	LINC2535	XLOC_043398	XLOC_043398	R5:7743040-7744760	0	4.37713	3.78794e-06	0.0011149	-11.5682	down			72	30	42
TCONS_00101865	LINC3788	XLOC_063937	XLOC_063937	R7:15843054-15845045	0	2.91129	7.33226e-06	0.00186419	-11.1841	down
TCONS_00150522	LINC6192	XLOC_096335	XLOC_096335	RUS02308:411-4107	0	1.38866	8.11917e-06	0.00198695	-10.9455	down
TCONS_00036702	LINC1338	XLOC_022913	XLOC_022913	R3:20647796-20654345	0	0.702392	5.41295e-05	0.00878771	-10.8668	down
TCONS_00013720	LINC491	XLOC_008662	XLOC_008662	R2:19553489-19590377	0	0.130355	3.10161e-05	0.0055984	-10.8296	down
TCONS_00058325	LINC2164	XLOC_036750	XLOC_036750	R5:2664913-2665545	0	7.17646	9.62648e-06	0.00228729	-10.7901	down
TCONS_00140966	LINC5401	XLOC_089064	XLOC_089064	RUS00431:1-4717	0	0.84719	1.86902e-05	0.00385247	-10.5981	down
TCONS_00148168	LINC5923	XLOC_094480	XLOC_094480	RUS01578:1-1551	0	2.55452	3.87218e-05	0.00669064	-10.5625	down
TCONS_00013716	LINC489	XLOC_008662	XLOC_008662	R2:19553444-19590377	0	0.10636	7.08941e-05	0.0108472	-10.5384	down
TCONS_00078590	LINC2882	XLOC_049173	XLOC_049173	R6:5586724-5589846	0	1.16824	3.11729e-05	0.00560894	-10.4589	down
TCONS_00150530	LINC6197	XLOC_096335	XLOC_096335	RUS02308:411-4135	0	0.891475	3.66594e-05	0.00637064	-10.3473	down
TCONS_00028401	LINC1017	XLOC_017699	XLOC_017699	R3:2941645-2954371	0	0.263729	7.04544e-05	0.0108319	-10.3235	down
TCONS_00122106	LINC4525	XLOC_076556	XLOC_076556	R9:8311234-8313624	0	1.22214	8.65685e-05	0.0124867	-10.1876	down
TCONS_00130437	LINC4848	XLOC_081862	XLOC_081862	R9:18894849-18900067	0	0.547136	7.34526e-05	0.0110842	-10.1319	down
TCONS_00021574	LINC793	XLOC_013494	XLOC_013494	R2:13488132-13492435	0	0.54577	0.000279375	0.0270507	-9.81174	down
TCONS_00071696	LINC2635	XLOC_044915	XLOC_044915	R5:21381801-21395700	0	0.169088	0.000374739	0.0323886	-9.80142	down
TCONS_00092199	LINC3453	XLOC_057896	XLOC_057896	R6:23921014-23924706	0	0.59571	0.000208144	0.0221503	-9.75309	down
TCONS_00100260	LINC3735	XLOC_062963	XLOC_062963	R7:8154447-8156277	0	1.16985	0.000229927	0.0237798	-9.71695	down
TCONS_00082659	LINC3084	XLOC_051819	XLOC_051819	R6:29411730-29415506	0	0.473646	0.000465603	0.037056	-9.47891	down
TCONS_00024017	LINC898	XLOC_015120	XLOC_015120	R2:28417506-28419598	0	0.868047	0.000493841	0.038552	-9.45534	down
TCONS_00148169	LINC5922	XLOC_094480	XLOC_094480	RUS01578:1-1551	0	1.04087	0.000668481	0.0479763	-9.29157	down
TCONS_00157489	LINC7124	XLOC_101850	XLOC_101850	RUS06273:25-3093	1.12437	0.005166	0.000131095	0.0166345	7.55513	up
TCONS_00111100	LINC4086	XLOC_069756	XLOC_069756	R8:7928449-7935739	0.868395	0.0035115	2.12411e-05	0.00421858	7.90816	up
TCONS_00111102	LINC4087	XLOC_069756	XLOC_069756	R8:7928449-7935739	0.907913	0.0030515	6.89144e-06	0.0018157	7.92524	up
TCONS_00129332	LINC4787	XLOC_081094	XLOC_081094	R9:9892828-9895061	0.588523	0	0.000675434	0.0482833	9.25778	up
TCONS_00135557	LINC5042	XLOC_085064	XLOC_085064	RUS00037:8068-10408	0.582948	0	0.000714619	0.0496216	9.28866	up
TCONS_00098673	LINC3687	XLOC_062048	XLOC_062048	R7:2246167-2246716	2.67619	0	0.000497402	0.0387375	9.41276	up
TCONS_00029297	LINC1052	XLOC_018314	XLOC_018314	R3:10196375-10198022	0.877729	0	0.000476239	0.037673	9.45048	up
TCONS_00043052	LINC1527	XLOC_026916	XLOC_026916	R4:20718639-20726580	0.193994	0	0.000370795	0.0322203	9.51039	up
TCONS_00021946	LINC810	XLOC_013786	XLOC_013786	R2:16550207-16551830	0.921142	0	0.000530137	0.0407047	9.53244	up
TCONS_00139380	LINC5227	XLOC_087921	XLOC_087921	RUS00290:70261-78830	0.179876	0	0.000475363	0.0376493	9.57218	up
TCONS_00042962	LINC1512	XLOC_026851	XLOC_026851	R4:20209721-20215007	0.312412	0	0.000318227	0.0294359	9.58692	up
TCONS_00093457	LINC3530	XLOC_058758	XLOC_058758	R6:31645631-31649406	0.420368	0	0.000382588	0.0325382	9.59999	up
TCONS_00031306	LINC1125	XLOC_019607	XLOC_019607	R3:21554564-21555734	1.32637	0	0.0006459	0.0466855	9.60809	up
TCONS_00152640	LINC6488	XLOC_098043	XLOC_098043	RUS03257:1446-5425	0.427445	0	0.000274384	0.026799	9.6916	up
TCONS_00125679	LINC4665	XLOC_078879	XLOC_078879	R9:31198123-31202208	0.461673	0	0.000268373	0.0266096	9.73766	up
TCONS_00123910	LINC4607	XLOC_077776	XLOC_077776	R9:21695038-21698289	0.573152	0	0.000208135	0.0221503	9.76091	up
TCONS_00122032	LINC4520	XLOC_076511	XLOC_076511	R9:7828041-7829720	1.10268	0	0.000200641	0.0217775	9.80197	up
TCONS_00063424	LINC2350	XLOC_039820	XLOC_039820	R5:28596542-28601152	0.426515	0	0.000159845	0.0193058	9.88356	up
TCONS_00018020	LINC625	XLOC_011260	XLOC_011260	R2:38561929-38563967	1.07849	0	0.000219832	0.0228657	9.94014	up
TCONS_00147639	LINC5870	XLOC_094068	XLOC_094068	RUS01426:10046-11652	1.30726	0	0.000124487	0.0161534	9.95609	up
TCONS_00098858	LINC3691	XLOC_062142	XLOC_062142	R7:2928157-2932200	11.5063	0.013824	1.60775e-05	0.00341078	9.9793	up
TCONS_00148486	LINC5960	XLOC_094709	XLOC_094709	RUS01646:1710-3847	1.11696	0	0.000378489	0.0325025	10.0251	up
TCONS_00139388	LINC5228	XLOC_087921	XLOC_087921	RUS00290:86100-87426	1.7508	0	9.02427e-05	0.0127358	10.0699	up
TCONS_00130106	LINC4825	XLOC_081646	XLOC_081646	R9:16356870-16359655	0.800377	0	0.00017494	0.0201246	10.1285	up
TCONS_00081369	LINC2988	XLOC_050896	XLOC_050896	R6:20661029-20666039	0.462286	0	9.50452e-05	0.0132632	10.15	up
TCONS_00149969	LINC6133	XLOC_095878	XLOC_095878	RUS02082:4243-11571	0.337568	0	6.30128e-05	0.00992125	10.1789	up
TCONS_00158946	LINC7348	XLOC_103036	XLOC_103036	RUS07548:1-2504	0.952921	0	0.000202019	0.0218545	10.2361	up
TCONS_00062931	LINC2324	XLOC_039518	XLOC_039518	R5:26441229-26442486	2.0668	0	5.33179e-05	0.00869319	10.2421	up
TCONS_00091788	LINC3428	XLOC_057603	XLOC_057603	R6:21264881-21272248	0.338078	0	0.000114376	0.0153109	10.2895	up
TCONS_00138362	LINC5176	XLOC_087206	XLOC_087206	RUS00227:9115-16628	0.35671	0	4.16709e-05	0.00710919	10.3227	up
TCONS_00097168	LINC3646	XLOC_061103	XLOC_061103	R6:49609967-49618820	0.310794	0	3.87522e-05	0.00669064	10.3756	up
TCONS_00050413	LINC1848	XLOC_031662	XLOC_031662	R4:10359588-10361953	1.36178	0	2.40851e-05	0.00461509	10.5263	up
TCONS_00140818	LINC5315	XLOC_088987	XLOC_088987	RUS00401:112-4482	0.735275	0	2.14088e-05	0.00423901	10.5419	up
TCONS_00071054	LINC2613	XLOC_044491	XLOC_044491	R5:17340736-17341648	3.60504	0	1.78639e-05	0.00372922	10.5955	up
TCONS_00034411	LINC1234	XLOC_021485	XLOC_021485	R3:7885081-7890406	0.625634	0	3.47554e-05	0.00613771	10.7025	up
TCONS_00159796	LINC7442	XLOC_103757	XLOC_103757	RUS08391:733-2219	2.58378	0	2.8439e-05	0.00521976	10.7344	up
TCONS_00134473	LINC4985	XLOC_084313	XLOC_084313	RUS00011:455913-462905	0.548928	0	9.16688e-06	0.0022116	10.8086	up
TCONS_00041431	LINC1467	XLOC_025865	XLOC_025865	R4:12122531-12127748	0.779888	0	6.81784e-06	0.00180358	10.9101	up
TCONS_00153704	LINC6632	XLOC_098874	XLOC_098874	RUS03825:1-2464	1.73342	0	0.000208668	0.0221526	11.1027	up
TCONS_00053136	LINC1984	XLOC_033362	XLOC_033362	R4:25097853-25099201	3.79304	0	5.03603e-06	0.00140624	11.3161	up
TCONS_00081934	LINC3038	XLOC_051287	XLOC_051287	R6:24473119-24479138	0.999655	0	9.16905e-07	0.000344319	11.444	up
TCONS_00098856	LINC3690	XLOC_062142	XLOC_062142	R7:2927993-2932200	9.67443	0	0.000208119	0.0221503	14.0894	up

## Sheet: Total
transcript_id
TCONS_00053243
TCONS_00154291
TCONS_00071022
TCONS_00115773
TCONS_00101623
TCONS_00058325
TCONS_00146159
TCONS_00038465
TCONS_00013180
TCONS_00110282
TCONS_00130436
TCONS_00122106
TCONS_00130437
TCONS_00147788
TCONS_00078346
TCONS_00015424
TCONS_00021574
TCONS_00138712
TCONS_00100260
TCONS_00061315
TCONS_00008687
TCONS_00038464
TCONS_00143550
TCONS_00082659
TCONS_00139874
TCONS_00152155
TCONS_00009763
TCONS_00072694
TCONS_00123478
TCONS_00079027
TCONS_00036702
TCONS_00047161
TCONS_00047111
TCONS_00137397
TCONS_00117921
TCONS_00132336
TCONS_00157489
TCONS_00041634
TCONS_00069525
TCONS_00073919
TCONS_00025981
TCONS_00005020
TCONS_00135557
TCONS_00057495
TCONS_00064863
TCONS_00151731
TCONS_00033210
TCONS_00120225
TCONS_00049496
TCONS_00104183
TCONS_00027530
TCONS_00089195
TCONS_00002602
TCONS_00080650
TCONS_00160843
TCONS_00122032
TCONS_00158413
TCONS_00127122
TCONS_00098673
TCONS_00062931
TCONS_00089193
TCONS_00002605
TCONS_00089197
TCONS_00140820
TCONS_00142773
TCONS_00050413
TCONS_00079410
TCONS_00138398
TCONS_00050415
TCONS_00152030
TCONS_00149384
TCONS_00100882
TCONS_00018020
TCONS_00142731
TCONS_00130106
TCONS_00159796
TCONS_00152640
TCONS_00153431
TCONS_00010555
TCONS_00148393
TCONS_00134472
TCONS_00147639
TCONS_00090017
TCONS_00133099
TCONS_00123308
TCONS_00132335
TCONS_00134473
TCONS_00120224
TCONS_00023634
TCONS_00014149
TCONS_00149969
TCONS_00036718
TCONS_00145405
TCONS_00073924
TCONS_00053136
TCONS_00009046
TCONS_00094397
TCONS_00061557
TCONS_00149418
TCONS_00140900
TCONS_00158007
TCONS_00073920
TCONS_00140906
TCONS_00127319
TCONS_00144814
TCONS_00060235
TCONS_00081934
TCONS_00031201
TCONS_00035395
TCONS_00034882
TCONS_00035170
TCONS_00052240
TCONS_00083496
TCONS_00148212
TCONS_00158445
TCONS_00122927
TCONS_00150522
TCONS_00140974
TCONS_00140966
TCONS_00133438
TCONS_00133446
TCONS_00036703
TCONS_00122853
TCONS_00123197
TCONS_00140948
TCONS_00030633
TCONS_00135100
TCONS_00144811
TCONS_00047707
TCONS_00089149
TCONS_00123065
TCONS_00014699
TCONS_00156603
TCONS_00017733
TCONS_00100832
TCONS_00033599
TCONS_00144336
TCONS_00101865
TCONS_00129495
TCONS_00094358
TCONS_00056164
TCONS_00137062
TCONS_00029522
TCONS_00147641
TCONS_00158566
TCONS_00149276
TCONS_00012416
TCONS_00132334
TCONS_00129152
TCONS_00089412
TCONS_00069122
TCONS_00084271
TCONS_00150567
TCONS_00151455
TCONS_00002609
TCONS_00160055
TCONS_00152297
TCONS_00123913
TCONS_00087253
TCONS_00028775
TCONS_00129157
TCONS_00125679
TCONS_00160324
TCONS_00096570
TCONS_00132058
TCONS_00158565
TCONS_00113920
TCONS_00148486
TCONS_00069424
TCONS_00150358
TCONS_00048629
TCONS_00149565
TCONS_00021995
TCONS_00083596
TCONS_00106547
TCONS_00153896
TCONS_00114579
TCONS_00074163
TCONS_00153704
TCONS_00132333
TCONS_00064471
TCONS_00081369
TCONS_00140846
TCONS_00079516
TCONS_00149342
TCONS_00137392
TCONS_00063253
TCONS_00157927
TCONS_00024994
TCONS_00150356
TCONS_00064340
TCONS_00147640
TCONS_00149778
TCONS_00013720
TCONS_00013716
TCONS_00155276
TCONS_00009419
TCONS_00160242
TCONS_00070435
TCONS_00071951
TCONS_00039084
TCONS_00043273
TCONS_00081523
TCONS_00007404
TCONS_00107534
TCONS_00159115
TCONS_00152298
TCONS_00147454
TCONS_00122111
TCONS_00132021
TCONS_00069307
TCONS_00123477
TCONS_00155757
TCONS_00060741
TCONS_00038561
TCONS_00058576
TCONS_00096333
TCONS_00081104
TCONS_00159875
TCONS_00083595
TCONS_00118198
TCONS_00161393
TCONS_00122606
TCONS_00111103
TCONS_00111098
TCONS_00150626
TCONS_00067427
TCONS_00122602
TCONS_00111102
TCONS_00111100
TCONS_00152656
TCONS_00129331
TCONS_00150855
TCONS_00082130
TCONS_00043584
TCONS_00087704
TCONS_00094069
TCONS_00040039
TCONS_00020787
TCONS_00135560
TCONS_00028817
TCONS_00050414
TCONS_00142010
TCONS_00017339
TCONS_00092886
TCONS_00060019
TCONS_00113373
TCONS_00040038
TCONS_00140940
TCONS_00092190
TCONS_00137551
TCONS_00129324
TCONS_00021725
TCONS_00110905
TCONS_00092885
TCONS_00081465
TCONS_00139388
TCONS_00139380
TCONS_00114088
TCONS_00022958
TCONS_00051768
TCONS_00142012
TCONS_00122603
TCONS_00044336
TCONS_00010534
TCONS_00122605
TCONS_00085032
TCONS_00098858
TCONS_00093457
TCONS_00043052
TCONS_00044596
TCONS_00062932
TCONS_00034416
TCONS_00138360
TCONS_00148607
TCONS_00066609
TCONS_00152652
TCONS_00092883
TCONS_00082794
TCONS_00053221
TCONS_00138362
TCONS_00150525
TCONS_00111105
TCONS_00138206
TCONS_00126664
TCONS_00140787
TCONS_00150782
TCONS_00053239
TCONS_00068153
TCONS_00064298
TCONS_00079480
TCONS_00142770
TCONS_00052239
TCONS_00094088
TCONS_00120074
TCONS_00070992
TCONS_00013718
TCONS_00078590
TCONS_00096898
TCONS_00018539
TCONS_00017232
TCONS_00156426
TCONS_00158497
TCONS_00014179
TCONS_00149277
TCONS_00144158
TCONS_00121051
TCONS_00046639
TCONS_00119731
TCONS_00115827
TCONS_00136706
TCONS_00092198
TCONS_00078113
TCONS_00021855
TCONS_00123533
TCONS_00025814
TCONS_00123532
TCONS_00133489
TCONS_00028401
TCONS_00111101
TCONS_00129328
TCONS_00108800
TCONS_00002604
TCONS_00014632
TCONS_00154142
TCONS_00074356
TCONS_00147212
TCONS_00149561
TCONS_00063394
TCONS_00063246
TCONS_00092192
TCONS_00149275
TCONS_00097168
TCONS_00052720
TCONS_00030299
TCONS_00053244
TCONS_00030298
TCONS_00013708
TCONS_00013715
TCONS_00020107
TCONS_00036276
TCONS_00151253
TCONS_00069410
TCONS_00148168
TCONS_00150530
TCONS_00071696
TCONS_00092199
TCONS_00024017
TCONS_00148169
TCONS_00129332
TCONS_00029297
TCONS_00021946
TCONS_00042962
TCONS_00031306
TCONS_00123910
TCONS_00063424
TCONS_00158946
TCONS_00091788
TCONS_00140818
TCONS_00071054
TCONS_00034411
TCONS_00041431
TCONS_00098856
