# Supplementary material for: Genome-wide identification of long non-coding RNAs and their potential functions in radish response to salt stress
Source: Front Genet. 2023 Nov 2;14:1232363. doi: 10.3389/fgene.2023.1232363 (PMC10656690; doi:10.3389/fgene.2023.1232363)
Supplement: Supplementary file 10 [file Table7.xlsx]

## Sheet: cis
lncRNA_ID	Target gene_Id	Description of target	Gene_Strand	Distance	Location
TCONS_00007404	Rs013430	receptor-like protein kinase-like	+	14586	upstream
TCONS_00009046	XLOC_005527	plastidal glycolate/glycerate translocator 1, chloroplastic	-	91165	upstream
TCONS_00010534	Rs038050	TSK-associating protein 1	+	13490	downstream
TCONS_00010534	XLOC_003209	coatomer subunit beta'-2	+	58785	downstream
TCONS_00015424	Rs068580	Leucine-rich repeat (LRR) family protein	-	75018	downstream
TCONS_00017339	Rs055750	PLAC8 family protein	+	37393	upstream
TCONS_00018020	Rs060210	nodulin 21-like transporter family protein	+	79269	downstream
TCONS_00018020	XLOC_016593	uncharacterized GPI-anchored protein At4g28100-like	-	55814	upstream
TCONS_00020107	Rs069760	protein tify 11b	+	87973	upstream
TCONS_00020107	Rs069810	lipoxygenase 3	-	34233	downstream
TCONS_00021725	Rs228720	Leucine-rich repeat (LRR) family protein FLR1	+	94115	downstream
TCONS_00024017	Rs068520	dentin sialophospho protein	+	98613	downstream
TCONS_00024994	Rs062180	phosphate dikinase 1	-	89397	upstream
TCONS_00028775	XLOC_021332	F-box/kelch-repeat protein At4g38940-like	-	84008	downstream
TCONS_00034411	XLOC_018083	probable aminotransferase TAT3	+	99828	downstream
TCONS_00034882	XLOC_021821	ubiquitin-related modifier 1 homolog 1	-	10293	downstream
TCONS_00035170	XLOC_018600	mitogen-activated protein kinase 20-like	+	-32989	antisense
TCONS_00036702	XLOC_019517	uncharacterized	+	-5109	antisense
TCONS_00036703	XLOC_019517	uncharacterized	+	-4040	antisense
TCONS_00036718	Rs133050	calcium-transporting ATPase 8	-	9985	downstream
TCONS_00036718	Rs133070	alpha/beta-Hydrolases superfamily protein	-	39988	downstream
TCONS_00038464	Rs146450	2-oxoglutarate and fe -dependent oxygenase superfamily protein	-	69000	upstream
TCONS_00038465	Rs146450	2-oxoglutarate and fe -dependent oxygenase superfamily protein	-	69000	upstream
TCONS_00038561	XLOC_020623	protein TERMINAL FLOWER 1	+	12179	upstream
TCONS_00040038	XLOC_025021	glutamate--cysteine ligase, chloroplastic-like	+	26392	upstream
TCONS_00040039	XLOC_025021	glutamate--cysteine ligase, chloroplastic-like	+	26392	upstream
TCONS_00043052	XLOC_032942	7-dehydrocholesterol reductase	-	-6931	antisense
TCONS_00044596	XLOC_033929	acetyl-coenzyme A synthetase, chloroplastic/glyoxysomal-like	-	-4517	antisense
TCONS_00046639	Rs208900	polyamine oxidase 2	+	60345	downstream
TCONS_00046639	XLOC_029281	unknown protein	+	-1244	sense
TCONS_00047161	XLOC_035681	unknown protein	-	38919	downstream
TCONS_00047707	XLOC_036046	diphosphomevalonate decarboxylase MVD2	-	13650	upstream
TCONS_00048629	Rs152850	uncharacterized protein	+	9047	downstream
TCONS_00049496	Rs159740	ACT domain repeat 7	+	37198	downstream
TCONS_00049496	Rs159870	trehalose-6-phosphate phosphatase	+	41249	upstream
TCONS_00050413	Rs167640	prefoldin 5	+	86074	downstream
TCONS_00050414	Rs167640	prefoldin 5	+	86074	downstream
TCONS_00050415	Rs167640	prefoldin 5	+	86074	downstream
TCONS_00053221	XLOC_033420	calmodulin-1	-	-2821	sense
TCONS_00053239	XLOC_033420	calmodulin-1	-	82458	upstream
TCONS_00053243	XLOC_033420	calmodulin-1	-	82458	upstream
TCONS_00053244	XLOC_033420	calmodulin-1	-	82458	upstream
TCONS_00058325	Rs223580	protein dehydration-induced 19-4	+	17702	upstream
TCONS_00058576	Rs225450	Homeodomain-like superfamily protein	+	48812	upstream
TCONS_00060741	Rs240270	F-box kelch-repeat protein	-	74856	downstream
TCONS_00063424	XLOC_045845	glucan endo-1,3-beta-glucosidase-like	-	2206	downstream
TCONS_00064298	XLOC_046351	uncharacterized	-	-7724	antisense
TCONS_00066609	XLOC_047803	cytochrome P450 72A15-like	-	-2858	antisense
TCONS_00066609	XLOC_047805	cytochrome P450 72A15-like	-	3692	downstream
TCONS_00066609	XLOC_047811	peroxisomal (S)-2-hydroxy-acid oxidase GLO2	-	65105	downstream
TCONS_00068153	Rs223580	protein dehydration-induced 19-4	+	41198	upstream
TCONS_00069122	XLOC_037292	cytochrome P450 72A13	+	33818	downstream
TCONS_00069410	Rs232150	JA-responsive protein 1	-	7495	downstream
TCONS_00069424	Rs232150	JA-responsive protein 1	-	70884	upstream
TCONS_00071696	XLOC_038932	calcium-transporting ATPase 3, endoplasmic reticulum-type-like	+	-13900	antisense
TCONS_00073919	Rs265350	(+)-neomenthol dehydrogenase	+	29096	upstream
TCONS_00073920	Rs265350	(+)-neomenthol dehydrogenase	+	29096	upstream
TCONS_00073924	Rs265350	(+)-neomenthol dehydrogenase	+	29084	upstream
TCONS_00078113	XLOC_055465	clathrin heavy chain 1	-	-20203	antisense
TCONS_00079410	XLOC_056268	unknown protein	-	-6468	antisense
TCONS_00079480	Rs306040	F-box family protein	-	84994	upstream
TCONS_00081465	XLOC_050951	uncharacterized	+	24269	downstream
TCONS_00081934	Rs326600	LOV KELCH protein 2	+	26829	downstream
TCONS_00085032	XLOC_053430	protein CLEC16A homolog	+	49555	upstream
TCONS_00087253	XLOC_054839	protein ABIL1-like	+	23780	upstream
TCONS_00087704	XLOC_055108	UTP--glucose-1-phosphate uridylyltransferase 2-like	-	70802	upstream
TCONS_00089412	XLOC_049545	DNA-directed RNA polymerase IV subunit 7-like	+	30664	upstream
TCONS_00091788	XLOC_050951	uncharacterized	+	23821	downstream
TCONS_00092190	Rs326210	pci domain-containing protein 2-like	+	70976	downstream
TCONS_00092192	Rs326210	pci domain-containing protein 2-like	+	70976	downstream
TCONS_00092198	Rs326210	pci domain-containing protein 2-like	+	71376	downstream
TCONS_00092199	Rs326210	pci domain-containing protein 2-like	+	71376	downstream
TCONS_00096333	XLOC_060585	unknown protein	-	-4745	sense
TCONS_00096570	XLOC_053988	receptor like protein 12	+	37622	downstream
TCONS_00098673	XLOC_062033	beta-glucosidase BoGH3B-like	+	80368	downstream
TCONS_00100260	XLOC_062956	mitochondrial fission protein ELM1	+	31940	downstream
TCONS_00101623	Rs382680	monoglyceride lipase-like	+	72342	downstream
TCONS_00101865	XLOC_067342	indole glucosinolate O-methyltransferase 5-like	-	-1992	antisense
TCONS_00104183	XLOC_062033	beta-glucosidase BoGH3B-like	+	6648	downstream
TCONS_00110905	XLOC_073149	probable LRR receptor-like serine/threonine-protein kinase	-	43945	downstream
TCONS_00113373	XLOC_071142	secretory carrier-associated membrane protein 4	+	-860	sense
TCONS_00114088	XLOC_075093	AMSH-like ubiquitin thioesterase 1	-	-4276	antisense
TCONS_00115773	XLOC_069187	protein LONGIFOLIA 1-like	+	48843	downstream
TCONS_00122032	Rs459650	2-methoxy-6-polyprenyl- -benzoquinol methylase	+	88842	downstream
TCONS_00122106	XLOC_080909	pollen-specific protein SF21-like	-	17473	downstream
TCONS_00122111	XLOC_080909	pollen-specific protein SF21-like	-	12282	downstream
TCONS_00122853	XLOC_081375	U-box domain-containing protein 53	-	42688	upstream
TCONS_00123910	Rs478440	Auxin-responsive GH3 family protein	+	4097	downstream
TCONS_00123913	Rs478440	Auxin-responsive GH3 family protein	+	4120	downstream
TCONS_00126664	XLOC_079470	transcription factor bHLH96-like	+	5833	downstream
TCONS_00126664	XLOC_083827	autophagy-related protein 18h-like	-	41217	upstream
TCONS_00127122	XLOC_084067	ethylene-responsive transcription factor ABR1-like	-	68396	upstream
TCONS_00129324	XLOC_081091	uncharacterized	-	62067	upstream
TCONS_00129328	XLOC_081091	uncharacterized	-	62067	upstream
TCONS_00129331	XLOC_081091	uncharacterized	-	62067	upstream
TCONS_00129332	XLOC_081091	uncharacterized	-	62067	upstream
TCONS_00132021	XLOC_078498	pentatricopeptide repeat-containing protein	+	38385	upstream
TCONS_00132058	XLOC_078498	pentatricopeptide repeat-containing protein	+	51479	downstream
TCONS_00132333	XLOC_083044	UPF0481 protein	-	30227	upstream
TCONS_00132334	XLOC_083044	UPF0481 protein	-	30777	upstream
TCONS_00132335	XLOC_083044	UPF0481 protein	-	30777	upstream
TCONS_00132336	XLOC_083044	UPF0481 protein	-	30777	upstream
TCONS_00133438	XLOC_083759	60S ribosomal protein L9-1-like	-	1296	downstream
TCONS_00133446	XLOC_083759	60S ribosomal protein L9-1-like	-	1296	downstream
TCONS_00133489	XLOC_079422	dihydroflavonol-4-reductase	+	-1975	antisense
TCONS_00135557	XLOC_085061	elicitor-responsive protein 3-like	+	-2341	antisense
TCONS_00136706	XLOC_085975	1-aminocyclopropane-1-carboxylate oxidase 1	-	-2009	antisense
TCONS_00138360	Rs510300	CBL-interacting protein kinase 25	-	3660	upstream
TCONS_00138360	XLOC_087207	cytochrome P450 71B11	+	-4846	sense
TCONS_00138362	Rs510300	CBL-interacting protein kinase 25	-	3677	upstream
TCONS_00138362	XLOC_087207	cytochrome P450 71B11	+	-4846	sense
TCONS_00138398	Rs510300	CBL-interacting protein kinase 25	-	6983	upstream
TCONS_00138398	XLOC_087207	cytochrome P450 71B11	+	-6511	antisense
TCONS_00139380	XLOC_087896	purple acid phosphatase 8	+	38437	downstream
TCONS_00139388	XLOC_087896	purple acid phosphatase 8	+	54276	downstream
TCONS_00144158	XLOC_091415	methyltransferase-like protein 7A	-	16262	downstream
TCONS_00147454	XLOC_093928	protein DETOXIFICATION 40-like	+	16648	upstream
TCONS_00147454	XLOC_093932	protein DETOXIFICATION 40	-	9872	downstream
TCONS_00149969	XLOC_095877	ENHANCED DISEASE RESISTANCE 2-like	-	513	upstream
TCONS_00152155	XLOC_097662	endoglucanase 17-like	+	-1127	antisense
TCONS_00155276	XLOC_100089	uncharacterized	+	-1851	antisense

## Sheet: trans
lncRNA_ID	Target Gene_ID	Description of target	Pearson_correlation	Pvalue
TCONS_00002609	XLOC_047805	cytochrome P450 72A15-like	0.963321	4.91563e-07
TCONS_00007404	Rs168150	6-phosphogluconolactonase 5	0.993884	6.67108e-11
TCONS_00007404	XLOC_072566	ABC transporter G family member 35	0.972983	1.08347e-07
TCONS_00007404	XLOC_031452	ABC transporter G family member 42-like	0.969751	1.89564e-07
TCONS_00007404	XLOC_076218	abietadienol/abietadienal oxidase	0.999108	4.42959e-15
TCONS_00007404	Rs159740	ACT domain repeat 7	0.993697	7.75404e-11
TCONS_00007404	Rs149130	adenosine-5 -phosphosulfate-kinase	0.986147	3.92517e-09
TCONS_00007404	Rs492750	allene oxide cyclase 3	0.991902	2.70507e-10
TCONS_00007404	Rs153910	alpha beta-hydrolases superfamily protein	0.963216	4.98589e-07
TCONS_00007404	XLOC_022756	alpha carbonic anhydrase 2-like	0.999923	2.15348e-20
TCONS_00007404	Rs133070	alpha/beta-Hydrolases superfamily protein	0.997339	1.04558e-12
TCONS_00007404	Rs533450	amidase -like	0.966905	2.95764e-07
TCONS_00007404	Rs478440	Auxin-responsive GH3 family protein	0.995918	8.86899e-12
TCONS_00007404	Rs269160	β-glucosidase 18	0.995686	1.16765e-11
TCONS_00007404	Rs194210	bHLH transcription factor	0.963473	4.81589e-07
TCONS_00007404	XLOC_010448	calcineurin B-like protein 1	0.965462	3.6524e-07
TCONS_00007404	XLOC_041486	calmodulin-like protein 11	0.986364	3.62899e-09
TCONS_00007404	Rs392590	CBL-interacting protein kinase 2	0.995471	1.48977e-11
TCONS_00007404	Rs211640	cytochrome b5	0.982423	1.28299e-08
TCONS_00007404	Rs341280	cytochrome BC1 synthesis	0.972674	1.14627e-07
TCONS_00007404	Rs305000	cytochrome P450	0.979411	2.81459e-08
TCONS_00007404	Rs305010	cytochrome P450	0.976159	5.82842e-08
TCONS_00007404	XLOC_017337	cytochrome P450 79B1	0.998494	6.09543e-14
TCONS_00007404	Rs152410	dehydration-responsive element-binding protein 3-like	0.964966	3.91906e-07
TCONS_00007404	XLOC_005319	ER lumen protein-retaining receptor A-like	0.969575	1.95089e-07
TCONS_00007404	XLOC_056579	ethylene-responsive transcription factor ABR1-like	0.98609	4.00688e-09
TCONS_00007404	XLOC_084067	ethylene-responsive transcription factor ABR1-like	0.986049	4.06598e-09
TCONS_00007404	Rs306040	F-box family protein	0.988404	1.61962e-09
TCONS_00007404	XLOC_036002	glucan endo-1,3-beta-glucosidase-like	0.988719	1.41213e-09
TCONS_00007404	XLOC_064500	glucan endo-1,3-beta-glucosidase-like	0.950763	2.0977e-06
TCONS_00007404	Rs399730	glutamate decarboxylase 1	0.970546	1.66158e-07
TCONS_00007404	Rs078600	haloacid dehalogenase-like hydrolase (HAD) superfamily protein	0.95125	1.99763e-06
TCONS_00007404	Rs252520	hypothetical protein	0.953031	1.66346e-06
TCONS_00007404	XLOC_067342	indole glucosinolate O-methyltransferase 5-like	0.977754	4.13333e-08
TCONS_00007404	Rs203420	jacalin-related lectin 22	0.99632	5.28266e-12
TCONS_00007404	Rs232150	JA-responsive protein 1	0.979166	2.98529e-08
TCONS_00007404	Rs455250	Kunitz family trypsin and protease inhibitor protein	0.978279	3.67203e-08
TCONS_00007404	Rs504240	Leucine-rich repeat (LRR) family protein	0.999832	1.06482e-18
TCONS_00007404	Rs227820	leucine-rich repeat protein FLR1	0.993396	9.78367e-11
TCONS_00007404	Rs228720	leucine-rich repeat protein FLR1	0.965031	3.8831e-07
TCONS_00007404	XLOC_067001	lipoxygenase 2, chloroplastic-like	0.95273	1.71656e-06
TCONS_00007404	Rs069590	lipoxygenase 3	0.970503	1.67362e-07
TCONS_00007404	Rs069810	lipoxygenase 3	0.963066	5.08718e-07
TCONS_00007404	Rs412870	lipoxygenase 3	0.999098	4.69185e-15
TCONS_00007404	XLOC_099618	LRR receptor-like serine/threonine-protein kinase GSO1	0.998367	9.11066e-14
TCONS_00007404	XLOC_092839	lysine-specific demethylase JMJ706-like	0.958267	9.29392e-07
TCONS_00007404	Rs132610	MATE efflux family protein	0.950122	2.2353e-06
TCONS_00007404	Rs541190	MD-2-related lipid recognition domain-containing protein	0.984478	6.91444e-09
TCONS_00007404	Rs450390	nitrate reductase 1	0.983716	8.7742e-09
TCONS_00007404	Rs560610	nitrate reductase 1	0.99797	2.70523e-13
TCONS_00007404	Rs388500	O-methyltransferase family protein	0.982696	1.18707e-08
TCONS_00007404	XLOC_100307	phosphoinositide phospholipase C 4-like	0.998146	1.71878e-13
TCONS_00007404	Rs458200	phosphoinositide phospholipase C4	0.988544	1.52463e-09
TCONS_00007404	Rs056470	phosphorylase family protein	0.958431	9.11568e-07
TCONS_00007404	XLOC_028048	phytosulfokines 2	0.995733	1.10574e-11
TCONS_00007404	Rs463980	p-loop containing nucleoside triphosphate hydrolases superfamily protein	0.999697	2.01984e-17
TCONS_00007404	Rs145870	polygalacturonase inhibiting protein 1	0.972886	1.10282e-07
TCONS_00007404	XLOC_043055	polygalacturonase inhibitor 1-like	0.995996	8.05442e-12
TCONS_00007404	XLOC_018083	probable aminotransferase TAT3	0.996259	5.73578e-12
TCONS_00007404	XLOC_105212	probable glutamate carboxypeptidase 2	0.994393	4.32198e-11
TCONS_00007404	XLOC_097976	probable RNA-binding protein ARP1	0.952459	1.76554e-06
TCONS_00007404	XLOC_012013	probable trehalose-phosphate phosphatase H	0.956644	1.12166e-06
TCONS_00007404	Rs144380	probable trehalose-phosphate phosphatase I	0.998291	1.14575e-13
TCONS_00007404	XLOC_066138	probable trehalose-phosphate phosphatase I	0.966126	3.3183e-07
TCONS_00007404	Rs315450	proline dehydrogenase	0.96631	3.23018e-07
TCONS_00007404	XLOC_082473	protein NUCLEAR FUSION DEFECTIVE 4-like	0.990984	4.62144e-10
TCONS_00007404	Rs142820	protein TIFY 9	0.983606	9.07437e-09
TCONS_00007404	Rs074390	pyruvate decarboxylase	0.994871	2.77008e-11
TCONS_00007404	XLOC_095772	receptor-like protein kinase 2	0.964578	4.13791e-07
TCONS_00007404	Rs330670	S-adenosyl-L-methionine-dependent methyltransferases superfamily protein	0.983466	9.46499e-09
TCONS_00007404	Rs455330	SAUR-like auxin-responsive protein family	0.994779	3.02741e-11
TCONS_00007404	Rs443470	selenium-binding protein 2	0.990455	6.14059e-10
TCONS_00007404	Rs067500	sulfate transporter	0.990915	4.80004e-10
TCONS_00007404	Rs303400	TRAF-like family protein	0.988477	1.56906e-09
TCONS_00007404	Rs159870	trehalose-6-phosphate phosphatase	0.99489	2.72115e-11
TCONS_00007404	Rs450300	trehalose-6-phosphate phosphatase	0.979119	3.01864e-08
TCONS_00007404	Rs269180	TSK-associating protein 1	0.973551	9.75146e-08
TCONS_00007404	Rs049670	Tyrosine transaminase family protein	0.998821	1.79287e-14
TCONS_00007404	Rs312440	uncharacterized protein	0.99166	3.13389e-10
TCONS_00007404	XLOC_095251	uncharacterized protein	0.973172	1.04629e-07
TCONS_00007404	XLOC_100089	uncharacterized protein	0.992935	1.3701e-10
TCONS_00007404	XLOC_105364	uncharacterized protein	0.998783	2.09982e-14
TCONS_00007404	Rs420290	VQ motif-containing protein	0.986879	2.99588e-09
TCONS_00007404	Rs251480	water-soluble chlorophyll protein	0.981258	1.76486e-08
TCONS_00007404	Rs375400	WRKY transcription factor 40	0.953374	1.60451e-06
TCONS_00007404	Rs448590	WRKY transcription factor 40	0.967312	2.78222e-07
TCONS_00012416	XLOC_047805	cytochrome P450 72A15-like	0.956171	1.18327e-06
TCONS_00012416	Rs604450	probable chlorophyll b reductase chloroplastic-like	0.991328	3.80719e-10
TCONS_00013720	XLOC_012140	chaperone protein dnaJ 8	0.952288	1.79688e-06
TCONS_00014699	Rs284930	RING/U-box protein	0.96912	2.09961e-07
TCONS_00017232	XLOC_082146	zerumbone synthase-like	0.95471	1.39053e-06
TCONS_00017733	Rs063720	serine carboxypeptidase-like 9	0.951831	1.88314e-06
TCONS_00020107	XLOC_096708	methionine aminotransferase BCAT4-like	0.958811	8.71156e-07
TCONS_00021574	Rs045300	aminopeptidase M1	0.963305	4.92626e-07
TCONS_00021574	Rs348910	bHLH transcription factor	0.966225	3.27076e-07
TCONS_00021574	Rs432680	ethylene responsive element binding factor 1	0.983972	8.1094e-09
TCONS_00021574	XLOC_001065	F-box/FBD/LRR-repeat protein	0.986678	3.23188e-09
TCONS_00021574	XLOC_078101	myrosinase-like	0.990234	6.8818e-10
TCONS_00021574	Rs207780	pectin lyase-like superfamily protein	0.962445	5.52322e-07
TCONS_00021574	XLOC_063970	peroxidase 13-like	0.981693	1.57054e-08
TCONS_00021574	Rs201700	protein TIFY 5a-like	0.976983	4.89518e-08
TCONS_00021574	XLOC_102142	sugar transporter ERD6-like 6	0.961742	6.05314e-07
TCONS_00021574	Rs388430	transcription factor MYB75	0.9509	2.06915e-06
TCONS_00021574	Rs334050	uncharacterized protein	0.98987	8.25863e-10
TCONS_00021574	XLOC_060585	unknown protein	0.990602	5.683e-10
TCONS_00021574	XLOC_099083	wall-associated receptor kinase-like 22	0.967875	2.55321e-07
TCONS_00021855	XLOC_078101	myrosinase-like	0.952329	1.78933e-06
TCONS_00021855	Rs334050	uncharacterized protein	0.953209	1.63255e-06
TCONS_00021855	XLOC_060585	unknown protein	0.963319	4.91691e-07
TCONS_00024017	XLOC_021106	E3 ubiquitin-protein ligase RHA1B-like	0.954135	1.47968e-06
TCONS_00025814	Rs449870	9-cis-epoxycarotenoid dioxygenase	0.951281	1.99136e-06
TCONS_00025814	Rs348910	bHLH transcription factor	0.97857	3.43373e-08
TCONS_00025814	Rs432680	ethylene responsive element binding factor 1	0.977479	4.39378e-08
TCONS_00025814	Rs182600	Haloacid dehalogenase-like hydrolase (HAD) superfamily protein	0.951818	1.8857e-06
TCONS_00025814	Rs043580	mitogen-activated protein kinase kinase kinase 21	0.957512	1.01531e-06
TCONS_00025814	Rs207780	pectin lyase-like superfamily protein	0.962129	5.75653e-07
TCONS_00025814	XLOC_086136	probable mannan synthase 7	0.971997	1.29393e-07
TCONS_00025814	Rs201700	protein TIFY 5a-like	0.978586	3.42094e-08
TCONS_00025814	XLOC_095130	protein TIFY 5a-like	0.967004	2.91402e-07
TCONS_00025814	Rs283460	RNAse l inhibitor protein 1	0.962857	5.23037e-07
TCONS_00025814	Rs388430	transcription factor MYB75	0.978542	3.45591e-08
TCONS_00025814	XLOC_057922	uncharacterized protein	0.953887	1.51946e-06
TCONS_00025814	XLOC_060585	unknown protein	0.983029	1.07772e-08
TCONS_00025814	XLOC_082146	zerumbone synthase-like	0.956894	1.09015e-06
TCONS_00028401	Rs263830	ABC transporter C family member 10-like	0.951027	2.04291e-06
TCONS_00030298	XLOC_078841	40S ribosomal protein S11-3-like	1	0
TCONS_00030299	XLOC_078841	40S ribosomal protein S11-3-like	1	0
TCONS_00030633	Rs045300	aminopeptidase M1	0.952015	1.84805e-06
TCONS_00030633	XLOC_078101	myrosinase-like	0.961658	6.11854e-07
TCONS_00030633	XLOC_063970	peroxidase 13-like	0.963877	4.55847e-07
TCONS_00030633	Rs334050	uncharacterized protein	0.958578	8.95754e-07
TCONS_00030633	XLOC_079532	unknown protein	0.968498	2.31726e-07
TCONS_00030633	XLOC_099083	wall-associated receptor kinase-like 22	0.95972	7.8036e-07
TCONS_00031201	Rs146450	2-oxoglutarate and Fe-dependent oxygenase superfamily protein	0.986634	3.28527e-09
TCONS_00031201	Rs168150	6-phosphogluconolactonase 5	0.965603	3.5791e-07
TCONS_00031201	XLOC_004367	ABC transporter G family member 35	0.980048	2.40827e-08
TCONS_00031201	XLOC_072566	ABC transporter G family member 35	0.972594	1.16292e-07
TCONS_00031201	XLOC_031452	ABC transporter G family member 42-like	0.98637	3.62134e-09
TCONS_00031201	XLOC_076218	abietadienol/abietadienal oxidase	0.953777	1.53744e-06
TCONS_00031201	Rs159740	ACT domain repeat 7	0.963554	4.76361e-07
TCONS_00031201	Rs149130	adenosine-5 -phosphosulfate-kinase	0.978891	3.18623e-08
TCONS_00031201	Rs492760	allene oxide cyclase 2	0.975892	6.15938e-08
TCONS_00031201	Rs492750	allene oxide cyclase 3	0.974538	8.07597e-08
TCONS_00031201	Rs153910	alpha beta-hydrolases superfamily protein	0.987779	2.10331e-09
TCONS_00031201	Rs133070	alpha/beta-hydrolases superfamily protein	0.959952	7.58512e-07
TCONS_00031201	Rs533450	amidase -like	0.988676	1.43904e-09
TCONS_00031201	Rs119330	annexin d4	0.962536	5.45766e-07
TCONS_00031201	Rs478440	Auxin-responsive GH3 family protein	0.967283	2.79447e-07
TCONS_00031201	Rs269160	β-glucosidase 18	0.962412	5.54725e-07
TCONS_00031201	Rs194210	bHLH transcription factor	0.980895	1.94152e-08
TCONS_00031201	XLOC_010448	calcineurin B-like protein 1	0.953599	1.56674e-06
TCONS_00031201	XLOC_041486	calmodulin-like protein 11	0.962079	5.79406e-07
TCONS_00031201	Rs392590	CBL-interacting protein kinase 2	0.961872	5.95207e-07
TCONS_00031201	Rs454120	chaperone -domain containing protein	0.95084	2.08155e-06
TCONS_00031201	XLOC_076148	cysteine protease inhibitor WSCP-like	0.962715	5.33014e-07
TCONS_00031201	Rs211640	cytochrome b5	0.970146	1.77633e-07
TCONS_00031201	Rs341280	cytochrome BC1 synthesis	0.985968	4.1851e-09
TCONS_00031201	Rs305000	cytochrome P450	0.984041	7.93775e-09
TCONS_00031201	Rs305010	cytochrome P450	0.985083	5.67371e-09
TCONS_00031201	Rs152410	dehydration-responsive element-binding protein 3-like	0.986462	3.5005e-09
TCONS_00031201	XLOC_056579	ethylene-responsive transcription factor ABR1-like	0.960668	6.9393e-07
TCONS_00031201	XLOC_084067	ethylene-responsive transcription factor ABR1-like	0.984165	7.63451e-09
TCONS_00031201	Rs306040	F-box family protein	0.955424	1.28596e-06
TCONS_00031201	XLOC_036002	glucan endo-1,3-beta-glucosidase-like	0.976429	5.50862e-08
TCONS_00031201	XLOC_064500	glucan endo-1,3-beta-glucosidase-like	0.969592	1.94552e-07
TCONS_00031201	Rs399730	glutamate decarboxylase 1	0.983906	8.27735e-09
TCONS_00031201	XLOC_023509	glutamate decarboxylase 1-like	0.95976	7.76619e-07
TCONS_00031201	XLOC_100940	G-type lectin S-receptor-like serine/threonine-protein kinase	0.972188	1.25068e-07
TCONS_00031201	Rs078600	haloacid dehalogenase-like hydrolase (HAD) superfamily protein	0.986517	3.43066e-09
TCONS_00031201	Rs500210	HXXXD-type acyl-transferase family protein	0.983305	9.93142e-09
TCONS_00031201	Rs252520	hypothetical protein	0.982739	1.1722e-08
TCONS_00031201	XLOC_103084	inactive GDSL esterase/lipase-like protein 25	0.97193	1.30929e-07
TCONS_00031201	XLOC_100405	indole glucosinolate O-methyltransferase 2-like	0.965665	3.54735e-07
TCONS_00031201	XLOC_067342	indole glucosinolate O-methyltransferase 5-like	0.985809	4.42662e-09
TCONS_00031201	Rs232150	JA-responsive protein 1	0.981018	1.87986e-08
TCONS_00031201	XLOC_053039	KDEL-tailed cysteine endopeptidase CEP3	0.959827	7.70183e-07
TCONS_00031201	Rs455250	Kunitz family trypsin and protease inhibitor protein	0.980362	2.22546e-08
TCONS_00031201	Rs228720	leucine-rich repeat protein FLR1	0.974379	8.32964e-08
TCONS_00031201	XLOC_067001	lipoxygenase 2, chloroplastic-like	0.984916	5.9956e-09
TCONS_00031201	Rs069590	lipoxygenase 3	0.987747	2.13117e-09
TCONS_00031201	Rs069810	lipoxygenase 3	0.988258	1.72355e-09
TCONS_00031201	Rs412870	lipoxygenase 3	0.954452	1.42997e-06
TCONS_00031201	XLOC_099618	LRR receptor-like serine/threonine-protein kinase GSO1	0.960394	7.18088e-07
TCONS_00031201	Rs132610	MATE efflux family protein	0.980957	1.91026e-08
TCONS_00031201	Rs541190	MD-2-related lipid recognition domain-containing protein	0.967696	2.6244e-07
TCONS_00031201	Rs450390	nitrate reductase 1	0.968395	2.3552e-07
TCONS_00031201	Rs388500	O-methyltransferase family protein	0.97476	7.73356e-08
TCONS_00031201	XLOC_097677	oxysterol-binding protein-related protein 2A-like	0.96039	7.18414e-07
TCONS_00031201	XLOC_049215	pectinesterase/pectinesterase inhibitor 3-like	0.951135	2.02079e-06
TCONS_00031201	XLOC_093344	peptide methionine sulfoxide reductase B9-like	0.983213	1.02073e-08
TCONS_00031201	Rs119710	peroxidase	0.958249	9.31333e-07
TCONS_00031201	Rs458200	phosphoinositide phospholipase C4	0.973664	9.54631e-08
TCONS_00031201	Rs056470	phosphorylase family protein	0.983148	1.04049e-08
TCONS_00031201	XLOC_028048	phytosulfokines 2	0.95572	1.24447e-06
TCONS_00031201	Rs145870	polygalacturonase inhibiting protein 1	0.98543	5.04639e-09
TCONS_00031201	Rs391910	polygalacturonase inhibiting protein 1	0.961149	6.52992e-07
TCONS_00031201	XLOC_105212	probable glutamate carboxypeptidase 2	0.970442	1.69096e-07
TCONS_00031201	XLOC_013249	probable receptor-like protein kinase	0.964786	4.01936e-07
TCONS_00031201	XLOC_097976	probable RNA-binding protein ARP1	0.986221	3.82289e-09
TCONS_00031201	XLOC_012013	probable trehalose-phosphate phosphatase H	0.977298	4.5712e-08
TCONS_00031201	Rs144380	probable trehalose-phosphate phosphatase i	0.95085	2.07944e-06
TCONS_00031201	Rs315450	proline dehydrogenase	0.981949	1.4645e-08
TCONS_00031201	XLOC_082473	protein NUCLEAR FUSION DEFECTIVE 4-like	0.962754	5.3029e-07
TCONS_00031201	Rs381770	protein TIFY 10a	0.954692	1.39324e-06
TCONS_00031201	Rs357310	protein TIFY 5a	0.977194	4.67631e-08
TCONS_00031201	Rs142820	protein TIFY 9	0.982129	1.39305e-08
TCONS_00031201	Rs378190	protein TLFY 7	0.984111	7.76574e-09
TCONS_00031201	Rs074390	pyruvate decarboxylase	0.957196	1.05303e-06
TCONS_00031201	Rs013430	receptor-like protein kinase-like	0.989247	1.11212e-09
TCONS_00031201	Rs330670	S-adenosyl-L-methionine-dependent methyltransferases superfamily protein	0.97787	4.02755e-08
TCONS_00031201	Rs455330	SAUR-like auxin-responsive protein family	0.968288	2.39466e-07
TCONS_00031201	Rs443470	selenium-binding protein 2	0.958566	8.97001e-07
TCONS_00031201	Rs067500	sulfate transporter	0.975501	6.67027e-08
TCONS_00031201	Rs157300	thioredoxin m4	0.95974	7.78525e-07
TCONS_00031201	Rs303400	TRAF-like family protein	0.974367	8.3489e-08
TCONS_00031201	XLOC_079470	transcription factor bHLH96-like	0.965702	3.52866e-07
TCONS_00031201	Rs086530	trehalose-6-phosphate phosphatase	0.951859	1.87783e-06
TCONS_00031201	Rs450300	trehalose-6-phosphate phosphatase	0.982994	1.08865e-08
TCONS_00031201	Rs038050	TSK-associating protein 1	0.964439	4.21896e-07
TCONS_00031201	Rs269180	TSK-associating protein 1	0.985416	5.07095e-09
TCONS_00031201	Rs056370	uncharacterized protein	0.967262	2.8034e-07
TCONS_00031201	Rs312440	uncharacterized protein	0.972785	1.12336e-07
TCONS_00031201	XLOC_100089	uncharacterized protein	0.961704	6.08263e-07
TCONS_00031201	XLOC_105364	uncharacterized protein	0.956213	1.17759e-06
TCONS_00031201	XLOC_048806	uncharacterized protein	0.950356	2.18436e-06
TCONS_00031201	Rs053820	unknown protein	0.954618	1.4046e-06
TCONS_00031201	Rs420290	VQ motif-containing protein	0.977639	4.24119e-08
TCONS_00031201	Rs251480	water-soluble chlorophyll protein	0.956088	1.19432e-06
TCONS_00031201	Rs375400	WRKY transcription factor 40	0.987582	2.27782e-09
TCONS_00031201	Rs448590	WRKY transcription factor 40	0.987964	1.94961e-09
TCONS_00036276	Rs168150	6-phosphogluconolactonase 5	0.980501	2.14854e-08
TCONS_00036276	XLOC_072566	ABC transporter G family member 35	0.963745	4.64135e-07
TCONS_00036276	XLOC_031452	ABC transporter G family member 42-like	0.971218	1.48211e-07
TCONS_00036276	XLOC_076218	abietadienol/abietadienal oxidase	0.983909	8.26836e-09
TCONS_00036276	Rs159740	ACT domain repeat 7	0.980927	1.92514e-08
TCONS_00036276	Rs149130	adenosine-5 -phosphosulfate-kinase	0.983359	9.77502e-09
TCONS_00036276	Rs492750	allene oxide cyclase 3	0.98351	9.3402e-09
TCONS_00036276	Rs153910	alpha beta-hydrolases superfamily protein	0.965157	3.81465e-07
TCONS_00036276	XLOC_022756	alpha carbonic anhydrase 2-like	0.985263	5.34148e-09
TCONS_00036276	Rs133070	alpha/beta-Hydrolases superfamily protein	0.989834	8.40687e-10
TCONS_00036276	Rs533450	amidase -like	0.960272	7.29086e-07
TCONS_00036276	Rs478440	Auxin-responsive GH3 family protein	0.985733	4.54573e-09
TCONS_00036276	Rs269160	β-glucosidase 18	0.983411	9.62259e-09
TCONS_00036276	Rs194210	bHLH transcription factor	0.955001	1.34719e-06
TCONS_00036276	XLOC_010448	calcineurin B-like protein 1	0.951828	1.88382e-06
TCONS_00036276	XLOC_041486	calmodulin-like protein 11	0.980343	2.23637e-08
TCONS_00036276	Rs392590	CBL-interacting protein kinase 2	0.979712	2.6164e-08
TCONS_00036276	Rs211640	cytochrome b5	0.976805	5.08582e-08
TCONS_00036276	Rs341280	cytochrome BC1 synthesis	0.965567	3.59781e-07
TCONS_00036276	Rs305000	cytochrome P450	0.977126	4.74626e-08
TCONS_00036276	Rs305010	cytochrome P450	0.974885	7.54444e-08
TCONS_00036276	XLOC_017337	cytochrome P450 79B1	0.981418	1.69133e-08
TCONS_00036276	Rs152410	dehydration-responsive element-binding protein 3-like	0.962594	5.41623e-07
TCONS_00036276	XLOC_056579	ethylene-responsive transcription factor ABR1-like	0.98309	1.05851e-08
TCONS_00036276	XLOC_084067	ethylene-responsive transcription factor ABR1-like	0.981036	1.87102e-08
TCONS_00036276	Rs306040	F-box family protein	0.966172	3.2959e-07
TCONS_00036276	XLOC_036002	glucan endo-1,3-beta-glucosidase-like	0.983267	1.00443e-08
TCONS_00036276	Rs399730	glutamate decarboxylase 1	0.967485	2.71021e-07
TCONS_00036276	Rs078600	haloacid dehalogenase-like hydrolase (HAD) superfamily protein	0.955271	1.30774e-06
TCONS_00036276	Rs252520	hypothetical protein	0.955431	1.28498e-06
TCONS_00036276	XLOC_103084	inactive GDSL esterase/lipase-like protein 25	0.969313	2.03568e-07
TCONS_00036276	XLOC_067342	indole glucosinolate O-methyltransferase 5-like	0.976108	5.88994e-08
TCONS_00036276	Rs203420	jacalin-related lectin 22	0.976574	5.34181e-08
TCONS_00036276	Rs232150	JA-responsive protein 1	0.973882	9.16179e-08
TCONS_00036276	Rs455250	Kunitz family trypsin and protease inhibitor protein	0.970768	1.60052e-07
TCONS_00036276	Rs504240	Leucine-rich repeat (LRR) family protein	0.983251	1.00931e-08
TCONS_00036276	Rs227820	leucine-rich repeat protein FLR1	0.972441	1.19534e-07
TCONS_00036276	Rs228720	leucine-rich repeat protein FLR1	0.951184	2.01084e-06
TCONS_00036276	XLOC_067001	lipoxygenase 2, chloroplastic-like	0.950174	2.22395e-06
TCONS_00036276	Rs069590	lipoxygenase 3	0.968616	2.27493e-07
TCONS_00036276	Rs069810	lipoxygenase 3	0.957703	9.92925e-07
TCONS_00036276	Rs412870	lipoxygenase 3	0.983817	8.50815e-09
TCONS_00036276	XLOC_099618	LRR receptor-like serine/threonine-protein kinase GSO1	0.985928	4.24427e-09
TCONS_00036276	Rs541190	MD-2-related lipid recognition domain-containing protein	0.974019	8.92488e-08
TCONS_00036276	Rs450390	nitrate reductase 1	0.967966	2.51751e-07
TCONS_00036276	Rs560610	nitrate reductase 1	0.977784	4.10633e-08
TCONS_00036276	Rs388500	O-methyltransferase family protein	0.976297	5.66325e-08
TCONS_00036276	XLOC_093344	peptide methionine sulfoxide reductase B9-like	0.952117	1.82882e-06
TCONS_00036276	XLOC_100307	phosphoinositide phospholipase C 4-like	0.979095	3.03587e-08
TCONS_00036276	Rs458200	phosphoinositide phospholipase C4	0.97742	4.45062e-08
TCONS_00036276	Rs056470	phosphorylase family protein	0.962834	5.24672e-07
TCONS_00036276	XLOC_028048	phytosulfokines 2	0.982852	1.1348e-08
TCONS_00036276	Rs463980	p-loop containing nucleoside triphosphate hydrolases superfamily protein	0.983832	8.46926e-09
TCONS_00036276	Rs145870	polygalacturonase inhibiting protein 1	0.973957	9.03199e-08
TCONS_00036276	XLOC_043055	polygalacturonase inhibitor 1-like	0.97474	7.76295e-08
TCONS_00036276	XLOC_018083	probable aminotransferase TAT3	0.983869	8.37181e-09
TCONS_00036276	XLOC_105212	probable glutamate carboxypeptidase 2	0.984825	6.17944e-09
TCONS_00036276	XLOC_097976	probable RNA-binding protein ARP1	0.960913	6.72856e-07
TCONS_00036276	Rs144380	probable trehalose-phosphate phosphatase i	0.981367	1.71433e-08
TCONS_00036276	Rs315450	proline dehydrogenase	0.974451	8.21387e-08
TCONS_00036276	XLOC_082473	protein NUCLEAR FUSION DEFECTIVE 4-like	0.967972	2.51525e-07
TCONS_00036276	Rs142820	protein TIFY 9	0.979364	2.84717e-08
TCONS_00036276	Rs074390	pyruvate decarboxylase	0.978174	3.76076e-08
TCONS_00036276	Rs330670	S-adenosyl-L-methionine-dependent methyltransferases superfamily protein	0.978331	3.62816e-08
TCONS_00036276	Rs455330	SAUR-like auxin-responsive protein family	0.983728	8.74277e-09
TCONS_00036276	Rs443470	selenium-binding protein 2	0.979336	2.86605e-08
TCONS_00036276	Rs067500	sulfate transporter	0.986892	2.98127e-09
TCONS_00036276	Rs303400	TRAF-like family protein	0.978855	3.21319e-08
TCONS_00036276	Rs159870	trehalose-6-phosphate phosphatase	0.973366	1.00945e-07
TCONS_00036276	Rs450300	trehalose-6-phosphate phosphatase	0.975115	7.20795e-08
TCONS_00036276	Rs269180	TSK-associating protein 1	0.975556	6.59677e-08
TCONS_00036276	Rs049670	Tyrosine transaminase family protein	0.981257	1.76517e-08
TCONS_00036276	Rs169310	uncharacterized protein	0.958636	8.896e-07
TCONS_00036276	Rs312440	uncharacterized protein	0.982017	1.43704e-08
TCONS_00036276	XLOC_100089	uncharacterized protein	0.97912	3.01796e-08
TCONS_00036276	XLOC_105364	uncharacterized protein	0.985239	5.38349e-09
TCONS_00036276	Rs420290	VQ motif-containing protein	0.981681	1.5758e-08
TCONS_00036276	Rs251480	water-soluble chlorophyll protein	0.974072	8.8352e-08
TCONS_00036276	Rs375400	WRKY transcription factor 40	0.957206	1.05175e-06
TCONS_00036276	Rs448590	WRKY transcription factor 40	0.960167	7.38625e-07
TCONS_00036702	Rs168150	6-phosphogluconolactonase 5	0.993196	1.13503e-10
TCONS_00036702	XLOC_072566	ABC transporter G family member 35	0.971533	1.40363e-07
TCONS_00036702	XLOC_031452	ABC transporter G family member 42-like	0.968009	2.50095e-07
TCONS_00036702	XLOC_076218	abietadienol/abietadienal oxidase	0.998828	1.73971e-14
TCONS_00036702	Rs159740	ACT domain repeat 7	0.992951	1.3548e-10
TCONS_00036702	Rs149130	adenosine-5 -phosphosulfate-kinase	0.985286	5.29991e-09
TCONS_00036702	Rs492750	allene oxide cyclase 3	0.99098	4.63201e-10
TCONS_00036702	Rs153910	alpha beta-hydrolases superfamily protein	0.961296	6.40906e-07
TCONS_00036702	XLOC_022756	alpha carbonic anhydrase 2-like	0.99981	1.96838e-18
TCONS_00036702	Rs133070	alpha/beta-Hydrolases superfamily protein	0.996926	2.15141e-12
TCONS_00036702	Rs533450	amidase -like	0.965133	3.82754e-07
TCONS_00036702	Rs478440	Auxin-responsive GH3 family protein	0.995255	1.87837e-11
TCONS_00036702	Rs269160	β-glucosidase 18	0.995109	2.18642e-11
TCONS_00036702	Rs194210	bHLH transcription factor	0.96167	6.10943e-07
TCONS_00036702	XLOC_010448	calcineurin B-like protein 1	0.964677	4.08103e-07
TCONS_00036702	XLOC_041486	calmodulin-like protein 11	0.985525	4.8842e-09
TCONS_00036702	Rs392590	CBL-interacting protein kinase 2	0.994881	2.74497e-11
TCONS_00036702	Rs211640	cytochrome b5	0.981614	1.60436e-08
TCONS_00036702	Rs341280	cytochrome BC1 synthesis	0.971124	1.50635e-07
TCONS_00036702	Rs305000	cytochrome P450	0.977962	3.9457e-08
TCONS_00036702	Rs305010	cytochrome P450	0.974603	7.97425e-08
TCONS_00036702	XLOC_017337	cytochrome P450 79B1	0.998726	2.64091e-14
TCONS_00036702	Rs152410	dehydration-responsive element-binding protein 3-like	0.963104	5.06136e-07
TCONS_00036702	XLOC_005319	ER lumen protein-retaining receptor A-like	0.970897	1.56598e-07
TCONS_00036702	XLOC_056579	ethylene-responsive transcription factor ABR1-like	0.985791	4.45385e-09
TCONS_00036702	XLOC_084067	ethylene-responsive transcription factor ABR1-like	0.984883	6.06219e-09
TCONS_00036702	Rs306040	F-box family protein	0.988277	1.70967e-09
TCONS_00036702	XLOC_036002	glucan endo-1,3-beta-glucosidase-like	0.987664	2.20358e-09
TCONS_00036702	Rs399730	glutamate decarboxylase 1	0.968837	2.19663e-07
TCONS_00036702	Rs252520	hypothetical protein	0.950938	2.06134e-06
TCONS_00036702	XLOC_067342	indole glucosinolate O-methyltransferase 5-like	0.976249	5.71963e-08
TCONS_00036702	Rs203420	jacalin-related lectin 22	0.996139	6.71638e-12
TCONS_00036702	Rs232150	JA-responsive protein 1	0.977732	4.15409e-08
TCONS_00036702	Rs455250	Kunitz family trypsin and protease inhibitor protein	0.976873	5.0121e-08
TCONS_00036702	Rs504240	Leucine-rich repeat (LRR) family protein	0.999931	1.19023e-20
TCONS_00036702	Rs227820	leucine-rich repeat protein FLR1	0.994149	5.34975e-11
TCONS_00036702	Rs228720	leucine-rich repeat protein FLR1	0.963416	4.85328e-07
TCONS_00036702	XLOC_067001	lipoxygenase 2, chloroplastic-like	0.950632	2.12528e-06
TCONS_00036702	Rs069590	lipoxygenase 3	0.968781	2.21631e-07
TCONS_00036702	Rs069810	lipoxygenase 3	0.961212	6.47807e-07
TCONS_00036702	Rs412870	lipoxygenase 3	0.998816	1.82813e-14
TCONS_00036702	XLOC_099618	LRR receptor-like serine/threonine-protein kinase GSO1	0.998012	2.43519e-13
TCONS_00036702	XLOC_092839	lysine-specific demethylase JMJ706-like	0.958402	9.14698e-07
TCONS_00036702	Rs541190	MD-2-related lipid recognition domain-containing protein	0.983389	9.68558e-09
TCONS_00036702	Rs450390	nitrate reductase 1	0.982612	1.21569e-08
TCONS_00036702	Rs560610	nitrate reductase 1	0.99778	4.23117e-13
TCONS_00036702	Rs388500	O-methyltransferase family protein	0.981658	1.58568e-08
TCONS_00036702	XLOC_100307	phosphoinositide phospholipase C 4-like	0.997956	2.79905e-13
TCONS_00036702	Rs458200	phosphoinositide phospholipase C4	0.98757	2.28891e-09
TCONS_00036702	Rs056470	phosphorylase family protein	0.956465	1.14465e-06
TCONS_00036702	XLOC_028048	phytosulfokines 2	0.995251	1.88771e-11
TCONS_00036702	Rs463980	p-loop containing nucleoside triphosphate hydrolases superfamily protein	0.999794	2.92156e-18
TCONS_00036702	Rs145870	polygalacturonase inhibiting protein 1	0.971467	1.41977e-07
TCONS_00036702	XLOC_043055	polygalacturonase inhibitor 1-like	0.996569	3.72204e-12
TCONS_00036702	XLOC_018083	probable aminotransferase TAT3	0.996668	3.21497e-12
TCONS_00036702	XLOC_105212	probable glutamate carboxypeptidase 2	0.993629	8.17623e-11
TCONS_00036702	XLOC_097976	probable RNA-binding protein ARP1	0.950292	2.19825e-06
TCONS_00036702	XLOC_012013	probable trehalose-phosphate phosphatase H	0.954744	1.38545e-06
TCONS_00036702	Rs144380	probable trehalose-phosphate phosphatase i	0.998238	1.33473e-13
TCONS_00036702	XLOC_066138	probable trehalose-phosphate phosphatase I	0.965644	3.55799e-07
TCONS_00036702	Rs315450	proline dehydrogenase	0.964554	4.15176e-07
TCONS_00036702	XLOC_082473	protein NUCLEAR FUSION DEFECTIVE 4-like	0.990386	6.36623e-10
TCONS_00036702	Rs142820	protein TIFY 9	0.982307	1.32541e-08
TCONS_00036702	Rs074390	pyruvate decarboxylase	0.994356	4.46954e-11
TCONS_00036702	XLOC_095772	receptor-like protein kinase 2	0.963502	4.79699e-07
TCONS_00036702	Rs330670	S-adenosyl-L-methionine-dependent methyltransferases superfamily protein	0.982209	1.3625e-08
TCONS_00036702	Rs455330	SAUR-like auxin-responsive protein family	0.994051	5.80779e-11
TCONS_00036702	Rs443470	selenium-binding protein 2	0.990193	7.02945e-10
TCONS_00036702	Rs067500	sulfate transporter	0.989947	7.95066e-10
TCONS_00036702	Rs303400	TRAF-like family protein	0.987431	2.41866e-09
TCONS_00036702	Rs159870	trehalose-6-phosphate phosphatase	0.995332	1.73263e-11
TCONS_00036702	Rs450300	trehalose-6-phosphate phosphatase	0.977666	4.21524e-08
TCONS_00036702	Rs269180	TSK-associating protein 1	0.972061	1.27937e-07
TCONS_00036702	Rs049670	Tyrosine transaminase family protein	0.999109	4.41502e-15
TCONS_00036702	Rs312440	uncharacterized protein	0.990744	5.26731e-10
TCONS_00036702	XLOC_095251	uncharacterized protein	0.972508	1.18113e-07
TCONS_00036702	XLOC_100089	uncharacterized protein	0.992277	2.13555e-10
TCONS_00036702	XLOC_105364	uncharacterized protein	0.998469	6.60572e-14
TCONS_00036702	Rs420290	VQ motif-containing protein	0.985714	4.57498e-09
TCONS_00036702	Rs251480	water-soluble chlorophyll protein	0.980407	2.20022e-08
TCONS_00036702	Rs375400	WRKY transcription factor 40	0.951218	2.00405e-06
TCONS_00036702	Rs448590	WRKY transcription factor 40	0.965593	3.58457e-07
TCONS_00038561	Rs082950	6-phosphogluconolactonase 2	0.983879	8.34729e-09
TCONS_00038561	Rs449870	9-cis-epoxycarotenoid dioxygenase	0.981442	1.68046e-08
TCONS_00038561	Rs009970	ACC oxidase	0.966661	3.06697e-07
TCONS_00038561	Rs492760	allene oxide cyclase 2	0.965092	3.84954e-07
TCONS_00038561	Rs119330	annexin d4	0.951647	1.91893e-06
TCONS_00038561	XLOC_100720	carboxyvinyl-carboxyphosphonate phosphorylmutase, chloroplastic	0.958868	8.65274e-07
TCONS_00038561	XLOC_103724	COP9 signalosome complex subunit 7	0.983854	8.4116e-09
TCONS_00038561	XLOC_076148	cysteine protease inhibitor WSCP-like	0.951998	1.85123e-06
TCONS_00038561	XLOC_102564	cytokinin riboside 5'-monophosphate phosphoribohydrolase	0.989593	9.44791e-10
TCONS_00038561	XLOC_100431	endoglucanase 19	0.985741	4.53198e-09
TCONS_00038561	Rs182600	Haloacid dehalogenase-like hydrolase (HAD) superfamily protein	0.951346	1.97833e-06
TCONS_00038561	Rs500210	HXXXD-type acyl-transferase family protein	0.950015	2.25894e-06
TCONS_00038561	Rs586490	hypothetical protein BBA_01712	0.99006	7.51532e-10
TCONS_00038561	Rs029100	IAA-leucine resistant (ILR)-like gene	0.970391	1.70546e-07
TCONS_00038561	XLOC_012238	indole glucosinolate O-methyltransferase 1-like	0.993038	1.27314e-10
TCONS_00038561	XLOC_100405	indole glucosinolate O-methyltransferase 2-like	0.974225	8.58052e-08
TCONS_00038561	Rs375140	metacaspase 7	0.974604	7.97293e-08
TCONS_00038561	XLOC_095020	methionine aminopeptidase 2B-like	0.98825	1.72949e-09
TCONS_00038561	Rs043580	mitogen-activated protein kinase kinase kinase 21	0.970892	1.56717e-07
TCONS_00038561	XLOC_049215	pectinesterase/pectinesterase inhibitor 3-like	0.965313	3.73071e-07
TCONS_00038561	Rs119700	peroxidase superfamily protein	0.963185	5.00686e-07
TCONS_00038561	Rs208900	polyamine oxidase 2	0.986191	3.86397e-09
TCONS_00038561	Rs391910	polygalacturonase inhibiting protein 1	0.978589	3.4191e-08
TCONS_00038561	XLOC_013249	probable receptor-like protein kinase	0.967927	2.5326e-07
TCONS_00038561	XLOC_007879	probable sucrose-phosphate synthase 4	0.96884	2.19558e-07
TCONS_00038561	Rs381770	protein TIFY 10a	0.980473	2.16394e-08
TCONS_00038561	Rs013790	protein TIFY 11a	0.985217	5.42403e-09
TCONS_00038561	Rs069720	protein TIFY 11b	0.982539	1.24131e-08
TCONS_00038561	Rs069760	protein TIFY 11b	0.987393	2.45525e-09
TCONS_00038561	Rs357310	protein TIFY 5a	0.963163	5.02143e-07
TCONS_00038561	XLOC_095130	protein TIFY 5a-like	0.954493	1.42375e-06
TCONS_00038561	Rs065890	protein TIFY 9	0.989689	9.02198e-10
TCONS_00038561	Rs501390	proton-dependent oligopeptide transport family protein	0.990805	5.09742e-10
TCONS_00038561	Rs006490	sugar transporter erd6-like 3	0.957595	1.00553e-06
TCONS_00038561	XLOC_095737	SULFUR DEFICIENCY-INDUCED 1	0.994632	3.48018e-11
TCONS_00038561	Rs157300	thioredoxin m4	0.980099	2.37799e-08
TCONS_00038561	XLOC_104944	threonine dehydratase biosynthetic, chloroplastic	0.959498	8.01794e-07
TCONS_00038561	XLOC_096329	TIFY 7-like	0.985589	4.77851e-09
TCONS_00038561	Rs424800	transcription factor bHLH35	0.987752	2.12702e-09
TCONS_00038561	Rs086530	trehalose-6-phosphate phosphatase	0.951311	1.9853e-06
TCONS_00038561	Rs038050	TSK-associating protein 1	0.977941	3.96387e-08
TCONS_00038561	XLOC_048806	uncharacterized protein	0.976487	5.44122e-08
TCONS_00038561	Rs209580	unknown protein	0.989685	9.03908e-10
TCONS_00038561	Rs290510	vacuolar glucose transporter 1	0.988016	1.90831e-09
TCONS_00038561	XLOC_082146	zerumbone synthase-like	0.952891	1.68791e-06
TCONS_00039084	XLOC_100720	carboxyvinyl-carboxyphosphonate phosphorylmutase, chloroplastic	0.950544	2.14381e-06
TCONS_00039084	XLOC_065872	chalcone synthase 3	0.984444	6.9893e-09
TCONS_00039084	XLOC_079422	dihydroflavonol-4-reductase	0.992636	1.68439e-10
TCONS_00039084	Rs063720	serine carboxypeptidase-like 9	0.960034	7.50846e-07
TCONS_00039084	XLOC_027166	squamosa promoter-binding-like protein 2	0.957712	9.91907e-07
TCONS_00040039	XLOC_100422	probable mediator of RNA polymerase II transcription subunit 37c	0.9791	3.03243e-08
TCONS_00043052	Rs235040	abscisic acid 8 -hydroxylase 4	0.951779	1.8932e-06
TCONS_00043052	XLOC_001705	zinc finger protein DOF1.3	0.960397	7.17784e-07
TCONS_00043273	Rs228720	leucine-rich repeat protein FLR1	0.955508	1.27402e-06
TCONS_00043273	Rs132610	MATE efflux family protein	0.95058	2.13633e-06
TCONS_00043273	XLOC_097677	oxysterol-binding protein-related protein 2A-like	0.976529	5.39331e-08
TCONS_00043273	XLOC_013249	probable receptor-like protein kinase	0.953503	1.58277e-06
TCONS_00043273	XLOC_012013	probable trehalose-phosphate phosphatase H	0.952516	1.75504e-06
TCONS_00043273	XLOC_095772	receptor-like protein kinase 2	0.961026	6.63297e-07
TCONS_00043273	XLOC_027166	squamosa promoter-binding-like protein 2	0.95639	1.15438e-06
TCONS_00043273	Rs056370	uncharacterized protein	0.961208	6.48182e-07
TCONS_00044336	XLOC_102899	putative expansin-B2	0.959896	7.63717e-07
TCONS_00047111	XLOC_006145	CBL-interacting serine/threonine-protein kinase 17	0.964589	4.13182e-07
TCONS_00047111	XLOC_065872	chalcone synthase 3	0.97208	1.27499e-07
TCONS_00047111	XLOC_079422	dihydroflavonol-4-reductase	0.956169	1.18346e-06
TCONS_00047111	Rs096180	pectate lyase	0.957928	9.67163e-07
TCONS_00047111	Rs285030	pectinacetylesterase family protein	0.953442	1.59298e-06
TCONS_00047111	Rs063720	serine carboxypeptidase-like 9	0.99179	2.89756e-10
TCONS_00048629	Rs016840	homeobox-leucine zipper family protein	0.97005	1.8049e-07
TCONS_00048629	Rs604450	probable chlorophyll b reductase chloroplastic-like	0.964564	4.14645e-07
TCONS_00052240	XLOC_098983	aconitate hydratase-like	0.979638	2.66445e-08
TCONS_00052720	Rs057150	superoxide dismutase	0.956396	1.15365e-06
TCONS_00053221	XLOC_098534	unknown protein	0.951922	1.86572e-06
TCONS_00056164	Rs146450	2-oxoglutarate and Fe-dependent oxygenase superfamily protein	0.975237	7.03541e-08
TCONS_00056164	Rs168150	6-phosphogluconolactonase 5	0.995233	1.92317e-11
TCONS_00056164	XLOC_004367	ABC transporter G family member 35	0.964602	4.12427e-07
TCONS_00056164	XLOC_072566	ABC transporter G family member 35	0.988915	1.29392e-09
TCONS_00056164	XLOC_031452	ABC transporter G family member 42-like	0.989886	8.19562e-10
TCONS_00056164	XLOC_076218	abietadienol/abietadienal oxidase	0.98844	1.59495e-09
TCONS_00056164	Rs159740	ACT domain repeat 7	0.992339	2.05203e-10
TCONS_00056164	Rs149130	adenosine-5 -phosphosulfate-kinase	0.991755	2.95899e-10
TCONS_00056164	Rs492760	allene oxide cyclase 2	0.951405	1.96665e-06
TCONS_00056164	Rs492750	allene oxide cyclase 3	0.994215	5.05414e-11
TCONS_00056164	Rs153910	alpha beta-hydrolases superfamily protein	0.987387	2.46192e-09
TCONS_00056164	XLOC_022756	alpha carbonic anhydrase 2-like	0.984432	7.01684e-09
TCONS_00056164	Rs133070	alpha/beta-Hydrolases superfamily protein	0.989795	8.56774e-10
TCONS_00056164	Rs533450	amidase -like	0.987303	2.54383e-09
TCONS_00056164	Rs478440	Auxin-responsive GH3 family protein	0.99293	1.37517e-10
TCONS_00056164	Rs269160	β-glucosidase 18	0.992842	1.46192e-10
TCONS_00056164	Rs194210	bHLH transcription factor	0.990852	4.96844e-10
TCONS_00056164	XLOC_010448	calcineurin B-like protein 1	0.97718	4.69099e-08
TCONS_00056164	XLOC_041486	calmodulin-like protein 11	0.98623	3.80961e-09
TCONS_00056164	Rs392590	CBL-interacting protein kinase 2	0.993185	1.14435e-10
TCONS_00056164	Rs211640	cytochrome b5	0.991461	3.52405e-10
TCONS_00056164	Rs341280	cytochrome BC1 synthesis	0.993564	8.60463e-11
TCONS_00056164	Rs305000	cytochrome P450	0.993581	8.49172e-11
TCONS_00056164	Rs305010	cytochrome P450	0.992653	1.66543e-10
TCONS_00056164	XLOC_017337	cytochrome P450 79B1	0.974761	7.73167e-08
TCONS_00056164	Rs152410	dehydration-responsive element-binding protein 3-like	0.989377	1.04653e-09
TCONS_00056164	XLOC_056579	ethylene-responsive transcription factor ABR1-like	0.980473	2.16389e-08
TCONS_00056164	XLOC_084067	ethylene-responsive transcription factor ABR1-like	0.994857	2.80905e-11
TCONS_00056164	Rs306040	F-box family protein	0.982857	1.13304e-08
TCONS_00056164	XLOC_036002	glucan endo-1,3-beta-glucosidase-like	0.990765	5.20971e-10
TCONS_00056164	XLOC_064500	glucan endo-1,3-beta-glucosidase-like	0.971689	1.36581e-07
TCONS_00056164	Rs399730	glutamate decarboxylase 1	0.992765	1.54278e-10
TCONS_00056164	XLOC_023509	glutamate decarboxylase 1-like	0.96003	7.51176e-07
TCONS_00056164	XLOC_100940	G-type lectin S-receptor-like serine/threonine-protein kinase	0.955118	1.32997e-06
TCONS_00056164	Rs078600	haloacid dehalogenase-like hydrolase (HAD) superfamily protein	0.982646	1.20389e-08
TCONS_00056164	Rs500210	HXXXD-type acyl-transferase family protein	0.966736	3.03304e-07
TCONS_00056164	Rs252520	hypothetical protein	0.976801	5.09044e-08
TCONS_00056164	XLOC_103084	inactive GDSL esterase/lipase-like protein 25	0.971154	1.49864e-07
TCONS_00056164	XLOC_067342	indole glucosinolate O-methyltransferase 5-like	0.993857	6.82076e-11
TCONS_00056164	Rs203420	jacalin-related lectin 22	0.988639	1.46232e-09
TCONS_00056164	Rs232150	JA-responsive protein 1	0.995305	1.78224e-11
TCONS_00056164	XLOC_053039	KDEL-tailed cysteine endopeptidase CEP3	0.975629	6.49931e-08
TCONS_00056164	Rs455250	Kunitz family trypsin and protease inhibitor protein	0.99658	3.66249e-12
TCONS_00056164	Rs504240	Leucine-rich repeat (LRR) family protein	0.979873	2.51475e-08
TCONS_00056164	Rs227820	leucine-rich repeat protein FLR1	0.961303	6.40357e-07
TCONS_00056164	Rs228720	leucine-rich repeat protein FLR1	0.991612	3.22388e-10
TCONS_00056164	XLOC_067001	lipoxygenase 2, chloroplastic-like	0.987446	2.40442e-09
TCONS_00056164	Rs069590	lipoxygenase 3	0.992881	1.42308e-10
TCONS_00056164	Rs069810	lipoxygenase 3	0.991431	3.58611e-10
TCONS_00056164	Rs412870	lipoxygenase 3	0.988689	1.4306e-09
TCONS_00056164	XLOC_099618	LRR receptor-like serine/threonine-protein kinase GSO1	0.989514	9.80841e-10
TCONS_00056164	Rs132610	MATE efflux family protein	0.985151	5.54518e-09
TCONS_00056164	Rs541190	MD-2-related lipid recognition domain-containing protein	0.996306	5.38242e-12
TCONS_00056164	Rs450390	nitrate reductase 1	0.995335	1.72664e-11
TCONS_00056164	Rs560610	nitrate reductase 1	0.98739	2.45853e-09
TCONS_00056164	Rs388500	O-methyltransferase family protein	0.995544	1.37347e-11
TCONS_00056164	XLOC_097677	oxysterol-binding protein-related protein 2A-like	0.968408	2.35022e-07
TCONS_00056164	XLOC_093344	peptide methionine sulfoxide reductase B9-like	0.978666	3.35796e-08
TCONS_00056164	XLOC_100307	phosphoinositide phospholipase C 4-like	0.986309	3.70246e-09
TCONS_00056164	Rs458200	phosphoinositide phospholipase C4	0.992813	1.49237e-10
TCONS_00056164	Rs056470	phosphorylase family protein	0.98453	6.79856e-09
TCONS_00056164	XLOC_028048	phytosulfokines 2	0.990387	6.36236e-10
TCONS_00056164	Rs463980	p-loop containing nucleoside triphosphate hydrolases superfamily protein	0.981082	1.8488e-08
TCONS_00056164	Rs145870	polygalacturonase inhibiting protein 1	0.991856	2.78289e-10
TCONS_00056164	XLOC_043055	polygalacturonase inhibitor 1-like	0.967775	2.59272e-07
TCONS_00056164	XLOC_018083	probable aminotransferase TAT3	0.969934	1.83979e-07
TCONS_00056164	XLOC_105212	probable glutamate carboxypeptidase 2	0.994767	3.06264e-11
TCONS_00056164	XLOC_097976	probable RNA-binding protein ARP1	0.98178	1.53379e-08
TCONS_00056164	XLOC_012013	probable trehalose-phosphate phosphatase H	0.988084	1.85499e-09
TCONS_00056164	Rs144380	probable trehalose-phosphate phosphatase i	0.985163	5.52285e-09
TCONS_00056164	XLOC_066138	probable trehalose-phosphate phosphatase I	0.976072	5.93395e-08
TCONS_00056164	Rs315450	proline dehydrogenase	0.982083	1.41119e-08
TCONS_00056164	XLOC_082473	protein NUCLEAR FUSION DEFECTIVE 4-like	0.990769	5.19713e-10
TCONS_00056164	Rs357310	protein TIFY 5a	0.955777	1.23659e-06
TCONS_00056164	Rs142820	protein TIFY 9	0.994856	2.81075e-11
TCONS_00056164	Rs378190	protein TLFY 7	0.969288	2.04369e-07
TCONS_00056164	Rs074390	pyruvate decarboxylase	0.992144	2.32551e-10
TCONS_00056164	XLOC_095772	receptor-like protein kinase 2	0.985608	4.74675e-09
TCONS_00056164	Rs013430	receptor-like protein kinase-like	0.979237	2.93518e-08
TCONS_00056164	Rs330670	S-adenosyl-L-methionine-dependent methyltransferases superfamily protein	0.994625	3.50194e-11
TCONS_00056164	Rs455330	SAUR-like auxin-responsive protein family	0.992999	1.30948e-10
TCONS_00056164	Rs443470	selenium-binding protein 2	0.987126	2.72545e-09
TCONS_00056164	Rs067500	sulfate transporter	0.993841	6.90726e-11
TCONS_00056164	Rs303400	TRAF-like family protein	0.996761	2.79386e-12
TCONS_00056164	XLOC_079470	transcription factor bHLH96-like	0.961522	6.22699e-07
TCONS_00056164	Rs159870	trehalose-6-phosphate phosphatase	0.964419	4.23041e-07
TCONS_00056164	Rs450300	trehalose-6-phosphate phosphatase	0.993382	9.88811e-11
TCONS_00056164	Rs269180	TSK-associating protein 1	0.992292	2.11543e-10
TCONS_00056164	Rs049670	Tyrosine transaminase family protein	0.975665	6.45174e-08
TCONS_00056164	Rs056370	uncharacterized protein	0.97676	5.13484e-08
TCONS_00056164	Rs312440	uncharacterized protein	0.995823	9.94597e-12
TCONS_00056164	XLOC_095251	uncharacterized protein	0.972299	1.22622e-07
TCONS_00056164	XLOC_100089	uncharacterized protein	0.991899	2.70984e-10
TCONS_00056164	XLOC_105364	uncharacterized protein	0.98781	2.07666e-09
TCONS_00056164	Rs420290	VQ motif-containing protein	0.993731	7.54297e-11
TCONS_00056164	Rs251480	water-soluble chlorophyll protein	0.977536	4.33885e-08
TCONS_00056164	Rs375400	WRKY transcription factor 40	0.983722	8.75828e-09
TCONS_00056164	Rs448590	WRKY transcription factor 40	0.992971	1.33582e-10
TCONS_00056164	Rs155060	xyloglucan endotransglucosylase/hydrolase 18	0.96657	3.10857e-07
TCONS_00058325	Rs082950	6-phosphogluconolactonase 2	0.9516	1.92807e-06
TCONS_00058325	Rs449870	9-cis-epoxycarotenoid dioxygenase	0.979505	2.75144e-08
TCONS_00058325	Rs009970	ACC oxidase	0.954796	1.37755e-06
TCONS_00058325	Rs348910	bHLH transcription factor	0.950648	2.12182e-06
TCONS_00058325	XLOC_103724	COP9 signalosome complex subunit 7	0.984026	7.97512e-09
TCONS_00058325	XLOC_102564	cytokinin riboside 5'-monophosphate phosphoribohydrolase	0.968431	2.34183e-07
TCONS_00058325	XLOC_100431	endoglucanase 19	0.966159	3.30231e-07
TCONS_00058325	Rs182600	Haloacid dehalogenase-like hydrolase (HAD) superfamily protein	0.978321	3.63676e-08
TCONS_00058325	Rs586490	hypothetical protein BBA_01712	0.973038	1.07256e-07
TCONS_00058325	Rs029100	IAA-leucine resistant (ILR)-like gene	0.955127	1.32861e-06
TCONS_00058325	XLOC_012238	indole glucosinolate O-methyltransferase 1-like	0.981087	1.84643e-08
TCONS_00058325	Rs375140	metacaspase 7	0.972118	1.26641e-07
TCONS_00058325	XLOC_095020	methionine aminopeptidase 2B-like	0.969174	2.08146e-07
TCONS_00058325	Rs043580	mitogen-activated protein kinase kinase kinase 21	0.980085	2.38633e-08
TCONS_00058325	Rs208900	polyamine oxidase 2	0.961446	6.28756e-07
TCONS_00058325	Rs391910	polygalacturonase inhibiting protein 1	0.950151	2.22906e-06
TCONS_00058325	XLOC_086136	probable mannan synthase 7	0.968746	2.22851e-07
TCONS_00058325	Rs381770	protein TIFY 10a	0.950332	2.18951e-06
TCONS_00058325	Rs013790	protein TIFY 11a	0.966389	3.19266e-07
TCONS_00058325	Rs069720	protein TIFY 11b	0.963578	4.74792e-07
TCONS_00058325	Rs069760	protein TIFY 11b	0.968148	2.44762e-07
TCONS_00058325	XLOC_095130	protein TIFY 5a-like	0.971268	1.46951e-07
TCONS_00058325	Rs065890	protein TIFY 9	0.974974	7.41385e-08
TCONS_00058325	Rs501390	proton-dependent oligopeptide transport family protein	0.9696	1.94301e-07
TCONS_00058325	XLOC_095737	SULFUR DEFICIENCY-INDUCED 1	0.964318	4.29029e-07
TCONS_00058325	XLOC_096329	TIFY 7-like	0.951639	1.92037e-06
TCONS_00058325	Rs424800	transcription factor bHLH35	0.965686	3.53652e-07
TCONS_00058325	Rs209580	unknown protein	0.982913	1.11473e-08
TCONS_00058325	Rs290510	vacuolar glucose transporter 1	0.964794	4.0147e-07
TCONS_00060235	XLOC_012140	chaperone protein dnaJ 8	0.977671	4.21105e-08
TCONS_00060741	Rs146450	2-oxoglutarate and Fe-dependent oxygenase superfamily protein	0.995299	1.79455e-11
TCONS_00060741	Rs168150	6-phosphogluconolactonase 5	0.97272	1.13668e-07
TCONS_00060741	XLOC_004367	ABC transporter G family member 35	0.962261	5.65841e-07
TCONS_00060741	XLOC_072566	ABC transporter G family member 35	0.988511	1.54613e-09
TCONS_00060741	XLOC_031452	ABC transporter G family member 42-like	0.994214	5.05722e-11
TCONS_00060741	XLOC_076218	abietadienol/abietadienal oxidase	0.958542	8.99547e-07
TCONS_00060741	Rs159740	ACT domain repeat 7	0.972067	1.278e-07
TCONS_00060741	Rs149130	adenosine-5 -phosphosulfate-kinase	0.970138	1.77873e-07
TCONS_00060741	Rs492760	allene oxide cyclase 2	0.987532	2.32398e-09
TCONS_00060741	Rs492750	allene oxide cyclase 3	0.978661	3.36235e-08
TCONS_00060741	Rs153910	alpha beta-hydrolases superfamily protein	0.995721	1.12158e-11
TCONS_00060741	XLOC_022756	alpha carbonic anhydrase 2-like	0.951237	2.00029e-06
TCONS_00060741	Rs133070	alpha/beta-Hydrolases superfamily protein	0.963283	4.94081e-07
TCONS_00060741	Rs533450	amidase -like	0.988991	1.25017e-09
TCONS_00060741	Rs119330	annexin d4	0.980548	2.12319e-08
TCONS_00060741	Rs478440	Auxin-responsive GH3 family protein	0.971577	1.39287e-07
TCONS_00060741	Rs269160	β-glucosidase 18	0.969115	2.1015e-07
TCONS_00060741	Rs194210	bHLH transcription factor	0.993245	1.09498e-10
TCONS_00060741	XLOC_041486	calmodulin-like protein 11	0.973691	9.49752e-08
TCONS_00060741	Rs392590	CBL-interacting protein kinase 2	0.96947	1.98467e-07
TCONS_00060741	Rs454120	chaperone -domain containing protein	0.955141	1.3266e-06
TCONS_00060741	XLOC_076148	cysteine protease inhibitor WSCP-like	0.979358	2.85133e-08
TCONS_00060741	Rs211640	cytochrome b5	0.968685	2.25026e-07
TCONS_00060741	Rs341280	cytochrome BC1 synthesis	0.989246	1.11238e-09
TCONS_00060741	Rs305000	cytochrome P450	0.990357	6.46022e-10
TCONS_00060741	Rs305010	cytochrome P450	0.99202	2.51417e-10
TCONS_00060741	XLOC_049074	cytochrome P450 72A13-like	0.950382	2.17859e-06
TCONS_00060741	Rs152410	dehydration-responsive element-binding protein 3-like	0.99581	1.00965e-11
TCONS_00060741	XLOC_100431	endoglucanase 19	0.955914	1.21783e-06
TCONS_00060741	XLOC_084067	ethylene-responsive transcription factor ABR1-like	0.982739	1.17233e-08
TCONS_00060741	XLOC_036002	glucan endo-1,3-beta-glucosidase-like	0.981402	1.69844e-08
TCONS_00060741	XLOC_064500	glucan endo-1,3-beta-glucosidase-like	0.973352	1.01193e-07
TCONS_00060741	Rs399730	glutamate decarboxylase 1	0.994337	4.54142e-11
TCONS_00060741	XLOC_023509	glutamate decarboxylase 1-like	0.971861	1.32539e-07
TCONS_00060741	XLOC_100940	G-type lectin S-receptor-like serine/threonine-protein kinase	0.986933	2.93506e-09
TCONS_00060741	Rs078600	haloacid dehalogenase-like hydrolase (HAD) superfamily protein	0.997342	1.04093e-12
TCONS_00060741	Rs500210	HXXXD-type acyl-transferase family protein	0.99368	7.85774e-11
TCONS_00060741	Rs252520	hypothetical protein	0.990694	5.41254e-10
TCONS_00060741	XLOC_103084	inactive GDSL esterase/lipase-like protein 25	0.991422	3.6056e-10
TCONS_00060741	XLOC_100405	indole glucosinolate O-methyltransferase 2-like	0.97754	4.33438e-08
TCONS_00060741	XLOC_067342	indole glucosinolate O-methyltransferase 5-like	0.990928	4.76746e-10
TCONS_00060741	Rs203420	jacalin-related lectin 22	0.953491	1.58481e-06
TCONS_00060741	Rs232150	JA-responsive protein 1	0.991059	4.4334e-10
TCONS_00060741	XLOC_053039	KDEL-tailed cysteine endopeptidase CEP3	0.977114	4.75863e-08
TCONS_00060741	Rs455250	Kunitz family trypsin and protease inhibitor protein	0.989648	9.20348e-10
TCONS_00060741	Rs228720	leucine-rich repeat protein FLR1	0.988319	1.67939e-09
TCONS_00060741	XLOC_067001	lipoxygenase 2, chloroplastic-like	0.995671	1.18924e-11
TCONS_00060741	Rs069590	lipoxygenase 3	0.993858	6.8144e-11
TCONS_00060741	Rs069810	lipoxygenase 3	0.993396	9.78519e-11
TCONS_00060741	Rs412870	lipoxygenase 3	0.958421	9.12623e-07
TCONS_00060741	XLOC_099618	LRR receptor-like serine/threonine-protein kinase GSO1	0.959867	7.66413e-07
TCONS_00060741	Rs132610	MATE efflux family protein	0.973858	9.20305e-08
TCONS_00060741	Rs541190	MD-2-related lipid recognition domain-containing protein	0.981807	1.52235e-08
TCONS_00060741	Rs450390	nitrate reductase 1	0.981496	1.65625e-08
TCONS_00060741	Rs560610	nitrate reductase 1	0.953603	1.56602e-06
TCONS_00060741	Rs388500	O-methyltransferase family protein	0.978715	3.32018e-08
TCONS_00060741	XLOC_097677	oxysterol-binding protein-related protein 2A-like	0.973645	9.57985e-08
TCONS_00060741	XLOC_093344	peptide methionine sulfoxide reductase B9-like	0.969	2.14041e-07
TCONS_00060741	Rs119710	peroxidase	0.971491	1.41379e-07
TCONS_00060741	Rs119700	peroxidase superfamily protein	0.960262	7.2997e-07
TCONS_00060741	XLOC_100307	phosphoinositide phospholipase C 4-like	0.954628	1.40308e-06
TCONS_00060741	Rs458200	phosphoinositide phospholipase C4	0.980702	2.04101e-08
TCONS_00060741	Rs056470	phosphorylase family protein	0.995867	9.43713e-12
TCONS_00060741	XLOC_028048	phytosulfokines 2	0.966886	2.9661e-07
TCONS_00060741	Rs208900	polyamine oxidase 2	0.95734	1.03567e-06
TCONS_00060741	Rs145870	polygalacturonase inhibiting protein 1	0.979394	2.8266e-08
TCONS_00060741	Rs391910	polygalacturonase inhibiting protein 1	0.974711	7.80701e-08
TCONS_00060741	XLOC_105212	probable glutamate carboxypeptidase 2	0.974683	7.85023e-08
TCONS_00060741	XLOC_013249	probable receptor-like protein kinase	0.983188	1.02824e-08
TCONS_00060741	XLOC_097976	probable RNA-binding protein ARP1	0.99744	8.6267e-13
TCONS_00060741	XLOC_012013	probable trehalose-phosphate phosphatase H	0.992372	2.00795e-10
TCONS_00060741	Rs315450	proline dehydrogenase	0.993971	6.21013e-11
TCONS_00060741	XLOC_082473	protein NUCLEAR FUSION DEFECTIVE 4-like	0.964822	3.99946e-07
TCONS_00060741	Rs381770	protein TIFY 10a	0.969681	1.91759e-07
TCONS_00060741	Rs013790	protein TIFY 11a	0.950145	2.2302e-06
TCONS_00060741	Rs069760	protein TIFY 11b	0.952329	1.78937e-06
TCONS_00060741	Rs357310	protein TIFY 5a	0.98889	1.3087e-09
TCONS_00060741	Rs142820	protein TIFY 9	0.987599	2.26218e-09
TCONS_00060741	Rs378190	protein TLFY 7	0.994617	3.52626e-11
TCONS_00060741	Rs074390	pyruvate decarboxylase	0.966586	3.10128e-07
TCONS_00060741	XLOC_095772	receptor-like protein kinase 2	0.967228	2.81782e-07
TCONS_00060741	Rs013430	receptor-like protein kinase-like	0.99353	8.83371e-11
TCONS_00060741	Rs330670	S-adenosyl-L-methionine-dependent methyltransferases superfamily protein	0.986031	4.09187e-09
TCONS_00060741	Rs455330	SAUR-like auxin-responsive protein family	0.974317	8.42938e-08
TCONS_00060741	Rs443470	selenium-binding protein 2	0.950069	2.24698e-06
TCONS_00060741	XLOC_027166	squamosa promoter-binding-like protein 2	0.955847	1.22692e-06
TCONS_00060741	Rs006490	sugar transporter erd6-like 3	0.968876	2.18289e-07
TCONS_00060741	Rs067500	sulfate transporter	0.979649	2.6571e-08
TCONS_00060741	Rs157300	thioredoxin m4	0.975704	6.40083e-08
TCONS_00060741	Rs303400	TRAF-like family protein	0.982773	1.1608e-08
TCONS_00060741	Rs424800	transcription factor bHLH35	0.958292	9.26611e-07
TCONS_00060741	XLOC_079470	transcription factor bHLH96-like	0.982621	1.21283e-08
TCONS_00060741	Rs236670	transducin/WD40 repeat-like superfamily protein	0.952034	1.84457e-06
TCONS_00060741	Rs086530	trehalose-6-phosphate phosphatase	0.959503	8.01374e-07
TCONS_00060741	Rs450300	trehalose-6-phosphate phosphatase	0.990452	6.14916e-10
TCONS_00060741	Rs038050	TSK-associating protein 1	0.977396	4.4742e-08
TCONS_00060741	Rs269180	TSK-associating protein 1	0.987572	2.28665e-09
TCONS_00060741	Rs056370	uncharacterized protein	0.989233	1.11941e-09
TCONS_00060741	Rs312440	uncharacterized protein	0.979459	2.78243e-08
TCONS_00060741	XLOC_095251	uncharacterized protein	0.952683	1.72496e-06
TCONS_00060741	XLOC_100089	uncharacterized protein	0.971561	1.39687e-07
TCONS_00060741	XLOC_105364	uncharacterized protein	0.958164	9.40779e-07
TCONS_00060741	XLOC_048806	uncharacterized protein	0.970019	1.81404e-07
TCONS_00060741	Rs053820	unknown protein	0.963596	4.73631e-07
TCONS_00060741	Rs290510	vacuolar glucose transporter 1	0.962102	5.7769e-07
TCONS_00060741	Rs420290	VQ motif-containing protein	0.984083	7.83498e-09
TCONS_00060741	Rs251480	water-soluble chlorophyll protein	0.967793	2.58549e-07
TCONS_00060741	Rs375400	WRKY transcription factor 40	0.996914	2.19403e-12
TCONS_00060741	Rs448590	WRKY transcription factor 40	0.990711	5.36191e-10
TCONS_00064340	XLOC_047805	cytochrome P450 72A15-like	0.973792	9.31824e-08
TCONS_00064340	Rs604450	probable chlorophyll b reductase chloroplastic-like	0.997198	1.35384e-12
TCONS_00064471	XLOC_089449	alpha-humulene/(-)-(E)-beta-caryophyllene synthase-like	0.966974	2.92731e-07
TCONS_00064471	XLOC_090798	alpha-humulene/(-)-(E)-beta-caryophyllene synthase-like	0.979549	2.72217e-08
TCONS_00064471	XLOC_053092	probable aminotransferase TAT3	0.983393	9.67613e-09
TCONS_00067427	XLOC_042444	unknown protein	0.950272	2.20249e-06
TCONS_00069307	Rs449870	9-cis-epoxycarotenoid dioxygenase	0.958733	8.79317e-07
TCONS_00069307	Rs009820	beta-fructosidase	0.956229	1.17554e-06
TCONS_00069307	Rs348910	bHLH transcription factor	0.954901	1.36188e-06
TCONS_00069307	XLOC_103724	COP9 signalosome complex subunit 7	0.955333	1.29884e-06
TCONS_00069307	Rs375140	metacaspase 7	0.976793	5.09845e-08
TCONS_00069307	Rs043580	mitogen-activated protein kinase kinase kinase 21	0.96172	6.07044e-07
TCONS_00069307	Rs096180	pectate lyase	0.969945	1.83632e-07
TCONS_00069307	Rs207780	pectin lyase-like superfamily protein	0.960878	6.75845e-07
TCONS_00069307	XLOC_086136	probable mannan synthase 7	0.955643	1.25512e-06
TCONS_00069307	XLOC_095130	protein TIFY 5a-like	0.960274	7.28835e-07
TCONS_00069307	Rs388430	transcription factor MYB75	0.957804	9.813e-07
TCONS_00070992	XLOC_100431	endoglucanase 19	0.953849	1.52571e-06
TCONS_00070992	Rs157300	thioredoxin m4	0.950972	2.05433e-06
TCONS_00070992	Rs038050	TSK-associating protein 1	0.950321	2.19185e-06
TCONS_00071022	Rs045300	aminopeptidase M1	0.98363	9.00715e-09
TCONS_00071022	XLOC_078101	myrosinase-like	0.970292	1.73378e-07
TCONS_00071022	XLOC_063970	peroxidase 13-like	0.983165	1.03529e-08
TCONS_00071022	Rs334050	uncharacterized protein	0.965319	3.72778e-07
TCONS_00071022	XLOC_099083	wall-associated receptor kinase-like 22	0.987552	2.3049e-09
TCONS_00071696	Rs045300	aminopeptidase M1	0.976477	5.45302e-08
TCONS_00071696	XLOC_001065	F-box/FBD/LRR-repeat protein	0.95422	1.46625e-06
TCONS_00071696	XLOC_078101	myrosinase-like	0.977017	4.85894e-08
TCONS_00071696	XLOC_063970	peroxidase 13-like	0.979644	2.66002e-08
TCONS_00071696	XLOC_102142	sugar transporter ERD6-like 6	0.951629	1.92245e-06
TCONS_00071696	Rs334050	uncharacterized protein	0.973698	9.48561e-08
TCONS_00071696	XLOC_060585	unknown protein	0.957768	9.85482e-07
TCONS_00071696	XLOC_099083	wall-associated receptor kinase-like 22	0.975504	6.66706e-08
TCONS_00071951	Rs168150	6-phosphogluconolactonase 5	0.958722	8.8046e-07
TCONS_00071951	XLOC_072566	ABC transporter G family member 35	0.956021	1.20337e-06
TCONS_00071951	XLOC_076218	abietadienol/abietadienal oxidase	0.954404	1.43742e-06
TCONS_00071951	Rs159740	ACT domain repeat 7	0.953864	1.52313e-06
TCONS_00071951	Rs149130	adenosine-5 -phosphosulfate-kinase	0.962787	5.27967e-07
TCONS_00071951	Rs492750	allene oxide cyclase 3	0.95432	1.45048e-06
TCONS_00071951	XLOC_022756	alpha carbonic anhydrase 2-like	0.951788	1.89141e-06
TCONS_00071951	Rs133070	alpha/beta-Hydrolases superfamily protein	0.961187	6.49869e-07
TCONS_00071951	Rs478440	Auxin-responsive GH3 family protein	0.956141	1.18719e-06
TCONS_00071951	Rs269160	β-glucosidase 18	0.955413	1.28741e-06
TCONS_00071951	XLOC_041486	calmodulin-like protein 11	0.967922	2.53459e-07
TCONS_00071951	Rs392590	CBL-interacting protein kinase 2	0.956568	1.13139e-06
TCONS_00071951	Rs211640	cytochrome b5	0.979418	2.80991e-08
TCONS_00071951	Rs305000	cytochrome P450	0.95174	1.90077e-06
TCONS_00071951	Rs305010	cytochrome P450	0.95049	2.15539e-06
TCONS_00071951	XLOC_084067	ethylene-responsive transcription factor ABR1-like	0.952875	1.69085e-06
TCONS_00071951	XLOC_036002	glucan endo-1,3-beta-glucosidase-like	0.950463	2.16116e-06
TCONS_00071951	XLOC_067342	indole glucosinolate O-methyltransferase 5-like	0.950578	2.13675e-06
TCONS_00071951	Rs203420	jacalin-related lectin 22	0.955878	1.22269e-06
TCONS_00071951	Rs232150	JA-responsive protein 1	0.954074	1.48936e-06
TCONS_00071951	XLOC_053039	KDEL-tailed cysteine endopeptidase CEP3	0.975131	7.18483e-08
TCONS_00071951	Rs455250	Kunitz family trypsin and protease inhibitor protein	0.95533	1.29938e-06
TCONS_00071951	Rs412870	lipoxygenase 3	0.954196	1.47001e-06
TCONS_00071951	XLOC_099618	LRR receptor-like serine/threonine-protein kinase GSO1	0.957722	9.90719e-07
TCONS_00071951	Rs541190	MD-2-related lipid recognition domain-containing protein	0.953127	1.64677e-06
TCONS_00071951	Rs450390	nitrate reductase 1	0.955704	1.2466e-06
TCONS_00071951	Rs560610	nitrate reductase 1	0.954217	1.46671e-06
TCONS_00071951	Rs388500	O-methyltransferase family protein	0.975752	6.33854e-08
TCONS_00071951	XLOC_093344	peptide methionine sulfoxide reductase B9-like	0.956757	1.10735e-06
TCONS_00071951	XLOC_100307	phosphoinositide phospholipase C 4-like	0.951049	2.03841e-06
TCONS_00071951	Rs458200	phosphoinositide phospholipase C4	0.953197	1.63467e-06
TCONS_00071951	XLOC_028048	phytosulfokines 2	0.957056	1.07007e-06
TCONS_00071951	Rs463980	p-loop containing nucleoside triphosphate hydrolases superfamily protein	0.950486	2.15638e-06
TCONS_00071951	Rs145870	polygalacturonase inhibiting protein 1	0.954819	1.37414e-06
TCONS_00071951	XLOC_105212	probable glutamate carboxypeptidase 2	0.95656	1.13232e-06
TCONS_00071951	XLOC_082473	protein NUCLEAR FUSION DEFECTIVE 4-like	0.950373	2.1806e-06
TCONS_00071951	Rs142820	protein TIFY 9	0.953411	1.5982e-06
TCONS_00071951	Rs074390	pyruvate decarboxylase	0.955593	1.26215e-06
TCONS_00071951	Rs330670	S-adenosyl-L-methionine-dependent methyltransferases superfamily protein	0.959121	8.39325e-07
TCONS_00071951	Rs455330	SAUR-like auxin-responsive protein family	0.956338	1.16124e-06
TCONS_00071951	Rs443470	selenium-binding protein 2	0.971476	1.41754e-07
TCONS_00071951	Rs067500	sulfate transporter	0.953195	1.63504e-06
TCONS_00071951	Rs303400	TRAF-like family protein	0.95958	7.9391e-07
TCONS_00071951	Rs236670	transducin/WD40 repeat-like superfamily protein	0.951557	1.93647e-06
TCONS_00071951	Rs450300	trehalose-6-phosphate phosphatase	0.951982	1.85437e-06
TCONS_00071951	Rs049670	Tyrosine transaminase family protein	0.950851	2.07924e-06
TCONS_00071951	Rs312440	uncharacterized protein	0.957281	1.04272e-06
TCONS_00071951	XLOC_100089	uncharacterized protein	0.955155	1.32463e-06
TCONS_00071951	XLOC_105364	uncharacterized protein	0.952248	1.80446e-06
TCONS_00071951	Rs420290	VQ motif-containing protein	0.952303	1.79421e-06
TCONS_00073919	Rs357900	Chitinase family protein	0.994928	2.62188e-11
TCONS_00073920	Rs328900	uncharacterized protein chloroplastic-like	0.962777	5.28667e-07
TCONS_00073924	XLOC_012140	chaperone protein dnaJ 8	0.985508	4.91405e-09
TCONS_00073924	XLOC_015234	DEAD-box ATP-dependent RNA helicase 56-like	0.991479	3.48855e-10
TCONS_00073924	Rs544040	flavonoid 3 5 -hydroxylase-like protein	0.982094	1.40678e-08
TCONS_00073924	XLOC_024931	MADS-box protein AGL24-like	0.987055	2.80126e-09
TCONS_00073924	Rs282250	post-illumination chlorophyll fluorescence increase protein	0.950422	2.17005e-06
TCONS_00074163	Rs016840	homeobox-leucine zipper family protein	0.970469	1.68335e-07
TCONS_00074163	Rs604450	probable chlorophyll b reductase chloroplastic-like	0.951603	1.92738e-06
TCONS_00078346	XLOC_006145	CBL-interacting serine/threonine-protein kinase 17	0.976274	5.6896e-08
TCONS_00078346	XLOC_065872	chalcone synthase 3	0.965463	3.65171e-07
TCONS_00078346	Rs096180	pectate lyase	0.956083	1.19501e-06
TCONS_00078346	Rs063720	serine carboxypeptidase-like 9	0.984738	6.35626e-09
TCONS_00081104	Rs454120	chaperone -domain containing protein	0.968078	2.47437e-07
TCONS_00081104	Rs211640	cytochrome b5	0.964022	4.46886e-07
TCONS_00081104	XLOC_053039	KDEL-tailed cysteine endopeptidase CEP3	0.980012	2.42991e-08
TCONS_00081104	Rs388500	O-methyltransferase family protein	0.959248	8.26594e-07
TCONS_00081104	XLOC_093344	peptide methionine sulfoxide reductase B9-like	0.962473	5.50318e-07
TCONS_00081104	Rs056470	phosphorylase family protein	0.951147	2.01834e-06
TCONS_00081104	Rs236670	transducin/WD40 repeat-like superfamily protein	0.985304	5.26793e-09
TCONS_00081369	Rs389030	TIR-NBS-LRR class disease resistance protein	0.968794	2.21179e-07
TCONS_00084271	XLOC_103495	cytochrome P450 81F2-like	0.961261	6.43824e-07
TCONS_00085032	XLOC_100422	probable mediator of RNA polymerase II transcription subunit 37c	0.976493	5.43384e-08
TCONS_00089197	XLOC_089449	alpha-humulene/(-)-(E)-beta-caryophyllene synthase-like	0.954232	1.46437e-06
TCONS_00089197	XLOC_090798	alpha-humulene/(-)-(E)-beta-caryophyllene synthase-like	0.966671	3.06259e-07
TCONS_00089197	XLOC_053092	probable aminotransferase TAT3	0.977114	4.75879e-08
TCONS_00094358	Rs146450	2-oxoglutarate and Fe-dependent oxygenase superfamily protein	0.964739	4.04591e-07
TCONS_00094358	Rs168150	6-phosphogluconolactonase 5	0.99616	6.53401e-12
TCONS_00094358	XLOC_004367	ABC transporter G family member 35	0.956652	1.12065e-06
TCONS_00094358	XLOC_072566	ABC transporter G family member 35	0.986507	3.4433e-09
TCONS_00094358	XLOC_031452	ABC transporter G family member 42-like	0.986138	3.93906e-09
TCONS_00094358	XLOC_076218	abietadienol/abietadienal oxidase	0.99478	3.02694e-11
TCONS_00094358	Rs159740	ACT domain repeat 7	0.994986	2.47579e-11
TCONS_00094358	Rs149130	adenosine-5 -phosphosulfate-kinase	0.995378	1.64862e-11
TCONS_00094358	Rs492750	allene oxide cyclase 3	0.996413	4.64646e-12
TCONS_00094358	Rs153910	alpha beta-hydrolases superfamily protein	0.982358	1.30673e-08
TCONS_00094358	XLOC_022756	alpha carbonic anhydrase 2-like	0.993276	1.07005e-10
TCONS_00094358	Rs133070	alpha/beta-Hydrolases superfamily protein	0.99734	1.04505e-12
TCONS_00094358	Rs533450	amidase -like	0.979107	3.02706e-08
TCONS_00094358	Rs478440	Auxin-responsive GH3 family protein	0.997175	1.40944e-12
TCONS_00094358	Rs269160	β-glucosidase 18	0.995503	1.43812e-11
TCONS_00094358	Rs194210	bHLH transcription factor	0.981362	1.71653e-08
TCONS_00094358	XLOC_010448	calcineurin B-like protein 1	0.965331	3.72124e-07
TCONS_00094358	XLOC_041486	calmodulin-like protein 11	0.99226	2.1591e-10
TCONS_00094358	Rs392590	CBL-interacting protein kinase 2	0.995525	1.403e-11
TCONS_00094358	Rs211640	cytochrome b5	0.997021	1.83703e-12
TCONS_00094358	Rs341280	cytochrome BC1 synthesis	0.98567	4.64633e-09
TCONS_00094358	Rs305000	cytochrome P450	0.992022	2.51205e-10
TCONS_00094358	Rs305010	cytochrome P450	0.990371	6.41431e-10
TCONS_00094358	XLOC_017337	cytochrome P450 79B1	0.985413	5.07647e-09
TCONS_00094358	Rs152410	dehydration-responsive element-binding protein 3-like	0.983317	9.898e-09
TCONS_00094358	XLOC_056579	ethylene-responsive transcription factor ABR1-like	0.986022	4.10478e-09
TCONS_00094358	XLOC_084067	ethylene-responsive transcription factor ABR1-like	0.994873	2.76717e-11
TCONS_00094358	Rs306040	F-box family protein	0.983483	9.41796e-09
TCONS_00094358	XLOC_036002	glucan endo-1,3-beta-glucosidase-like	0.994179	5.2103e-11
TCONS_00094358	XLOC_064500	glucan endo-1,3-beta-glucosidase-like	0.961345	6.36949e-07
TCONS_00094358	Rs399730	glutamate decarboxylase 1	0.986978	2.88475e-09
TCONS_00094358	XLOC_023509	glutamate decarboxylase 1-like	0.95957	7.94869e-07
TCONS_00094358	Rs078600	haloacid dehalogenase-like hydrolase (HAD) superfamily protein	0.974871	7.5658e-08
TCONS_00094358	Rs500210	HXXXD-type acyl-transferase family protein	0.954946	1.3553e-06
TCONS_00094358	Rs252520	hypothetical protein	0.97105	1.52555e-07
TCONS_00094358	XLOC_103084	inactive GDSL esterase/lipase-like protein 25	0.968364	2.36663e-07
TCONS_00094358	XLOC_067342	indole glucosinolate O-methyltransferase 5-like	0.991192	4.11497e-10
TCONS_00094358	Rs203420	jacalin-related lectin 22	0.991933	2.65439e-10
TCONS_00094358	Rs232150	JA-responsive protein 1	0.991749	2.97116e-10
TCONS_00094358	XLOC_053039	KDEL-tailed cysteine endopeptidase CEP3	0.974255	8.53074e-08
TCONS_00094358	Rs455250	Kunitz family trypsin and protease inhibitor protein	0.990875	4.90725e-10
TCONS_00094358	Rs504240	Leucine-rich repeat (LRR) family protein	0.990265	6.77482e-10
TCONS_00094358	Rs227820	leucine-rich repeat protein FLR1	0.975796	6.28204e-08
TCONS_00094358	Rs228720	leucine-rich repeat protein FLR1	0.981373	1.71163e-08
TCONS_00094358	XLOC_067001	lipoxygenase 2, chloroplastic-like	0.975327	6.90891e-08
TCONS_00094358	Rs069590	lipoxygenase 3	0.987011	2.84859e-09
TCONS_00094358	Rs069810	lipoxygenase 3	0.981628	1.59845e-08
TCONS_00094358	Rs412870	lipoxygenase 3	0.994891	2.71903e-11
TCONS_00094358	XLOC_099618	LRR receptor-like serine/threonine-protein kinase GSO1	0.996531	3.9359e-12
TCONS_00094358	Rs132610	MATE efflux family protein	0.966347	3.21254e-07
TCONS_00094358	Rs541190	MD-2-related lipid recognition domain-containing protein	0.992102	2.38876e-10
TCONS_00094358	Rs450390	nitrate reductase 1	0.991516	3.41339e-10
TCONS_00094358	Rs560610	nitrate reductase 1	0.992015	2.52329e-10
TCONS_00094358	Rs388500	O-methyltransferase family protein	0.997815	3.91207e-13
TCONS_00094358	XLOC_097677	oxysterol-binding protein-related protein 2A-like	0.954111	1.48344e-06
TCONS_00094358	XLOC_093344	peptide methionine sulfoxide reductase B9-like	0.977229	4.64064e-08
TCONS_00094358	XLOC_100307	phosphoinositide phospholipase C 4-like	0.991927	2.66398e-10
TCONS_00094358	Rs458200	phosphoinositide phospholipase C4	0.99377	7.31356e-11
TCONS_00094358	Rs056470	phosphorylase family protein	0.981111	1.83479e-08
TCONS_00094358	XLOC_028048	phytosulfokines 2	0.99361	8.29937e-11
TCONS_00094358	Rs463980	p-loop containing nucleoside triphosphate hydrolases superfamily protein	0.990666	5.49344e-10
TCONS_00094358	Rs145870	polygalacturonase inhibiting protein 1	0.989998	7.75261e-10
TCONS_00094358	XLOC_043055	polygalacturonase inhibitor 1-like	0.979863	2.52091e-08
TCONS_00094358	XLOC_018083	probable aminotransferase TAT3	0.981919	1.47637e-08
TCONS_00094358	XLOC_105212	probable glutamate carboxypeptidase 2	0.997274	1.18054e-12
TCONS_00094358	XLOC_097976	probable RNA-binding protein ARP1	0.975368	6.85274e-08
TCONS_00094358	XLOC_012013	probable trehalose-phosphate phosphatase H	0.976428	5.50965e-08
TCONS_00094358	Rs144380	probable trehalose-phosphate phosphatase i	0.990744	5.26703e-10
TCONS_00094358	XLOC_066138	probable trehalose-phosphate phosphatase I	0.966732	3.03478e-07
TCONS_00094358	Rs315450	proline dehydrogenase	0.980857	1.96037e-08
TCONS_00094358	XLOC_082473	protein NUCLEAR FUSION DEFECTIVE 4-like	0.990848	4.97969e-10
TCONS_00094358	Rs142820	protein TIFY 9	0.994018	5.97278e-11
TCONS_00094358	Rs378190	protein TLFY 7	0.957986	9.60595e-07
TCONS_00094358	Rs074390	pyruvate decarboxylase	0.994081	5.66594e-11
TCONS_00094358	XLOC_095772	receptor-like protein kinase 2	0.974108	8.77507e-08
TCONS_00094358	Rs013430	receptor-like protein kinase-like	0.964038	4.45901e-07
TCONS_00094358	Rs330670	S-adenosyl-L-methionine-dependent methyltransferases superfamily protein	0.994363	4.44168e-11
TCONS_00094358	Rs455330	SAUR-like auxin-responsive protein family	0.996681	3.15394e-12
TCONS_00094358	Rs443470	selenium-binding protein 2	0.995698	1.15147e-11
TCONS_00094358	Rs067500	sulfate transporter	0.995963	8.39158e-12
TCONS_00094358	Rs303400	TRAF-like family protein	0.996318	5.29433e-12
TCONS_00094358	XLOC_079470	transcription factor bHLH96-like	0.950525	2.14797e-06
TCONS_00094358	Rs159870	trehalose-6-phosphate phosphatase	0.977895	4.00568e-08
TCONS_00094358	Rs450300	trehalose-6-phosphate phosphatase	0.99185	2.7941e-10
TCONS_00094358	Rs269180	TSK-associating protein 1	0.987017	2.84209e-09
TCONS_00094358	Rs049670	Tyrosine transaminase family protein	0.987873	2.02434e-09
TCONS_00094358	Rs056370	uncharacterized protein	0.961342	6.37193e-07
TCONS_00094358	Rs312440	uncharacterized protein	0.996717	2.98897e-12
TCONS_00094358	XLOC_095251	uncharacterized protein	0.970874	1.57191e-07
TCONS_00094358	XLOC_100089	uncharacterized protein	0.993433	9.51197e-11
TCONS_00094358	XLOC_105364	uncharacterized protein	0.9945	3.92565e-11
TCONS_00094358	Rs420290	VQ motif-containing protein	0.994456	4.08763e-11
TCONS_00094358	Rs251480	water-soluble chlorophyll protein	0.981478	1.66432e-08
TCONS_00094358	Rs375400	WRKY transcription factor 40	0.976195	5.78412e-08
TCONS_00094358	Rs448590	WRKY transcription factor 40	0.98298	1.0931e-08
TCONS_00094358	Rs155060	xyloglucan endotransglucosylase/hydrolase 18	0.951672	1.91398e-06
TCONS_00096333	Rs045300	aminopeptidase M1	0.953181	1.6374e-06
TCONS_00096333	Rs348910	bHLH transcription factor	0.968491	2.31985e-07
TCONS_00096333	Rs432680	ethylene responsive element binding factor 1	0.981408	1.69561e-08
TCONS_00096333	XLOC_001065	F-box/FBD/LRR-repeat protein	0.983139	1.04322e-08
TCONS_00096333	XLOC_078101	myrosinase-like	0.984268	7.39158e-09
TCONS_00096333	Rs207780	pectin lyase-like superfamily protein	0.969098	2.10699e-07
TCONS_00096333	XLOC_063970	peroxidase 13-like	0.971819	1.33502e-07
TCONS_00096333	XLOC_086136	probable mannan synthase 7	0.951532	1.94138e-06
TCONS_00096333	Rs201700	protein TIFY 5a-like	0.977106	4.76689e-08
TCONS_00096333	XLOC_102142	sugar transporter ERD6-like 6	0.951423	1.96288e-06
TCONS_00096333	Rs388430	transcription factor MYB75	0.964755	4.03672e-07
TCONS_00096333	Rs334050	uncharacterized protein	0.985328	5.22389e-09
TCONS_00096333	XLOC_060585	unknown protein	0.995949	8.53805e-12
TCONS_00096333	XLOC_099083	wall-associated receptor kinase-like 22	0.954875	1.36575e-06
TCONS_00100832	Rs146450	2-oxoglutarate and Fe-dependent oxygenase superfamily protein	0.988367	1.64526e-09
TCONS_00100832	Rs082950	6-phosphogluconolactonase 2	0.950371	2.18111e-06
TCONS_00100832	XLOC_072566	ABC transporter G family member 35	0.966715	3.04246e-07
TCONS_00100832	XLOC_031452	ABC transporter G family member 42-like	0.97574	6.35434e-08
TCONS_00100832	Rs492760	allene oxide cyclase 2	0.98728	2.56683e-09
TCONS_00100832	Rs492750	allene oxide cyclase 3	0.952006	1.84986e-06
TCONS_00100832	Rs153910	alpha beta-hydrolases superfamily protein	0.979932	2.47869e-08
TCONS_00100832	Rs533450	amidase -like	0.975252	7.01425e-08
TCONS_00100832	Rs119330	annexin d4	0.972058	1.27992e-07
TCONS_00100832	Rs194210	bHLH transcription factor	0.980502	2.14786e-08
TCONS_00100832	XLOC_076148	cysteine protease inhibitor WSCP-like	0.98444	6.99805e-09
TCONS_00100832	Rs341280	cytochrome BC1 synthesis	0.967951	2.52357e-07
TCONS_00100832	Rs305000	cytochrome P450	0.969288	2.04374e-07
TCONS_00100832	Rs305010	cytochrome P450	0.972239	1.23948e-07
TCONS_00100832	Rs152410	dehydration-responsive element-binding protein 3-like	0.980571	2.1105e-08
TCONS_00100832	XLOC_100431	endoglucanase 19	0.973908	9.11688e-08
TCONS_00100832	XLOC_084067	ethylene-responsive transcription factor ABR1-like	0.958184	9.38492e-07
TCONS_00100832	XLOC_036002	glucan endo-1,3-beta-glucosidase-like	0.95352	1.57985e-06
TCONS_00100832	XLOC_064500	glucan endo-1,3-beta-glucosidase-like	0.974841	7.61071e-08
TCONS_00100832	Rs399730	glutamate decarboxylase 1	0.978713	3.32177e-08
TCONS_00100832	XLOC_100940	G-type lectin S-receptor-like serine/threonine-protein kinase	0.986617	3.306e-09
TCONS_00100832	Rs078600	haloacid dehalogenase-like hydrolase (HAD) superfamily protein	0.985399	5.09976e-09
TCONS_00100832	Rs500210	HXXXD-type acyl-transferase family protein	0.988661	1.44847e-09
TCONS_00100832	Rs252520	hypothetical protein	0.97877	3.27773e-08
TCONS_00100832	Rs586490	hypothetical protein BBA_01712	0.961545	6.20835e-07
TCONS_00100832	Rs029100	IAA-leucine resistant (ILR)-like gene	0.956224	1.1762e-06
TCONS_00100832	XLOC_103084	inactive GDSL esterase/lipase-like protein 25	0.967061	2.88946e-07
TCONS_00100832	XLOC_100405	indole glucosinolate O-methyltransferase 2-like	0.976578	5.33787e-08
TCONS_00100832	XLOC_067342	indole glucosinolate O-methyltransferase 5-like	0.970679	1.62472e-07
TCONS_00100832	Rs232150	JA-responsive protein 1	0.970563	1.65699e-07
TCONS_00100832	XLOC_053039	KDEL-tailed cysteine endopeptidase CEP3	0.963772	4.62479e-07
TCONS_00100832	Rs455250	Kunitz family trypsin and protease inhibitor protein	0.968697	2.24578e-07
TCONS_00100832	Rs228720	leucine-rich repeat protein FLR1	0.975544	6.61272e-08
TCONS_00100832	XLOC_067001	lipoxygenase 2, chloroplastic-like	0.984707	6.42186e-09
TCONS_00100832	Rs069590	lipoxygenase 3	0.977408	4.46236e-08
TCONS_00100832	Rs069810	lipoxygenase 3	0.978941	3.1487e-08
TCONS_00100832	Rs132610	MATE efflux family protein	0.966299	3.23533e-07
TCONS_00100832	Rs541190	MD-2-related lipid recognition domain-containing protein	0.962546	5.45074e-07
TCONS_00100832	Rs450390	nitrate reductase 1	0.962558	5.44161e-07
TCONS_00100832	Rs388500	O-methyltransferase family protein	0.953255	1.6247e-06
TCONS_00100832	XLOC_097677	oxysterol-binding protein-related protein 2A-like	0.960802	6.82337e-07
TCONS_00100832	XLOC_049215	pectinesterase/pectinesterase inhibitor 3-like	0.955907	1.21879e-06
TCONS_00100832	Rs119710	peroxidase	0.971655	1.37403e-07
TCONS_00100832	Rs119700	peroxidase superfamily protein	0.966556	3.11507e-07
TCONS_00100832	Rs458200	phosphoinositide phospholipase C4	0.953491	1.58482e-06
TCONS_00100832	Rs056470	phosphorylase family protein	0.981155	1.81381e-08
TCONS_00100832	Rs208900	polyamine oxidase 2	0.965584	3.58878e-07
TCONS_00100832	Rs145870	polygalacturonase inhibiting protein 1	0.962613	5.40265e-07
TCONS_00100832	Rs391910	polygalacturonase inhibiting protein 1	0.980658	2.06413e-08
TCONS_00100832	XLOC_013249	probable receptor-like protein kinase	0.971383	1.4407e-07
TCONS_00100832	XLOC_097976	probable RNA-binding protein ARP1	0.982867	1.12988e-08
TCONS_00100832	XLOC_012013	probable trehalose-phosphate phosphatase H	0.982584	1.22561e-08
TCONS_00100832	Rs315450	proline dehydrogenase	0.966176	3.29393e-07
TCONS_00100832	Rs381770	protein TIFY 10a	0.974405	8.28692e-08
TCONS_00100832	Rs013790	protein TIFY 11a	0.963272	4.94815e-07
TCONS_00100832	Rs069720	protein TIFY 11b	0.955759	1.23907e-06
TCONS_00100832	Rs069760	protein TIFY 11b	0.966499	3.14142e-07
TCONS_00100832	Rs357310	protein TIFY 5a	0.988591	1.4933e-09
TCONS_00100832	Rs065890	protein TIFY 9	0.961061	6.60322e-07
TCONS_00100832	Rs142820	protein TIFY 9	0.965239	3.77025e-07
TCONS_00100832	Rs378190	protein TLFY 7	0.988566	1.50965e-09
TCONS_00100832	Rs501390	proton-dependent oligopeptide transport family protein	0.959452	8.06352e-07
TCONS_00100832	Rs013430	receptor-like protein kinase-like	0.986828	3.05485e-09
TCONS_00100832	Rs330670	S-adenosyl-L-methionine-dependent methyltransferases superfamily protein	0.965011	3.89409e-07
TCONS_00100832	Rs006490	sugar transporter erd6-like 3	0.972696	1.14169e-07
TCONS_00100832	Rs067500	sulfate transporter	0.95162	1.92416e-06
TCONS_00100832	Rs157300	thioredoxin m4	0.98239	1.29492e-08
TCONS_00100832	XLOC_096329	TIFY 7-like	0.954794	1.37786e-06
TCONS_00100832	Rs303400	TRAF-like family protein	0.959106	8.40822e-07
TCONS_00100832	Rs424800	transcription factor bHLH35	0.970351	1.71677e-07
TCONS_00100832	XLOC_079470	transcription factor bHLH96-like	0.982909	1.11614e-08
TCONS_00100832	Rs086530	trehalose-6-phosphate phosphatase	0.954583	1.40981e-06
TCONS_00100832	Rs450300	trehalose-6-phosphate phosphatase	0.971032	1.53018e-07
TCONS_00100832	Rs038050	TSK-associating protein 1	0.982952	1.10206e-08
TCONS_00100832	Rs269180	TSK-associating protein 1	0.961519	6.22915e-07
TCONS_00100832	Rs056370	uncharacterized protein	0.982889	1.12259e-08
TCONS_00100832	Rs312440	uncharacterized protein	0.953145	1.64368e-06
TCONS_00100832	XLOC_048806	uncharacterized protein	0.974893	7.53285e-08
TCONS_00100832	Rs053820	unknown protein	0.9741	8.78777e-08
TCONS_00100832	Rs290510	vacuolar glucose transporter 1	0.971912	1.31349e-07
TCONS_00100832	Rs420290	VQ motif-containing protein	0.960568	7.02633e-07
TCONS_00100832	Rs375400	WRKY transcription factor 40	0.984779	6.27184e-09
TCONS_00100832	Rs448590	WRKY transcription factor 40	0.975508	6.66076e-08
TCONS_00100832	Rs155070	xyloglucan endotransglucosylase/hydrolase protein 20	0.951618	1.92451e-06
TCONS_00100882	XLOC_015234	DEAD-box ATP-dependent RNA helicase 56-like	0.975237	7.03426e-08
TCONS_00100882	Rs544040	flavonoid 3 5 -hydroxylase-like protein	0.971479	1.41671e-07
TCONS_00100882	XLOC_024931	MADS-box protein AGL24-like	0.965774	3.49235e-07
TCONS_00101865	Rs146450	2-oxoglutarate and Fe-dependent oxygenase superfamily protein	0.973834	9.24552e-08
TCONS_00101865	Rs168150	6-phosphogluconolactonase 5	0.997286	1.15518e-12
TCONS_00101865	XLOC_004367	ABC transporter G family member 35	0.962646	5.37884e-07
TCONS_00101865	XLOC_072566	ABC transporter G family member 35	0.989618	9.33325e-10
TCONS_00101865	XLOC_031452	ABC transporter G family member 42-like	0.992512	1.83064e-10
TCONS_00101865	XLOC_076218	abietadienol/abietadienal oxidase	0.99507	2.275e-11
TCONS_00101865	Rs159740	ACT domain repeat 7	0.99759	6.37758e-13
TCONS_00101865	Rs149130	adenosine-5 -phosphosulfate-kinase	0.995784	1.04108e-11
TCONS_00101865	Rs492750	allene oxide cyclase 3	0.999628	5.6284e-17
TCONS_00101865	Rs153910	alpha beta-hydrolases superfamily protein	0.989275	1.09739e-09
TCONS_00101865	XLOC_022756	alpha carbonic anhydrase 2-like	0.993027	1.2834e-10
TCONS_00101865	Rs133070	alpha/beta-Hydrolases superfamily protein	0.996812	2.58136e-12
TCONS_00101865	Rs533450	amidase -like	0.989302	1.08385e-09
TCONS_00101865	Rs478440	Auxin-responsive GH3 family protein	0.998997	7.96627e-15
TCONS_00101865	Rs269160	β-glucosidase 18	0.996878	2.32408e-12
TCONS_00101865	Rs194210	bHLH transcription factor	0.986737	3.16055e-09
TCONS_00101865	XLOC_010448	calcineurin B-like protein 1	0.972235	1.24029e-07
TCONS_00101865	XLOC_041486	calmodulin-like protein 11	0.993674	7.89648e-11
TCONS_00101865	Rs392590	CBL-interacting protein kinase 2	0.996736	2.90002e-12
TCONS_00101865	Rs211640	cytochrome b5	0.991537	3.37117e-10
TCONS_00101865	Rs341280	cytochrome BC1 synthesis	0.992131	2.34501e-10
TCONS_00101865	Rs305000	cytochrome P450	0.996964	2.02005e-12
TCONS_00101865	Rs305010	cytochrome P450	0.995646	1.22334e-11
TCONS_00101865	XLOC_017337	cytochrome P450 79B1	0.984948	5.93342e-09
TCONS_00101865	Rs152410	dehydration-responsive element-binding protein 3-like	0.989664	9.1307e-10
TCONS_00101865	XLOC_056579	ethylene-responsive transcription factor ABR1-like	0.986554	3.38373e-09
TCONS_00101865	XLOC_084067	ethylene-responsive transcription factor ABR1-like	0.999148	3.52561e-15
TCONS_00101865	Rs306040	F-box family protein	0.983696	8.82937e-09
TCONS_00101865	XLOC_036002	glucan endo-1,3-beta-glucosidase-like	0.998572	4.66532e-14
TCONS_00101865	XLOC_064500	glucan endo-1,3-beta-glucosidase-like	0.971258	1.47213e-07
TCONS_00101865	Rs399730	glutamate decarboxylase 1	0.992456	1.89979e-10
TCONS_00101865	XLOC_023509	glutamate decarboxylase 1-like	0.967266	2.80151e-07
TCONS_00101865	Rs078600	haloacid dehalogenase-like hydrolase (HAD) superfamily protein	0.982409	1.28788e-08
TCONS_00101865	Rs500210	HXXXD-type acyl-transferase family protein	0.964861	3.97707e-07
TCONS_00101865	Rs252520	hypothetical protein	0.981005	1.88645e-08
TCONS_00101865	XLOC_103084	inactive GDSL esterase/lipase-like protein 25	0.975327	6.90951e-08
TCONS_00101865	XLOC_067342	indole glucosinolate O-methyltransferase 5-like	0.996511	4.05049e-12
TCONS_00101865	Rs203420	jacalin-related lectin 22	0.990468	6.09799e-10
TCONS_00101865	Rs232150	JA-responsive protein 1	0.996078	7.26241e-12
TCONS_00101865	XLOC_053039	KDEL-tailed cysteine endopeptidase CEP3	0.9665	3.14084e-07
TCONS_00101865	Rs455250	Kunitz family trypsin and protease inhibitor protein	0.994951	2.56126e-11
TCONS_00101865	Rs504240	Leucine-rich repeat (LRR) family protein	0.989186	1.14401e-09
TCONS_00101865	Rs227820	leucine-rich repeat protein FLR1	0.971828	1.33299e-07
TCONS_00101865	Rs228720	leucine-rich repeat protein FLR1	0.984992	5.84821e-09
TCONS_00101865	XLOC_067001	lipoxygenase 2, chloroplastic-like	0.982003	1.44269e-08
TCONS_00101865	Rs069590	lipoxygenase 3	0.993116	1.20397e-10
TCONS_00101865	Rs069810	lipoxygenase 3	0.9881	1.84222e-09
TCONS_00101865	Rs412870	lipoxygenase 3	0.995128	2.14448e-11
TCONS_00101865	XLOC_099618	LRR receptor-like serine/threonine-protein kinase GSO1	0.996615	3.4812e-12
TCONS_00101865	XLOC_092839	lysine-specific demethylase JMJ706-like	0.951775	1.89393e-06
TCONS_00101865	Rs132610	MATE efflux family protein	0.973938	9.06375e-08
TCONS_00101865	Rs541190	MD-2-related lipid recognition domain-containing protein	0.994447	4.11866e-11
TCONS_00101865	Rs450390	nitrate reductase 1	0.99385	6.86013e-11
TCONS_00101865	Rs560610	nitrate reductase 1	0.992226	2.20744e-10
TCONS_00101865	Rs388500	O-methyltransferase family protein	0.994824	2.89923e-11
TCONS_00101865	XLOC_097677	oxysterol-binding protein-related protein 2A-like	0.959681	7.84133e-07
TCONS_00101865	XLOC_093344	peptide methionine sulfoxide reductase B9-like	0.97494	7.46295e-08
TCONS_00101865	XLOC_100307	phosphoinositide phospholipase C 4-like	0.992078	2.42466e-10
TCONS_00101865	Rs458200	phosphoinositide phospholipase C4	0.996655	3.28163e-12
TCONS_00101865	Rs056470	phosphorylase family protein	0.985853	4.35839e-09
TCONS_00101865	XLOC_028048	phytosulfokines 2	0.995073	2.26815e-11
TCONS_00101865	Rs463980	p-loop containing nucleoside triphosphate hydrolases superfamily protein	0.989291	1.0897e-09
TCONS_00101865	Rs145870	polygalacturonase inhibiting protein 1	0.992178	2.27535e-10
TCONS_00101865	XLOC_043055	polygalacturonase inhibitor 1-like	0.977049	4.82539e-08
TCONS_00101865	XLOC_018083	probable aminotransferase TAT3	0.980622	2.08338e-08
TCONS_00101865	XLOC_105212	probable glutamate carboxypeptidase 2	0.99943	4.73234e-16
TCONS_00101865	XLOC_097976	probable RNA-binding protein ARP1	0.983021	1.08001e-08
TCONS_00101865	XLOC_012013	probable trehalose-phosphate phosphatase H	0.981699	1.56789e-08
TCONS_00101865	Rs144380	probable trehalose-phosphate phosphatase i	0.99114	4.23716e-10
TCONS_00101865	XLOC_066138	probable trehalose-phosphate phosphatase I	0.965027	3.88535e-07
TCONS_00101865	Rs315450	proline dehydrogenase	0.989027	1.23012e-09
TCONS_00101865	XLOC_082473	protein NUCLEAR FUSION DEFECTIVE 4-like	0.992501	1.84419e-10
TCONS_00101865	Rs357310	protein TIFY 5a	0.950759	2.09852e-06
TCONS_00101865	Rs142820	protein TIFY 9	0.998412	7.93983e-14
TCONS_00101865	Rs378190	protein TLFY 7	0.967587	2.66824e-07
TCONS_00101865	Rs074390	pyruvate decarboxylase	0.994538	3.79472e-11
TCONS_00101865	XLOC_095772	receptor-like protein kinase 2	0.974082	8.81862e-08
TCONS_00101865	Rs013430	receptor-like protein kinase-like	0.972748	1.1308e-07
TCONS_00101865	Rs330670	S-adenosyl-L-methionine-dependent methyltransferases superfamily protein	0.997667	5.42695e-13
TCONS_00101865	Rs455330	SAUR-like auxin-responsive protein family	0.998761	2.29834e-14
TCONS_00101865	Rs443470	selenium-binding protein 2	0.989583	9.49278e-10
TCONS_00101865	Rs067500	sulfate transporter	0.999773	4.72086e-18
TCONS_00101865	Rs303400	TRAF-like family protein	0.998446	7.11182e-14
TCONS_00101865	XLOC_079470	transcription factor bHLH96-like	0.959962	7.5754e-07
TCONS_00101865	Rs159870	trehalose-6-phosphate phosphatase	0.976748	5.14799e-08
TCONS_00101865	Rs450300	trehalose-6-phosphate phosphatase	0.996466	4.31686e-12
TCONS_00101865	Rs269180	TSK-associating protein 1	0.992503	1.84174e-10
TCONS_00101865	Rs049670	Tyrosine transaminase family protein	0.985175	5.50145e-09
TCONS_00101865	Rs056370	uncharacterized protein	0.964575	4.13993e-07
TCONS_00101865	Rs312440	uncharacterized protein	0.999235	2.05775e-15
TCONS_00101865	XLOC_095251	uncharacterized protein	0.973993	8.96981e-08
TCONS_00101865	XLOC_100089	uncharacterized protein	0.995108	2.18948e-11
TCONS_00101865	XLOC_105364	uncharacterized protein	0.995463	1.50247e-11
TCONS_00101865	Rs420290	VQ motif-containing protein	0.998922	1.14179e-14
TCONS_00101865	Rs251480	water-soluble chlorophyll protein	0.987845	2.04761e-09
TCONS_00101865	Rs375400	WRKY transcription factor 40	0.983818	8.50456e-09
TCONS_00101865	Rs448590	WRKY transcription factor 40	0.989809	8.50835e-10
TCONS_00101865	Rs155060	xyloglucan endotransglucosylase/hydrolase 18	0.9568	1.10193e-06
TCONS_00108800	XLOC_050951	uncharacterized protein	0.977878	4.02098e-08
TCONS_00111105	XLOC_065185	probable mediator of RNA polymerase II transcription subunit 37e	0.962556	5.44315e-07
TCONS_00113920	XLOC_047805	cytochrome P450 72A15-like	0.959714	7.80972e-07
TCONS_00113920	Rs604450	probable chlorophyll b reductase chloroplastic-like	0.99971	1.61881e-17
TCONS_00114579	XLOC_089449	alpha-humulene/(-)-(E)-beta-caryophyllene synthase-like	0.972422	1.19958e-07
TCONS_00114579	XLOC_090798	alpha-humulene/(-)-(E)-beta-caryophyllene synthase-like	0.989111	1.18407e-09
TCONS_00114579	XLOC_053092	probable aminotransferase TAT3	0.98198	1.45198e-08
TCONS_00115773	Rs146450	2-oxoglutarate and Fe-dependent oxygenase superfamily protein	0.978806	3.24984e-08
TCONS_00115773	Rs168150	6-phosphogluconolactonase 5	0.995352	1.69536e-11
TCONS_00115773	XLOC_004367	ABC transporter G family member 35	0.961708	6.07991e-07
TCONS_00115773	XLOC_072566	ABC transporter G family member 35	0.991068	4.41126e-10
TCONS_00115773	XLOC_031452	ABC transporter G family member 42-like	0.99574	1.0971e-11
TCONS_00115773	XLOC_076218	abietadienol/abietadienal oxidase	0.991506	3.4338e-10
TCONS_00115773	Rs159740	ACT domain repeat 7	0.996182	6.34591e-12
TCONS_00115773	Rs149130	adenosine-5 -phosphosulfate-kinase	0.992526	1.81346e-10
TCONS_00115773	Rs492760	allene oxide cyclase 2	0.955858	1.22546e-06
TCONS_00115773	Rs492750	allene oxide cyclase 3	0.998573	4.65038e-14
TCONS_00115773	Rs153910	alpha beta-hydrolases superfamily protein	0.992759	1.54877e-10
TCONS_00115773	XLOC_022756	alpha carbonic anhydrase 2-like	0.988822	1.34889e-09
TCONS_00115773	Rs133070	alpha/beta-Hydrolases superfamily protein	0.993222	1.11418e-10
TCONS_00115773	Rs533450	amidase -like	0.991521	3.40358e-10
TCONS_00115773	Rs119330	annexin d4	0.954363	1.44377e-06
TCONS_00115773	Rs478440	Auxin-responsive GH3 family protein	0.996858	2.39821e-12
TCONS_00115773	Rs269160	β-glucosidase 18	0.995608	1.27783e-11
TCONS_00115773	Rs194210	bHLH transcription factor	0.988809	1.35684e-09
TCONS_00115773	XLOC_010448	calcineurin B-like protein 1	0.962982	5.14465e-07
TCONS_00115773	XLOC_041486	calmodulin-like protein 11	0.993298	1.05274e-10
TCONS_00115773	Rs392590	CBL-interacting protein kinase 2	0.99428	4.77573e-11
TCONS_00115773	Rs211640	cytochrome b5	0.988838	1.33944e-09
TCONS_00115773	Rs341280	cytochrome BC1 synthesis	0.99205	2.46727e-10
TCONS_00115773	Rs305000	cytochrome P450	0.997971	2.6992e-13
TCONS_00115773	Rs305010	cytochrome P450	0.99712	1.55378e-12
TCONS_00115773	XLOC_017337	cytochrome P450 79B1	0.97998	2.44898e-08
TCONS_00115773	Rs152410	dehydration-responsive element-binding protein 3-like	0.992097	2.39638e-10
TCONS_00115773	XLOC_056579	ethylene-responsive transcription factor ABR1-like	0.979521	2.74115e-08
TCONS_00115773	XLOC_084067	ethylene-responsive transcription factor ABR1-like	0.997866	3.47677e-13
TCONS_00115773	Rs306040	F-box family protein	0.975769	6.31686e-08
TCONS_00115773	XLOC_036002	glucan endo-1,3-beta-glucosidase-like	0.998511	5.74983e-14
TCONS_00115773	XLOC_064500	glucan endo-1,3-beta-glucosidase-like	0.971532	1.40375e-07
TCONS_00115773	Rs399730	glutamate decarboxylase 1	0.994811	2.93741e-11
TCONS_00115773	XLOC_023509	glutamate decarboxylase 1-like	0.975425	6.77453e-08
TCONS_00115773	XLOC_100940	G-type lectin S-receptor-like serine/threonine-protein kinase	0.958969	8.54865e-07
TCONS_00115773	Rs078600	haloacid dehalogenase-like hydrolase (HAD) superfamily protein	0.986583	3.34865e-09
TCONS_00115773	Rs500210	HXXXD-type acyl-transferase family protein	0.971089	1.51529e-07
TCONS_00115773	Rs252520	hypothetical protein	0.987617	2.24575e-09
TCONS_00115773	XLOC_103084	inactive GDSL esterase/lipase-like protein 25	0.978291	3.66168e-08
TCONS_00115773	XLOC_067342	indole glucosinolate O-methyltransferase 5-like	0.997408	9.17861e-13
TCONS_00115773	Rs203420	jacalin-related lectin 22	0.985975	4.1737e-09
TCONS_00115773	Rs232150	JA-responsive protein 1	0.99737	9.85758e-13
TCONS_00115773	XLOC_053039	KDEL-tailed cysteine endopeptidase CEP3	0.969063	2.11879e-07
TCONS_00115773	Rs455250	Kunitz family trypsin and protease inhibitor protein	0.995207	1.97667e-11
TCONS_00115773	Rs504240	Leucine-rich repeat (LRR) family protein	0.984005	8.02707e-09
TCONS_00115773	Rs227820	leucine-rich repeat protein FLR1	0.963268	4.95092e-07
TCONS_00115773	Rs228720	leucine-rich repeat protein FLR1	0.985953	4.20735e-09
TCONS_00115773	XLOC_067001	lipoxygenase 2, chloroplastic-like	0.985019	5.79561e-09
TCONS_00115773	Rs069590	lipoxygenase 3	0.994617	3.52749e-11
TCONS_00115773	Rs069810	lipoxygenase 3	0.989575	9.52734e-10
TCONS_00115773	Rs412870	lipoxygenase 3	0.991428	3.59236e-10
TCONS_00115773	XLOC_099618	LRR receptor-like serine/threonine-protein kinase GSO1	0.992811	1.49424e-10
TCONS_00115773	Rs132610	MATE efflux family protein	0.971443	1.42568e-07
TCONS_00115773	Rs541190	MD-2-related lipid recognition domain-containing protein	0.993467	9.27028e-11
TCONS_00115773	Rs450390	nitrate reductase 1	0.994018	5.97153e-11
TCONS_00115773	Rs560610	nitrate reductase 1	0.987899	2.00266e-09
TCONS_00115773	Rs388500	O-methyltransferase family protein	0.993258	1.08476e-10
TCONS_00115773	XLOC_097677	oxysterol-binding protein-related protein 2A-like	0.960932	6.71181e-07
TCONS_00115773	XLOC_093344	peptide methionine sulfoxide reductase B9-like	0.975146	7.16418e-08
TCONS_00115773	XLOC_100307	phosphoinositide phospholipase C 4-like	0.988214	1.75583e-09
TCONS_00115773	Rs458200	phosphoinositide phospholipase C4	0.996195	6.23822e-12
TCONS_00115773	Rs056470	phosphorylase family protein	0.98935	1.06003e-09
TCONS_00115773	XLOC_028048	phytosulfokines 2	0.993311	1.04244e-10
TCONS_00115773	Rs463980	p-loop containing nucleoside triphosphate hydrolases superfamily protein	0.983863	8.38891e-09
TCONS_00115773	Rs145870	polygalacturonase inhibiting protein 1	0.992329	2.06449e-10
TCONS_00115773	XLOC_043055	polygalacturonase inhibitor 1-like	0.969496	1.97614e-07
TCONS_00115773	XLOC_018083	probable aminotransferase TAT3	0.973088	1.06277e-07
TCONS_00115773	XLOC_105212	probable glutamate carboxypeptidase 2	0.997443	8.56569e-13
TCONS_00115773	XLOC_097976	probable RNA-binding protein ARP1	0.986874	3.00184e-09
TCONS_00115773	XLOC_012013	probable trehalose-phosphate phosphatase H	0.984856	6.11662e-09
TCONS_00115773	Rs144380	probable trehalose-phosphate phosphatase i	0.985	5.83158e-09
TCONS_00115773	XLOC_066138	probable trehalose-phosphate phosphatase I	0.959487	8.02899e-07
TCONS_00115773	Rs315450	proline dehydrogenase	0.991515	3.41476e-10
TCONS_00115773	XLOC_082473	protein NUCLEAR FUSION DEFECTIVE 4-like	0.988153	1.80174e-09
TCONS_00115773	Rs357310	protein TIFY 5a	0.957984	9.60852e-07
TCONS_00115773	Rs142820	protein TIFY 9	0.998665	3.33494e-14
TCONS_00115773	Rs378190	protein TLFY 7	0.973586	9.68736e-08
TCONS_00115773	Rs074390	pyruvate decarboxylase	0.992691	1.62284e-10
TCONS_00115773	XLOC_095772	receptor-like protein kinase 2	0.972902	1.09962e-07
TCONS_00115773	Rs013430	receptor-like protein kinase-like	0.976102	5.89725e-08
TCONS_00115773	Rs330670	S-adenosyl-L-methionine-dependent methyltransferases superfamily protein	0.998217	1.4143e-13
TCONS_00115773	Rs455330	SAUR-like auxin-responsive protein family	0.997344	1.03552e-12
TCONS_00115773	Rs443470	selenium-binding protein 2	0.984513	6.8374e-09
TCONS_00115773	Rs067500	sulfate transporter	0.998873	1.42859e-14
TCONS_00115773	Rs303400	TRAF-like family protein	0.997855	3.5614e-13
TCONS_00115773	XLOC_079470	transcription factor bHLH96-like	0.9646	4.12558e-07
TCONS_00115773	Rs159870	trehalose-6-phosphate phosphatase	0.970599	1.64686e-07
TCONS_00115773	Rs450300	trehalose-6-phosphate phosphatase	0.997662	5.47895e-13
TCONS_00115773	Rs269180	TSK-associating protein 1	0.99565	1.21708e-11
TCONS_00115773	Rs049670	Tyrosine transaminase family protein	0.979269	2.91265e-08
TCONS_00115773	Rs056370	uncharacterized protein	0.967689	2.62724e-07
TCONS_00115773	Rs312440	uncharacterized protein	0.997967	2.72523e-13
TCONS_00115773	XLOC_095251	uncharacterized protein	0.971705	1.362e-07
TCONS_00115773	XLOC_100089	uncharacterized protein	0.994718	3.21075e-11
TCONS_00115773	XLOC_105364	uncharacterized protein	0.99218	2.27248e-10
TCONS_00115773	Rs420290	VQ motif-containing protein	0.998902	1.2569e-14
TCONS_00115773	Rs251480	water-soluble chlorophyll protein	0.987919	1.98622e-09
TCONS_00115773	Rs375400	WRKY transcription factor 40	0.987697	2.17503e-09
TCONS_00115773	Rs448590	WRKY transcription factor 40	0.989956	7.9145e-10
TCONS_00115773	Rs155060	xyloglucan endotransglucosylase/hydrolase 18	0.953253	1.62507e-06
TCONS_00118198	Rs103780	Lactoylglutathione lyase/glyoxalase I family protein	0.959879	7.65293e-07
TCONS_00118198	XLOC_098534	unknown protein	0.970241	1.74859e-07
TCONS_00121051	XLOC_034581	unknown protein	0.955142	1.32641e-06
TCONS_00122106	XLOC_015193	40S ribosomal protein S6-2	0.95149	1.94965e-06
TCONS_00122111	Rs251480	water-soluble chlorophyll protein	0.960462	7.11969e-07
TCONS_00122853	Rs449870	9-cis-epoxycarotenoid dioxygenase	0.952996	1.66949e-06
TCONS_00122853	XLOC_103724	COP9 signalosome complex subunit 7	0.960295	7.2694e-07
TCONS_00122853	XLOC_102564	cytokinin riboside 5'-monophosphate phosphoribohydrolase	0.95159	1.92993e-06
TCONS_00122853	Rs421570	histidine kinase 5	0.955409	1.28803e-06
TCONS_00122853	Rs043580	mitogen-activated protein kinase kinase kinase 21	0.959129	8.38496e-07
TCONS_00122853	XLOC_086136	probable mannan synthase 7	0.955636	1.25608e-06
TCONS_00122853	XLOC_095130	protein TIFY 5a-like	0.95876	8.76493e-07
TCONS_00122853	Rs209580	unknown protein	0.954107	1.48419e-06
TCONS_00123532	Rs449870	9-cis-epoxycarotenoid dioxygenase	0.97222	1.24375e-07
TCONS_00123532	Rs348910	bHLH transcription factor	0.988687	1.43223e-09
TCONS_00123532	XLOC_103724	COP9 signalosome complex subunit 7	0.96993	1.84097e-07
TCONS_00123532	Rs432680	ethylene responsive element binding factor 1	0.982751	1.16837e-08
TCONS_00123532	Rs182600	Haloacid dehalogenase-like hydrolase (HAD) superfamily protein	0.986459	3.50451e-09
TCONS_00123532	Rs375140	metacaspase 7	0.966236	3.26531e-07
TCONS_00123532	Rs043580	mitogen-activated protein kinase kinase kinase 21	0.980924	1.92657e-08
TCONS_00123532	Rs207780	pectin lyase-like superfamily protein	0.96936	2.02027e-07
TCONS_00123532	XLOC_086136	probable mannan synthase 7	0.988917	1.29277e-09
TCONS_00123532	Rs201700	protein TIFY 5a-like	0.987255	2.59252e-09
TCONS_00123532	XLOC_095130	protein TIFY 5a-like	0.986679	3.23073e-09
TCONS_00123532	Rs388430	transcription factor MYB75	0.979725	2.60811e-08
TCONS_00123532	XLOC_057922	uncharacterized protein	0.962126	5.75898e-07
TCONS_00123532	XLOC_060585	unknown protein	0.974354	8.3698e-08
TCONS_00123532	Rs209580	unknown protein	0.950614	2.12912e-06
TCONS_00123532	XLOC_082146	zerumbone synthase-like	0.950934	2.06201e-06
TCONS_00123533	Rs449870	9-cis-epoxycarotenoid dioxygenase	0.973915	9.10404e-08
TCONS_00123533	Rs348910	bHLH transcription factor	0.995027	2.37466e-11
TCONS_00123533	XLOC_103724	COP9 signalosome complex subunit 7	0.972758	1.1289e-07
TCONS_00123533	Rs432680	ethylene responsive element binding factor 1	0.990169	7.11485e-10
TCONS_00123533	Rs182600	Haloacid dehalogenase-like hydrolase (HAD) superfamily protein	0.988659	1.44984e-09
TCONS_00123533	Rs375140	metacaspase 7	0.97228	1.2304e-07
TCONS_00123533	Rs043580	mitogen-activated protein kinase kinase kinase 21	0.985088	5.66407e-09
TCONS_00123533	Rs207780	pectin lyase-like superfamily protein	0.979408	2.81719e-08
TCONS_00123533	XLOC_086136	probable mannan synthase 7	0.993905	6.55723e-11
TCONS_00123533	Rs201700	protein TIFY 5a-like	0.994243	4.93265e-11
TCONS_00123533	XLOC_095130	protein TIFY 5a-like	0.991533	3.37918e-10
TCONS_00123533	Rs388430	transcription factor MYB75	0.985741	4.53311e-09
TCONS_00123533	XLOC_057922	uncharacterized protein	0.96651	3.13644e-07
TCONS_00123533	XLOC_060585	unknown protein	0.981017	1.88075e-08
TCONS_00123533	Rs209580	unknown protein	0.953006	1.66782e-06
TCONS_00123913	Rs016840	homeobox-leucine zipper family protein	0.96313	5.04368e-07
TCONS_00123913	Rs604450	probable chlorophyll b reductase chloroplastic-like	0.958993	8.52372e-07
TCONS_00130436	Rs082950	6-phosphogluconolactonase 2	0.959365	8.14912e-07
TCONS_00130436	Rs449870	9-cis-epoxycarotenoid dioxygenase	0.966953	2.9367e-07
TCONS_00130436	Rs492760	allene oxide cyclase 2	0.952091	1.83383e-06
TCONS_00130436	XLOC_103724	COP9 signalosome complex subunit 7	0.971371	1.44364e-07
TCONS_00130436	XLOC_102564	cytokinin riboside 5'-monophosphate phosphoribohydrolase	0.975877	6.17828e-08
TCONS_00130436	XLOC_100431	endoglucanase 19	0.979007	3.10008e-08
TCONS_00130436	Rs586490	hypothetical protein BBA_01712	0.976087	5.91553e-08
TCONS_00130436	Rs029100	IAA-leucine resistant (ILR)-like gene	0.953785	1.53607e-06
TCONS_00130436	XLOC_012238	indole glucosinolate O-methyltransferase 1-like	0.977886	4.0138e-08
TCONS_00130436	XLOC_100405	indole glucosinolate O-methyltransferase 2-like	0.959947	7.58943e-07
TCONS_00130436	Rs375140	metacaspase 7	0.967595	2.665e-07
TCONS_00130436	XLOC_095020	methionine aminopeptidase 2B-like	0.979335	2.86677e-08
TCONS_00130436	Rs043580	mitogen-activated protein kinase kinase kinase 21	0.958504	9.03673e-07
TCONS_00130436	Rs208900	polyamine oxidase 2	0.967379	2.7541e-07
TCONS_00130436	Rs391910	polygalacturonase inhibiting protein 1	0.963646	4.70481e-07
TCONS_00130436	XLOC_013249	probable receptor-like protein kinase	0.96115	6.52973e-07
TCONS_00130436	XLOC_007879	probable sucrose-phosphate synthase 4	0.967085	2.87892e-07
TCONS_00130436	Rs381770	protein TIFY 10a	0.962327	5.60932e-07
TCONS_00130436	Rs013790	protein TIFY 11a	0.970982	1.54327e-07
TCONS_00130436	Rs069720	protein TIFY 11b	0.96904	2.12657e-07
TCONS_00130436	Rs069760	protein TIFY 11b	0.97454	8.0721e-08
TCONS_00130436	Rs357310	protein TIFY 5a	0.950818	2.08615e-06
TCONS_00130436	Rs065890	protein TIFY 9	0.974797	7.67709e-08
TCONS_00130436	Rs501390	proton-dependent oligopeptide transport family protein	0.980721	2.03104e-08
TCONS_00130436	XLOC_095737	SULFUR DEFICIENCY-INDUCED 1	0.997967	2.7266e-13
TCONS_00130436	Rs157300	thioredoxin m4	0.968216	2.4218e-07
TCONS_00130436	XLOC_096329	TIFY 7-like	0.963113	5.05525e-07
TCONS_00130436	Rs424800	transcription factor bHLH35	0.975132	7.1844e-08
TCONS_00130436	Rs038050	TSK-associating protein 1	0.965255	3.76175e-07
TCONS_00130436	XLOC_048806	uncharacterized protein	0.965545	3.60934e-07
TCONS_00130436	Rs209580	unknown protein	0.975854	6.20777e-08
TCONS_00130436	Rs290510	vacuolar glucose transporter 1	0.974743	7.75879e-08
TCONS_00130437	Rs082950	6-phosphogluconolactonase 2	0.961207	6.48251e-07
TCONS_00130437	Rs449870	9-cis-epoxycarotenoid dioxygenase	0.950086	2.24334e-06
TCONS_00130437	Rs492760	allene oxide cyclase 2	0.962178	5.71979e-07
TCONS_00130437	Rs119330	annexin d4	0.953344	1.60965e-06
TCONS_00130437	XLOC_103724	COP9 signalosome complex subunit 7	0.957839	9.77361e-07
TCONS_00130437	XLOC_102564	cytokinin riboside 5'-monophosphate phosphoribohydrolase	0.967526	2.69335e-07
TCONS_00130437	XLOC_100431	endoglucanase 19	0.980713	2.03523e-08
TCONS_00130437	Rs500210	HXXXD-type acyl-transferase family protein	0.950414	2.17182e-06
TCONS_00130437	Rs586490	hypothetical protein BBA_01712	0.977068	4.80619e-08
TCONS_00130437	Rs029100	IAA-leucine resistant (ILR)-like gene	0.958241	9.32272e-07
TCONS_00130437	XLOC_012238	indole glucosinolate O-methyltransferase 1-like	0.974285	8.48141e-08
TCONS_00130437	XLOC_100405	indole glucosinolate O-methyltransferase 2-like	0.966569	3.10922e-07
TCONS_00130437	XLOC_095020	methionine aminopeptidase 2B-like	0.960015	7.52597e-07
TCONS_00130437	Rs208900	polyamine oxidase 2	0.968611	2.27644e-07
TCONS_00130437	Rs391910	polygalacturonase inhibiting protein 1	0.970935	1.55586e-07
TCONS_00130437	XLOC_013249	probable receptor-like protein kinase	0.954852	1.36918e-06
TCONS_00130437	XLOC_007879	probable sucrose-phosphate synthase 4	0.950708	2.10921e-06
TCONS_00130437	Rs381770	protein TIFY 10a	0.969582	1.94874e-07
TCONS_00130437	Rs013790	protein TIFY 11a	0.97165	1.37523e-07
TCONS_00130437	Rs069720	protein TIFY 11b	0.954061	1.49147e-06
TCONS_00130437	Rs069760	protein TIFY 11b	0.968828	2.19987e-07
TCONS_00130437	Rs357310	protein TIFY 5a	0.959113	8.40184e-07
TCONS_00130437	Rs065890	protein TIFY 9	0.976402	5.53965e-08
TCONS_00130437	Rs501390	proton-dependent oligopeptide transport family protein	0.97284	1.11218e-07
TCONS_00130437	Rs006490	sugar transporter erd6-like 3	0.95358	1.57e-06
TCONS_00130437	XLOC_095737	SULFUR DEFICIENCY-INDUCED 1	0.981227	1.77955e-08
TCONS_00130437	Rs157300	thioredoxin m4	0.968013	2.49938e-07
TCONS_00130437	XLOC_096329	TIFY 7-like	0.959918	7.61704e-07
TCONS_00130437	Rs424800	transcription factor bHLH35	0.978675	3.35089e-08
TCONS_00130437	Rs038050	TSK-associating protein 1	0.970115	1.78551e-07
TCONS_00130437	XLOC_048806	uncharacterized protein	0.966214	3.27581e-07
TCONS_00130437	Rs209580	unknown protein	0.966631	3.08097e-07
TCONS_00130437	Rs290510	vacuolar glucose transporter 1	0.976761	5.1335e-08
TCONS_00132021	XLOC_012140	chaperone protein dnaJ 8	0.976537	5.38431e-08
TCONS_00132334	Rs547450	uncharacterized protein	0.957601	1.00479e-06
TCONS_00132335	XLOC_047805	cytochrome P450 72A15-like	0.954691	1.39342e-06
TCONS_00132335	Rs547450	uncharacterized protein	0.957891	9.71354e-07
TCONS_00132336	Rs547450	uncharacterized protein	0.971477	1.41721e-07
TCONS_00133438	XLOC_083759	60S ribosomal protein L9-1-like	0.958529	9.01008e-07
TCONS_00133489	Rs146450	2-oxoglutarate and Fe-dependent oxygenase superfamily protein	0.961171	6.5122e-07
TCONS_00133489	Rs082950	6-phosphogluconolactonase 2	0.964326	4.28566e-07
TCONS_00133489	Rs492760	allene oxide cyclase 2	0.962905	5.19765e-07
TCONS_00133489	Rs153910	alpha beta-hydrolases superfamily protein	0.952321	1.79085e-06
TCONS_00133489	Rs194210	bHLH transcription factor	0.955809	1.23217e-06
TCONS_00133489	XLOC_100720	carboxyvinyl-carboxyphosphonate phosphorylmutase, chloroplastic	0.965707	3.52606e-07
TCONS_00133489	XLOC_065872	chalcone synthase 3	0.955966	1.2107e-06
TCONS_00133489	Rs454120	chaperone -domain containing protein	0.977985	3.92528e-08
TCONS_00133489	XLOC_076148	cysteine protease inhibitor WSCP-like	0.959838	7.69219e-07
TCONS_00133489	Rs152410	dehydration-responsive element-binding protein 3-like	0.953928	1.51276e-06
TCONS_00133489	XLOC_079422	dihydroflavonol-4-reductase	0.976791	5.10121e-08
TCONS_00133489	Rs399730	glutamate decarboxylase 1	0.951801	1.88902e-06
TCONS_00133489	XLOC_100940	G-type lectin S-receptor-like serine/threonine-protein kinase	0.959262	8.25127e-07
TCONS_00133489	Rs078600	haloacid dehalogenase-like hydrolase (HAD) superfamily protein	0.960549	7.04318e-07
TCONS_00133489	Rs500210	HXXXD-type acyl-transferase family protein	0.963218	4.98448e-07
TCONS_00133489	XLOC_100405	indole glucosinolate O-methyltransferase 2-like	0.950518	2.14951e-06
TCONS_00133489	XLOC_053039	KDEL-tailed cysteine endopeptidase CEP3	0.985454	5.00473e-09
TCONS_00133489	Rs228720	leucine-rich repeat protein FLR1	0.954708	1.39092e-06
TCONS_00133489	XLOC_067001	lipoxygenase 2, chloroplastic-like	0.9623	5.62988e-07
TCONS_00133489	Rs069810	lipoxygenase 3	0.954049	1.49339e-06
TCONS_00133489	XLOC_049215	pectinesterase/pectinesterase inhibitor 3-like	0.960107	7.44111e-07
TCONS_00133489	XLOC_093344	peptide methionine sulfoxide reductase B9-like	0.952337	1.78783e-06
TCONS_00133489	Rs056470	phosphorylase family protein	0.962216	5.69153e-07
TCONS_00133489	Rs208900	polyamine oxidase 2	0.958593	8.9416e-07
TCONS_00133489	Rs391910	polygalacturonase inhibiting protein 1	0.960239	7.32031e-07
TCONS_00133489	XLOC_013249	probable receptor-like protein kinase	0.970696	1.62003e-07
TCONS_00133489	XLOC_097976	probable RNA-binding protein ARP1	0.956938	1.08466e-06
TCONS_00133489	XLOC_012013	probable trehalose-phosphate phosphatase H	0.959525	7.99203e-07
TCONS_00133489	Rs381770	protein TIFY 10a	0.967509	2.70042e-07
TCONS_00133489	Rs357310	protein TIFY 5a	0.965513	3.62595e-07
TCONS_00133489	Rs378190	protein TLFY 7	0.963239	4.97064e-07
TCONS_00133489	Rs013430	receptor-like protein kinase-like	0.962638	5.38486e-07
TCONS_00133489	XLOC_027166	squamosa promoter-binding-like protein 2	0.976756	5.13964e-08
TCONS_00133489	Rs006490	sugar transporter erd6-like 3	0.952229	1.80786e-06
TCONS_00133489	Rs157300	thioredoxin m4	0.96182	5.99209e-07
TCONS_00133489	XLOC_096329	TIFY 7-like	0.969066	2.11802e-07
TCONS_00133489	Rs236670	transducin/WD40 repeat-like superfamily protein	0.98308	1.06165e-08
TCONS_00133489	Rs038050	TSK-associating protein 1	0.960206	7.35074e-07
TCONS_00133489	Rs056370	uncharacterized protein	0.975376	6.8407e-08
TCONS_00133489	XLOC_048806	uncharacterized protein	0.950426	2.16915e-06
TCONS_00133489	Rs290510	vacuolar glucose transporter 1	0.95394	1.51097e-06
TCONS_00133489	Rs375400	WRKY transcription factor 40	0.958261	9.30069e-07
TCONS_00135560	XLOC_098534	unknown protein	0.963557	4.76163e-07
TCONS_00137062	Rs146450	2-oxoglutarate and Fe-dependent oxygenase superfamily protein	0.955685	1.24928e-06
TCONS_00137062	Rs082950	6-phosphogluconolactonase 2	0.951538	1.94024e-06
TCONS_00137062	Rs492760	allene oxide cyclase 2	0.967859	2.55927e-07
TCONS_00137062	Rs119330	annexin d4	0.955285	1.30582e-06
TCONS_00137062	XLOC_076148	cysteine protease inhibitor WSCP-like	0.982595	1.22163e-08
TCONS_00137062	XLOC_049074	cytochrome P450 72A13-like	0.957582	1.007e-06
TCONS_00137062	XLOC_102564	cytokinin riboside 5'-monophosphate phosphoribohydrolase	0.958881	8.63939e-07
TCONS_00137062	XLOC_097662	endoglucanase 17-like	0.969884	1.85481e-07
TCONS_00137062	XLOC_100431	endoglucanase 19	0.972676	1.14582e-07
TCONS_00137062	XLOC_100940	G-type lectin S-receptor-like serine/threonine-protein kinase	0.983018	1.08115e-08
TCONS_00137062	Rs500210	HXXXD-type acyl-transferase family protein	0.961639	6.13367e-07
TCONS_00137062	Rs586490	hypothetical protein BBA_01712	0.964611	4.11887e-07
TCONS_00137062	Rs029100	IAA-leucine resistant (ILR)-like gene	0.978436	3.54174e-08
TCONS_00137062	XLOC_012238	indole glucosinolate O-methyltransferase 1-like	0.958385	9.16529e-07
TCONS_00137062	XLOC_100405	indole glucosinolate O-methyltransferase 2-like	0.975289	6.96236e-08
TCONS_00137062	Rs038540	Legume lectin family protein	0.959412	8.10248e-07
TCONS_00137062	XLOC_067001	lipoxygenase 2, chloroplastic-like	0.956414	1.15127e-06
TCONS_00137062	XLOC_095020	methionine aminopeptidase 2B-like	0.97143	1.42884e-07
TCONS_00137062	Rs285030	pectinacetylesterase family protein	0.962639	5.38436e-07
TCONS_00137062	XLOC_049215	pectinesterase/pectinesterase inhibitor 3-like	0.958071	9.51131e-07
TCONS_00137062	Rs119710	peroxidase	0.985885	4.30889e-09
TCONS_00137062	Rs119700	peroxidase superfamily protein	0.98687	3.00667e-09
TCONS_00137062	Rs208900	polyamine oxidase 2	0.974672	7.86743e-08
TCONS_00137062	Rs391910	polygalacturonase inhibiting protein 1	0.971494	1.41317e-07
TCONS_00137062	XLOC_013249	probable receptor-like protein kinase	0.970037	1.80874e-07
TCONS_00137062	XLOC_012013	probable trehalose-phosphate phosphatase H	0.953276	1.62114e-06
TCONS_00137062	Rs381770	protein TIFY 10a	0.965532	3.61565e-07
TCONS_00137062	Rs013790	protein TIFY 11a	0.975492	6.68309e-08
TCONS_00137062	Rs069720	protein TIFY 11b	0.981297	1.74684e-08
TCONS_00137062	Rs069760	protein TIFY 11b	0.977399	4.4718e-08
TCONS_00137062	Rs357310	protein TIFY 5a	0.970325	1.72426e-07
TCONS_00137062	Rs065890	protein TIFY 9	0.966789	3.00945e-07
TCONS_00137062	Rs378190	protein TLFY 7	0.96095	6.69656e-07
TCONS_00137062	Rs501390	proton-dependent oligopeptide transport family protein	0.975429	6.76883e-08
TCONS_00137062	Rs013430	receptor-like protein kinase-like	0.963442	4.83637e-07
TCONS_00137062	Rs063720	serine carboxypeptidase-like 9	0.95617	1.18331e-06
TCONS_00137062	Rs006490	sugar transporter erd6-like 3	0.957578	1.00748e-06
TCONS_00137062	Rs157300	thioredoxin m4	0.980091	2.38247e-08
TCONS_00137062	XLOC_096329	TIFY 7-like	0.960658	6.94812e-07
TCONS_00137062	Rs424800	transcription factor bHLH35	0.971144	1.50123e-07
TCONS_00137062	Rs086530	trehalose-6-phosphate phosphatase	0.974722	7.78998e-08
TCONS_00137062	Rs038050	TSK-associating protein 1	0.973458	9.92272e-08
TCONS_00137062	Rs056370	uncharacterized protein	0.963662	4.69444e-07
TCONS_00137062	XLOC_048806	uncharacterized protein	0.986132	3.94721e-09
TCONS_00137062	Rs053820	unknown protein	0.978662	3.3617e-08
TCONS_00137062	Rs209580	unknown protein	0.956927	1.086e-06
TCONS_00137062	Rs290510	vacuolar glucose transporter 1	0.967737	2.60766e-07
TCONS_00137062	Rs155070	xyloglucan endotransglucosylase/hydrolase protein 20	0.957916	9.68544e-07
TCONS_00137392	XLOC_068574	uncharacterized protein	0.974717	7.79841e-08
TCONS_00138398	XLOC_058162	unknown protein	0.981021	1.87847e-08
TCONS_00138712	Rs194210	bHLH transcription factor	0.959573	7.94509e-07
TCONS_00138712	XLOC_045687	G-type lectin S-receptor-like serine/threonine-protein kinase	0.965733	3.51267e-07
TCONS_00138712	Rs455250	Kunitz family trypsin and protease inhibitor protein	0.953432	1.59477e-06
TCONS_00138712	Rs038540	Legume lectin family protein	0.961491	6.25148e-07
TCONS_00138712	Rs228720	leucine-rich repeat protein FLR1	0.965635	3.5626e-07
TCONS_00138712	XLOC_067001	lipoxygenase 2, chloroplastic-like	0.956553	1.13324e-06
TCONS_00138712	Rs069810	lipoxygenase 3	0.95121	2.00571e-06
TCONS_00138712	Rs132610	MATE efflux family protein	0.954161	1.47561e-06
TCONS_00138712	Rs541190	MD-2-related lipid recognition domain-containing protein	0.956262	1.17114e-06
TCONS_00138712	Rs450390	nitrate reductase 1	0.958558	8.97879e-07
TCONS_00138712	Rs285030	pectinacetylesterase family protein	0.973143	1.05189e-07
TCONS_00138712	XLOC_067422	probable pectin methyltransferase QUA2	0.956475	1.1434e-06
TCONS_00138712	XLOC_012013	probable trehalose-phosphate phosphatase H	0.964702	4.06708e-07
TCONS_00138712	XLOC_066138	probable trehalose-phosphate phosphatase I	0.96165	6.12503e-07
TCONS_00138712	XLOC_095772	receptor-like protein kinase 2	0.978822	3.23817e-08
TCONS_00138712	Rs056370	uncharacterized protein	0.965072	3.86063e-07
TCONS_00138712	Rs448590	WRKY transcription factor 40	0.950547	2.14335e-06
TCONS_00140820	Rs154980	peroxidase ATP8a	0.957726	9.90313e-07
TCONS_00140820	XLOC_058162	unknown protein	0.958165	9.40656e-07
TCONS_00140820	XLOC_067694	unknown protein	0.976024	5.99378e-08
TCONS_00140966	Rs449870	9-cis-epoxycarotenoid dioxygenase	0.987713	2.1607e-09
TCONS_00140966	Rs348910	bHLH transcription factor	0.992277	2.13563e-10
TCONS_00140966	XLOC_103724	COP9 signalosome complex subunit 7	0.989155	1.16008e-09
TCONS_00140966	XLOC_102564	cytokinin riboside 5'-monophosphate phosphoribohydrolase	0.961877	5.9485e-07
TCONS_00140966	Rs432680	ethylene responsive element binding factor 1	0.98226	1.34314e-08
TCONS_00140966	Rs182600	Haloacid dehalogenase-like hydrolase (HAD) superfamily protein	0.996221	6.02866e-12
TCONS_00140966	XLOC_012238	indole glucosinolate O-methyltransferase 1-like	0.965176	3.80428e-07
TCONS_00140966	Rs375140	metacaspase 7	0.98356	9.19977e-09
TCONS_00140966	XLOC_095020	methionine aminopeptidase 2B-like	0.956171	1.18325e-06
TCONS_00140966	Rs043580	mitogen-activated protein kinase kinase kinase 21	0.995566	1.33977e-11
TCONS_00140966	Rs207780	pectin lyase-like superfamily protein	0.967807	2.58005e-07
TCONS_00140966	XLOC_086136	probable mannan synthase 7	0.997475	8.05436e-13
TCONS_00140966	Rs201700	protein TIFY 5a-like	0.98821	1.75881e-09
TCONS_00140966	XLOC_095130	protein TIFY 5a-like	0.996969	2.00299e-12
TCONS_00140966	XLOC_095737	SULFUR DEFICIENCY-INDUCED 1	0.954598	1.40753e-06
TCONS_00140966	Rs388430	transcription factor MYB75	0.978042	3.87476e-08
TCONS_00140966	XLOC_057922	uncharacterized protein	0.959976	7.56199e-07
TCONS_00140966	XLOC_060585	unknown protein	0.960619	6.98201e-07
TCONS_00140966	Rs209580	unknown protein	0.976132	5.86161e-08
TCONS_00140974	XLOC_078101	myrosinase-like	0.955728	1.24327e-06
TCONS_00140974	XLOC_063970	peroxidase 13-like	0.959315	8.199e-07
TCONS_00140974	Rs334050	uncharacterized protein	0.954284	1.45611e-06
TCONS_00140974	XLOC_099083	wall-associated receptor kinase-like 22	0.957098	1.06496e-06
TCONS_00142012	XLOC_041273	lanC-like protein GCL1	0.974324	8.4175e-08
TCONS_00144336	XLOC_103993	alanine aminotransferase 1, mitochondrial-like	0.952284	1.79768e-06
TCONS_00146159	Rs449870	9-cis-epoxycarotenoid dioxygenase	0.965194	3.79465e-07
TCONS_00146159	Rs348910	bHLH transcription factor	0.994324	4.59718e-11
TCONS_00146159	XLOC_103724	COP9 signalosome complex subunit 7	0.961818	5.9942e-07
TCONS_00146159	Rs432680	ethylene responsive element binding factor 1	0.989131	1.17294e-09
TCONS_00146159	XLOC_001065	F-box/FBD/LRR-repeat protein	0.966051	3.3546e-07
TCONS_00146159	Rs182600	Haloacid dehalogenase-like hydrolase (HAD) superfamily protein	0.975403	6.80454e-08
TCONS_00146159	Rs375140	metacaspase 7	0.972375	1.20958e-07
TCONS_00146159	Rs043580	mitogen-activated protein kinase kinase kinase 21	0.976604	5.30814e-08
TCONS_00146159	Rs207780	pectin lyase-like superfamily protein	0.997932	2.96959e-13
TCONS_00146159	XLOC_086136	probable mannan synthase 7	0.987244	2.60312e-09
TCONS_00146159	Rs201700	protein TIFY 5a-like	0.994897	2.70123e-11
TCONS_00146159	XLOC_095130	protein TIFY 5a-like	0.984112	7.76399e-09
TCONS_00146159	Rs388430	transcription factor MYB75	0.995551	1.36322e-11
TCONS_00146159	Rs334050	uncharacterized protein	0.95119	2.00967e-06
TCONS_00146159	XLOC_057922	uncharacterized protein	0.981627	1.5988e-08
TCONS_00146159	XLOC_060585	unknown protein	0.98607	4.03545e-09
TCONS_00147454	XLOC_012140	chaperone protein dnaJ 8	0.968108	2.46289e-07
TCONS_00148212	XLOC_104535	uncharacterized protein	0.986593	3.33556e-09
TCONS_00150356	XLOC_090798	alpha-humulene/(-)-(E)-beta-caryophyllene synthase-like	0.953201	1.63395e-06
TCONS_00150356	XLOC_053092	probable aminotransferase TAT3	0.950421	2.17019e-06
TCONS_00150530	XLOC_047805	cytochrome P450 72A15-like	0.968447	2.33591e-07
TCONS_00150530	Rs604450	probable chlorophyll b reductase chloroplastic-like	0.968932	2.16372e-07
TCONS_00150567	XLOC_096261	RING-H2 finger protein ATL54-like	0.974281	8.48772e-08
TCONS_00150567	Rs293160	uncharacterized protein	0.95441	1.43656e-06
TCONS_00150626	XLOC_098534	unknown protein	0.952489	1.76009e-06
TCONS_00152030	XLOC_075206	WD repeat domain-containing protein 83-like	0.955773	1.23706e-06
TCONS_00152155	XLOC_097662	endoglucanase 17-like	0.967346	2.76801e-07
TCONS_00152155	Rs029100	IAA-leucine resistant (ILR)-like gene	0.956266	1.1706e-06
TCONS_00152155	Rs375140	metacaspase 7	0.95856	8.97633e-07
TCONS_00152155	Rs119700	peroxidase superfamily protein	0.952744	1.71397e-06
TCONS_00152155	Rs013790	protein TIFY 11a	0.952282	1.798e-06
TCONS_00152155	Rs069720	protein TIFY 11b	0.954073	1.48962e-06
TCONS_00152155	Rs501390	proton-dependent oligopeptide transport family protein	0.950452	2.16365e-06
TCONS_00152155	XLOC_048806	uncharacterized protein	0.952177	1.81752e-06
TCONS_00152155	Rs053820	unknown protein	0.954404	1.43751e-06
TCONS_00152155	Rs209580	unknown protein	0.953258	1.62424e-06
TCONS_00155276	Rs146450	2-oxoglutarate and Fe-dependent oxygenase superfamily protein	0.950764	2.09744e-06
TCONS_00155276	Rs168150	6-phosphogluconolactonase 5	0.995254	1.88215e-11
TCONS_00155276	XLOC_072566	ABC transporter G family member 35	0.980501	2.1486e-08
TCONS_00155276	XLOC_031452	ABC transporter G family member 42-like	0.979181	2.97456e-08
TCONS_00155276	XLOC_076218	abietadienol/abietadienal oxidase	0.995127	2.14644e-11
TCONS_00155276	XLOC_098983	aconitate hydratase-like	0.953877	1.52102e-06
TCONS_00155276	Rs159740	ACT domain repeat 7	0.992207	2.23482e-10
TCONS_00155276	Rs149130	adenosine-5 -phosphosulfate-kinase	0.987543	2.31357e-09
TCONS_00155276	Rs492750	allene oxide cyclase 3	0.992696	1.61768e-10
TCONS_00155276	Rs153910	alpha beta-hydrolases superfamily protein	0.973402	1.00258e-07
TCONS_00155276	XLOC_022756	alpha carbonic anhydrase 2-like	0.994157	5.30957e-11
TCONS_00155276	Rs133070	alpha/beta-Hydrolases superfamily protein	0.994735	3.15793e-11
TCONS_00155276	Rs533450	amidase -like	0.972763	1.12786e-07
TCONS_00155276	Rs478440	Auxin-responsive GH3 family protein	0.994769	3.05889e-11
TCONS_00155276	Rs269160	β-glucosidase 18	0.997109	1.58295e-12
TCONS_00155276	Rs194210	bHLH transcription factor	0.973575	9.70693e-08
TCONS_00155276	XLOC_010448	calcineurin B-like protein 1	0.95604	1.20074e-06
TCONS_00155276	XLOC_041486	calmodulin-like protein 11	0.988183	1.77889e-09
TCONS_00155276	Rs392590	CBL-interacting protein kinase 2	0.994583	3.6401e-11
TCONS_00155276	Rs211640	cytochrome b5	0.989023	1.23214e-09
TCONS_00155276	Rs341280	cytochrome BC1 synthesis	0.978564	3.43846e-08
TCONS_00155276	Rs305000	cytochrome P450	0.984781	6.26751e-09
TCONS_00155276	Rs305010	cytochrome P450	0.98249	1.25895e-08
TCONS_00155276	XLOC_017337	cytochrome P450 79B1	0.99054	5.87142e-10
TCONS_00155276	Rs152410	dehydration-responsive element-binding protein 3-like	0.974005	8.94881e-08
TCONS_00155276	XLOC_005319	ER lumen protein-retaining receptor A-like	0.958035	9.55159e-07
TCONS_00155276	XLOC_056579	ethylene-responsive transcription factor ABR1-like	0.979563	2.71303e-08
TCONS_00155276	XLOC_084067	ethylene-responsive transcription factor ABR1-like	0.987698	2.17398e-09
TCONS_00155276	Rs306040	F-box family protein	0.980855	1.96189e-08
TCONS_00155276	XLOC_036002	glucan endo-1,3-beta-glucosidase-like	0.990098	7.37309e-10
TCONS_00155276	XLOC_064500	glucan endo-1,3-beta-glucosidase-like	0.952214	1.81062e-06
TCONS_00155276	Rs399730	glutamate decarboxylase 1	0.979402	2.8212e-08
TCONS_00155276	XLOC_023509	glutamate decarboxylase 1-like	0.961368	6.35081e-07
TCONS_00155276	Rs078600	haloacid dehalogenase-like hydrolase (HAD) superfamily protein	0.963418	4.85224e-07
TCONS_00155276	Rs252520	hypothetical protein	0.965619	3.57088e-07
TCONS_00155276	XLOC_103084	inactive GDSL esterase/lipase-like protein 25	0.957272	1.04387e-06
TCONS_00155276	XLOC_067342	indole glucosinolate O-methyltransferase 5-like	0.983291	9.9734e-09
TCONS_00155276	Rs203420	jacalin-related lectin 22	0.993416	9.63863e-11
TCONS_00155276	Rs232150	JA-responsive protein 1	0.986131	3.94879e-09
TCONS_00155276	XLOC_053039	KDEL-tailed cysteine endopeptidase CEP3	0.959882	7.65058e-07
TCONS_00155276	Rs455250	Kunitz family trypsin and protease inhibitor protein	0.984801	6.22697e-09
TCONS_00155276	Rs504240	Leucine-rich repeat (LRR) family protein	0.992207	2.23479e-10
TCONS_00155276	Rs227820	leucine-rich repeat protein FLR1	0.980242	2.29435e-08
TCONS_00155276	Rs228720	leucine-rich repeat protein FLR1	0.974701	7.82248e-08
TCONS_00155276	XLOC_067001	lipoxygenase 2, chloroplastic-like	0.965503	3.6312e-07
TCONS_00155276	Rs069590	lipoxygenase 3	0.977986	3.924e-08
TCONS_00155276	Rs069810	lipoxygenase 3	0.972466	1.18997e-07
TCONS_00155276	Rs412870	lipoxygenase 3	0.995121	2.15965e-11
TCONS_00155276	XLOC_099618	LRR receptor-like serine/threonine-protein kinase GSO1	0.994602	3.57708e-11
TCONS_00155276	Rs132610	MATE efflux family protein	0.955794	1.23422e-06
TCONS_00155276	Rs541190	MD-2-related lipid recognition domain-containing protein	0.987768	2.1124e-09
TCONS_00155276	Rs450390	nitrate reductase 1	0.988876	1.31643e-09
TCONS_00155276	Rs560610	nitrate reductase 1	0.992578	1.75179e-10
TCONS_00155276	Rs388500	O-methyltransferase family protein	0.989604	9.39606e-10
TCONS_00155276	XLOC_093344	peptide methionine sulfoxide reductase B9-like	0.964033	4.46209e-07
TCONS_00155276	XLOC_100307	phosphoinositide phospholipase C 4-like	0.994099	5.5818e-11
TCONS_00155276	Rs458200	phosphoinositide phospholipase C4	0.99185	2.79277e-10
TCONS_00155276	Rs056470	phosphorylase family protein	0.969748	1.89659e-07
TCONS_00155276	XLOC_028048	phytosulfokines 2	0.995729	1.11188e-11
TCONS_00155276	Rs463980	p-loop containing nucleoside triphosphate hydrolases superfamily protein	0.992234	2.19522e-10
TCONS_00155276	Rs145870	polygalacturonase inhibiting protein 1	0.979934	2.47711e-08
TCONS_00155276	XLOC_043055	polygalacturonase inhibitor 1-like	0.984412	7.06066e-09
TCONS_00155276	XLOC_018083	probable aminotransferase TAT3	0.984501	6.86198e-09
TCONS_00155276	XLOC_105212	probable glutamate carboxypeptidase 2	0.994207	5.08921e-11
TCONS_00155276	XLOC_097976	probable RNA-binding protein ARP1	0.963749	4.63882e-07
TCONS_00155276	XLOC_012013	probable trehalose-phosphate phosphatase H	0.969605	1.94155e-07
TCONS_00155276	Rs144380	probable trehalose-phosphate phosphatase i	0.990447	6.16622e-10
TCONS_00155276	XLOC_066138	probable trehalose-phosphate phosphatase I	0.966271	3.24861e-07
TCONS_00155276	Rs315450	proline dehydrogenase	0.972709	1.13899e-07
TCONS_00155276	XLOC_082473	protein NUCLEAR FUSION DEFECTIVE 4-like	0.987403	2.44585e-09
TCONS_00155276	Rs142820	protein TIFY 9	0.987598	2.26335e-09
TCONS_00155276	Rs074390	pyruvate decarboxylase	0.995755	1.07749e-11
TCONS_00155276	XLOC_095772	receptor-like protein kinase 2	0.972659	1.14919e-07
TCONS_00155276	Rs013430	receptor-like protein kinase-like	0.95081	2.08778e-06
TCONS_00155276	Rs330670	S-adenosyl-L-methionine-dependent methyltransferases superfamily protein	0.987838	2.05321e-09
TCONS_00155276	Rs455330	SAUR-like auxin-responsive protein family	0.99509	2.22973e-11
TCONS_00155276	Rs443470	selenium-binding protein 2	0.991453	3.54193e-10
TCONS_00155276	XLOC_099924	serine/threonine-protein kinase EDR1-like	0.961476	6.26357e-07
TCONS_00155276	Rs067500	sulfate transporter	0.991777	2.91972e-10
TCONS_00155276	Rs303400	TRAF-like family protein	0.992076	2.42836e-10
TCONS_00155276	Rs159870	trehalose-6-phosphate phosphatase	0.982143	1.38766e-08
TCONS_00155276	Rs450300	trehalose-6-phosphate phosphatase	0.984781	6.26754e-09
TCONS_00155276	Rs269180	TSK-associating protein 1	0.985695	4.60521e-09
TCONS_00155276	Rs049670	Tyrosine transaminase family protein	0.990433	6.21034e-10
TCONS_00155276	Rs312440	uncharacterized protein	0.993141	1.18167e-10
TCONS_00155276	XLOC_095251	uncharacterized protein	0.970362	1.71356e-07
TCONS_00155276	XLOC_100089	uncharacterized protein	0.996225	6.00128e-12
TCONS_00155276	XLOC_105364	uncharacterized protein	0.994651	3.41695e-11
TCONS_00155276	Rs420290	VQ motif-containing protein	0.988868	1.32114e-09
TCONS_00155276	Rs251480	water-soluble chlorophyll protein	0.979742	2.59716e-08
TCONS_00155276	Rs375400	WRKY transcription factor 40	0.964852	3.98248e-07
TCONS_00155276	Rs448590	WRKY transcription factor 40	0.974028	8.91068e-08
TCONS_00155757	XLOC_097662	endoglucanase 17-like	0.952329	1.78945e-06
TCONS_00155757	Rs054570	L-ascorbate oxidase homolog	0.963861	4.56849e-07
TCONS_00155757	Rs038540	Legume lectin family protein	0.960762	6.85796e-07
TCONS_00155757	Rs285030	pectinacetylesterase family protein	0.957616	1.00301e-06
TCONS_00155757	XLOC_067422	probable pectin methyltransferase QUA2	0.951645	1.91926e-06
TCONS_00155757	XLOC_085042	probable xyloglucan endotransglucosylase/hydrolase protein 25	0.962573	5.43129e-07
TCONS_00159115	Rs146450	2-oxoglutarate and Fe-dependent oxygenase superfamily protein	0.987336	2.51091e-09
TCONS_00159115	Rs168150	6-phosphogluconolactonase 5	0.992314	2.08593e-10
TCONS_00159115	XLOC_004367	ABC transporter G family member 35	0.9703	1.73136e-07
TCONS_00159115	XLOC_072566	ABC transporter G family member 35	0.993958	6.27698e-11
TCONS_00159115	XLOC_031452	ABC transporter G family member 42-like	0.99838	8.75819e-14
TCONS_00159115	XLOC_076218	abietadienol/abietadienal oxidase	0.985982	4.16403e-09
TCONS_00159115	Rs159740	ACT domain repeat 7	0.993285	1.06358e-10
TCONS_00159115	Rs149130	adenosine-5 -phosphosulfate-kinase	0.992621	1.70179e-10
TCONS_00159115	Rs492760	allene oxide cyclase 2	0.968285	2.39588e-07
TCONS_00159115	Rs492750	allene oxide cyclase 3	0.996902	2.23562e-12
TCONS_00159115	Rs153910	alpha beta-hydrolases superfamily protein	0.997048	1.7554e-12
TCONS_00159115	XLOC_022756	alpha carbonic anhydrase 2-like	0.982295	1.32997e-08
TCONS_00159115	Rs133070	alpha/beta-Hydrolases superfamily protein	0.989459	1.00695e-09
TCONS_00159115	Rs533450	amidase -like	0.993429	9.54151e-11
TCONS_00159115	Rs119330	annexin d4	0.962767	5.29388e-07
TCONS_00159115	Rs478440	Auxin-responsive GH3 family protein	0.993748	7.44647e-11
TCONS_00159115	Rs269160	β-glucosidase 18	0.99075	5.25104e-10
TCONS_00159115	Rs194210	bHLH transcription factor	0.993372	9.95913e-11
TCONS_00159115	XLOC_010448	calcineurin B-like protein 1	0.962235	5.67786e-07
TCONS_00159115	XLOC_041486	calmodulin-like protein 11	0.991328	3.80768e-10
TCONS_00159115	Rs392590	CBL-interacting protein kinase 2	0.990828	5.03496e-10
TCONS_00159115	XLOC_076148	cysteine protease inhibitor WSCP-like	0.95652	1.13751e-06
TCONS_00159115	Rs211640	cytochrome b5	0.990961	4.67987e-10
TCONS_00159115	Rs341280	cytochrome BC1 synthesis	0.994484	3.98522e-11
TCONS_00159115	Rs305000	cytochrome P450	0.999755	6.93614e-18
TCONS_00159115	Rs305010	cytochrome P450	0.999603	7.80219e-17
TCONS_00159115	XLOC_017337	cytochrome P450 79B1	0.970274	1.73901e-07
TCONS_00159115	Rs152410	dehydration-responsive element-binding protein 3-like	0.996869	2.35908e-12
TCONS_00159115	XLOC_056579	ethylene-responsive transcription factor ABR1-like	0.9756	6.53793e-08
TCONS_00159115	XLOC_084067	ethylene-responsive transcription factor ABR1-like	0.998346	9.72285e-14
TCONS_00159115	Rs306040	F-box family protein	0.97078	1.59716e-07
TCONS_00159115	XLOC_036002	glucan endo-1,3-beta-glucosidase-like	0.997366	9.94502e-13
TCONS_00159115	XLOC_064500	glucan endo-1,3-beta-glucosidase-like	0.975585	6.55769e-08
TCONS_00159115	Rs399730	glutamate decarboxylase 1	0.998093	1.98235e-13
TCONS_00159115	XLOC_023509	glutamate decarboxylase 1-like	0.97518	7.11567e-08
TCONS_00159115	XLOC_100940	G-type lectin S-receptor-like serine/threonine-protein kinase	0.968495	2.31837e-07
TCONS_00159115	Rs078600	haloacid dehalogenase-like hydrolase (HAD) superfamily protein	0.993213	1.1217e-10
TCONS_00159115	Rs500210	HXXXD-type acyl-transferase family protein	0.981083	1.84815e-08
TCONS_00159115	Rs252520	hypothetical protein	0.990385	6.36933e-10
TCONS_00159115	XLOC_103084	inactive GDSL esterase/lipase-like protein 25	0.984388	7.11604e-09
TCONS_00159115	XLOC_100405	indole glucosinolate O-methyltransferase 2-like	0.950531	2.14672e-06
TCONS_00159115	XLOC_067342	indole glucosinolate O-methyltransferase 5-like	0.99957	1.15809e-16
TCONS_00159115	Rs203420	jacalin-related lectin 22	0.980446	2.17894e-08
TCONS_00159115	Rs232150	JA-responsive protein 1	0.998858	1.52778e-14
TCONS_00159115	XLOC_053039	KDEL-tailed cysteine endopeptidase CEP3	0.97999	2.44342e-08
TCONS_00159115	Rs455250	Kunitz family trypsin and protease inhibitor protein	0.996977	1.97945e-12
TCONS_00159115	Rs504240	Leucine-rich repeat (LRR) family protein	0.976273	5.69136e-08
TCONS_00159115	Rs227820	leucine-rich repeat protein FLR1	0.952092	1.83349e-06
TCONS_00159115	Rs228720	leucine-rich repeat protein FLR1	0.989877	8.23127e-10
TCONS_00159115	XLOC_067001	lipoxygenase 2, chloroplastic-like	0.991208	4.07667e-10
TCONS_00159115	Rs069590	lipoxygenase 3	0.998275	1.19771e-13
TCONS_00159115	Rs069810	lipoxygenase 3	0.994339	4.53645e-11
TCONS_00159115	Rs412870	lipoxygenase 3	0.986022	4.10526e-09
TCONS_00159115	XLOC_099618	LRR receptor-like serine/threonine-protein kinase GSO1	0.988371	1.64284e-09
TCONS_00159115	Rs132610	MATE efflux family protein	0.97627	5.69484e-08
TCONS_00159115	Rs541190	MD-2-related lipid recognition domain-containing protein	0.99356	8.62953e-11
TCONS_00159115	Rs450390	nitrate reductase 1	0.993688	7.8075e-11
TCONS_00159115	Rs560610	nitrate reductase 1	0.981863	1.49929e-08
TCONS_00159115	Rs388500	O-methyltransferase family protein	0.995923	8.80982e-12
TCONS_00159115	XLOC_097677	oxysterol-binding protein-related protein 2A-like	0.965549	3.60735e-07
TCONS_00159115	XLOC_093344	peptide methionine sulfoxide reductase B9-like	0.982442	1.27601e-08
TCONS_00159115	XLOC_100307	phosphoinositide phospholipase C 4-like	0.982021	1.43568e-08
TCONS_00159115	Rs458200	phosphoinositide phospholipase C4	0.994971	2.51287e-11
TCONS_00159115	Rs056470	phosphorylase family protein	0.995488	1.4618e-11
TCONS_00159115	XLOC_028048	phytosulfokines 2	0.987759	2.12059e-09
TCONS_00159115	Rs463980	p-loop containing nucleoside triphosphate hydrolases superfamily protein	0.976293	5.66776e-08
TCONS_00159115	Rs145870	polygalacturonase inhibiting protein 1	0.995181	2.02982e-11
TCONS_00159115	XLOC_043055	polygalacturonase inhibitor 1-like	0.958933	8.58491e-07
TCONS_00159115	XLOC_018083	probable aminotransferase TAT3	0.9634	4.86399e-07
TCONS_00159115	XLOC_105212	probable glutamate carboxypeptidase 2	0.995012	2.41218e-11
TCONS_00159115	XLOC_013249	probable receptor-like protein kinase	0.957938	9.66018e-07
TCONS_00159115	XLOC_097976	probable RNA-binding protein ARP1	0.993326	1.03121e-10
TCONS_00159115	XLOC_012013	probable trehalose-phosphate phosphatase H	0.989523	9.76772e-10
TCONS_00159115	Rs144380	probable trehalose-phosphate phosphatase i	0.978344	3.61775e-08
TCONS_00159115	XLOC_066138	probable trehalose-phosphate phosphatase I	0.957697	9.9364e-07
TCONS_00159115	Rs315450	proline dehydrogenase	0.994409	4.26231e-11
TCONS_00159115	XLOC_082473	protein NUCLEAR FUSION DEFECTIVE 4-like	0.986261	3.76785e-09
TCONS_00159115	Rs357310	protein TIFY 5a	0.970244	1.74775e-07
TCONS_00159115	Rs142820	protein TIFY 9	0.999523	1.95268e-16
TCONS_00159115	Rs378190	protein TLFY 7	0.983096	1.05665e-08
TCONS_00159115	Rs074390	pyruvate decarboxylase	0.988154	1.80065e-09
TCONS_00159115	XLOC_095772	receptor-like protein kinase 2	0.973518	9.81226e-08
TCONS_00159115	Rs013430	receptor-like protein kinase-like	0.984736	6.36127e-09
TCONS_00159115	Rs330670	S-adenosyl-L-methionine-dependent methyltransferases superfamily protein	0.999023	6.98085e-15
TCONS_00159115	Rs455330	SAUR-like auxin-responsive protein family	0.994387	4.3474e-11
TCONS_00159115	Rs443470	selenium-binding protein 2	0.982547	1.23859e-08
TCONS_00159115	Rs067500	sulfate transporter	0.997091	1.63131e-12
TCONS_00159115	Rs303400	TRAF-like family protein	0.997545	6.98868e-13
TCONS_00159115	XLOC_079470	transcription factor bHLH96-like	0.971629	1.3802e-07
TCONS_00159115	Rs159870	trehalose-6-phosphate phosphatase	0.960526	7.06384e-07
TCONS_00159115	Rs450300	trehalose-6-phosphate phosphatase	0.999662	3.45029e-17
TCONS_00159115	Rs038050	TSK-associating protein 1	0.950508	2.15169e-06
TCONS_00159115	Rs269180	TSK-associating protein 1	0.994895	2.7076e-11
TCONS_00159115	Rs049670	Tyrosine transaminase family protein	0.970766	1.60112e-07
TCONS_00159115	Rs056370	uncharacterized protein	0.977348	4.52232e-08
TCONS_00159115	Rs312440	uncharacterized protein	0.996532	3.92913e-12
TCONS_00159115	XLOC_095251	uncharacterized protein	0.969278	2.04695e-07
TCONS_00159115	XLOC_100089	uncharacterized protein	0.990089	7.40832e-10
TCONS_00159115	XLOC_105364	uncharacterized protein	0.986548	3.39142e-09
TCONS_00159115	Rs420290	VQ motif-containing protein	0.998602	4.19751e-14
TCONS_00159115	Rs251480	water-soluble chlorophyll protein	0.983471	9.45247e-09
TCONS_00159115	Rs375400	WRKY transcription factor 40	0.99399	6.11068e-11
TCONS_00159115	Rs448590	WRKY transcription factor 40	0.993889	6.64354e-11
TCONS_00159115	Rs155060	xyloglucan endotransglucosylase/hydrolase 18	0.954734	1.38694e-06
TCONS_00160055	Rs541640	Transducin/WD40 repeat-like superfamily protein	0.966034	3.36285e-07
TCONS_00160242	XLOC_006145	CBL-interacting serine/threonine-protein kinase 17	0.9974	9.30984e-13
TCONS_00160242	Rs096180	pectate lyase	0.95833	9.22499e-07
TCONS_00160242	Rs063720	serine carboxypeptidase-like 9	0.950541	2.1445e-06
TCONS_00160843	Rs357900	Chitinase family protein	0.954617	1.40468e-06
