# Supplementary material for: Genome-wide identification of long non-coding RNAs and their potential functions in radish response to salt stress
Source: Front Genet. 2023 Nov 2;14:1232363. doi: 10.3389/fgene.2023.1232363 (PMC10656690; doi:10.3389/fgene.2023.1232363)
Supplement: Supplementary file 11 [file Table8.xlsx]

## Sheet: NA_1_vs_CK
GO_accession	Description	Term_type	Over_represented_pValue	Corrected_pValue	CAD_item	CAD_list	Bg_item	Bg_list	Rich factor	Gene_names
GO:0016491	oxidoreductase activity	molecular_function	0.0012018	1	130	1363	3473	38738	0.0374316	Rs370510,Rs212460,XLOC_087207,Rs499620,Rs146520,Rs022310,XLOC_079744,Rs501080,Rs403210,Rs462760,Rs402950,Rs025710,Rs315960,XLOC_065471,Rs403420,Rs042680,Rs499570,Rs460390,Rs501070,Rs080450,Rs167620,Rs038280,Rs159670,Rs148080,Rs559510,Rs402900,Rs559500,Rs460420,Rs223560,Rs524120,Rs056120,Rs269810,Rs068780,Rs500830,Rs080200,Rs430200,Rs499690,Rs159750,XLOC_084068,Rs265340,Rs217610,Rs488530,Rs295520,…
GO:0005507	copper ion binding	molecular_function	0.001402	1	13	1363	171	38738	0.0760234	Rs148070,Rs148080,Rs146520,Rs462850,Rs462840,Rs302850,Rs148090,Rs403420,XLOC_065471,Rs462820,Rs403410,Rs462810,Rs146560
GO:0006302	double-strand break repair	biological_process	0.0017488	1	6	1363	45	38738	0.133333	Rs148380,Rs462800,Rs212530,XLOC_087216,Rs212580,Rs403310
GO:0008962	phosphatidylglycerophosphatase activity	molecular_function	0.0024163	1	2	1363	3	38738	0.666667	Rs217750,Rs265170
GO:0006551	leucine metabolic process	biological_process	0.0024685	1	3	1363	10	38738	0.3	Rs018220,Rs223420,Rs256540
GO:0009098	leucine biosynthetic process	biological_process	0.0024685	1	3	1363	10	38738	0.3	Rs256540,Rs223420,Rs018220
GO:0009522	photosystem I	cellular_component	0.002537	1	7	1363	65	38738	0.107692	XLOC_049010,Rs499690,Rs523950,Rs042750,Rs212790,XLOC_049012,Rs056010
GO:0009360	DNA polymerase III complex	cellular_component	0.0027732	1	4	1363	21	38738	0.190476	Rs499580,XLOC_084069,XLOC_045548,Rs415110
GO:0042575	DNA polymerase complex	cellular_component	0.0027732	1	4	1363	21	38738	0.190476	Rs499580,XLOC_084069,XLOC_045548,Rs415110
GO:0055114	oxidation-reduction process	biological_process	0.0029417	1	119	1363	3218	38738	0.0369795	Rs223570,Rs132850,Rs056030,Rs232730,XLOC_079744,Rs074320,Rs038270,Rs403300,XLOC_087207,Rs499620,Rs212460,Rs370510,Rs256440,Rs068620,Rs460390,Rs042680,Rs403420,XLOC_065471,Rs499570,Rs148330,Rs315960,Rs148090,Rs068800,Rs402950,Rs488590,XLOC_046259,Rs025710,Rs159850,Rs167630,Rs462760,Rs501080,Rs403210,Rs460410,Rs148080,Rs159670,Rs167620,Rs080450,Rs038280,Rs042660,Rs257580,XLOC_020564,Rs501070,Rs4033…
GO:0008138	protein tyrosine/serine/threonine phosphatase activity	molecular_function	0.005928	1	6	1363	47	38738	0.12766	Rs501720,Rs148160,Rs167180,Rs460500,Rs302730,Rs148170
GO:0016782	transferase activity, transferring sulfur-containing groups	molecular_function	0.0065379	1	7	1363	77	38738	0.0909091	Rs269830,Rs388840,Rs159850,Rs388860,Rs386060,Rs388900,Rs388880
GO:0009538	photosystem I reaction center	cellular_component	0.0068804	1	4	1363	27	38738	0.148148	Rs499690,Rs523950,Rs212790,Rs042750
GO:0008121	ubiquinol-cytochrome-c reductase activity	molecular_function	0.0075421	1	5	1363	43	38738	0.116279	Rs413510,Rs460390,XLOC_020564,XLOC_020565,XLOC_035681
GO:0016681	oxidoreductase activity, acting on diphenols and related substances as donors, cytochrome as acceptor	molecular_function	0.0075421	1	5	1363	43	38738	0.116279	Rs460390,Rs413510,XLOC_020565,XLOC_035681,XLOC_020564
GO:0016788	hydrolase activity, acting on ester bonds	molecular_function	0.0081727	1	65	1363	1642	38738	0.0395859	Rs022140,Rs475600,Rs022200,Rs186840,XLOC_077519,Rs388890,Rs217750,Rs146770,Rs269810,Rs068820,Rs500910,Rs133070,Rs022230,Rs415070,Rs499520,Rs342360,Rs167340,Rs223640,Rs068840,Rs186850,Rs146630,Rs504470,Rs223630,Rs265170,Rs434060,Rs460500,Rs434050,Rs148170,Rs068830,Rs037120,Rs614870,Rs042630,Rs386000,Rs382540,Rs336420,XLOC_037802,XLOC_016593,XLOC_072675,XLOC_084444,Rs500900,Rs510250,Rs246350,Rs2057…
GO:0009725	response to hormone stimulus	biological_process	0.0082708	1	12	1363	188	38738	0.0638298	Rs403190,Rs210920,Rs217680,Rs042540,Rs159830,Rs430340,Rs403180,Rs403150,Rs430360,XLOC_072675,Rs056070,Rs499660
GO:0006213	pyrimidine nucleoside metabolic process	biological_process	0.0090003	1	4	1363	29	38738	0.137931	Rs556150,Rs056010,Rs501700,Rs305680
GO:0009719	response to endogenous stimulus	biological_process	0.0096865	1	12	1363	192	38738	0.0625	Rs499660,Rs056070,Rs430360,XLOC_072675,Rs403150,Rs403180,Rs430340,Rs042540,Rs159830,Rs217680,Rs210920,Rs403190
GO:0010821	regulation of mitochondrion organization	biological_process	0.011404	1	2	1363	6	38738	0.333333	Rs055950,Rs068850
GO:0010822	positive regulation of mitochondrion organization	biological_process	0.011404	1	2	1363	6	38738	0.333333	Rs068850,Rs055950
GO:0090199	regulation of release of cytochrome c from mitochondria	biological_process	0.011404	1	2	1363	6	38738	0.333333	Rs068850,Rs055950
GO:0090200	positive regulation of release of cytochrome c from mitochondria	biological_process	0.011404	1	2	1363	6	38738	0.333333	Rs068850,Rs055950
GO:0097193	intrinsic apoptotic signaling pathway	biological_process	0.011404	1	2	1363	6	38738	0.333333	Rs055950,Rs068850
GO:2001233	regulation of apoptotic signaling pathway	biological_process	0.011404	1	2	1363	6	38738	0.333333	Rs068850,Rs055950
GO:0004318	enoyl-[acyl-carrier-protein] reductase (NADH) activity	molecular_function	0.011409	1	2	1363	6	38738	0.333333	Rs500880,Rs167610
GO:0005375	copper ion transmembrane transporter activity	molecular_function	0.011798	1	3	1363	17	38738	0.176471	Rs403040,Rs403060,XLOC_073870
GO:0035434	copper ion transmembrane transport	biological_process	0.011798	1	3	1363	17	38738	0.176471	Rs403040,XLOC_073870,Rs403060
GO:0008146	sulfotransferase activity	molecular_function	0.01225	1	6	1363	67	38738	0.0895522	Rs388840,Rs386060,Rs159850,Rs388860,Rs388880,Rs388900
GO:0072525	pyridine-containing compound biosynthetic process	biological_process	0.012969	1	5	1363	49	38738	0.102041	Rs074320,Rs460470,Rs148230,Rs146760,Rs265170
GO:0009341	beta-galactosidase complex	cellular_component	0.013192	1	4	1363	32	38738	0.125	Rs042700,Rs499780,Rs403110,Rs295500
GO:0016708	oxidoreductase activity, acting on paired donors, with incorporation or reduction of molecular oxygen, NAD(P)H as one donor, and incorporation of two atoms of oxygen into one donor	molecular_function	0.015674	1	2	1363	7	38738	0.285714	Rs403210,Rs038160
GO:0019670	anaerobic glutamate catabolic process	biological_process	0.015689	1	2	1363	7	38738	0.285714	Rs256310,Rs223550
GO:0050097	methylaspartate mutase activity	molecular_function	0.015689	1	2	1363	7	38738	0.285714	Rs223550,Rs256310
GO:0033925	mannosyl-glycoprotein endo-beta-N-acetylglucosaminidase activity	molecular_function	0.01571	1	2	1363	7	38738	0.285714	Rs146520,Rs146560
GO:0046131	pyrimidine ribonucleoside metabolic process	biological_process	0.01608	1	3	1363	19	38738	0.157895	Rs305680,Rs556150,Rs056010
GO:0042816	vitamin B6 metabolic process	biological_process	0.016127	1	3	1363	19	38738	0.157895	Rs148230,Rs146760,Rs074320
GO:0042819	vitamin B6 biosynthetic process	biological_process	0.016127	1	3	1363	19	38738	0.157895	Rs146760,Rs148230,Rs074320
GO:0015232	heme transporter activity	molecular_function	0.016336	1	3	1363	19	38738	0.157895	Rs080180,Rs080220,Rs080440
GO:0003910	DNA ligase (ATP) activity	molecular_function	0.016426	1	3	1363	19	38738	0.157895	Rs148160,XLOC_076516,Rs148170
GO:0009733	response to auxin stimulus	biological_process	0.018211	1	8	1363	116	38738	0.0689655	Rs403190,Rs217680,Rs159830,Rs042540,Rs403180,Rs430340,Rs430360,Rs499660
GO:0009521	photosystem	cellular_component	0.019865	1	12	1363	212	38738	0.0566038	Rs212790,Rs042660,XLOC_040250,Rs265570,Rs056010,Rs499690,Rs388840,Rs042750,XLOC_049012,Rs342280,Rs523950,XLOC_049010
GO:0002128	tRNA nucleoside ribose methylation	biological_process	0.020464	1	2	1363	8	38738	0.25	Rs295590,Rs295600
GO:0006470	protein dephosphorylation	biological_process	0.021567	1	6	1363	65	38738	0.0923077	Rs460500,Rs302730,Rs148170,Rs501720,Rs148160,Rs167180
GO:0010033	response to organic substance	biological_process	0.024672	1	12	1363	219	38738	0.0547945	Rs499660,Rs056070,Rs430360,XLOC_072675,Rs403150,Rs042540,Rs159830,Rs430340,Rs403180,Rs217680,Rs403190,Rs210920
GO:0050661	NADP binding	molecular_function	0.025413	1	7	1363	100	38738	0.07	Rs524120,Rs088300,Rs403370,Rs488590,Rs524050,Rs460410,Rs068620
GO:0004565	beta-galactosidase activity	molecular_function	0.025608	1	4	1363	39	38738	0.102564	Rs295500,Rs042700,Rs499780,Rs403110
GO:0006538	glutamate catabolic process	biological_process	0.025877	1	2	1363	9	38738	0.222222	Rs223550,Rs256310
GO:0043649	dicarboxylic acid catabolic process	biological_process	0.025877	1	2	1363	9	38738	0.222222	Rs256310,Rs223550
GO:0030688	preribosome, small subunit precursor	cellular_component	0.026032	1	2	1363	9	38738	0.222222	Rs403010,Rs370540
GO:0044710	single-organism metabolic process	biological_process	0.026203	1	183	1363	5557	38738	0.0329314	Rs223570,Rs205760,Rs132920,Rs430330,Rs232730,Rs056030,Rs132850,Rs223420,Rs403300,Rs074320,Rs038270,Rs256440,Rs246350,Rs068620,Rs305790,XLOC_062967,Rs148090,Rs148330,XLOC_046259,Rs159960,Rs385820,Rs488590,Rs068800,Rs167630,Rs159850,Rs460410,Rs042660,XLOC_020564,Rs257580,Rs524090,Rs382680,Rs403370,Rs524050,Rs038160,Rs080240,Rs042850,XLOC_043460,Rs030950,Rs223660,Rs232970,XLOC_029533,Rs295510,Rs0380…
GO:0030177	positive regulation of Wnt receptor signaling pathway	biological_process	0.026338	1	2	1363	9	38738	0.222222	Rs475540,Rs167180
GO:0060070	canonical Wnt receptor signaling pathway	biological_process	0.026338	1	2	1363	9	38738	0.222222	Rs167180,Rs475540
GO:0060828	regulation of canonical Wnt receptor signaling pathway	biological_process	0.026338	1	2	1363	9	38738	0.222222	Rs167180,Rs475540
GO:0090263	positive regulation of canonical Wnt receptor signaling pathway	biological_process	0.026338	1	2	1363	9	38738	0.222222	Rs167180,Rs475540
GO:0004721	phosphoprotein phosphatase activity	molecular_function	0.026994	1	7	1363	79	38738	0.0886076	Rs148160,Rs167180,Rs501720,Rs382540,Rs460500,Rs302730,Rs148170
GO:0009081	branched-chain amino acid metabolic process	biological_process	0.027312	1	3	1363	23	38738	0.130435	Rs018220,Rs256540,Rs223420
GO:0009082	branched-chain amino acid biosynthetic process	biological_process	0.027312	1	3	1363	23	38738	0.130435	Rs223420,Rs256540,Rs018220
GO:0051184	cofactor transporter activity	molecular_function	0.027418	1	3	1363	23	38738	0.130435	Rs080440,Rs080220,Rs080180
GO:0016311	dephosphorylation	biological_process	0.027441	1	7	1363	91	38738	0.0769231	Rs148160,Rs167180,Rs501720,Rs148170,Rs302730,Rs460500,Rs146630
GO:0004425	indole-3-glycerol-phosphate synthase activity	molecular_function	0.031666	1	2	1363	10	38738	0.2	Rs148230,Rs074320
GO:0016050	vesicle organization	biological_process	0.03195	1	4	1363	42	38738	0.0952381	Rs223480,Rs069440,Rs056100,XLOC_014880
GO:0008384	IkappaB kinase activity	molecular_function	0.032033	1	2	1363	10	38738	0.2	Rs265460,Rs212840
GO:0015979	photosynthesis	biological_process	0.033997	1	14	1363	282	38738	0.0496454	Rs342280,XLOC_049012,Rs042750,Rs523950,XLOC_049010,Rs223580,Rs056010,Rs042660,Rs212790,XLOC_040250,Rs265570,Rs499690,Rs223600,Rs388840
GO:0016705	oxidoreductase activity, acting on paired donors, with incorporation or reduction of molecular oxygen	molecular_function	0.035264	1	26	1363	618	38738	0.0420712	Rs510290,Rs080450,Rs232730,Rs391350,Rs132850,Rs501070,XLOC_087207,Rs042640,Rs559500,Rs459720,Rs559520,Rs068620,Rs295560,Rs315960,Rs146680,Rs510280,Rs038160,Rs488590,Rs559510,Rs042720,Rs132860,Rs501080,Rs403210,Rs559490,Rs295510,Rs088300
GO:0006848	pyruvate transport	biological_process	0.037875	1	2	1363	11	38738	0.181818	Rs217690,Rs159980
GO:0006850	mitochondrial pyruvate transport	biological_process	0.037875	1	2	1363	11	38738	0.181818	Rs159980,Rs217690
GO:0051090	regulation of sequence-specific DNA binding transcription factor activity	biological_process	0.038343	1	2	1363	11	38738	0.181818	XLOC_069187,Rs217700
GO:0034357	photosynthetic membrane	cellular_component	0.039449	1	12	1363	235	38738	0.0510638	Rs523950,Rs042750,XLOC_049012,Rs342280,XLOC_049010,Rs042660,Rs212790,Rs265570,XLOC_040250,Rs056010,Rs388840,Rs499690
GO:0008172	S-methyltransferase activity	molecular_function	0.039739	1	4	1363	45	38738	0.0888889	Rs217690,Rs403320,XLOC_046259,XLOC_046251
GO:0006825	copper ion transport	biological_process	0.041287	1	3	1363	27	38738	0.111111	Rs403040,Rs403060,XLOC_073870
GO:0072524	pyridine-containing compound metabolic process	biological_process	0.043165	1	5	1363	67	38738	0.0746269	Rs460470,Rs074320,Rs146760,Rs265170,Rs148230
GO:0004550	nucleoside diphosphate kinase activity	molecular_function	0.044672	1	2	1363	12	38738	0.166667	Rs056010,Rs305680
GO:0006165	nucleoside diphosphate phosphorylation	biological_process	0.044672	1	2	1363	12	38738	0.166667	Rs056010,Rs305680
GO:0006183	GTP biosynthetic process	biological_process	0.044672	1	2	1363	12	38738	0.166667	Rs056010,Rs305680
GO:0006228	UTP biosynthetic process	biological_process	0.044672	1	2	1363	12	38738	0.166667	Rs056010,Rs305680
GO:0006241	CTP biosynthetic process	biological_process	0.044672	1	2	1363	12	38738	0.166667	Rs056010,Rs305680
GO:0009148	pyrimidine nucleoside triphosphate biosynthetic process	biological_process	0.044672	1	2	1363	12	38738	0.166667	Rs056010,Rs305680
GO:0009208	pyrimidine ribonucleoside triphosphate metabolic process	biological_process	0.044672	1	2	1363	12	38738	0.166667	Rs056010,Rs305680
GO:0009209	pyrimidine ribonucleoside triphosphate biosynthetic process	biological_process	0.044672	1	2	1363	12	38738	0.166667	Rs305680,Rs056010
GO:0046036	CTP metabolic process	biological_process	0.044672	1	2	1363	12	38738	0.166667	Rs305680,Rs056010
GO:0046051	UTP metabolic process	biological_process	0.044672	1	2	1363	12	38738	0.166667	Rs305680,Rs056010
GO:0046132	pyrimidine ribonucleoside biosynthetic process	biological_process	0.044672	1	2	1363	12	38738	0.166667	Rs305680,Rs056010
GO:0046134	pyrimidine nucleoside biosynthetic process	biological_process	0.044672	1	2	1363	12	38738	0.166667	Rs056010,Rs305680
GO:0046939	nucleotide phosphorylation	biological_process	0.044672	1	2	1363	12	38738	0.166667	Rs305680,Rs056010
GO:0042822	pyridoxal phosphate metabolic process	biological_process	0.044692	1	2	1363	12	38738	0.166667	Rs148230,Rs074320
GO:0042823	pyridoxal phosphate biosynthetic process	biological_process	0.044692	1	2	1363	12	38738	0.166667	Rs074320,Rs148230
GO:0001836	release of cytochrome c from mitochondria	biological_process	0.044735	1	2	1363	12	38738	0.166667	Rs068850,Rs055950
GO:0008637	apoptotic mitochondrial changes	biological_process	0.044735	1	2	1363	12	38738	0.166667	Rs055950,Rs068850
GO:0097190	apoptotic signaling pathway	biological_process	0.044735	1	2	1363	12	38738	0.166667	Rs068850,Rs055950
GO:0006370	7-methylguanosine mRNA capping	biological_process	0.044961	1	2	1363	12	38738	0.166667	Rs148170,Rs148160
GO:0030111	regulation of Wnt receptor signaling pathway	biological_process	0.045495	1	2	1363	12	38738	0.166667	Rs167180,Rs475540
GO:0009579	thylakoid	cellular_component	0.045562	1	13	1363	267	38738	0.0486891	Rs523950,XLOC_049012,Rs042750,Rs022080,Rs342280,XLOC_049010,Rs042660,Rs212790,Rs265570,XLOC_040250,Rs056010,Rs388840,Rs499690
GO:0044436	thylakoid part	cellular_component	0.045562	1	13	1363	267	38738	0.0486891	Rs523950,Rs042750,XLOC_049012,Rs022080,Rs342280,XLOC_049010,Rs042660,Rs212790,Rs265570,XLOC_040250,Rs056010,Rs388840,Rs499690
GO:0006281	DNA repair	biological_process	0.049213	1	31	1363	785	38738	0.0394904	XLOC_017185,Rs088390,Rs060190,Rs042560,Rs186840,Rs212580,Rs403310,Rs403230,Rs462800,Rs236380,Rs402870,Rs056050,Rs080340,Rs148160,Rs148170,Rs501040,Rs269940,XLOC_076516,Rs434110,XLOC_087216,Rs025760,XLOC_011856,Rs305520,Rs212650,Rs212530,Rs068840,Rs186850,Rs415110,Rs132990,Rs148380,Rs295630
GO:0015925	galactosidase activity	molecular_function	0.049344	1	4	1363	48	38738	0.0833333	Rs295500,Rs499780,Rs042700,Rs403110
GO:0031412	gas vesicle organization	biological_process	0.049382	1	3	1363	29	38738	0.103448	Rs069440,Rs223480,XLOC_014880
GO:0006536	glutamate metabolic process	biological_process	0.050191	1	3	1363	29	38738	0.103448	Rs295550,Rs256310,Rs223550
GO:0042578	phosphoric ester hydrolase activity	molecular_function	0.050917	1	18	1363	387	38738	0.0465116	Rs068840,Rs167180,XLOC_072675,XLOC_037802,Rs385820,Rs236390,Rs403220,Rs382540,Rs148160,Rs501720,Rs148170,Rs217750,Rs302730,Rs460500,Rs265170,XLOC_077519,Rs510250,Rs146630
GO:0009218	pyrimidine ribonucleotide metabolic process	biological_process	0.05182	1	2	1363	13	38738	0.153846	Rs305680,Rs056010
GO:0009220	pyrimidine ribonucleotide biosynthetic process	biological_process	0.05182	1	2	1363	13	38738	0.153846	Rs305680,Rs056010
GO:0006879	cellular iron ion homeostasis	biological_process	0.051902	1	2	1363	13	38738	0.153846	Rs256390,Rs148330
GO:0055072	iron ion homeostasis	biological_process	0.051902	1	2	1363	13	38738	0.153846	Rs256390,Rs148330
GO:0004484	mRNA guanylyltransferase activity	molecular_function	0.052152	1	2	1363	13	38738	0.153846	Rs148160,Rs148170
GO:0005784	Sec61 translocon complex	cellular_component	0.052166	1	2	1363	13	38738	0.153846	XLOC_043460,Rs256410
GO:0071256	translocon complex	cellular_component	0.052166	1	2	1363	13	38738	0.153846	Rs256410,XLOC_043460
GO:0004725	protein tyrosine phosphatase activity	molecular_function	0.052342	1	5	1363	60	38738	0.0833333	Rs148160,Rs167180,Rs302730,Rs460500,Rs148170
GO:0019033	viral tegument	cellular_component	0.053998	1	3	1363	30	38738	0.1	Rs459830,Rs038130,Rs256490
GO:0004312	fatty acid synthase activity	molecular_function	0.054648	1	4	1363	50	38738	0.08	Rs500880,Rs430320,Rs493980,Rs167610
GO:0015016	[heparan sulfate]-glucosamine N-sulfotransferase activity	molecular_function	0.056279	1	1	1363	2	38738	0.5	Rs159850
GO:0034483	heparan sulfate sulfotransferase activity	molecular_function	0.056279	1	1	1363	2	38738	0.5	Rs159850
GO:0000323	lytic vacuole	cellular_component	0.056481	1	1	1363	2	38738	0.5	XLOC_035681
GO:0005764	lysosome	cellular_component	0.056481	1	1	1363	2	38738	0.5	XLOC_035681
GO:0005212	structural constituent of eye lens	molecular_function	0.056562	1	1	1363	2	38738	0.5	Rs146680
GO:0008531	riboflavin kinase activity	molecular_function	0.056756	1	1	1363	2	38738	0.5	Rs056100
GO:0033856	pyridoxine 5'-phosphate synthase activity	molecular_function	0.056801	1	1	1363	2	38738	0.5	Rs146760
GO:0015079	potassium ion transmembrane transporter activity	molecular_function	0.058289	1	8	1363	145	38738	0.0551724	Rs430230,Rs499530,Rs038130,Rs080440,Rs523970,Rs476090,Rs068670,Rs475970
GO:0016055	Wnt receptor signaling pathway	biological_process	0.059114	1	4	1363	51	38738	0.0784314	Rs167180,Rs333640,Rs212820,Rs475540
GO:0046916	cellular transition metal ion homeostasis	biological_process	0.059423	1	2	1363	14	38738	0.142857	Rs148330,Rs256390
GO:0051240	positive regulation of multicellular organismal process	biological_process	0.059514	1	2	1363	14	38738	0.142857	Rs499760,Rs018080
GO:0043044	ATP-dependent chromatin remodeling	biological_process	0.059541	1	2	1363	14	38738	0.142857	Rs459860,Rs257420
GO:0009065	glutamine family amino acid catabolic process	biological_process	0.059622	1	2	1363	14	38738	0.142857	Rs223550,Rs256310
GO:0005515	protein binding	molecular_function	0.059955	1	310	1363	9963	38738	0.0311151	Rs159610,Rs499720,Rs055970,Rs327770,Rs132740,Rs326640,Rs269740,Rs056090,Rs295560,XLOC_066779,Rs488500,Rs305770,Rs236380,Rs489080,Rs385730,XLOC_049009,Rs148170,Rs167610,Rs186980,Rs049480,Rs146710,Rs309910,Rs232910,Rs232840,Rs501060,Rs317560,Rs460540,Rs342370,Rs269820,Rs317570,Rs342160,Rs500890,Rs402820,Rs025660,Rs590060,Rs042610,Rs042740,Rs302590,Rs310040,Rs493870,Rs559530,Rs295610,Rs236430,Rs2698…
GO:0030269	tetrahydromethanopterin S-methyltransferase activity	molecular_function	0.063205	1	3	1363	32	38738	0.09375	XLOC_046251,XLOC_046259,Rs217690
GO:0042086	5-methyl-5,6,7,8-tetrahydromethanopterin-dependent methyltransferase activity	molecular_function	0.063205	1	3	1363	32	38738	0.09375	XLOC_046251,Rs217690,XLOC_046259
GO:0015980	energy derivation by oxidation of organic compounds	biological_process	0.064385	1	10	1363	200	38738	0.05	XLOC_046259,Rs217690,XLOC_046251,Rs080470,XLOC_029533,Rs159850,Rs132970,Rs049480,Rs223550,Rs256310
GO:0016679	oxidoreductase activity, acting on diphenols and related substances as donors	molecular_function	0.064454	1	5	1363	75	38738	0.0666667	Rs413510,Rs460390,XLOC_020564,XLOC_035681,XLOC_020565
GO:1901070	guanosine-containing compound biosynthetic process	biological_process	0.067235	1	2	1363	15	38738	0.133333	Rs056010,Rs305680
GO:0006113	fermentation	biological_process	0.067457	1	2	1363	15	38738	0.133333	Rs256310,Rs223550
GO:0019665	anaerobic amino acid catabolic process	biological_process	0.067457	1	2	1363	15	38738	0.133333	Rs223550,Rs256310
GO:0016743	carboxyl- or carbamoyltransferase activity	molecular_function	0.06765	1	2	1363	15	38738	0.133333	Rs088360,Rs236240
GO:0003674	molecular_function	molecular_function	0.06765	1	986	1363	33730	38738	0.0292321	Rs342330,Rs265180,Rs025730,Rs025760,Rs148250,Rs060210,Rs315940,Rs232740,Rs415050,XLOC_083059,Rs499520,Rs148100,Rs499530,Rs223640,Rs460450,Rs159890,Rs148360,Rs030960,Rs186850,XLOC_046251,Rs475360,Rs146450,Rs475560,Rs159990,Rs060350,XLOC_076516,Rs524020,XLOC_072670,Rs317590,Rs305490,Rs302840,Rs038090,Rs310020,Rs236460,Rs265240,Rs236220,Rs459670,Rs388940,Rs068820,Rs159740,Rs132860,Rs302650,Rs476010,…
GO:0016624	oxidoreductase activity, acting on the aldehyde or oxo group of donors, disulfide as acceptor	molecular_function	0.068234	1	3	1363	33	38738	0.0909091	Rs217710,Rs265070,Rs414960
GO:0003690	double-stranded DNA binding	molecular_function	0.068301	1	8	1363	150	38738	0.0533333	Rs305530,Rs305550,Rs236380,Rs305520,Rs305540,Rs462750,Rs386070,Rs088390
GO:0046915	transition metal ion transmembrane transporter activity	molecular_function	0.069188	1	10	1363	203	38738	0.0492611	Rs146410,Rs403060,Rs342390,Rs402820,XLOC_084218,Rs403040,Rs146750,XLOC_073870,XLOC_062955,Rs504470
GO:0001871	pattern binding	molecular_function	0.071807	1	6	1363	101	38738	0.0594059	Rs385840,Rs232830,Rs148140,Rs232820,Rs232810,XLOC_066784
GO:0030247	polysaccharide binding	molecular_function	0.071807	1	6	1363	101	38738	0.0594059	Rs385840,Rs232830,Rs232820,Rs148140,Rs232810,XLOC_066784
GO:0030488	tRNA methylation	biological_process	0.073613	1	3	1363	34	38738	0.0882353	Rs295600,Rs295590,Rs159900
GO:0009147	pyrimidine nucleoside triphosphate metabolic process	biological_process	0.075304	1	2	1363	16	38738	0.125	Rs305680,Rs056010
GO:0055076	transition metal ion homeostasis	biological_process	0.075494	1	2	1363	16	38738	0.125	Rs148330,Rs256390
GO:0004525	ribonuclease III activity	molecular_function	0.077574	1	2	1363	16	38738	0.125	Rs236310,Rs614870
GO:0005811	lipid particle	cellular_component	0.07761	1	3	1363	35	38738	0.0857143	Rs459780,Rs403200,Rs068710
GO:0012511	monolayer-surrounded lipid storage body	cellular_component	0.07761	1	3	1363	35	38738	0.0857143	Rs068710,Rs403200,Rs459780
GO:0003909	DNA ligase activity	molecular_function	0.078826	1	3	1363	35	38738	0.0857143	Rs148160,XLOC_076516,Rs148170
GO:0030258	lipid modification	biological_process	0.080543	1	5	1363	80	38738	0.0625	Rs524160,Rs524090,Rs146630,Rs475560,Rs500830
GO:0030001	metal ion transport	biological_process	0.081077	1	35	1363	949	38738	0.0368809	XLOC_084208,Rs499530,Rs430230,Rs068620,Rs403060,XLOC_019517,Rs549000,XLOC_019515,Rs212620,Rs342390,Rs501760,Rs186950,Rs049500,Rs146410,Rs524020,Rs475970,Rs402820,Rs146750,Rs244490,Rs524010,Rs038130,Rs167220,XLOC_062955,Rs403040,Rs068670,Rs042660,Rs080450,Rs459870,Rs430240,Rs523970,Rs504470,XLOC_084218,Rs167200,XLOC_049010,XLOC_073870
GO:0004553	hydrolase activity, hydrolyzing O-glycosyl compounds	molecular_function	0.082989	1	31	1363	828	38738	0.0374396	Rs060410,Rs499780,Rs146560,Rs315910,Rs305650,Rs037210,Rs088320,Rs500920,Rs402810,Rs342230,Rs084730,Rs499610,XLOC_097662,Rs056110,Rs042700,Rs403120,Rs173500,Rs146520,Rs018110,Rs256320,Rs074260,Rs402840,Rs462760,Rs430310,Rs403110,Rs402980,Rs295500,Rs037260,XLOC_062033,XLOC_056268,Rs055950
GO:0004683	calmodulin-dependent protein kinase activity	molecular_function	0.083424	1	1	1363	3	38738	0.333333	Rs475590
GO:0016783	sulfurtransferase activity	molecular_function	0.083807	1	1	1363	3	38738	0.333333	Rs269830
GO:0009132	nucleoside diphosphate metabolic process	biological_process	0.083945	1	2	1363	17	38738	0.117647	Rs056010,Rs305680
GO:0033926	glycopeptide alpha-N-acetylgalactosaminidase activity	molecular_function	0.084357	1	2	1363	17	38738	0.117647	Rs018110,Rs430310
GO:0003852	2-isopropylmalate synthase activity	molecular_function	0.084369	1	1	1363	3	38738	0.333333	Rs018220
GO:0008324	cation transmembrane transporter activity	molecular_function	0.084913	1	52	1363	1487	38738	0.0349697	Rs413510,XLOC_073870,XLOC_020564,XLOC_084218,Rs167200,XLOC_049010,Rs504470,Rs146560,Rs382580,Rs500840,Rs523970,Rs459870,Rs042660,Rs068670,Rs232970,XLOC_043460,Rs403040,Rs459880,Rs060390,XLOC_062955,Rs167220,Rs386080,Rs038130,XLOC_020565,Rs524010,Rs302850,Rs244490,Rs086060,Rs504500,Rs146750,Rs402820,Rs475970,Rs146410,Rs037220,Rs524020,Rs049500,Rs501760,XLOC_035681,Rs476090,Rs269810,Rs146520,Rs3423…
GO:0015886	heme transport	biological_process	0.085366	1	4	1363	58	38738	0.0689655	Rs080440,Rs080220,Rs080180,Rs069500
GO:1901678	iron coordination entity transport	biological_process	0.085366	1	4	1363	58	38738	0.0689655	Rs080220,Rs080440,Rs080180,Rs069500
GO:0046873	metal ion transmembrane transporter activity	molecular_function	0.08742	1	29	1363	771	38738	0.0376135	Rs476090,Rs042660,Rs342390,Rs146410,Rs524020,Rs523970,Rs459870,Rs049500,Rs501760,Rs504470,Rs475970,XLOC_073870,Rs146750,XLOC_049010,Rs402820,Rs167200,XLOC_084218,Rs524010,Rs244490,Rs403060,Rs080440,Rs167220,Rs430230,Rs038130,Rs499530,XLOC_062955,Rs068670,Rs459750,Rs403040
GO:0044391	ribosomal subunit	cellular_component	0.088794	1	3	1363	37	38738	0.0810811	Rs342210,Rs173490,Rs223480
GO:0016776	phosphotransferase activity, phosphate group as acceptor	molecular_function	0.088801	1	3	1363	37	38738	0.0810811	Rs305680,Rs501050,Rs056010
GO:0022008	neurogenesis	biological_process	0.089258	1	3	1363	37	38738	0.0810811	Rs333640,XLOC_035681,Rs501060
GO:0051181	cofactor transport	biological_process	0.089587	1	4	1363	59	38738	0.0677966	Rs080440,Rs080220,Rs080180,Rs069500
GO:0046914	transition metal ion binding	molecular_function	0.090095	1	115	1363	3544	38738	0.0324492	Rs172270,Rs217750,Rs493870,Rs434090,Rs382550,Rs236330,Rs403410,Rs367490,Rs475360,Rs403240,Rs559500,Rs403100,Rs069540,Rs223540,Rs060350,Rs159990,Rs148100,Rs474670,Rs475750,XLOC_056268,Rs217600,Rs146680,Rs462850,Rs462840,Rs068840,Rs317570,Rs236300,Rs430410,Rs042720,Rs499730,Rs559490,Rs148250,Rs510290,Rs462820,Rs265320,XLOC_049010,Rs579770,XLOC_073870,Rs042640,Rs295720,Rs265170,Rs146560,Rs060410,XLO…
GO:0034061	DNA polymerase activity	molecular_function	0.091418	1	11	1363	242	38738	0.0454545	Rs500960,XLOC_045548,Rs018220,Rs068800,Rs459860,XLOC_095877,Rs500860,XLOC_084069,Rs146760,Rs415110,Rs499580
GO:0017150	tRNA dihydrouridine synthase activity	molecular_function	0.092738	1	2	1363	18	38738	0.111111	Rs148230,Rs074320
GO:0004298	threonine-type endopeptidase activity	molecular_function	0.092978	1	4	1363	60	38738	0.0666667	XLOC_075409,Rs333700,Rs265190,Rs217770
GO:0070003	threonine-type peptidase activity	molecular_function	0.092978	1	4	1363	60	38738	0.0666667	Rs217770,Rs265190,Rs333700,XLOC_075409
GO:0010942	positive regulation of cell death	biological_process	0.09322	1	2	1363	18	38738	0.111111	Rs068850,Rs055950
GO:0043065	positive regulation of apoptotic process	biological_process	0.09322	1	2	1363	18	38738	0.111111	Rs068850,Rs055950
GO:0043068	positive regulation of programmed cell death	biological_process	0.09322	1	2	1363	18	38738	0.111111	Rs055950,Rs068850
GO:0006974	response to DNA damage stimulus	biological_process	0.094558	1	31	1363	838	38738	0.0369928	Rs212530,Rs212650,Rs305520,XLOC_011856,Rs025760,XLOC_087216,Rs434110,Rs295630,Rs148380,Rs132990,Rs415110,Rs068840,Rs186850,Rs402870,Rs236380,Rs403230,Rs462800,Rs403310,Rs212580,Rs186840,Rs042560,Rs088390,Rs060190,XLOC_017185,XLOC_076516,Rs269940,Rs501040,Rs148170,Rs148160,Rs080340,Rs056050
GO:0000041	transition metal ion transport	biological_process	0.094858	1	10	1363	216	38738	0.0462963	XLOC_084218,Rs402820,Rs403040,Rs146750,XLOC_073870,XLOC_062955,Rs504470,Rs146410,Rs403060,Rs342390
GO:0048583	regulation of response to stimulus	biological_process	0.096408	1	8	1363	162	38738	0.0493827	Rs430300,Rs055950,Rs159970,Rs475540,Rs167180,Rs217790,Rs068850,Rs459860
GO:0022892	substrate-specific transporter activity	molecular_function	0.097369	1	69	1363	2049	38738	0.033675	Rs504470,Rs500840,Rs146560,XLOC_073870,Rs413510,Rs413530,XLOC_049010,Rs414960,Rs459870,XLOC_062955,Rs459880,Rs037150,Rs403040,Rs430440,Rs524010,Rs244490,Rs504500,Rs167220,Rs386080,Rs038130,XLOC_020565,Rs146750,Rs402820,Rs269810,Rs342390,Rs524020,Rs037220,Rs302840,Rs501760,XLOC_035681,Rs132870,Rs232840,Rs022290,Rs049570,Rs403060,Rs080440,Rs499530,Rs622590,Rs382580,Rs257600,XLOC_020564,Rs167200,XLO…
GO:0030246	carbohydrate binding	molecular_function	0.097449	1	12	1363	273	38738	0.043956	Rs566910,Rs385840,Rs232830,Rs148140,Rs148110,XLOC_066784,Rs295500,Rs232810,Rs232820,Rs042700,Rs403120,Rs385990
GO:0015947	methane metabolic process	biological_process	0.098546	1	4	1363	61	38738	0.0655738	XLOC_046259,Rs217690,XLOC_046251,Rs049480
GO:0015948	methanogenesis	biological_process	0.098546	1	4	1363	61	38738	0.0655738	Rs049480,Rs217690,XLOC_046259,XLOC_046251
GO:0015975	energy derivation by oxidation of reduced inorganic compounds	biological_process	0.098546	1	4	1363	61	38738	0.0655738	XLOC_046259,Rs217690,XLOC_046251,Rs049480
GO:0043446	cellular alkane metabolic process	biological_process	0.098546	1	4	1363	61	38738	0.0655738	Rs049480,XLOC_046251,Rs217690,XLOC_046259
GO:0043447	alkane biosynthetic process	biological_process	0.098546	1	4	1363	61	38738	0.0655738	Rs049480,XLOC_046251,XLOC_046259,Rs217690
GO:0016791	phosphatase activity	molecular_function	0.099016	1	13	1363	280	38738	0.0464286	Rs382540,Rs501720,Rs148160,Rs148170,Rs217750,Rs302730,Rs460500,Rs265170,Rs167180,XLOC_072675,Rs510250,Rs236390,Rs146630
GO:0003887	DNA-directed DNA polymerase activity	molecular_function	0.099493	1	10	1363	218	38738	0.0458716	Rs499580,Rs500860,XLOC_084069,Rs146760,Rs415110,Rs068800,Rs459860,XLOC_095877,Rs500960,XLOC_045548
GO:0009061	anaerobic respiration	biological_process	0.10306	1	4	1363	62	38738	0.0645161	Rs049480,XLOC_046251,XLOC_046259,Rs217690
GO:0015075	ion transmembrane transporter activity	molecular_function	0.10437	1	61	1363	1800	38738	0.0338889	Rs086080,Rs232840,Rs430370,Rs462790,Rs459750,Rs049570,Rs415250,Rs499530,Rs430230,Rs460390,Rs080440,Rs403060,Rs475970,Rs402820,Rs146750,Rs342390,Rs269810,Rs146520,Rs476090,Rs501760,Rs302840,XLOC_035681,Rs025630,Rs415200,Rs302520,Rs049500,Rs037220,Rs524020,Rs146410,XLOC_062955,Rs060390,Rs459880,Rs403040,XLOC_043460,Rs232970,Rs403080,Rs037150,Rs068670,Rs086060,Rs302850,Rs244490,Rs504500,Rs524010,Rs0…
GO:0000413	protein peptidyl-prolyl isomerization	biological_process	0.1067	1	4	1363	63	38738	0.0634921	Rs223510,Rs088360,Rs088330,Rs430260
GO:0003755	peptidyl-prolyl cis-trans isomerase activity	molecular_function	0.1067	1	4	1363	63	38738	0.0634921	Rs088360,Rs223510,Rs088330,Rs430260
GO:0016859	cis-trans isomerase activity	molecular_function	0.1067	1	4	1363	63	38738	0.0634921	Rs088360,Rs223510,Rs088330,Rs430260
GO:0018208	peptidyl-proline modification	biological_process	0.1067	1	4	1363	63	38738	0.0634921	Rs088360,Rs223510,Rs430260,Rs088330
GO:0016886	ligase activity, forming phosphoric ester bonds	molecular_function	0.10764	1	3	1363	40	38738	0.075	Rs148160,Rs148170,XLOC_076516
GO:0009966	regulation of signal transduction	biological_process	0.10788	1	6	1363	113	38738	0.0530973	Rs475540,Rs459860,Rs055950,Rs217790,Rs167180,Rs068850
GO:0003824	catalytic activity	molecular_function	0.10894	1	542	1363	18118	38738	0.029915	Rs403230,Rs060190,Rs402990,Rs499550,XLOC_062967,Rs068800,XLOC_029536,Rs402860,XLOC_011856,Rs159850,Rs402840,Rs459610,Rs382640,Rs042730,Rs025670,Rs302630,XLOC_020554,Rs488490,Rs302850,Rs068670,Rs500850,Rs223660,Rs022260,Rs302710,XLOC_015098,XLOC_029533,Rs256320,Rs403410,Rs386010,Rs038320,Rs146750,Rs223440,Rs315910,Rs295590,Rs186840,XLOC_077519,Rs388880,Rs236300,Rs212540,Rs402920,Rs042580,Rs256300,…
GO:0090231	regulation of spindle checkpoint	biological_process	0.1095	1	1	1363	4	38738	0.25	Rs500960
GO:0090266	regulation of mitotic cell cycle spindle assembly checkpoint	biological_process	0.1095	1	1	1363	4	38738	0.25	Rs500960
GO:1901976	regulation of cell cycle checkpoint	biological_process	0.1095	1	1	1363	4	38738	0.25	Rs500960
GO:0006768	biotin metabolic process	biological_process	0.10952	1	1	1363	4	38738	0.25	Rs430460
GO:0009102	biotin biosynthetic process	biological_process	0.10952	1	1	1363	4	38738	0.25	Rs430460
GO:0042410	6-carboxyhexanoate-CoA ligase activity	molecular_function	0.10952	1	1	1363	4	38738	0.25	Rs430460
GO:0016586	RSC complex	cellular_component	0.10971	1	1	1363	4	38738	0.25	Rs459860
GO:0010883	regulation of lipid storage	biological_process	0.11014	1	1	1363	4	38738	0.25	Rs499760
GO:0010884	positive regulation of lipid storage	biological_process	0.11014	1	1	1363	4	38738	0.25	Rs499760
GO:0004555	alpha,alpha-trehalase activity	molecular_function	0.11017	1	1	1363	4	38738	0.25	Rs056110
GO:0015927	trehalase activity	molecular_function	0.11017	1	1	1363	4	38738	0.25	Rs056110
GO:0010383	cell wall polysaccharide metabolic process	biological_process	0.11023	1	1	1363	4	38738	0.25	Rs088320
GO:0010410	hemicellulose metabolic process	biological_process	0.11023	1	1	1363	4	38738	0.25	Rs088320
GO:0045491	xylan metabolic process	biological_process	0.11023	1	1	1363	4	38738	0.25	Rs088320
GO:0045493	xylan catabolic process	biological_process	0.11023	1	1	1363	4	38738	0.25	Rs088320
GO:0046559	alpha-glucuronidase activity	molecular_function	0.11023	1	1	1363	4	38738	0.25	Rs088320
GO:0030599	pectinesterase activity	molecular_function	0.11046	1	6	1363	113	38738	0.0530973	Rs223630,Rs068830,Rs223640,Rs068820,XLOC_029536,Rs146770
GO:0042545	cell wall modification	biological_process	0.11046	1	6	1363	113	38738	0.0530973	Rs068820,Rs068830,Rs223630,Rs223640,Rs146770,XLOC_029536
GO:0005977	glycogen metabolic process	biological_process	0.11047	1	1	1363	4	38738	0.25	Rs159850
GO:0005978	glycogen biosynthetic process	biological_process	0.11047	1	1	1363	4	38738	0.25	Rs159850
GO:0006050	mannosamine metabolic process	biological_process	0.11109	1	2	1363	20	38738	0.1	Rs148230,Rs074320
GO:0006051	N-acetylmannosamine metabolic process	biological_process	0.11109	1	2	1363	20	38738	0.1	Rs148230,Rs074320
GO:0047465	N-acylglucosamine-6-phosphate 2-epimerase activity	molecular_function	0.11109	1	2	1363	20	38738	0.1	Rs074320,Rs148230
GO:0010646	regulation of cell communication	biological_process	0.11134	1	6	1363	114	38738	0.0526316	Rs475540,Rs459860,Rs055950,Rs217790,Rs167180,Rs068850
GO:0022890	inorganic cation transmembrane transporter activity	molecular_function	0.11162	1	41	1363	1170	38738	0.0350427	Rs403060,Rs080440,Rs460390,Rs430230,Rs499530,Rs049570,Rs459750,Rs430370,Rs086080,Rs146410,Rs049500,XLOC_035681,Rs476090,Rs146520,Rs269810,Rs342390,Rs146750,Rs402820,Rs475970,Rs038130,XLOC_020565,Rs386080,Rs504500,Rs302850,Rs086060,Rs068670,Rs232970,XLOC_043460,Rs403040,Rs459880,Rs060390,XLOC_062955,Rs523970,Rs042660,Rs413510,XLOC_073870,XLOC_020564,XLOC_049010,XLOC_084218,Rs504470,Rs146560
GO:0007205	protein kinase C-activating G-protein coupled receptor signaling pathway	biological_process	0.11162	1	2	1363	20	38738	0.1	XLOC_015098,XLOC_015096
GO:0004407	histone deacetylase activity	molecular_function	0.11187	1	1	1363	4	38738	0.25	Rs232800
GO:0006342	chromatin silencing	biological_process	0.11187	1	1	1363	4	38738	0.25	Rs232800
GO:0006476	protein deacetylation	biological_process	0.11187	1	1	1363	4	38738	0.25	Rs232800
GO:0017136	NAD-dependent histone deacetylase activity	molecular_function	0.11187	1	1	1363	4	38738	0.25	Rs232800
GO:0033558	protein deacetylase activity	molecular_function	0.11187	1	1	1363	4	38738	0.25	Rs232800
GO:0034979	NAD-dependent protein deacetylase activity	molecular_function	0.11187	1	1	1363	4	38738	0.25	Rs232800
GO:0035601	protein deacylation	biological_process	0.11187	1	1	1363	4	38738	0.25	Rs232800
GO:0045814	negative regulation of gene expression, epigenetic	biological_process	0.11187	1	1	1363	4	38738	0.25	Rs232800
GO:0004559	alpha-mannosidase activity	molecular_function	0.11256	1	2	1363	20	38738	0.1	Rs499610,Rs037210
GO:0007399	nervous system development	biological_process	0.11272	1	3	1363	41	38738	0.0731707	XLOC_035681,Rs333640,Rs501060
GO:0005267	potassium channel activity	molecular_function	0.11277	1	5	1363	89	38738	0.0561798	Rs523970,Rs068670,Rs038130,Rs430230,Rs476090
GO:0019068	virion assembly	biological_process	0.11303	1	5	1363	89	38738	0.0561798	Rs342250,Rs269810,Rs223700,Rs302590,Rs265440
GO:0005186	pheromone activity	molecular_function	0.11305	1	3	1363	41	38738	0.0731707	Rs501740,Rs146710,Rs148170
GO:0023051	regulation of signaling	biological_process	0.11476	1	6	1363	115	38738	0.0521739	Rs055950,Rs475540,Rs459860,Rs068850,Rs167180,Rs217790
GO:0015077	monovalent inorganic cation transmembrane transporter activity	molecular_function	0.11618	1	30	1363	828	38738	0.0362319	Rs302850,Rs049570,Rs504500,Rs086060,Rs430230,Rs499530,Rs038130,XLOC_020565,Rs386080,Rs080440,Rs460390,Rs086080,Rs060390,Rs459880,Rs430370,XLOC_043460,Rs068670,Rs232970,Rs269810,Rs146520,Rs042660,Rs476090,Rs049500,XLOC_035681,Rs523970,Rs475970,Rs146560,XLOC_020564,XLOC_049010,Rs413510
GO:0019079	viral genome replication	biological_process	0.11644	1	7	1363	142	38738	0.0492958	Rs256540,Rs132990,Rs501060,Rs060190,Rs269810,Rs415110,Rs025780
GO:0004064	arylesterase activity	molecular_function	0.1206	1	2	1363	21	38738	0.0952381	Rs386000,Rs388930
GO:0022891	substrate-specific transmembrane transporter activity	molecular_function	0.12308	1	63	1363	1888	38738	0.0333686	Rs042660,Rs523970,Rs459870,Rs622590,Rs504470,Rs500840,Rs382580,Rs146560,Rs257600,XLOC_073870,Rs413510,XLOC_084218,Rs167200,XLOC_049010,XLOC_020564,Rs524010,Rs302850,Rs504500,Rs244490,Rs086060,Rs038130,XLOC_020565,Rs386080,Rs167220,XLOC_062955,Rs459880,Rs060390,Rs232970,Rs068670,Rs403080,Rs037150,Rs403040,XLOC_043460,Rs476090,Rs342390,Rs269810,Rs146520,Rs037220,Rs524020,Rs146410,Rs302840,Rs025630,…
GO:0008009	chemokine activity	molecular_function	0.13047	1	2	1363	22	38738	0.0909091	Rs068740,Rs269820
GO:0042379	chemokine receptor binding	molecular_function	0.13047	1	2	1363	22	38738	0.0909091	Rs269820,Rs068740
GO:0004143	diacylglycerol kinase activity	molecular_function	0.13082	1	2	1363	22	38738	0.0909091	XLOC_015098,XLOC_015096
GO:0042470	melanosome	cellular_component	0.13169	1	3	1363	44	38738	0.0681818	Rs402930,Rs310050,Rs382700
GO:0048770	pigment granule	cellular_component	0.13169	1	3	1363	44	38738	0.0681818	Rs382700,Rs310050,Rs402930
GO:0032182	small conjugating protein binding	molecular_function	0.13222	1	3	1363	44	38738	0.0681818	Rs037300,Rs310030,Rs310010
GO:0000502	proteasome complex	cellular_component	0.13364	1	5	1363	94	38738	0.0531915	Rs172410,Rs217770,Rs265190,XLOC_075409,Rs333700
GO:0002694	regulation of leukocyte activation	biological_process	0.13493	1	1	1363	5	38738	0.2	Rs269860
GO:0050865	regulation of cell activation	biological_process	0.13493	1	1	1363	5	38738	0.2	Rs269860
GO:0051249	regulation of lymphocyte activation	biological_process	0.13493	1	1	1363	5	38738	0.2	Rs269860
GO:0030915	Smc5-Smc6 complex	cellular_component	0.13516	1	1	1363	5	38738	0.2	XLOC_017185
GO:0008108	UDP-glucose:hexose-1-phosphate uridylyltransferase activity	molecular_function	0.1352	1	1	1363	5	38738	0.2	XLOC_065471
GO:0017046	peptide hormone binding	molecular_function	0.13524	1	1	1363	5	38738	0.2	XLOC_077519
GO:0042562	hormone binding	molecular_function	0.13524	1	1	1363	5	38738	0.2	XLOC_077519
GO:0051424	corticotropin-releasing hormone binding	molecular_function	0.13524	1	1	1363	5	38738	0.2	XLOC_077519
GO:0006900	membrane budding	biological_process	0.13591	1	1	1363	5	38738	0.2	Rs056100
GO:0006901	vesicle coating	biological_process	0.13591	1	1	1363	5	38738	0.2	Rs056100
GO:0007212	dopamine receptor signaling pathway	biological_process	0.13591	1	1	1363	5	38738	0.2	Rs056100
GO:0030276	clathrin binding	molecular_function	0.13591	1	1	1363	5	38738	0.2	Rs056100
GO:0032051	clathrin light chain binding	molecular_function	0.13591	1	1	1363	5	38738	0.2	Rs056100
GO:0048268	clathrin coat assembly	biological_process	0.13591	1	1	1363	5	38738	0.2	Rs056100
GO:0001816	cytokine production	biological_process	0.13598	1	1	1363	5	38738	0.2	Rs499760
GO:0001817	regulation of cytokine production	biological_process	0.13598	1	1	1363	5	38738	0.2	Rs499760
GO:0001819	positive regulation of cytokine production	biological_process	0.13598	1	1	1363	5	38738	0.2	Rs499760
GO:0008373	sialyltransferase activity	molecular_function	0.13613	1	1	1363	5	38738	0.2	Rs256500
GO:0004645	phosphorylase activity	molecular_function	0.13677	1	1	1363	5	38738	0.2	Rs317590
GO:0008184	glycogen phosphorylase activity	molecular_function	0.13677	1	1	1363	5	38738	0.2	Rs317590
GO:0006047	UDP-N-acetylglucosamine metabolic process	biological_process	0.13708	1	1	1363	5	38738	0.2	Rs080330
GO:0046872	metal ion binding	molecular_function	0.13731	1	162	1363	5196	38738	0.0311778	Rs212620,Rs402950,Rs391290,Rs501080,Rs025780,Rs403210,Rs302890,Rs132840,Rs430230,Rs256380,Rs223530,Rs167290,XLOC_065471,Rs403420,Rs504480,Rs499570,Rs459760,Rs315960,Rs159760,XLOC_087207,Rs459860,Rs302700,Rs500960,Rs146660,Rs031090,Rs146520,XLOC_079744,Rs559510,XLOC_095877,Rs018000,Rs232800,Rs265360,Rs499610,Rs217660,Rs474660,Rs462800,Rs501070,Rs556150,XLOC_017185,Rs148080,Rs430240,Rs030990,Rs1676…
GO:0019213	deacetylase activity	molecular_function	0.13737	1	1	1363	5	38738	0.2	Rs232800
GO:0016798	hydrolase activity, acting on glycosyl bonds	molecular_function	0.13978	1	31	1363	877	38738	0.0353478	Rs055950,XLOC_056268,XLOC_062033,Rs295500,Rs037260,Rs402980,Rs403110,Rs430310,Rs462760,Rs402840,Rs074260,Rs256320,Rs018110,Rs173500,Rs146520,Rs056110,Rs042700,Rs403120,Rs499610,XLOC_097662,Rs084730,Rs342230,Rs402810,Rs088320,Rs037210,Rs500920,Rs305650,Rs315910,Rs146560,Rs499780,Rs060410
GO:0008192	RNA guanylyltransferase activity	molecular_function	0.14062	1	2	1363	23	38738	0.0869565	Rs148170,Rs148160
GO:0070568	guanylyltransferase activity	molecular_function	0.14062	1	2	1363	23	38738	0.0869565	Rs148170,Rs148160
GO:0043169	cation binding	molecular_function	0.14101	1	163	1363	5236	38738	0.0311306	Rs031090,Rs146520,XLOC_079744,XLOC_087207,Rs459860,Rs146660,Rs302700,Rs500960,Rs256380,Rs430230,Rs223530,Rs167290,Rs302890,Rs132840,Rs159760,Rs315960,XLOC_065471,Rs504480,Rs403420,Rs459760,Rs499570,Rs402950,Rs212620,Rs391290,Rs025780,Rs501080,Rs403210,Rs148080,Rs430240,Rs167620,Rs302860,Rs030990,Rs474660,Rs462800,Rs501070,Rs499610,Rs217660,XLOC_017185,Rs556150,Rs232800,Rs265360,XLOC_095877,Rs5595…
GO:0030261	chromosome condensation	biological_process	0.14103	1	2	1363	23	38738	0.0869565	Rs217590,Rs132830
GO:0009539	photosystem II reaction center	cellular_component	0.142	1	4	1363	70	38738	0.0571429	Rs388840,Rs342280,XLOC_040250,Rs265570
GO:0015833	peptide transport	biological_process	0.14203	1	2	1363	23	38738	0.0869565	Rs302700,Rs385870
GO:0016627	oxidoreductase activity, acting on the CH-CH group of donors	molecular_function	0.14259	1	11	1363	254	38738	0.0433071	Rs500830,Rs148230,Rs080450,Rs500880,Rs068620,Rs167610,XLOC_036695,Rs088300,Rs167630,Rs074320,Rs488590
GO:0008236	serine-type peptidase activity	molecular_function	0.14292	1	21	1363	566	38738	0.0371025	XLOC_025061,Rs212540,Rs042620,XLOC_062967,Rs367500,Rs148380,Rs038130,Rs386080,Rs403130,Rs038200,Rs295520,XLOC_035681,Rs038190,Rs159990,Rs336400,Rs382680,Rs025670,Rs402970,Rs212590,Rs212450,Rs459860
GO:0017171	serine hydrolase activity	molecular_function	0.14292	1	21	1363	566	38738	0.0371025	XLOC_025061,Rs212540,Rs042620,XLOC_062967,Rs148380,Rs038130,Rs386080,Rs367500,Rs403130,Rs038200,Rs295520,XLOC_035681,Rs038190,Rs159990,Rs336400,Rs382680,Rs025670,Rs402970,Rs212590,Rs212450,Rs459860
GO:0019439	aromatic compound catabolic process	biological_process	0.14343	1	9	1363	207	38738	0.0434783	Rs080440,Rs038160,Rs167340,Rs382680,Rs556150,Rs336430,XLOC_016593,Rs403210,Rs388890
GO:0046906	tetrapyrrole binding	molecular_function	0.14642	1	24	1363	663	38738	0.0361991	Rs559520,Rs315960,Rs146680,Rs510280,Rs402860,Rs080240,Rs132860,Rs042720,Rs559510,Rs559490,Rs042750,Rs501080,Rs295510,Rs080200,Rs430200,Rs499690,Rs146600,Rs510290,Rs132850,XLOC_087207,Rs501070,Rs042640,Rs559500,Rs459720
GO:0042221	response to chemical stimulus	biological_process	0.1494	1	23	1363	633	38738	0.0363349	Rs210920,Rs305600,Rs159830,Rs159970,Rs217680,Rs476000,Rs430360,Rs499670,Rs333640,Rs499660,Rs056070,Rs146620,Rs037320,Rs159700,Rs403190,Rs042540,Rs403180,Rs430340,XLOC_072675,XLOC_062955,Rs403150,XLOC_049946,Rs068680
GO:0015934	large ribosomal subunit	cellular_component	0.14974	1	2	1363	24	38738	0.0833333	Rs223480,Rs342210
GO:0020037	heme binding	molecular_function	0.14984	1	23	1363	634	38738	0.0362776	Rs132850,Rs510290,Rs146600,Rs080200,Rs430200,Rs499690,Rs459720,Rs559500,Rs042640,XLOC_087207,Rs501070,Rs510280,Rs315960,Rs146680,Rs559520,Rs295510,Rs559490,Rs042750,Rs501080,Rs132860,Rs042720,Rs559510,Rs080240
GO:0018580	nitronate monooxygenase activity	molecular_function	0.1499	1	2	1363	24	38738	0.0833333	Rs074320,Rs148230
GO:0030054	cell junction	cellular_component	0.14995	1	2	1363	24	38738	0.0833333	Rs310010,Rs310030
GO:0016742	hydroxymethyl-, formyl- and related transferase activity	molecular_function	0.15064	1	2	1363	24	38738	0.0833333	Rs524060,Rs524130
GO:0052689	carboxylic ester hydrolase activity	molecular_function	0.15105	1	11	1363	267	38738	0.0411985	Rs068830,Rs223640,Rs167340,Rs386000,Rs068820,Rs146770,Rs223630,Rs388890,Rs388930,XLOC_029536,Rs382680
GO:0016747	transferase activity, transferring acyl groups other than amino-acyl groups	molecular_function	0.15144	1	19	1363	510	38738	0.0372549	Rs245760,Rs315860,Rs499550,Rs167420,Rs460390,Rs504490,Rs022130,Rs524010,XLOC_009718,Rs025690,Rs501700,Rs460370,Rs430320,Rs246350,Rs159770,Rs493980,Rs167610,Rs500880,XLOC_076514
GO:0005839	proteasome core complex	cellular_component	0.15164	1	4	1363	72	38738	0.0555556	Rs333700,XLOC_075409,Rs265190,Rs217770
GO:0016597	amino acid binding	molecular_function	0.15226	1	5	1363	98	38738	0.0510204	Rs159740,Rs159710,Rs236240,Rs524050,Rs524120
GO:0042302	structural constituent of cuticle	molecular_function	0.15229	1	2	1363	24	38738	0.0833333	Rs342390,Rs295510
GO:0030176	integral to endoplasmic reticulum membrane	cellular_component	0.15232	1	4	1363	72	38738	0.0555556	Rs146630,Rs148320,XLOC_043460,Rs256410
GO:0031227	intrinsic to endoplasmic reticulum membrane	cellular_component	0.15232	1	4	1363	72	38738	0.0555556	Rs256410,XLOC_043460,Rs148320,Rs146630
GO:0015923	mannosidase activity	molecular_function	0.15255	1	2	1363	24	38738	0.0833333	Rs037210,Rs499610
GO:0003854	3-beta-hydroxy-delta5-steroid dehydrogenase activity	molecular_function	0.154	1	8	1363	182	38738	0.043956	Rs212460,Rs460420,Rs257580,Rs025710,Rs056030,Rs305760,Rs269810,Rs475620
GO:0016229	steroid dehydrogenase activity	molecular_function	0.154	1	8	1363	182	38738	0.043956	Rs305760,Rs269810,Rs056030,Rs475620,Rs460420,Rs212460,Rs025710,Rs257580
GO:0033764	steroid dehydrogenase activity, acting on the CH-OH group of donors, NAD or NADP as acceptor	molecular_function	0.154	1	8	1363	182	38738	0.043956	Rs056030,Rs269810,Rs305760,Rs475620,Rs212460,Rs460420,Rs257580,Rs025710
GO:0004857	enzyme inhibitor activity	molecular_function	0.15432	1	17	1363	451	38738	0.037694	Rs146770,Rs223630,XLOC_043459,Rs030930,Rs494050,Rs223640,Rs232720,Rs030960,Rs022330,Rs475770,Rs146700,Rs403160,Rs549000,Rs232710,Rs232670,XLOC_029536,Rs212470
GO:0010374	stomatal complex development	biological_process	0.15961	1	1	1363	6	38738	0.166667	Rs018080
GO:0045682	regulation of epidermis development	biological_process	0.15961	1	1	1363	6	38738	0.166667	Rs018080
GO:0045684	positive regulation of epidermis development	biological_process	0.15961	1	1	1363	6	38738	0.166667	Rs018080
GO:0048580	regulation of post-embryonic development	biological_process	0.15961	1	1	1363	6	38738	0.166667	Rs018080
GO:0048582	positive regulation of post-embryonic development	biological_process	0.15961	1	1	1363	6	38738	0.166667	Rs018080
GO:2000038	regulation of stomatal complex development	biological_process	0.15961	1	1	1363	6	38738	0.166667	Rs018080
GO:2000123	positive regulation of stomatal complex development	biological_process	0.15961	1	1	1363	6	38738	0.166667	Rs018080
GO:0046649	lymphocyte activation	biological_process	0.15972	1	1	1363	6	38738	0.166667	Rs269860
GO:0006801	superoxide metabolic process	biological_process	0.15976	1	2	1363	25	38738	0.08	Rs256440,Rs167620
GO:0072593	reactive oxygen species metabolic process	biological_process	0.15976	1	2	1363	25	38738	0.08	Rs167620,Rs256440
GO:0031423	hexon binding	molecular_function	0.1601	1	1	1363	6	38738	0.166667	Rs018240
GO:0050897	cobalt ion binding	molecular_function	0.16019	1	1	1363	6	38738	0.166667	XLOC_049009
GO:0004635	phosphoribosyl-AMP cyclohydrolase activity	molecular_function	0.16019	1	1	1363	6	38738	0.166667	Rs413510
GO:0005727	extrachromosomal circular DNA	cellular_component	0.16045	1	1	1363	6	38738	0.166667	Rs068800
GO:0046821	extrachromosomal DNA	cellular_component	0.16045	1	1	1363	6	38738	0.166667	Rs068800
GO:0034457	Mpp10 complex	cellular_component	0.16054	1	2	1363	25	38738	0.08	Rs232800,XLOC_043460
GO:0004609	phosphatidylserine decarboxylase activity	molecular_function	0.16074	1	1	1363	6	38738	0.166667	Rs459760
GO:0004514	nicotinate-nucleotide diphosphorylase (carboxylating) activity	molecular_function	0.16074	1	1	1363	6	38738	0.166667	Rs265170
GO:0046039	GTP metabolic process	biological_process	0.16075	1	2	1363	25	38738	0.08	Rs305680,Rs056010
GO:0003689	DNA clamp loader activity	molecular_function	0.16103	1	1	1363	6	38738	0.166667	Rs402860
GO:0005657	replication fork	cellular_component	0.16103	1	1	1363	6	38738	0.166667	Rs402860
GO:0005663	DNA replication factor C complex	cellular_component	0.16103	1	1	1363	6	38738	0.166667	Rs402860
GO:0033170	protein-DNA loading ATPase activity	molecular_function	0.16103	1	1	1363	6	38738	0.166667	Rs402860
GO:0021549	cerebellum development	biological_process	0.16177	1	1	1363	6	38738	0.166667	Rs501060
GO:0022037	metencephalon development	biological_process	0.16177	1	1	1363	6	38738	0.166667	Rs501060
GO:0030902	hindbrain development	biological_process	0.16177	1	1	1363	6	38738	0.166667	Rs501060
GO:0008134	transcription factor binding	molecular_function	0.16451	1	14	1363	362	38738	0.038674	Rs088380,Rs060190,Rs068670,Rs146750,Rs146650,XLOC_011856,Rs402820,Rs500890,Rs415110,Rs080340,Rs391300,Rs146640,Rs132990,Rs317620
GO:0008374	O-acyltransferase activity	molecular_function	0.16541	1	5	1363	101	38738	0.049505	Rs246350,Rs501700,Rs504490,Rs460370,Rs025690
GO:0016843	amine-lyase activity	molecular_function	0.16571	1	3	1363	49	38738	0.0612245	Rs388930,Rs386000,Rs388940
GO:0016844	strictosidine synthase activity	molecular_function	0.16571	1	3	1363	49	38738	0.0612245	Rs386000,Rs388940,Rs388930
GO:0031406	carboxylic acid binding	molecular_function	0.16613	1	5	1363	101	38738	0.049505	Rs524120,Rs159710,Rs236240,Rs159740,Rs524050
GO:0004499	N,N-dimethylaniline monooxygenase activity	molecular_function	0.16633	1	3	1363	49	38738	0.0612245	Rs488590,Rs068620,Rs088300
GO:0043566	structure-specific DNA binding	molecular_function	0.16875	1	9	1363	215	38738	0.0418605	Rs305550,Rs305530,Rs088390,Rs386070,Rs462750,Rs305540,Rs305520,Rs403230,Rs236380
GO:0016157	sucrose synthase activity	molecular_function	0.17224	1	2	1363	26	38738	0.0769231	Rs382700,Rs403200
GO:0045182	translation regulator activity	molecular_function	0.17438	1	4	1363	76	38738	0.0526316	Rs305630,Rs148120,Rs080480,Rs305610
GO:0005249	voltage-gated potassium channel activity	molecular_function	0.17968	1	3	1363	51	38738	0.0588235	Rs476090,Rs430230,Rs523970
GO:0000159	protein phosphatase type 2A complex	cellular_component	0.18085	1	2	1363	27	38738	0.0740741	Rs488510,Rs217700
GO:0008601	protein phosphatase type 2A regulator activity	molecular_function	0.18085	1	2	1363	27	38738	0.0740741	Rs217700,Rs488510
GO:0030686	90S preribosome	cellular_component	0.18113	1	2	1363	27	38738	0.0740741	Rs232800,XLOC_043460
GO:0070009	serine-type aminopeptidase activity	molecular_function	0.18148	1	2	1363	27	38738	0.0740741	Rs212590,Rs212540
GO:0006338	chromatin remodeling	biological_process	0.1817	1	8	1363	190	38738	0.0421053	Rs459860,Rs018080,Rs257420,Rs386040,Rs342130,Rs232990,XLOC_035681,Rs295660
GO:0006672	ceramide metabolic process	biological_process	0.18382	1	1	1363	7	38738	0.142857	Rs159960
GO:0004126	cytidine deaminase activity	molecular_function	0.18382	1	1	1363	7	38738	0.142857	Rs556150
GO:0006216	cytidine catabolic process	biological_process	0.18382	1	1	1363	7	38738	0.142857	Rs556150
GO:0009972	cytidine deamination	biological_process	0.18382	1	1	1363	7	38738	0.142857	Rs556150
GO:0046087	cytidine metabolic process	biological_process	0.18382	1	1	1363	7	38738	0.142857	Rs556150
GO:0046133	pyrimidine ribonucleoside catabolic process	biological_process	0.18382	1	1	1363	7	38738	0.142857	Rs556150
GO:0046135	pyrimidine nucleoside catabolic process	biological_process	0.18382	1	1	1363	7	38738	0.142857	Rs556150
GO:0072529	pyrimidine-containing compound catabolic process	biological_process	0.18382	1	1	1363	7	38738	0.142857	Rs556150
GO:0035737	injection of substance in to other organism	biological_process	0.18415	1	1	1363	7	38738	0.142857	XLOC_003159
GO:0035738	envenomation resulting in modification of morphology or physiology of other organism	biological_process	0.18415	1	1	1363	7	38738	0.142857	XLOC_003159
GO:0044559	envenomation resulting in modulation of voltage-gated potassium channel activity in other organism	biological_process	0.18415	1	1	1363	7	38738	0.142857	XLOC_003159
GO:0044560	envenomation resulting in modulation of ion channel activity in other organism	biological_process	0.18415	1	1	1363	7	38738	0.142857	XLOC_003159
GO:0044562	envenomation resulting in negative regulation of voltage-gated potassium channel activity in other organism	biological_process	0.18415	1	1	1363	7	38738	0.142857	XLOC_003159
GO:0044564	envenomation resulting in occlusion of the pore of voltage-gated potassium channel in other organism	biological_process	0.18415	1	1	1363	7	38738	0.142857	XLOC_003159
GO:0008614	pyridoxine metabolic process	biological_process	0.18425	1	1	1363	7	38738	0.142857	Rs146760
GO:0008615	pyridoxine biosynthetic process	biological_process	0.18425	1	1	1363	7	38738	0.142857	Rs146760
GO:0016023	cytoplasmic membrane-bounded vesicle	cellular_component	0.18451	1	9	1363	220	38738	0.0409091	XLOC_049012,Rs246370,Rs382700,XLOC_049010,Rs475450,Rs310050,Rs269810,Rs402930,Rs030990
GO:0043487	regulation of RNA stability	biological_process	0.18454	1	1	1363	7	38738	0.142857	Rs042700
GO:0043488	regulation of mRNA stability	biological_process	0.18454	1	1	1363	7	38738	0.142857	Rs042700
GO:0043489	RNA stabilization	biological_process	0.18454	1	1	1363	7	38738	0.142857	Rs042700
GO:0048255	mRNA stabilization	biological_process	0.18454	1	1	1363	7	38738	0.142857	Rs042700
GO:0003857	3-hydroxyacyl-CoA dehydrogenase activity	molecular_function	0.18457	1	5	1363	105	38738	0.047619	Rs030950,Rs223660,Rs232730,Rs056030,Rs030980
GO:0006278	RNA-dependent DNA replication	biological_process	0.18471	1	1	1363	7	38738	0.142857	Rs018220
GO:0006112	energy reserve metabolic process	biological_process	0.18507	1	1	1363	7	38738	0.142857	Rs159850
GO:0004363	glutathione synthase activity	molecular_function	0.18532	1	1	1363	7	38738	0.142857	Rs305790
GO:0001510	RNA methylation	biological_process	0.18612	1	5	1363	105	38738	0.047619	Rs382640,Rs295600,Rs159900,Rs223700,Rs295590
GO:0009452	7-methylguanosine RNA capping	biological_process	0.18938	1	3	1363	52	38738	0.0576923	Rs382640,Rs148170,Rs148160
GO:0036260	RNA capping	biological_process	0.18938	1	3	1363	52	38738	0.0576923	Rs382640,Rs148170,Rs148160
GO:0009791	post-embryonic development	biological_process	0.19116	1	2	1363	28	38738	0.0714286	Rs018080,Rs088320
GO:0016814	hydrolase activity, acting on carbon-nitrogen (but not peptide) bonds, in cyclic amidines	molecular_function	0.19159	1	2	1363	28	38738	0.0714286	Rs413510,Rs556150
GO:0008239	dipeptidyl-peptidase activity	molecular_function	0.1919	1	2	1363	28	38738	0.0714286	Rs212590,Rs212540
GO:0016857	racemase and epimerase activity, acting on carbohydrates and derivatives	molecular_function	0.19198	1	2	1363	28	38738	0.0714286	Rs148230,Rs074320
GO:0042886	amide transport	biological_process	0.19347	1	2	1363	28	38738	0.0714286	Rs302700,Rs385870
GO:0016759	cellulose synthase activity	molecular_function	0.1961	1	3	1363	53	38738	0.0566038	Rs056080,Rs500930,Rs146660
GO:0016760	cellulose synthase (UDP-forming) activity	molecular_function	0.1961	1	3	1363	53	38738	0.0566038	Rs146660,Rs500930,Rs056080
GO:0031410	cytoplasmic vesicle	cellular_component	0.19754	1	10	1363	254	38738	0.0393701	Rs382700,XLOC_049010,Rs475450,Rs223480,Rs310050,XLOC_049012,Rs246370,Rs402930,Rs269810,Rs030990
GO:0030133	transport vesicle	cellular_component	0.19801	1	6	1363	136	38738	0.0441176	XLOC_049010,Rs475450,Rs269810,Rs246370,XLOC_049012,Rs030990
GO:0006310	DNA recombination	biological_process	0.19809	1	19	1363	532	38738	0.0357143	Rs434110,Rs088450,XLOC_011856,Rs391330,Rs415110,Rs148380,Rs132990,Rs060190,Rs402870,Rs030880,Rs223550,Rs148160,Rs056050,Rs080340,XLOC_076516,Rs269940,Rs172270,Rs317620,Rs148170
GO:0005506	iron ion binding	molecular_function	0.19955	1	20	1363	566	38738	0.0353357	Rs510290,Rs132850,Rs559500,Rs459720,Rs501070,XLOC_087207,Rs042640,Rs148330,Rs146680,Rs315960,Rs038160,Rs510280,Rs559520,Rs501080,Rs403210,Rs559490,Rs295510,Rs559510,Rs042720,Rs132860
GO:0005984	disaccharide metabolic process	biological_process	0.19961	1	4	1363	80	38738	0.05	Rs382700,Rs403200,Rs159870,Rs056110
GO:0031988	membrane-bounded vesicle	cellular_component	0.20128	1	9	1363	225	38738	0.04	Rs475450,XLOC_049010,Rs382700,Rs310050,Rs246370,XLOC_049012,Rs269810,Rs402930,Rs030990
GO:0016833	oxo-acid-lyase activity	molecular_function	0.20185	1	2	1363	29	38738	0.0689655	Rs146440,Rs302770
GO:0043130	ubiquitin binding	molecular_function	0.20233	1	2	1363	29	38738	0.0689655	Rs310030,Rs310010
GO:0019359	nicotinamide nucleotide biosynthetic process	biological_process	0.20242	1	2	1363	29	38738	0.0689655	Rs265170,Rs460470
GO:0007094	mitotic spindle assembly checkpoint	biological_process	0.20263	1	2	1363	29	38738	0.0689655	Rs462890,Rs500960
GO:0031577	spindle checkpoint	biological_process	0.20263	1	2	1363	29	38738	0.0689655	Rs500960,Rs462890
GO:0045839	negative regulation of mitosis	biological_process	0.20263	1	2	1363	29	38738	0.0689655	Rs462890,Rs500960
GO:0045841	negative regulation of mitotic metaphase/anaphase transition	biological_process	0.20263	1	2	1363	29	38738	0.0689655	Rs462890,Rs500960
GO:0051784	negative regulation of nuclear division	biological_process	0.20263	1	2	1363	29	38738	0.0689655	Rs500960,Rs462890
GO:0071173	spindle assembly checkpoint	biological_process	0.20263	1	2	1363	29	38738	0.0689655	Rs462890,Rs500960
GO:0071174	mitotic spindle checkpoint	biological_process	0.20263	1	2	1363	29	38738	0.0689655	Rs500960,Rs462890
GO:1902100	negative regulation of metaphase/anaphase transition of cell cycle	biological_process	0.20263	1	2	1363	29	38738	0.0689655	Rs500960,Rs462890
GO:0006694	steroid biosynthetic process	biological_process	0.20282	1	8	1363	196	38738	0.0408163	Rs025710,Rs257580,Rs460420,Rs212460,Rs475620,Rs305760,Rs269810,Rs056030
GO:0006535	cysteine biosynthetic process from serine	biological_process	0.20712	1	1	1363	8	38738	0.125	Rs460370
GO:0006563	L-serine metabolic process	biological_process	0.20712	1	1	1363	8	38738	0.125	Rs460370
GO:0009001	serine O-acetyltransferase activity	molecular_function	0.20712	1	1	1363	8	38738	0.125	Rs460370
GO:0016412	serine O-acyltransferase activity	molecular_function	0.20712	1	1	1363	8	38738	0.125	Rs460370
GO:0019344	cysteine biosynthetic process	biological_process	0.20712	1	1	1363	8	38738	0.125	Rs460370
GO:0009627	systemic acquired resistance	biological_process	0.20724	1	1	1363	8	38738	0.125	Rs430300
GO:0009814	defense response, incompatible interaction	biological_process	0.20724	1	1	1363	8	38738	0.125	Rs430300
GO:0010112	regulation of systemic acquired resistance	biological_process	0.20724	1	1	1363	8	38738	0.125	Rs430300
GO:0004366	glycerol-3-phosphate O-acyltransferase activity	molecular_function	0.20754	1	1	1363	8	38738	0.125	Rs025690
GO:0070070	proton-transporting V-type ATPase complex assembly	biological_process	0.2076	1	1	1363	8	38738	0.125	Rs460390
GO:0070072	vacuolar proton-transporting V-type ATPase complex assembly	biological_process	0.2076	1	1	1363	8	38738	0.125	Rs460390
GO:0004133	glycogen debranching enzyme activity	molecular_function	0.20765	1	1	1363	8	38738	0.125	Rs500870
GO:0004134	4-alpha-glucanotransferase activity	molecular_function	0.20765	1	1	1363	8	38738	0.125	Rs500870
GO:0019915	lipid storage	biological_process	0.20797	1	1	1363	8	38738	0.125	Rs499760
GO:0043015	gamma-tubulin binding	molecular_function	0.20799	1	1	1363	8	38738	0.125	Rs342220
GO:0006839	mitochondrial transport	biological_process	0.20852	1	3	1363	55	38738	0.0545455	Rs159980,Rs217690,Rs246550
GO:0003997	acyl-CoA oxidase activity	molecular_function	0.20945	1	1	1363	8	38738	0.125	Rs500830
GO:0000152	nuclear ubiquitin ligase complex	cellular_component	0.21126	1	18	1363	508	38738	0.0354331	Rs402990,Rs056090,Rs475750,Rs499550,Rs223530,Rs500860,Rs236300,Rs317570,Rs269970,Rs018000,Rs080370,Rs382550,Rs493870,Rs403240,Rs265320,Rs500960,Rs223540,Rs069540
GO:0005680	anaphase-promoting complex	cellular_component	0.21126	1	18	1363	508	38738	0.0354331	Rs018000,Rs080370,Rs269970,Rs317570,Rs500860,Rs236300,Rs499550,Rs223530,Rs056090,Rs402990,Rs475750,Rs069540,Rs500960,Rs223540,Rs265320,Rs403240,Rs382550,Rs493870
GO:0031461	cullin-RING ubiquitin ligase complex	cellular_component	0.21126	1	18	1363	508	38738	0.0354331	Rs403240,Rs265320,Rs500960,Rs223540,Rs069540,Rs382550,Rs493870,Rs269970,Rs018000,Rs080370,Rs402990,Rs056090,Rs475750,Rs499550,Rs223530,Rs500860,Rs236300,Rs317570
GO:0006091	generation of precursor metabolites and energy	biological_process	0.21188	1	15	1363	413	38738	0.0363196	Rs159850,Rs080470,XLOC_029533,XLOC_046251,XLOC_020564,Rs212450,Rs217690,XLOC_046259,Rs256310,Rs049480,Rs386010,Rs223550,Rs132970,Rs460470,XLOC_020565
GO:0015718	monocarboxylic acid transport	biological_process	0.2121	1	2	1363	30	38738	0.0666667	Rs217690,Rs159980
GO:0034660	ncRNA metabolic process	biological_process	0.21214	1	28	1363	826	38738	0.0338983	Rs159900,Rs382560,Rs295590,Rs295700,Rs403010,Rs074320,Rs132920,Rs049480,Rs080450,Rs460440,Rs232730,Rs589720,Rs148230,Rs223700,Rs382640,Rs370540,Rs336380,Rs148370,XLOC_043460,Rs488590,Rs302650,Rs295600,Rs459780,Rs315780,Rs232800,Rs167290,Rs295560,Rs068620
GO:0019363	pyridine nucleotide biosynthetic process	biological_process	0.21293	1	2	1363	30	38738	0.0666667	Rs460470,Rs265170
GO:0031982	vesicle	cellular_component	0.21367	1	10	1363	259	38738	0.03861	XLOC_049012,Rs246370,Rs310050,Rs382700,Rs475450,XLOC_049010,Rs223480,Rs030990,Rs402930,Rs269810
GO:0005882	intermediate filament	cellular_component	0.21583	1	4	1363	83	38738	0.0481928	Rs504470,Rs269810,Rs068660,Rs146650
GO:0045111	intermediate filament cytoskeleton	cellular_component	0.21583	1	4	1363	83	38738	0.0481928	Rs504470,Rs269810,Rs068660,Rs146650
GO:0015297	antiporter activity	molecular_function	0.2161	1	9	1363	229	38738	0.0393013	XLOC_049946,Rs086080,Rs068680,Rs037320,Rs159700,Rs305600,Rs086060,Rs049570,Rs476000
GO:0015996	chlorophyll catabolic process	biological_process	0.21639	1	3	1363	56	38738	0.0535714	Rs382680,Rs167340,Rs388890
GO:0047746	chlorophyllase activity	molecular_function	0.21639	1	3	1363	56	38738	0.0535714	Rs382680,Rs167340,Rs388890
GO:0034470	ncRNA processing	biological_process	0.21735	1	21	1363	604	38738	0.0347682	Rs232800,Rs068620,Rs295560,Rs336380,Rs295600,Rs302650,Rs488590,XLOC_043460,Rs232730,Rs589720,Rs148230,Rs223700,Rs049480,Rs080450,Rs370540,Rs382640,Rs295590,Rs382560,Rs159900,Rs074320,Rs403010
GO:0000151	ubiquitin ligase complex	cellular_component	0.21828	1	18	1363	511	38738	0.035225	Rs475750,Rs056090,Rs402990,Rs223530,Rs499550,Rs236300,Rs500860,Rs317570,Rs269970,Rs018000,Rs080370,Rs493870,Rs382550,Rs403240,Rs265320,Rs223540,Rs500960,Rs069540
GO:0035251	UDP-glucosyltransferase activity	molecular_function	0.22	1	5	1363	111	38738	0.045045	Rs403200,Rs056080,Rs382700,Rs500930,Rs146660
GO:0019354	siroheme biosynthetic process	biological_process	0.22263	1	4	1363	84	38738	0.047619	Rs068620,Rs488590,Rs088300,Rs080450
GO:0043115	precorrin-2 dehydrogenase activity	molecular_function	0.22263	1	4	1363	84	38738	0.047619	Rs488590,Rs068620,Rs080450,Rs088300
GO:0046156	siroheme metabolic process	biological_process	0.22263	1	4	1363	84	38738	0.047619	Rs488590,Rs068620,Rs080450,Rs088300
GO:0000097	sulfur amino acid biosynthetic process	biological_process	0.22277	1	2	1363	31	38738	0.0645161	Rs403320,Rs460370
GO:0009372	quorum sensing	biological_process	0.22278	1	2	1363	31	38738	0.0645161	Rs459860,Rs060220
GO:0048872	homeostasis of number of cells	biological_process	0.22278	1	2	1363	31	38738	0.0645161	Rs459860,Rs060220
GO:0048874	homeostasis of number of cells in a free-living population	biological_process	0.22278	1	2	1363	31	38738	0.0645161	Rs060220,Rs459860
GO:0005227	calcium activated cation channel activity	molecular_function	0.22308	1	2	1363	31	38738	0.0645161	Rs038130,Rs068670
GO:0015269	calcium-activated potassium channel activity	molecular_function	0.22308	1	2	1363	31	38738	0.0645161	Rs038130,Rs068670
GO:0004161	dimethylallyltranstransferase activity	molecular_function	0.22346	1	2	1363	31	38738	0.0645161	Rs060190,Rs302650
GO:0008287	protein serine/threonine phosphatase complex	cellular_component	0.22368	1	2	1363	31	38738	0.0645161	Rs488510,Rs217700
GO:0007093	mitotic cell cycle checkpoint	biological_process	0.22378	1	2	1363	31	38738	0.0645161	Rs462890,Rs500960
GO:0016413	O-acetyltransferase activity	molecular_function	0.22388	1	2	1363	31	38738	0.0645161	Rs460370,Rs501700
GO:0019064	viral entry into host cell via membrane fusion with the plasma membrane	biological_process	0.22392	1	2	1363	31	38738	0.0645161	Rs148180,Rs232870
GO:0001664	G-protein coupled receptor binding	molecular_function	0.22393	1	2	1363	31	38738	0.0645161	Rs068740,Rs269820
GO:0016628	oxidoreductase activity, acting on the CH-CH group of donors, NAD or NADP as acceptor	molecular_function	0.22479	1	6	1363	142	38738	0.0422535	Rs488590,Rs068620,Rs167610,Rs080450,Rs500880,Rs088300
GO:0008202	steroid metabolic process	biological_process	0.22932	1	8	1363	203	38738	0.0394089	Rs269810,Rs305760,Rs056030,Rs475620,Rs460420,Rs212460,Rs025710,Rs257580
GO:0006729	tetrahydrobiopterin biosynthetic process	biological_process	0.22999	1	1	1363	9	38738	0.111111	XLOC_092936
GO:0008124	4-alpha-hydroxytetrahydrobiopterin dehydratase activity	molecular_function	0.22999	1	1	1363	9	38738	0.111111	XLOC_092936
GO:0046146	tetrahydrobiopterin metabolic process	biological_process	0.22999	1	1	1363	9	38738	0.111111	XLOC_092936
GO:0045088	regulation of innate immune response	biological_process	0.23027	1	1	1363	9	38738	0.111111	Rs430300
GO:0006855	drug transmembrane transport	biological_process	0.23033	1	6	1363	143	38738	0.041958	Rs476000,Rs037320,Rs159700,Rs068680,XLOC_049946,Rs305600
GO:0015238	drug transmembrane transporter activity	molecular_function	0.23033	1	6	1363	143	38738	0.041958	Rs068680,Rs037320,Rs476000,Rs159700,XLOC_049946,Rs305600
GO:0016877	ligase activity, forming carbon-sulfur bonds	molecular_function	0.23038	1	1	1363	9	38738	0.111111	Rs430460
GO:0016878	acid-thiol ligase activity	molecular_function	0.23038	1	1	1363	9	38738	0.111111	Rs430460
GO:0004451	isocitrate lyase activity	molecular_function	0.23047	1	1	1363	9	38738	0.111111	Rs302770
GO:0005581	collagen	cellular_component	0.23068	1	1	1363	9	38738	0.111111	Rs042570
GO:0003871	5-methyltetrahydropteroyltriglutamate-homocysteine S-methyltransferase activity	molecular_function	0.23115	1	1	1363	9	38738	0.111111	Rs403320
GO:0042085	5-methyltetrahydropteroyltri-L-glutamate-dependent methyltransferase activity	molecular_function	0.23115	1	1	1363	9	38738	0.111111	Rs403320
GO:0030658	transport vesicle membrane	cellular_component	0.2312	1	5	1363	114	38738	0.0438596	XLOC_049010,Rs475450,Rs246370,XLOC_049012,Rs030990
GO:0019069	viral capsid assembly	biological_process	0.23237	1	3	1363	58	38738	0.0517241	Rs302590,Rs269810,Rs342250
GO:0005125	cytokine activity	molecular_function	0.2331	1	3	1363	58	38738	0.0517241	Rs068740,Rs269820,Rs302900
GO:0016703	oxidoreductase activity, acting on single donors with incorporation of molecular oxygen, incorporation of one atom of oxygen (internal monooxygenases or internal mixed function oxidases)	molecular_function	0.2333	1	2	1363	32	38738	0.0625	Rs074320,Rs148230
GO:0000772	mating pheromone activity	molecular_function	0.23364	1	2	1363	32	38738	0.0625	Rs146710,Rs501740
GO:0008081	phosphoric diester hydrolase activity	molecular_function	0.23386	1	4	1363	86	38738	0.0465116	Rs385820,XLOC_037802,XLOC_077519,Rs068840
GO:0044452	nucleolar part	cellular_component	0.2341	1	2	1363	32	38738	0.0625	XLOC_043460,Rs232800
GO:0019752	carboxylic acid metabolic process	biological_process	0.23837	1	38	1363	1169	38738	0.0325064	Rs038090,Rs205760,Rs236240,Rs132920,Rs056030,Rs232730,Rs460440,Rs500830,Rs223420,Rs295550,Rs460370,Rs018220,Rs524120,Rs167290,Rs305790,Rs459780,Rs256540,XLOC_084068,Rs068800,Rs493980,Rs088360,Rs223550,Rs030980,Rs148230,Rs256310,Rs256520,Rs430460,Rs413510,Rs430320,Rs403370,Rs295700,Rs524050,Rs315780,Rs403320,Rs148370,Rs223660,Rs030950,Rs302770
GO:0046149	pigment catabolic process	biological_process	0.23931	1	3	1363	59	38738	0.0508475	Rs388890,Rs167340,Rs382680
GO:0005319	lipid transporter activity	molecular_function	0.24406	1	2	1363	33	38738	0.0606061	Rs068680,Rs413530
GO:0040029	regulation of gene expression, epigenetic	biological_process	0.24579	1	2	1363	33	38738	0.0606061	Rs232800,Rs499620
GO:0016840	carbon-nitrogen lyase activity	molecular_function	0.24709	1	3	1363	60	38738	0.05	Rs388940,Rs386000,Rs388930
GO:0033554	cellular response to stress	biological_process	0.24782	1	31	1363	943	38738	0.0328738	Rs132990,Rs148380,Rs295630,Rs415110,Rs186850,Rs068840,Rs305520,XLOC_011856,Rs212530,Rs212650,XLOC_087216,Rs434110,Rs025760,Rs269940,Rs148170,Rs501040,XLOC_076516,Rs148160,Rs056050,Rs080340,Rs403230,Rs462800,Rs402870,Rs236380,Rs060190,Rs088390,Rs042560,XLOC_017185,Rs186840,Rs212580,Rs403310
GO:0030983	mismatched DNA binding	molecular_function	0.24885	1	3	1363	60	38738	0.05	Rs305520,Rs236380,Rs088390
GO:0015893	drug transport	biological_process	0.24921	1	6	1363	147	38738	0.0408163	Rs305600,XLOC_049946,Rs068680,Rs037320,Rs476000,Rs159700
GO:0090484	drug transporter activity	molecular_function	0.24921	1	6	1363	147	38738	0.0408163	Rs068680,Rs037320,Rs476000,Rs159700,Rs305600,XLOC_049946
GO:0008440	inositol-1,4,5-trisphosphate 3-kinase activity	molecular_function	0.2523	1	1	1363	10	38738	0.1	Rs232740
GO:0031491	nucleosome binding	molecular_function	0.25245	1	1	1363	10	38738	0.1	Rs257420
GO:0002831	regulation of response to biotic stimulus	biological_process	0.25248	1	1	1363	10	38738	0.1	Rs430300
GO:0001897	cytolysis by symbiont of host cells	biological_process	0.25271	1	1	1363	10	38738	0.1	Rs223530
GO:0019836	hemolysis by symbiont of host erythrocytes	biological_process	0.25271	1	1	1363	10	38738	0.1	Rs223530
GO:0005201	extracellular matrix structural constituent	molecular_function	0.25272	1	1	1363	10	38738	0.1	Rs042570
GO:0045333	cellular respiration	biological_process	0.25286	1	7	1363	178	38738	0.0393258	XLOC_046251,XLOC_046259,Rs217690,Rs132970,XLOC_029533,Rs080470,Rs049480
GO:0044420	extracellular matrix part	cellular_component	0.25304	1	1	1363	10	38738	0.1	Rs042570
GO:0034593	phosphatidylinositol bisphosphate phosphatase activity	molecular_function	0.25307	1	1	1363	10	38738	0.1	Rs146630
GO:0034596	phosphatidylinositol phosphate 4-phosphatase activity	molecular_function	0.25307	1	1	1363	10	38738	0.1	Rs146630
GO:0034597	phosphatidylinositol-4,5-bisphosphate 4-phosphatase activity	molecular_function	0.25307	1	1	1363	10	38738	0.1	Rs146630
GO:0046839	phospholipid dephosphorylation	biological_process	0.25307	1	1	1363	10	38738	0.1	Rs146630
GO:0046856	phosphatidylinositol dephosphorylation	biological_process	0.25307	1	1	1363	10	38738	0.1	Rs146630
GO:0052866	phosphatidylinositol phosphate phosphatase activity	molecular_function	0.25307	1	1	1363	10	38738	0.1	Rs146630
GO:0004096	catalase activity	molecular_function	0.2531	1	1	1363	10	38738	0.1	Rs430200
GO:0006750	glutathione biosynthetic process	biological_process	0.2534	1	1	1363	10	38738	0.1	Rs305790
GO:0007417	central nervous system development	biological_process	0.25359	1	1	1363	10	38738	0.1	Rs501060
GO:0007420	brain development	biological_process	0.25359	1	1	1363	10	38738	0.1	Rs501060
GO:0004571	mannosyl-oligosaccharide 1,2-alpha-mannosidase activity	molecular_function	0.25377	1	1	1363	10	38738	0.1	Rs037210
GO:0015924	mannosyl-oligosaccharide mannosidase activity	molecular_function	0.25377	1	1	1363	10	38738	0.1	Rs037210
GO:0006635	fatty acid beta-oxidation	biological_process	0.25403	1	1	1363	10	38738	0.1	Rs500830
GO:0009062	fatty acid catabolic process	biological_process	0.25403	1	1	1363	10	38738	0.1	Rs500830
GO:0019395	fatty acid oxidation	biological_process	0.25403	1	1	1363	10	38738	0.1	Rs500830
GO:0034440	lipid oxidation	biological_process	0.25403	1	1	1363	10	38738	0.1	Rs500830
GO:0000724	double-strand break repair via homologous recombination	biological_process	0.25411	1	1	1363	10	38738	0.1	Rs148380
GO:2000026	regulation of multicellular organismal development	biological_process	0.2547	1	2	1363	34	38738	0.0588235	Rs269810,Rs018080
GO:0004832	valine-tRNA ligase activity	molecular_function	0.25499	1	1	1363	10	38738	0.1	Rs315780
GO:0006438	valyl-tRNA aminoacylation	biological_process	0.25499	1	1	1363	10	38738	0.1	Rs315780
GO:0046834	lipid phosphorylation	biological_process	0.25501	1	2	1363	34	38738	0.0588235	Rs524090,Rs524160
GO:0046854	phosphatidylinositol phosphorylation	biological_process	0.25501	1	2	1363	34	38738	0.0588235	Rs524090,Rs524160
GO:0016579	protein deubiquitination	biological_process	0.25505	1	4	1363	89	38738	0.0449438	Rs159950,Rs037300,Rs460330,Rs022080
GO:0070646	protein modification by small protein removal	biological_process	0.25505	1	4	1363	89	38738	0.0449438	Rs159950,Rs037300,Rs460330,Rs022080
GO:0016054	organic acid catabolic process	biological_process	0.256	1	3	1363	61	38738	0.0491803	Rs223550,Rs256310,Rs500830
GO:0046395	carboxylic acid catabolic process	biological_process	0.256	1	3	1363	61	38738	0.0491803	Rs223550,Rs256310,Rs500830
GO:0005085	guanyl-nucleotide exchange factor activity	molecular_function	0.25615	1	3	1363	61	38738	0.0491803	Rs326570,Rs265180,Rs217790
GO:0006364	rRNA processing	biological_process	0.25651	1	8	1363	209	38738	0.0382775	Rs382560,XLOC_043460,Rs403010,Rs049480,Rs223700,Rs232800,Rs382640,Rs370540
GO:0016072	rRNA metabolic process	biological_process	0.25651	1	8	1363	209	38738	0.0382775	XLOC_043460,Rs403010,Rs382560,Rs382640,Rs370540,Rs049480,Rs232800,Rs223700
GO:0006013	mannose metabolic process	biological_process	0.25674	1	1	1363	10	38738	0.1	Rs499610
GO:0042493	response to drug	biological_process	0.25879	1	6	1363	149	38738	0.0402685	XLOC_049946,Rs305600,Rs068680,Rs159700,Rs037320,Rs476000
GO:0005215	transporter activity	molecular_function	0.26175	1	90	1363	2924	38738	0.0307798	Rs475970,Rs146520,Rs186920,Rs476090,Rs413630,Rs025630,Rs415200,Rs302520,Rs049500,Rs146410,Rs086080,Rs430370,Rs018040,Rs080280,Rs462790,Rs068680,Rs459750,Rs236360,Rs415250,Rs256370,Rs430230,Rs460390,XLOC_033420,Rs382580,Rs622590,Rs167200,XLOC_084218,Rs037320,XLOC_020564,Rs257600,Rs042660,Rs305600,XLOC_069187,Rs523970,Rs060390,XLOC_043460,Rs232970,Rs403080,Rs068670,Rs086060,Rs302850,Rs236350,Rs4028…
GO:0015093	ferrous iron transmembrane transporter activity	molecular_function	0.26274	1	6	1363	150	38738	0.04	Rs342390,Rs504470,XLOC_084218,Rs402820,Rs146410,Rs146750
GO:0015684	ferrous iron transport	biological_process	0.26274	1	6	1363	150	38738	0.04	XLOC_084218,Rs402820,Rs146410,Rs146750,Rs342390,Rs504470
GO:0016209	antioxidant activity	molecular_function	0.26445	1	11	1363	306	38738	0.0359477	Rs080240,Rs042750,Rs223560,Rs223570,Rs146600,Rs499690,Rs256300,Rs430200,Rs080200,Rs391350,Rs167620
GO:0006812	cation transport	biological_process	0.26468	1	48	1363	1517	38738	0.0316414	Rs232840,Rs549000,Rs086080,XLOC_019517,Rs430370,XLOC_019515,Rs212620,XLOC_084208,Rs049570,Rs430230,Rs499530,Rs403060,Rs068620,Rs475970,Rs402820,Rs146750,Rs269810,Rs342390,Rs186950,Rs049500,Rs501760,Rs146410,Rs037220,Rs524020,Rs060390,Rs459880,XLOC_062955,Rs403040,XLOC_043460,Rs068670,Rs232970,Rs086060,Rs244490,Rs524010,Rs167220,Rs386080,Rs038130,Rs382580,Rs504470,XLOC_084218,Rs167200,XLOC_049010,…
GO:0030182	neuron differentiation	biological_process	0.26595	1	2	1363	35	38738	0.0571429	Rs501060,Rs333640
GO:0048699	generation of neurons	biological_process	0.26595	1	2	1363	35	38738	0.0571429	Rs501060,Rs333640
GO:1901991	negative regulation of mitotic cell cycle phase transition	biological_process	0.26641	1	2	1363	35	38738	0.0571429	Rs462890,Rs500960
GO:0015078	hydrogen ion transmembrane transporter activity	molecular_function	0.26646	1	20	1363	595	38738	0.0336134	Rs413510,XLOC_020564,Rs146560,XLOC_035681,Rs269810,Rs146520,Rs068670,Rs232970,XLOC_043460,Rs459880,Rs060390,Rs430370,Rs086080,Rs460390,XLOC_020565,Rs386080,Rs049570,Rs302850,Rs086060,Rs504500
GO:0043436	oxoacid metabolic process	biological_process	0.26662	1	38	1363	1186	38738	0.0320405	Rs302770,Rs030950,Rs223660,Rs403320,Rs148370,Rs315780,Rs524050,Rs295700,Rs403370,Rs430320,Rs413510,Rs430460,Rs256520,Rs030980,Rs256310,Rs148230,Rs088360,Rs223550,Rs493980,Rs068800,XLOC_084068,Rs256540,Rs459780,Rs305790,Rs167290,Rs524120,Rs018220,Rs460370,Rs295550,Rs223420,Rs500830,Rs232730,Rs056030,Rs460440,Rs132920,Rs205760,Rs236240,Rs038090
GO:0015002	heme-copper terminal oxidase activity	molecular_function	0.26847	1	5	1363	121	38738	0.0413223	Rs488530,Rs302850,Rs146560,Rs504500,Rs146520
GO:0004497	monooxygenase activity	molecular_function	0.26861	1	5	1363	121	38738	0.0413223	Rs068620,Rs074320,Rs488590,Rs148230,Rs088300
GO:0005488	binding	molecular_function	0.27083	1	665	1363	22765	38738	0.0292115	Rs049540,Rs042590,Rs212770,Rs265350,XLOC_001498,Rs146690,Rs415120,Rs402970,Rs386090,XLOC_070408,Rs493840,Rs460440,Rs172270,Rs342310,Rs167190,Rs342150,XLOC_011266,Rs246340,Rs430410,Rs462770,Rs056060,XLOC_040247,Rs049550,Rs167410,Rs385830,Rs132970,Rs265270,Rs088390,Rs060410,Rs265320,XLOC_014894,Rs402870,Rs037270,Rs223550,Rs510290,Rs403030,Rs269700,Rs232900,Rs069580,Rs069530,Rs459880,Rs310030,Rs2109…
GO:0071555	cell wall organization	biological_process	0.27332	1	7	1363	182	38738	0.0384615	XLOC_029536,Rs146770,XLOC_057059,Rs068830,Rs223640,Rs223630,Rs068820
GO:0006858	extracellular transport	biological_process	0.27362	1	1	1363	11	38738	0.0909091	XLOC_043474
GO:0015018	galactosylgalactosylxylosylprotein 3-beta-glucuronosyltransferase activity	molecular_function	0.27377	1	1	1363	11	38738	0.0909091	Rs246330
GO:0015020	glucuronosyltransferase activity	molecular_function	0.27377	1	1	1363	11	38738	0.0909091	Rs246330
GO:0045321	leukocyte activation	biological_process	0.27392	1	1	1363	11	38738	0.0909091	Rs269860
GO:0001907	killing by symbiont of host cells	biological_process	0.27404	1	1	1363	11	38738	0.0909091	Rs223530
GO:0044004	disruption by symbiont of host cell	biological_process	0.27404	1	1	1363	11	38738	0.0909091	Rs223530
GO:0031347	regulation of defense response	biological_process	0.27419	1	1	1363	11	38738	0.0909091	Rs430300
GO:0009435	NAD biosynthetic process	biological_process	0.27451	1	1	1363	11	38738	0.0909091	Rs265170
GO:0019674	NAD metabolic process	biological_process	0.27451	1	1	1363	11	38738	0.0909091	Rs265170
GO:0006813	potassium ion transport	biological_process	0.27455	1	8	1363	214	38738	0.0373832	Rs475970,Rs068670,Rs080450,Rs523970,Rs068620,Rs499530,Rs038130,Rs430230
GO:0015627	type II protein secretion system complex	cellular_component	0.27507	1	1	1363	11	38738	0.0909091	Rs414960
GO:0015628	protein secretion by the type II secretion system	biological_process	0.27507	1	1	1363	11	38738	0.0909091	Rs414960
GO:0010876	lipid localization	biological_process	0.27741	1	7	1363	184	38738	0.0380435	Rs499760,Rs269810,Rs232970,Rs068680,Rs315850,Rs591290,Rs413530
GO:0016769	transferase activity, transferring nitrogenous groups	molecular_function	0.27764	1	2	1363	36	38738	0.0555556	Rs501140,Rs146760
GO:0050662	coenzyme binding	molecular_function	0.27787	1	32	1363	983	38738	0.0325534	Rs232730,Rs056030,Rs056120,Rs269810,Rs434140,Rs212460,Rs524120,Rs265350,Rs074320,Rs068620,Rs475620,Rs068800,XLOC_040247,Rs462770,XLOC_084068,Rs025710,Rs488590,Rs148230,Rs030980,Rs414960,Rs080450,XLOC_036695,Rs460410,Rs403370,Rs257580,Rs232800,Rs493760,Rs305760,Rs295560,Rs524050,Rs088300,Rs030950
GO:0006787	porphyrin-containing compound catabolic process	biological_process	0.278	1	3	1363	64	38738	0.046875	Rs167340,Rs388890,Rs382680
GO:0033015	tetrapyrrole catabolic process	biological_process	0.278	1	3	1363	64	38738	0.046875	Rs167340,Rs388890,Rs382680
GO:0046983	protein dimerization activity	molecular_function	0.27845	1	26	1363	797	38738	0.0326223	Rs146640,Rs309900,Rs302760,Rs315850,Rs049550,Rs068670,Rs309910,Rs223460,XLOC_043460,Rs462790,Rs391310,Rs018050,Rs391300,Rs167670,Rs310040,Rs310020,Rs413510,Rs500990,Rs146650,Rs459810,Rs462750,Rs295700,XLOC_049009,XLOC_043459,Rs295720,Rs385730
GO:0006082	organic acid metabolic process	biological_process	0.27856	1	38	1363	1193	38738	0.0318525	Rs430320,Rs295700,Rs403370,Rs413510,Rs430460,Rs088360,Rs223550,Rs256520,Rs030980,Rs256310,Rs148230,Rs493980,Rs302770,Rs223660,Rs030950,Rs403320,Rs148370,Rs315780,Rs524050,Rs018220,Rs524120,Rs223420,Rs460370,Rs295550,Rs132920,Rs500830,Rs232730,Rs056030,Rs460440,Rs038090,Rs205760,Rs236240,XLOC_084068,Rs256540,Rs068800,Rs459780,Rs167290,Rs305790
GO:0010608	posttranscriptional regulation of gene expression	biological_process	0.27866	1	5	1363	123	38738	0.0406504	Rs148120,Rs305630,Rs042700,Rs080480,Rs305610
GO:0019013	viral nucleocapsid	cellular_component	0.28251	1	3	1363	64	38738	0.046875	Rs302860,Rs236430,Rs068570
GO:0006783	heme biosynthetic process	biological_process	0.28571	1	4	1363	94	38738	0.0425532	Rs068620,Rs488590,Rs088300,Rs080450
GO:0051187	cofactor catabolic process	biological_process	0.2858	1	3	1363	65	38738	0.0461538	Rs382680,Rs388890,Rs167340
GO:0016811	hydrolase activity, acting on carbon-nitrogen (but not peptide) bonds, in linear amides	molecular_function	0.28735	1	2	1363	37	38738	0.0540541	Rs159960,Rs232800
GO:1901068	guanosine-containing compound metabolic process	biological_process	0.2881	1	2	1363	37	38738	0.0540541	Rs305680,Rs056010
GO:0019898	extrinsic to membrane	cellular_component	0.28955	1	5	1363	125	38738	0.04	Rs269810,Rs403050,Rs167200,Rs068670,Rs146650
GO:0022857	transmembrane transporter activity	molecular_function	0.29444	1	75	1363	2445	38738	0.0306748	Rs037320,XLOC_020564,Rs167200,XLOC_084218,Rs257600,Rs382580,Rs622590,Rs523970,Rs305600,Rs042660,XLOC_043460,Rs403080,Rs068670,Rs232970,Rs060390,Rs236350,Rs302850,Rs086060,Rs475970,Rs049500,Rs302520,Rs415200,Rs025630,Rs146410,Rs146520,Rs476090,Rs080280,Rs462790,Rs459750,Rs068680,Rs086080,Rs430370,Rs256370,Rs430230,XLOC_033420,Rs460390,Rs415250,Rs236360,Rs159700,XLOC_049010,Rs413510,XLOC_073870,Rs5…
GO:0006012	galactose metabolic process	biological_process	0.29448	1	1	1363	12	38738	0.0833333	XLOC_065471
GO:0008252	nucleotidase activity	molecular_function	0.29477	1	1	1363	12	38738	0.0833333	XLOC_072675
GO:0008253	5'-nucleotidase activity	molecular_function	0.29477	1	1	1363	12	38738	0.0833333	XLOC_072675
GO:0004664	prephenate dehydratase activity	molecular_function	0.29508	1	1	1363	12	38738	0.0833333	Rs038090
GO:0009094	L-phenylalanine biosynthetic process	biological_process	0.29508	1	1	1363	12	38738	0.0833333	Rs038090
GO:1902223	erythrose 4-phosphate/phosphoenolpyruvate family amino acid biosynthetic process	biological_process	0.29508	1	1	1363	12	38738	0.0833333	Rs038090
GO:0009289	pilus	cellular_component	0.29516	1	1	1363	12	38738	0.0833333	Rs038150
GO:0019238	cyclohydrolase activity	molecular_function	0.29559	1	1	1363	12	38738	0.0833333	Rs413510
GO:0045229	external encapsulating structure organization	biological_process	0.29573	1	7	1363	187	38738	0.0374332	Rs068830,Rs223630,Rs223640,Rs068820,XLOC_029536,Rs146770,XLOC_057059
GO:0019184	nonribosomal peptide biosynthetic process	biological_process	0.29578	1	1	1363	12	38738	0.0833333	Rs305790
GO:0046527	glucosyltransferase activity	molecular_function	0.29598	1	5	1363	125	38738	0.04	Rs500930,Rs146660,Rs403200,Rs056080,Rs382700
GO:0044242	cellular lipid catabolic process	biological_process	0.29611	1	1	1363	12	38738	0.0833333	Rs500830
GO:0046700	heterocycle catabolic process	biological_process	0.29625	1	7	1363	188	38738	0.037234	Rs556150,Rs336430,XLOC_016593,Rs167340,Rs388890,Rs382680,Rs080440
GO:0006399	tRNA metabolic process	biological_process	0.29679	1	21	1363	639	38738	0.0328638	Rs080450,Rs132920,Rs460440,Rs232730,Rs589720,Rs148230,Rs382640,Rs159900,Rs295590,Rs295700,Rs074320,Rs459780,Rs315780,Rs167290,Rs068620,Rs295560,Rs336380,Rs148370,Rs488590,Rs302650,Rs295600
GO:0080134	regulation of response to stress	biological_process	0.29758	1	2	1363	38	38738	0.0526316	Rs430300,Rs159970
GO:0012507	ER to Golgi transport vesicle membrane	cellular_component	0.29817	1	4	1363	96	38738	0.0416667	XLOC_049010,Rs475450,Rs030990,XLOC_049012
GO:0030127	COPII vesicle coat	cellular_component	0.29817	1	4	1363	96	38738	0.0416667	XLOC_049012,Rs030990,Rs475450,XLOC_049010
GO:0030134	ER to Golgi transport vesicle	cellular_component	0.29817	1	4	1363	96	38738	0.0416667	XLOC_049012,Rs030990,XLOC_049010,Rs475450
GO:0005086	ARF guanyl-nucleotide exchange factor activity	molecular_function	0.29852	1	1	1363	12	38738	0.0833333	Rs217790
GO:0032011	ARF protein signal transduction	biological_process	0.29852	1	1	1363	12	38738	0.0833333	Rs217790
GO:0032012	regulation of ARF protein signal transduction	biological_process	0.29852	1	1	1363	12	38738	0.0833333	Rs217790
GO:0009967	positive regulation of signal transduction	biological_process	0.29904	1	2	1363	38	38738	0.0526316	Rs475540,Rs167180
GO:0010647	positive regulation of cell communication	biological_process	0.29904	1	2	1363	38	38738	0.0526316	Rs167180,Rs475540
GO:0023056	positive regulation of signaling	biological_process	0.29904	1	2	1363	38	38738	0.0526316	Rs167180,Rs475540
GO:0000921	septin ring assembly	biological_process	0.29925	1	2	1363	38	38738	0.0526316	Rs269810,Rs068670
GO:0005940	septin ring	cellular_component	0.29925	1	2	1363	38	38738	0.0526316	Rs269810,Rs068670
GO:0031106	septin ring organization	biological_process	0.29925	1	2	1363	38	38738	0.0526316	Rs269810,Rs068670
GO:0032156	septin cytoskeleton	cellular_component	0.29925	1	2	1363	38	38738	0.0526316	Rs269810,Rs068670
GO:0032185	septin cytoskeleton organization	biological_process	0.29925	1	2	1363	38	38738	0.0526316	Rs068670,Rs269810
GO:0071804	cellular potassium ion transport	biological_process	0.29942	1	2	1363	38	38738	0.0526316	Rs475970,Rs499530
GO:0071805	potassium ion transmembrane transport	biological_process	0.29942	1	2	1363	38	38738	0.0526316	Rs475970,Rs499530
GO:0004672	protein kinase activity	molecular_function	0.29986	1	71	1363	2311	38738	0.0307226	Rs326570,Rs309990,XLOC_066779,Rs460530,Rs309980,Rs069560,Rs510300,Rs069530,Rs403030,Rs302900,Rs069500,Rs049450,Rs385840,Rs088320,XLOC_014880,Rs269820,Rs475950,Rs186850,Rs385830,Rs488530,Rs342150,XLOC_043474,XLOC_066784,Rs501060,Rs223500,Rs305490,XLOC_072670,Rs038090,Rs269810,Rs223490,Rs460520,Rs566910,Rs460350,Rs295550,Rs488520,Rs042610,Rs186840,Rs403090,XLOC_003159,Rs402930,Rs475370,Rs256240,XLO…
GO:0006950	response to stress	biological_process	0.30016	1	63	1363	2033	38738	0.0309887	Rs080240,Rs212530,Rs042750,Rs146570,Rs508430,Rs212480,Rs146640,Rs295630,Rs415110,Rs212680,Rs246410,Rs462800,Rs265250,Rs402870,Rs236380,Rs146650,Rs042560,Rs088390,XLOC_017185,Rs269940,Rs148170,Rs590500,Rs501040,Rs146600,Rs506090,Rs148160,Rs056050,Rs080340,Rs493990,Rs382540,Rs430300,Rs305520,XLOC_011856,Rs025730,Rs212650,XLOC_087216,Rs434110,Rs025760,Rs499550,Rs132990,Rs148380,Rs146530,Rs415070,Rs1…
GO:0006733	oxidoreduction coenzyme metabolic process	biological_process	0.30184	1	3	1363	67	38738	0.0447761	Rs460470,Rs148330,Rs265170
GO:0006826	iron ion transport	biological_process	0.30216	1	6	1363	158	38738	0.0379747	Rs504470,Rs342390,Rs146750,Rs146410,Rs402820,XLOC_084218
GO:0005381	iron ion transmembrane transporter activity	molecular_function	0.30219	1	6	1363	158	38738	0.0379747	Rs342390,Rs504470,XLOC_084218,Rs402820,Rs146410,Rs146750
GO:0006109	regulation of carbohydrate metabolic process	biological_process	0.30293	1	2	1363	38	38738	0.0526316	Rs245810,Rs336430
GO:0043167	ion binding	molecular_function	0.30317	1	319	1363	10804	38738	0.0295261	Rs499630,Rs302710,Rs295510,Rs462890,Rs500850,Rs068670,Rs031120,Rs302850,Rs385780,Rs256240,XLOC_077492,XLOC_003159,Rs462750,Rs302630,XLOC_069187,Rs523970,XLOC_011856,Rs402860,Rs385820,XLOC_062036,Rs459750,Rs060420,Rs500860,Rs499550,Rs232960,Rs391320,Rs402990,Rs256440,Rs060190,Rs022080,Rs037210,Rs460260,Rs403230,Rs493780,Rs060240,Rs132850,Rs232860,Rs269970,Rs476100,Rs309980,Rs069560,Rs042670,Rs5595…
GO:0072527	pyrimidine-containing compound metabolic process	biological_process	0.3074	1	5	1363	128	38738	0.0390625	Rs305680,Rs501700,Rs056010,Rs265240,Rs556150
GO:0051287	NAD binding	molecular_function	0.30797	1	10	1363	286	38738	0.034965	Rs488590,Rs030950,XLOC_084068,Rs068800,Rs088300,Rs068620,Rs080450,Rs232800,Rs232730,Rs030980
GO:0006520	cellular amino acid metabolic process	biological_process	0.30843	1	27	1363	843	38738	0.0320285	Rs256520,Rs256310,Rs148230,Rs460440,Rs088360,Rs223550,Rs132920,Rs236240,Rs038090,Rs524120,Rs295700,Rs403370,Rs018220,Rs460370,Rs413510,Rs295550,Rs223420,Rs315780,Rs459780,Rs305790,Rs524050,Rs167290,Rs068800,XLOC_084068,Rs403320,Rs148370,Rs256540
GO:0016832	aldehyde-lyase activity	molecular_function	0.30856	1	2	1363	39	38738	0.0512821	Rs217710,Rs265070
GO:0008289	lipid binding	molecular_function	0.30887	1	14	1363	415	38738	0.0337349	Rs309950,Rs232970,Rs459750,Rs413530,XLOC_072675,Rs462740,Rs269830,Rs591290,Rs315850,Rs559530,XLOC_090936,Rs246410,Rs148360,Rs269810
GO:0030260	entry into host cell	biological_process	0.30941	1	2	1363	39	38738	0.0512821	Rs148180,Rs232870
GO:0044409	entry into host	biological_process	0.30941	1	2	1363	39	38738	0.0512821	Rs232870,Rs148180
GO:0046718	viral entry into host cell	biological_process	0.30941	1	2	1363	39	38738	0.0512821	Rs232870,Rs148180
GO:0051806	entry into cell of other organism involved in symbiotic interaction	biological_process	0.30941	1	2	1363	39	38738	0.0512821	Rs148180,Rs232870
GO:0051828	entry into other organism involved in symbiotic interaction	biological_process	0.30941	1	2	1363	39	38738	0.0512821	Rs232870,Rs148180
GO:0005732	small nucleolar ribonucleoprotein complex	cellular_component	0.30951	1	2	1363	39	38738	0.0512821	Rs232800,XLOC_043460
GO:0005985	sucrose metabolic process	biological_process	0.31133	1	2	1363	39	38738	0.0512821	Rs382700,Rs403200
GO:0005743	mitochondrial inner membrane	cellular_component	0.3117	1	9	1363	255	38738	0.0352941	Rs459880,Rs159980,XLOC_020564,Rs212450,Rs217690,Rs504500,Rs132970,XLOC_020565,Rs386080
GO:0051094	positive regulation of developmental process	biological_process	0.31426	1	1	1363	13	38738	0.0769231	Rs018080
GO:0000314	organellar small ribosomal subunit	cellular_component	0.31462	1	1	1363	13	38738	0.0769231	Rs173490
GO:0005763	mitochondrial small ribosomal subunit	cellular_component	0.31462	1	1	1363	13	38738	0.0769231	Rs173490
GO:0015935	small ribosomal subunit	cellular_component	0.31462	1	1	1363	13	38738	0.0769231	Rs173490
GO:0070071	proton-transporting two-sector ATPase complex assembly	biological_process	0.31476	1	1	1363	13	38738	0.0769231	Rs460390
GO:0016011	dystroglycan complex	cellular_component	0.31504	1	1	1363	13	38738	0.0769231	Rs499610
GO:0016012	sarcoglycan complex	cellular_component	0.31504	1	1	1363	13	38738	0.0769231	Rs499610
GO:0051801	cytolysis in other organism involved in symbiotic interaction	biological_process	0.3152	1	1	1363	13	38738	0.0769231	Rs223530
GO:0052331	hemolysis in other organism involved in symbiotic interaction	biological_process	0.3152	1	1	1363	13	38738	0.0769231	Rs223530
GO:0019904	protein domain specific binding	molecular_function	0.31541	1	1	1363	13	38738	0.0769231	Rs088380
GO:0008033	tRNA processing	biological_process	0.31582	1	14	1363	417	38738	0.0335731	Rs295600,Rs074320,Rs302650,Rs488590,Rs295590,Rs159900,Rs336380,Rs295560,Rs068620,Rs382640,Rs232730,Rs148230,Rs589720,Rs080450
GO:0048731	system development	biological_process	0.31599	1	4	1363	99	38738	0.040404	XLOC_035681,Rs018080,Rs333640,Rs501060
GO:0044272	sulfur compound biosynthetic process	biological_process	0.31632	1	4	1363	99	38738	0.040404	Rs403320,Rs460370,Rs305790,Rs430460
GO:0016634	oxidoreductase activity, acting on the CH-CH group of donors, oxygen as acceptor	molecular_function	0.31652	1	1	1363	13	38738	0.0769231	Rs500830
GO:0051920	peroxiredoxin activity	molecular_function	0.31669	1	1	1363	13	38738	0.0769231	Rs391350
GO:0050896	response to stimulus	biological_process	0.3172	1	139	1363	4635	38738	0.0299892	Rs212650,XLOC_049946,Rs415070,Rs403180,Rs269820,Rs132990,Rs148380,Rs324720,Rs500890,Rs068840,Rs460350,Rs430360,Rs212580,Rs499690,Rs080200,Rs493890,Rs042700,Rs217700,XLOC_072675,Rs508430,Rs056100,Rs236380,Rs333640,Rs056070,XLOC_051828,Rs159700,Rs068570,XLOC_014880,Rs305780,Rs146600,Rs590500,Rs269860,Rs148170,Rs269940,Rs508310,Rs022240,Rs232830,Rs305520,Rs434110,Rs068850,XLOC_087216,Rs042540,Rs4303…
GO:0019067	viral assembly, maturation, egress, and release	biological_process	0.31777	1	5	1363	130	38738	0.0384615	Rs269810,Rs342250,Rs223700,Rs265440,Rs302590
GO:1901361	organic cyclic compound catabolic process	biological_process	0.31928	1	7	1363	193	38738	0.0362694	Rs556150,Rs336430,XLOC_016593,Rs167340,Rs388890,Rs382680,Rs080440
GO:0009607	response to biotic stimulus	biological_process	0.31949	1	11	1363	322	38738	0.0341615	Rs212680,Rs430300,Rs186920,Rs590500,Rs499550,Rs476000,Rs499650,Rs146570,Rs415070,Rs146530,Rs265250
GO:0043248	proteasome assembly	biological_process	0.3202	1	2	1363	40	38738	0.05	Rs295670,Rs295680
GO:0016741	transferase activity, transferring one-carbon groups	molecular_function	0.32147	1	27	1363	849	38738	0.0318021	Rs459590,Rs382640,Rs566900,Rs236240,Rs049480,Rs088360,Rs074290,Rs018240,Rs524130,Rs223700,Rs462730,Rs499620,XLOC_046251,Rs042770,Rs295590,Rs459650,Rs342400,XLOC_062967,Rs217690,Rs265340,Rs403320,XLOC_046259,XLOC_046257,Rs295600,Rs462720,Rs223460,Rs524060
GO:0015291	secondary active transmembrane transporter activity	molecular_function	0.32468	1	10	1363	290	38738	0.0344828	Rs305600,Rs049570,Rs086060,Rs476000,XLOC_049946,Rs500840,Rs086080,Rs068680,Rs037320,Rs159700
GO:0006040	amino sugar metabolic process	biological_process	0.32526	1	3	1363	70	38738	0.0428571	Rs080330,Rs148230,Rs074320
GO:0050660	flavin adenine dinucleotide binding	molecular_function	0.32548	1	11	1363	312	38738	0.0352564	XLOC_036695,Rs295560,Rs068620,Rs232730,Rs148230,Rs493760,Rs080450,Rs074320,Rs462770,Rs488590,Rs088300
GO:0016709	oxidoreductase activity, acting on paired donors, with incorporation or reduction of molecular oxygen, NAD(P)H as one donor, and incorporation of one atom of oxygen	molecular_function	0.32642	1	3	1363	70	38738	0.0428571	Rs488590,Rs068620,Rs088300
GO:0004659	prenyltransferase activity	molecular_function	0.3267	1	3	1363	70	38738	0.0428571	Rs326640,Rs060190,Rs302650
GO:0004601	peroxidase activity	molecular_function	0.32726	1	7	1363	195	38738	0.0358974	Rs146600,Rs499690,Rs256300,Rs080240,Rs430200,Rs080200,Rs042750
GO:0016684	oxidoreductase activity, acting on peroxide as acceptor	molecular_function	0.32726	1	7	1363	195	38738	0.0358974	Rs499690,Rs080240,Rs256300,Rs430200,Rs080200,Rs146600,Rs042750
GO:0044270	cellular nitrogen compound catabolic process	biological_process	0.32854	1	7	1363	195	38738	0.0358974	Rs080440,Rs382680,Rs167340,XLOC_016593,Rs336430,Rs556150,Rs388890
GO:0016810	hydrolase activity, acting on carbon-nitrogen (but not peptide) bonds	molecular_function	0.32994	1	4	1363	101	38738	0.039604	Rs556150,Rs232800,Rs159960,Rs413510
GO:0006721	terpenoid metabolic process	biological_process	0.33047	1	5	1363	132	38738	0.0378788	Rs232730,Rs080450,Rs414960,Rs295560,Rs488590
GO:0016114	terpenoid biosynthetic process	biological_process	0.33047	1	5	1363	132	38738	0.0378788	Rs080450,Rs414960,Rs232730,Rs488590,Rs295560
GO:0007091	metaphase/anaphase transition of mitotic cell cycle	biological_process	0.33055	1	2	1363	41	38738	0.0487805	Rs462890,Rs500960
GO:0030071	regulation of mitotic metaphase/anaphase transition	biological_process	0.33055	1	2	1363	41	38738	0.0487805	Rs462890,Rs500960
GO:0044784	metaphase/anaphase transition of cell cycle	biological_process	0.33055	1	2	1363	41	38738	0.0487805	Rs462890,Rs500960
GO:1902099	regulation of metaphase/anaphase transition of cell cycle	biological_process	0.33055	1	2	1363	41	38738	0.0487805	Rs462890,Rs500960
GO:0016108	tetraterpenoid metabolic process	biological_process	0.33103	1	4	1363	101	38738	0.039604	Rs232730,Rs080450,Rs295560,Rs488590
GO:0016109	tetraterpenoid biosynthetic process	biological_process	0.33103	1	4	1363	101	38738	0.039604	Rs488590,Rs295560,Rs080450,Rs232730
GO:0016116	carotenoid metabolic process	biological_process	0.33103	1	4	1363	101	38738	0.039604	Rs232730,Rs080450,Rs295560,Rs488590
GO:0016117	carotenoid biosynthetic process	biological_process	0.33103	1	4	1363	101	38738	0.039604	Rs295560,Rs488590,Rs232730,Rs080450
GO:0006396	RNA processing	biological_process	0.33365	1	36	1363	1143	38738	0.0314961	Rs382560,Rs159900,Rs499490,Rs333640,Rs614870,Rs049480,Rs080450,Rs148160,Rs382540,Rs148230,Rs382640,Rs148170,Rs370540,XLOC_043460,XLOC_095877,Rs499450,Rs302650,Rs295600,Rs018100,Rs232800,Rs295560,Rs236310,Rs295590,Rs167210,Rs223440,Rs074320,Rs403010,Rs146760,Rs232730,Rs223700,Rs589720,Rs336380,Rs488590,Rs500860,Rs159800,Rs068620
GO:0006534	cysteine metabolic process	biological_process	0.33401	1	1	1363	14	38738	0.0714286	Rs460370
GO:0007217	tachykinin receptor signaling pathway	biological_process	0.33466	1	1	1363	14	38738	0.0714286	XLOC_051828
GO:0051818	disruption of cells of other organism involved in symbiotic interaction	biological_process	0.33475	1	1	1363	14	38738	0.0714286	Rs223530
GO:0051883	killing of cells in other organism involved in symbiotic interaction	biological_process	0.33475	1	1	1363	14	38738	0.0714286	Rs223530
GO:0004558	alpha-glucosidase activity	molecular_function	0.33477	1	1	1363	14	38738	0.0714286	Rs315910
GO:0004564	beta-fructofuranosidase activity	molecular_function	0.33477	1	1	1363	14	38738	0.0714286	Rs315910
GO:0004575	sucrose alpha-glucosidase activity	molecular_function	0.33477	1	1	1363	14	38738	0.0714286	Rs315910
GO:0030337	DNA polymerase processivity factor activity	molecular_function	0.3348	1	1	1363	14	38738	0.0714286	Rs269810
GO:0015097	mercury ion transmembrane transporter activity	molecular_function	0.33486	1	1	1363	14	38738	0.0714286	XLOC_062955
GO:0015694	mercury ion transport	biological_process	0.33486	1	1	1363	14	38738	0.0714286	XLOC_062955
GO:0046689	response to mercury ion	biological_process	0.33486	1	1	1363	14	38738	0.0714286	XLOC_062955
GO:0050787	detoxification of mercury ion	biological_process	0.33486	1	1	1363	14	38738	0.0714286	XLOC_062955
GO:0055085	transmembrane transport	biological_process	0.3349	1	60	1363	1966	38738	0.0305188	Rs269810,Rs256350,Rs302840,Rs302520,Rs501760,Rs049500,Rs524020,Rs037220,Rs022080,Rs475970,Rs018160,Rs415260,Rs049570,Rs236360,Rs499530,Rs060170,Rs256370,Rs305680,Rs403060,Rs086080,XLOC_049946,Rs232840,Rs430370,Rs462790,Rs080280,Rs488540,Rs068680,Rs414960,Rs305600,Rs256360,Rs476000,Rs459870,Rs382580,Rs622590,Rs167200,XLOC_049010,Rs246550,Rs037320,Rs159700,XLOC_073870,Rs244490,Rs080310,Rs302670,Rs0…
GO:0004748	ribonucleoside-diphosphate reductase activity, thioredoxin disulfide as acceptor	molecular_function	0.33511	1	1	1363	14	38738	0.0714286	XLOC_049009
GO:0000015	phosphopyruvate hydratase complex	cellular_component	0.33519	1	1	1363	14	38738	0.0714286	Rs386010
GO:0004634	phosphopyruvate hydratase activity	molecular_function	0.33519	1	1	1363	14	38738	0.0714286	Rs386010
GO:0009378	four-way junction helicase activity	molecular_function	0.33534	1	9	1363	260	38738	0.0346154	XLOC_011856,Rs402870,Rs434110,Rs060190,Rs132990,Rs269940,Rs080340,Rs056050,Rs415110
GO:0004579	dolichyl-diphosphooligosaccharide-protein glycotransferase activity	molecular_function	0.33571	1	1	1363	14	38738	0.0714286	Rs025700
GO:0000725	recombinational repair	biological_process	0.33649	1	1	1363	14	38738	0.0714286	Rs148380
GO:0008537	proteasome activator complex	cellular_component	0.33674	1	1	1363	14	38738	0.0714286	Rs172410
GO:0022624	proteasome accessory complex	cellular_component	0.33674	1	1	1363	14	38738	0.0714286	Rs172410
GO:1901565	organonitrogen compound catabolic process	biological_process	0.3368	1	7	1363	197	38738	0.035533	Rs256310,Rs556150,Rs167340,Rs388890,Rs223550,Rs080440,Rs382680
GO:0042168	heme metabolic process	biological_process	0.33761	1	4	1363	102	38738	0.0392157	Rs080450,Rs088300,Rs488590,Rs068620
GO:0051607	defense response to virus	biological_process	0.33966	1	2	1363	42	38738	0.047619	Rs499650,Rs265250
GO:0005791	rough endoplasmic reticulum	cellular_component	0.33993	1	2	1363	42	38738	0.047619	Rs256410,XLOC_043460
GO:0030867	rough endoplasmic reticulum membrane	cellular_component	0.33993	1	2	1363	42	38738	0.047619	XLOC_043460,Rs256410
GO:1901606	alpha-amino acid catabolic process	biological_process	0.34035	1	2	1363	42	38738	0.047619	Rs223550,Rs256310
GO:0019888	protein phosphatase regulator activity	molecular_function	0.34053	1	2	1363	42	38738	0.047619	Rs217700,Rs488510
GO:0019087	transformation of host cell by virus	biological_process	0.34127	1	2	1363	42	38738	0.047619	Rs415010,Rs037130
GO:0005730	nucleolus	cellular_component	0.34155	1	2	1363	42	38738	0.047619	Rs232800,XLOC_043460
GO:0019205	nucleobase-containing compound kinase activity	molecular_function	0.34177	1	5	1363	134	38738	0.0373134	Rs056010,Rs501050,Rs305680,Rs037140,Rs302650
GO:0052126	movement in host environment	biological_process	0.34214	1	3	1363	72	38738	0.0416667	Rs148250,Rs148180,Rs232870
GO:0052192	movement in environment of other organism involved in symbiotic interaction	biological_process	0.34214	1	3	1363	72	38738	0.0416667	Rs148250,Rs148180,Rs232870
GO:0019866	organelle inner membrane	cellular_component	0.3477	1	9	1363	264	38738	0.0340909	Rs132970,XLOC_020565,Rs386080,Rs504500,Rs212450,XLOC_020564,Rs217690,Rs459880,Rs159980
GO:0006631	fatty acid metabolic process	biological_process	0.34785	1	9	1363	264	38738	0.0340909	Rs430320,Rs030950,Rs223660,Rs500830,Rs056030,Rs232730,Rs030980,Rs205760,Rs493980
GO:0044282	small molecule catabolic process	biological_process	0.35076	1	3	1363	73	38738	0.0410959	Rs223550,Rs500830,Rs256310
GO:0044712	single-organism catabolic process	biological_process	0.35076	1	3	1363	73	38738	0.0410959	Rs223550,Rs500830,Rs256310
GO:0016854	racemase and epimerase activity	molecular_function	0.35123	1	2	1363	43	38738	0.0465116	Rs148230,Rs074320
GO:0043462	regulation of ATPase activity	biological_process	0.35307	1	1	1363	15	38738	0.0666667	Rs080440
GO:0005975	carbohydrate metabolic process	biological_process	0.35321	1	52	1363	1707	38738	0.0304628	Rs173500,Rs386010,Rs146520,Rs042700,Rs056110,Rs403120,Rs217710,Rs326670,Rs317590,Rs460470,Rs256320,Rs159870,Rs146660,Rs475560,Rs245810,Rs084730,Rs342230,Rs265070,XLOC_065471,Rs056080,Rs037260,Rs403200,XLOC_056268,XLOC_062033,Rs402840,Rs159850,Rs462760,Rs382640,Rs074270,Rs074260,Rs500930,Rs060410,Rs499780,Rs146560,Rs500870,Rs088320,Rs500920,Rs305650,Rs402810,Rs415030,Rs459570,XLOC_097662,Rs499610,…
GO:0009070	serine family amino acid biosynthetic process	biological_process	0.3535	1	1	1363	15	38738	0.0666667	Rs460370
GO:0031411	gas vesicle	cellular_component	0.35355	1	1	1363	15	38738	0.0666667	Rs223480
GO:0006558	L-phenylalanine metabolic process	biological_process	0.35376	1	1	1363	15	38738	0.0666667	Rs038090
GO:1902221	erythrose 4-phosphate/phosphoenolpyruvate family amino acid metabolic process	biological_process	0.35376	1	1	1363	15	38738	0.0666667	Rs038090
GO:0003964	RNA-directed DNA polymerase activity	molecular_function	0.35382	1	1	1363	15	38738	0.0666667	Rs018220
GO:0044179	hemolysis in other organism	biological_process	0.35424	1	1	1363	15	38738	0.0666667	Rs223530
GO:0051715	cytolysis in other organism	biological_process	0.35424	1	1	1363	15	38738	0.0666667	Rs223530
GO:0016929	SUMO-specific protease activity	molecular_function	0.35427	1	1	1363	15	38738	0.0666667	Rs037300
GO:0032183	SUMO binding	molecular_function	0.35427	1	1	1363	15	38738	0.0666667	Rs037300
GO:0070122	isopeptidase activity	molecular_function	0.35427	1	1	1363	15	38738	0.0666667	Rs037300
GO:0070138	small conjugating protein-specific isopeptidase activity	molecular_function	0.35427	1	1	1363	15	38738	0.0666667	Rs037300
GO:0070140	SUMO-specific isopeptidase activity	molecular_function	0.35427	1	1	1363	15	38738	0.0666667	Rs037300
GO:0001765	membrane raft assembly	biological_process	0.35442	1	1	1363	15	38738	0.0666667	XLOC_062955
GO:0031579	membrane raft organization	biological_process	0.35442	1	1	1363	15	38738	0.0666667	XLOC_062955
GO:0070836	caveola assembly	biological_process	0.35442	1	1	1363	15	38738	0.0666667	XLOC_062955
GO:0007586	digestion	biological_process	0.35474	1	1	1363	15	38738	0.0666667	Rs501020
GO:0006665	sphingolipid metabolic process	biological_process	0.35488	1	1	1363	15	38738	0.0666667	Rs159960
GO:0072329	monocarboxylic acid catabolic process	biological_process	0.35501	1	1	1363	15	38738	0.0666667	Rs500830
GO:0022843	voltage-gated cation channel activity	molecular_function	0.35699	1	3	1363	74	38738	0.0405405	Rs430230,Rs523970,Rs476090
GO:0030244	cellulose biosynthetic process	biological_process	0.35833	1	3	1363	74	38738	0.0405405	Rs056080,Rs146660,Rs500930
GO:0030120	vesicle coat	cellular_component	0.35914	1	5	1363	137	38738	0.0364964	Rs030990,Rs246370,XLOC_049012,Rs475450,XLOC_049010
GO:0030135	coated vesicle	cellular_component	0.35914	1	5	1363	137	38738	0.0364964	Rs475450,XLOC_049010,Rs030990,Rs246370,XLOC_049012
GO:0030662	coated vesicle membrane	cellular_component	0.35914	1	5	1363	137	38738	0.0364964	XLOC_049010,Rs475450,XLOC_049012,Rs246370,Rs030990
GO:0016830	carbon-carbon lyase activity	molecular_function	0.35951	1	9	1363	267	38738	0.0337079	Rs049500,Rs265070,Rs217710,Rs146440,Rs148230,Rs459760,XLOC_049010,Rs074320,Rs302770
GO:0004252	serine-type endopeptidase activity	molecular_function	0.35952	1	10	1363	299	38738	0.0334448	Rs212540,Rs038130,XLOC_035681,Rs386080,Rs403130,Rs336400,Rs402970,Rs295520,Rs212590,Rs459860
GO:0031082	BLOC complex	cellular_component	0.36025	1	2	1363	44	38738	0.0454545	Rs246410,Rs269810
GO:0031083	BLOC-1 complex	cellular_component	0.36025	1	2	1363	44	38738	0.0454545	Rs269810,Rs246410
GO:0004315	3-oxoacyl-[acyl-carrier-protein] synthase activity	molecular_function	0.36044	1	2	1363	44	38738	0.0454545	Rs493980,Rs430320
GO:0051707	response to other organism	biological_process	0.36204	1	8	1363	235	38738	0.0340426	Rs499650,Rs499550,Rs590500,Rs415070,Rs212680,Rs430300,Rs186920,Rs265250
GO:0005991	trehalose metabolic process	biological_process	0.36236	1	2	1363	44	38738	0.0454545	Rs056110,Rs159870
GO:0009055	electron carrier activity	molecular_function	0.36402	1	13	1363	401	38738	0.032419	Rs060480,Rs022310,XLOC_024037,Rs236460,Rs074310,Rs022080,Rs265340,Rs402940,Rs302560,Rs499720,Rs217800,XLOC_046257,Rs295520
GO:0030659	cytoplasmic vesicle membrane	cellular_component	0.36479	1	5	1363	138	38738	0.0362319	XLOC_049010,Rs475450,XLOC_049012,Rs246370,Rs030990
GO:0015994	chlorophyll metabolic process	biological_process	0.36484	1	3	1363	75	38738	0.04	Rs388890,Rs167340,Rs382680
GO:0005578	proteinaceous extracellular matrix	cellular_component	0.36881	1	7	1363	204	38738	0.0343137	XLOC_033420,Rs315810,Rs269830,Rs042570,Rs167290,Rs499630,Rs022080
GO:0042440	pigment metabolic process	biological_process	0.36921	1	9	1363	269	38738	0.0334572	Rs068620,Rs295560,Rs232730,Rs167340,Rs080450,Rs382680,Rs488590,Rs088300,Rs388890
GO:0031300	intrinsic to organelle membrane	cellular_component	0.36944	1	5	1363	139	38738	0.0359712	Rs256410,Rs167350,Rs148320,Rs146630,XLOC_043460
GO:0031301	integral to organelle membrane	cellular_component	0.36944	1	5	1363	139	38738	0.0359712	XLOC_043460,Rs146630,Rs148320,Rs167350,Rs256410
GO:0007610	behavior	biological_process	0.37104	1	2	1363	45	38738	0.0444444	XLOC_005527,XLOC_003159
GO:0009311	oligosaccharide metabolic process	biological_process	0.37121	1	5	1363	139	38738	0.0359712	Rs159870,Rs403200,Rs382700,Rs382640,Rs056110
GO:0004784	superoxide dismutase activity	molecular_function	0.3718	1	1	1363	16	38738	0.0625	Rs167620
GO:0016721	oxidoreductase activity, acting on superoxide radicals as acceptor	molecular_function	0.3718	1	1	1363	16	38738	0.0625	Rs167620
GO:0030284	estrogen receptor activity	molecular_function	0.37229	1	1	1363	16	38738	0.0625	XLOC_072675
GO:0015926	glucosidase activity	molecular_function	0.37246	1	1	1363	16	38738	0.0625	Rs315910
GO:0016728	oxidoreductase activity, acting on CH or CH2 groups, disulfide as acceptor	molecular_function	0.37281	1	1	1363	16	38738	0.0625	XLOC_049009
GO:0006221	pyrimidine nucleotide biosynthetic process	biological_process	0.3729	1	2	1363	45	38738	0.0444444	Rs305680,Rs056010
GO:0046660	female sex differentiation	biological_process	0.37302	1	1	1363	16	38738	0.0625	Rs333640
GO:0000042	protein targeting to Golgi	biological_process	0.37391	1	1	1363	16	38738	0.0625	Rs499500
GO:0000301	retrograde transport, vesicle recycling within Golgi	biological_process	0.37391	1	1	1363	16	38738	0.0625	Rs499500
GO:0034067	protein localization to Golgi apparatus	biological_process	0.37391	1	1	1363	16	38738	0.0625	Rs499500
GO:0072600	establishment of protein localization to Golgi	biological_process	0.37391	1	1	1363	16	38738	0.0625	Rs499500
GO:0051239	regulation of multicellular organismal process	biological_process	0.37392	1	3	1363	76	38738	0.0394737	Rs018080,Rs499760,Rs269810
GO:0009116	nucleoside metabolic process	biological_process	0.37443	1	12	1363	370	38738	0.0324324	Rs305680,Rs386080,Rs403200,Rs080440,Rs056010,Rs430330,XLOC_043460,Rs501700,Rs232970,Rs159900,Rs459880,Rs556150
GO:0016701	oxidoreductase activity, acting on single donors with incorporation of molecular oxygen	molecular_function	0.37463	1	4	1363	108	38738	0.037037	Rs148230,Rs370510,Rs403020,Rs074320
GO:0051213	dioxygenase activity	molecular_function	0.37538	1	4	1363	108	38738	0.037037	Rs403210,Rs370510,Rs403020,Rs038160
GO:0008855	exodeoxyribonuclease VII activity	molecular_function	0.37617	1	4	1363	108	38738	0.037037	Rs415070,Rs245800,Rs504470,Rs269810
GO:0006778	porphyrin-containing compound metabolic process	biological_process	0.38	1	7	1363	206	38738	0.0339806	Rs388890,Rs080450,Rs088300,Rs167340,Rs488590,Rs068620,Rs382680
GO:0022900	electron transport chain	biological_process	0.38125	1	5	1363	141	38738	0.035461	XLOC_020565,XLOC_020564,Rs212450,Rs132970,Rs080470
GO:0070469	respiratory chain	cellular_component	0.38164	1	3	1363	77	38738	0.038961	XLOC_020565,XLOC_020564,Rs212450
GO:0006298	mismatch repair	biological_process	0.38223	1	3	1363	77	38738	0.038961	Rs305520,Rs236380,Rs088390
GO:0009063	cellular amino acid catabolic process	biological_process	0.38255	1	2	1363	46	38738	0.0434783	Rs223550,Rs256310
GO:0000049	tRNA binding	molecular_function	0.38291	1	2	1363	46	38738	0.0434783	Rs460440,Rs459780
GO:0006457	protein folding	biological_process	0.38812	1	9	1363	274	38738	0.0328467	Rs403130,Rs403150,Rs382590,Rs167640,Rs025730,Rs088360,Rs223510,Rs088330,Rs430260
GO:1901657	glycosyl compound metabolic process	biological_process	0.38827	1	12	1363	374	38738	0.0320856	Rs159900,Rs556150,Rs459880,XLOC_043460,Rs232970,Rs501700,Rs056010,Rs430330,Rs386080,Rs305680,Rs080440,Rs403200
GO:0007631	feeding behavior	biological_process	0.38954	1	1	1363	17	38738	0.0588235	XLOC_005527
GO:0030243	cellulose metabolic process	biological_process	0.38973	1	3	1363	78	38738	0.0384615	Rs056080,Rs146660,Rs500930
GO:0051262	protein tetramerization	biological_process	0.3903	1	1	1363	17	38738	0.0588235	Rs305790
GO:0031640	killing of cells of other organism	biological_process	0.39069	1	1	1363	17	38738	0.0588235	Rs223530
GO:0044364	disruption of cells of other organism	biological_process	0.39069	1	1	1363	17	38738	0.0588235	Rs223530
GO:0045995	regulation of embryonic development	biological_process	0.39079	1	1	1363	17	38738	0.0588235	Rs269810
GO:0018193	peptidyl-amino acid modification	biological_process	0.3908	1	4	1363	110	38738	0.0363636	Rs223510,Rs088360,Rs088330,Rs430260
GO:0045087	innate immune response	biological_process	0.39086	1	1	1363	17	38738	0.0588235	Rs430300
GO:0019239	deaminase activity	molecular_function	0.39087	1	1	1363	17	38738	0.0588235	Rs556150
GO:0015298	solute:cation antiporter activity	molecular_function	0.39133	1	3	1363	78	38738	0.0384615	Rs086060,Rs049570,Rs086080
GO:0015299	solute:hydrogen antiporter activity	molecular_function	0.39133	1	3	1363	78	38738	0.0384615	Rs049570,Rs086080,Rs086060
GO:0004576	oligosaccharyl transferase activity	molecular_function	0.392	1	1	1363	17	38738	0.0588235	Rs025700
GO:0006869	lipid transport	biological_process	0.39243	1	6	1363	176	38738	0.0340909	Rs269810,Rs413530,Rs591290,Rs315850,Rs068680,Rs232970
GO:0044772	mitotic cell cycle phase transition	biological_process	0.39269	1	2	1363	47	38738	0.0425532	Rs462890,Rs500960
GO:1901990	regulation of mitotic cell cycle phase transition	biological_process	0.39269	1	2	1363	47	38738	0.0425532	Rs500960,Rs462890
GO:0044281	small molecule metabolic process	biological_process	0.39269	1	58	1363	1939	38738	0.0299123	Rs386080,Rs524050,Rs056100,Rs315780,Rs223660,XLOC_043460,Rs030950,Rs403320,Rs148370,Rs232970,Rs459880,Rs302770,Rs493980,Rs088360,Rs223550,Rs256520,Rs030980,Rs256310,Rs148230,Rs413510,Rs501700,Rs430460,Rs265170,Rs159900,Rs430320,Rs295700,Rs556150,Rs403370,Rs305680,Rs167290,Rs403200,Rs305790,Rs080440,Rs459780,Rs148330,Rs080330,Rs256540,XLOC_084068,Rs068800,Rs460470,Rs038090,Rs236240,Rs205760,Rs1329…
GO:0012506	vesicle membrane	cellular_component	0.39326	1	5	1363	143	38738	0.034965	Rs030990,XLOC_049012,Rs246370,Rs475450,XLOC_049010
GO:0009250	glucan biosynthetic process	biological_process	0.39369	1	4	1363	110	38738	0.0363636	Rs056080,Rs159850,Rs146660,Rs500930
GO:0016746	transferase activity, transferring acyl groups	molecular_function	0.39484	1	21	1363	679	38738	0.0309278	Rs524010,Rs022130,XLOC_009718,Rs499550,Rs167420,Rs504490,Rs460390,Rs245760,Rs315860,XLOC_076514,Rs500880,Rs167610,Rs493980,Rs018220,Rs246350,Rs430320,Rs159770,Rs302550,Rs025690,Rs501700,Rs460370
GO:0006417	regulation of translation	biological_process	0.39486	1	4	1363	111	38738	0.036036	Rs305610,Rs080480,Rs148120,Rs305630
GO:0001775	cell activation	biological_process	0.39648	1	5	1363	144	38738	0.0347222	Rs246410,Rs068660,Rs146650,Rs146640,Rs269860
GO:0019058	viral infectious cycle	biological_process	0.39738	1	12	1363	376	38738	0.0319149	Rs504470,Rs501060,Rs060190,Rs025780,Rs256540,Rs223700,Rs415110,Rs269810,Rs342250,Rs265440,Rs302590,Rs132990
GO:0002376	immune system process	biological_process	0.39762	1	8	1363	243	38738	0.0329218	Rs232830,Rs265250,Rs068740,Rs430300,Rs499650,Rs269860,Rs269820,Rs302900
GO:0004812	aminoacyl-tRNA ligase activity	molecular_function	0.39986	1	7	1363	210	38738	0.0333333	Rs148370,Rs167290,Rs460440,Rs295700,Rs315780,Rs459780,Rs132920
GO:0008092	cytoskeletal protein binding	molecular_function	0.40033	1	20	1363	646	38738	0.0309598	Rs475470,Rs415000,Rs132830,Rs246530,Rs068670,Rs210900,Rs310030,Rs310010,Rs060390,Rs232840,Rs342220,Rs403260,Rs501760,Rs217780,Rs499460,Rs068660,Rs269810,Rs146650,Rs459580,Rs167200
GO:0002252	immune effector process	biological_process	0.40181	1	2	1363	48	38738	0.0416667	Rs499650,Rs265250
GO:0016568	chromatin modification	biological_process	0.40208	1	9	1363	277	38738	0.032491	Rs232990,XLOC_035681,Rs295660,Rs460390,Rs459860,Rs018080,Rs257420,Rs386040,Rs342130
GO:0019362	pyridine nucleotide metabolic process	biological_process	0.40214	1	2	1363	48	38738	0.0416667	Rs460470,Rs265170
GO:0046496	nicotinamide nucleotide metabolic process	biological_process	0.40214	1	2	1363	48	38738	0.0416667	Rs460470,Rs265170
GO:0044403	symbiosis, encompassing mutualism through parasitism	biological_process	0.40253	1	26	1363	851	38738	0.0305523	Rs038150,Rs223530,Rs265440,Rs132990,Rs232870,Rs415110,Rs148180,Rs256540,Rs403220,Rs415010,Rs025780,Rs391310,Rs148250,Rs501060,Rs382640,Rs302590,Rs269810,Rs342250,Rs236430,Rs223700,Rs037130,Rs333640,Rs060190,Rs068570,Rs088320,Rs504470
GO:0072511	divalent inorganic cation transport	biological_process	0.40614	1	8	1363	245	38738	0.0326531	Rs342390,Rs146410,XLOC_062955,Rs504470,Rs549000,Rs146750,XLOC_084218,Rs402820
GO:0009403	toxin biosynthetic process	biological_process	0.40704	1	1	1363	18	38738	0.0555556	Rs217800
GO:0008556	potassium-transporting ATPase activity	molecular_function	0.40741	1	1	1363	18	38738	0.0555556	Rs080440
GO:0048037	cofactor binding	molecular_function	0.40742	1	37	1363	1218	38738	0.0303777	Rs475620,Rs068620,Rs504480,Rs488590,Rs025710,XLOC_084068,Rs462770,Rs167680,Rs068800,XLOC_040247,Rs056120,Rs269810,Rs434140,Rs232730,Rs056030,Rs074320,Rs265350,Rs524120,Rs212460,Rs524050,Rs295560,Rs305760,Rs232800,Rs493760,Rs030950,Rs476100,Rs088300,Rs460410,XLOC_036695,Rs080450,Rs414960,Rs501140,Rs256520,Rs148230,Rs030980,Rs257580,Rs403370
GO:0017089	glycolipid transporter activity	molecular_function	0.40749	1	1	1363	18	38738	0.0555556	Rs413530
GO:0046836	glycolipid transport	biological_process	0.40749	1	1	1363	18	38738	0.0555556	Rs413530
GO:0000302	response to reactive oxygen species	biological_process	0.40784	1	1	1363	18	38738	0.0555556	Rs159970
GO:1901031	regulation of response to reactive oxygen species	biological_process	0.40784	1	1	1363	18	38738	0.0555556	Rs159970
GO:0008284	positive regulation of cell proliferation	biological_process	0.40786	1	1	1363	18	38738	0.0555556	Rs499760
GO:0042127	regulation of cell proliferation	biological_process	0.40786	1	1	1363	18	38738	0.0555556	Rs499760
GO:0003951	NAD+ kinase activity	molecular_function	0.40853	1	1	1363	18	38738	0.0555556	Rs460470
GO:0006741	NADP biosynthetic process	biological_process	0.40853	1	1	1363	18	38738	0.0555556	Rs460470
GO:0032787	monocarboxylic acid metabolic process	biological_process	0.41059	1	10	1363	313	38738	0.0319489	Rs430320,Rs030950,Rs223660,Rs430460,Rs030980,Rs232730,Rs056030,Rs500830,Rs493980,Rs205760
GO:0008536	Ran GTPase binding	molecular_function	0.4108	1	2	1363	48	38738	0.0416667	Rs232800,Rs305520
GO:0031012	extracellular matrix	cellular_component	0.41103	1	7	1363	213	38738	0.0328638	Rs499630,Rs022080,XLOC_033420,Rs315810,Rs269830,Rs042570,Rs167290
GO:0016310	phosphorylation	biological_process	0.41133	1	67	1363	2256	38738	0.0296986	Rs415060,Rs042600,XLOC_049665,Rs232860,Rs524160,Rs232850,Rs382670,Rs256230,Rs391320,Rs069440,Rs232960,Rs167290,Rs524090,XLOC_040730,Rs302630,Rs475590,Rs265280,Rs382580,Rs382690,Rs269900,Rs434120,Rs055890,Rs305620,Rs499630,Rs403090,XLOC_003159,XLOC_077492,Rs475370,Rs402930,Rs256240,Rs460350,Rs295550,Rs566910,Rs042610,Rs488520,Rs186840,Rs305490,XLOC_072670,Rs038090,Rs460520,Rs056010,Rs269810,Rs2234…
GO:0030955	potassium ion binding	molecular_function	0.41188	1	2	1363	49	38738	0.0408163	Rs523970,Rs430230
GO:0031420	alkali metal ion binding	molecular_function	0.41188	1	2	1363	49	38738	0.0408163	Rs430230,Rs523970
GO:0006468	protein phosphorylation	biological_process	0.4132	1	63	1363	2120	38738	0.029717	XLOC_043474,Rs256230,Rs501060,XLOC_066784,Rs223500,Rs342150,Rs488530,Rs232850,Rs382670,Rs475950,Rs186850,Rs385830,Rs269820,Rs391320,Rs069440,Rs232960,Rs167290,Rs042610,Rs488520,Rs186840,XLOC_049665,Rs042600,Rs460350,Rs415060,Rs295550,Rs566910,Rs460520,Rs269810,Rs223490,Rs232860,Rs305490,XLOC_072670,Rs038090,Rs069530,Rs499630,Rs510300,Rs069560,Rs305620,Rs460530,Rs309980,XLOC_077492,XLOC_066779,Rs4…
GO:0006220	pyrimidine nucleotide metabolic process	biological_process	0.41341	1	2	1363	49	38738	0.0408163	Rs305680,Rs056010
GO:0009523	photosystem II	cellular_component	0.41378	1	5	1363	147	38738	0.0340136	Rs342280,Rs042660,Rs265570,XLOC_040250,Rs388840
GO:0044419	interspecies interaction between organisms	biological_process	0.41416	1	26	1363	856	38738	0.0303738	Rs403220,Rs256540,Rs391310,Rs148250,Rs501060,Rs415010,Rs025780,Rs232870,Rs265440,Rs038150,Rs223530,Rs132990,Rs148180,Rs415110,Rs333640,Rs037130,Rs088320,Rs068570,Rs504470,Rs060190,Rs382640,Rs302590,Rs223700,Rs269810,Rs342250,Rs236430
GO:0007088	regulation of mitosis	biological_process	0.41489	1	2	1363	49	38738	0.0408163	Rs462890,Rs500960
GO:0051783	regulation of nuclear division	biological_process	0.41489	1	2	1363	49	38738	0.0408163	Rs500960,Rs462890
GO:0005887	integral to plasma membrane	cellular_component	0.41497	1	5	1363	147	38738	0.0340136	Rs232860,Rs049500,Rs025610,Rs499530,Rs042600
GO:0004529	exodeoxyribonuclease activity	molecular_function	0.41507	1	4	1363	114	38738	0.0350877	Rs269810,Rs245800,Rs504470,Rs415070
GO:0016895	exodeoxyribonuclease activity, producing 5'-phosphomonoesters	molecular_function	0.41507	1	4	1363	114	38738	0.0350877	Rs504470,Rs245800,Rs269810,Rs415070
GO:0071949	FAD binding	molecular_function	0.41692	1	5	1363	147	38738	0.0340136	Rs295560,Rs068620,Rs488590,Rs232730,Rs080450
GO:0009110	vitamin biosynthetic process	biological_process	0.41949	1	5	1363	148	38738	0.0337838	Rs148230,Rs056100,Rs146760,Rs430460,Rs074320
GO:0042364	water-soluble vitamin biosynthetic process	biological_process	0.41949	1	5	1363	148	38738	0.0337838	Rs074320,Rs430460,Rs146760,Rs056100,Rs148230
GO:0002682	regulation of immune system process	biological_process	0.42236	1	2	1363	50	38738	0.04	Rs269860,Rs430300
GO:0006418	tRNA aminoacylation for protein translation	biological_process	0.42324	1	7	1363	215	38738	0.0325581	Rs132920,Rs459780,Rs295700,Rs315780,Rs460440,Rs167290,Rs148370
GO:0016790	thiolester hydrolase activity	molecular_function	0.42452	1	1	1363	19	38738	0.0526316	Rs205760
GO:0006743	ubiquinone metabolic process	biological_process	0.42484	1	1	1363	19	38738	0.0526316	Rs148330
GO:0006744	ubiquinone biosynthetic process	biological_process	0.42484	1	1	1363	19	38738	0.0526316	Rs148330
GO:0051861	glycolipid binding	molecular_function	0.42488	1	1	1363	19	38738	0.0526316	Rs413530
GO:0008661	1-deoxy-D-xylulose-5-phosphate synthase activity	molecular_function	0.42504	1	1	1363	19	38738	0.0526316	Rs414960
GO:0016744	transferase activity, transferring aldehyde or ketonic groups	molecular_function	0.42504	1	1	1363	19	38738	0.0526316	Rs414960
GO:0005905	coated pit	cellular_component	0.42588	1	1	1363	19	38738	0.0526316	Rs246370
GO:0012510	trans-Golgi network transport vesicle membrane	cellular_component	0.42588	1	1	1363	19	38738	0.0526316	Rs246370
GO:0030125	clathrin vesicle coat	cellular_component	0.42588	1	1	1363	19	38738	0.0526316	Rs246370
GO:0030130	clathrin coat of trans-Golgi network vesicle	cellular_component	0.42588	1	1	1363	19	38738	0.0526316	Rs246370
GO:0030132	clathrin coat of coated pit	cellular_component	0.42588	1	1	1363	19	38738	0.0526316	Rs246370
GO:0030136	clathrin-coated vesicle	cellular_component	0.42588	1	1	1363	19	38738	0.0526316	Rs246370
GO:0030140	trans-Golgi network transport vesicle	cellular_component	0.42588	1	1	1363	19	38738	0.0526316	Rs246370
GO:0030665	clathrin-coated vesicle membrane	cellular_component	0.42588	1	1	1363	19	38738	0.0526316	Rs246370
GO:0031625	ubiquitin protein ligase binding	molecular_function	0.42607	1	1	1363	19	38738	0.0526316	XLOC_014894
GO:0044389	small conjugating protein ligase binding	molecular_function	0.42607	1	1	1363	19	38738	0.0526316	XLOC_014894
GO:0004026	alcohol O-acetyltransferase activity	molecular_function	0.42665	1	1	1363	19	38738	0.0526316	Rs501700
GO:0034318	alcohol O-acyltransferase activity	molecular_function	0.42665	1	1	1363	19	38738	0.0526316	Rs501700
GO:0050664	oxidoreductase activity, acting on NAD(P)H, oxygen as acceptor	molecular_function	0.42722	1	1	1363	19	38738	0.0526316	Rs256300
GO:0009416	response to light stimulus	biological_process	0.42786	1	1	1363	19	38738	0.0526316	Rs172250
GO:0007265	Ras protein signal transduction	biological_process	0.42796	1	1	1363	19	38738	0.0526316	Rs217790
GO:0046578	regulation of Ras protein signal transduction	biological_process	0.42796	1	1	1363	19	38738	0.0526316	Rs217790
GO:0016740	transferase activity	molecular_function	0.42906	1	196	1363	6725	38738	0.029145	Rs459650,Rs056080,Rs167290,Rs504490,Rs403200,Rs388840,Rs460390,Rs080330,Rs342400,XLOC_065471,XLOC_084069,Rs232850,Rs382670,Rs256230,Rs510250,Rs499620,Rs459860,Rs037140,Rs415060,Rs146660,Rs042600,Rs167210,Rs500960,Rs403090,Rs475370,Rs402890,XLOC_095877,Rs217690,Rs256330,Rs305620,Rs223460,Rs382690,Rs055890,Rs148160,Rs467090,Rs501140,Rs524130,Rs415030,XLOC_040730,Rs265250,Rs088420,Rs257600,Rs042770,…
GO:0019082	viral protein processing	biological_process	0.4296	1	1	1363	19	38738	0.0526316	Rs504470
GO:0000096	sulfur amino acid metabolic process	biological_process	0.43181	1	2	1363	51	38738	0.0392157	Rs403320,Rs460370
GO:0008565	protein transporter activity	molecular_function	0.43196	1	5	1363	150	38738	0.0333333	Rs269810,Rs414960,Rs132870,Rs022290,Rs430440
GO:0019208	phosphatase regulator activity	molecular_function	0.43257	1	2	1363	51	38738	0.0392157	Rs488510,Rs217700
GO:0006401	RNA catabolic process	biological_process	0.43331	1	2	1363	51	38738	0.0392157	Rs336430,XLOC_016593
GO:0031226	intrinsic to plasma membrane	cellular_component	0.43748	1	5	1363	151	38738	0.0331126	Rs042600,Rs232860,Rs049500,Rs025610,Rs499530
GO:0003682	chromatin binding	molecular_function	0.43782	1	5	1363	151	38738	0.0331126	Rs146760,Rs257420,Rs402920,Rs500860,XLOC_095877
GO:0004869	cysteine-type endopeptidase inhibitor activity	molecular_function	0.43987	1	2	1363	52	38738	0.0384615	Rs494050,Rs146700
GO:0034655	nucleobase-containing compound catabolic process	biological_process	0.4409	1	4	1363	118	38738	0.0338983	XLOC_016593,Rs336430,Rs556150,Rs080440
GO:1901264	carbohydrate derivative transport	biological_process	0.44094	1	1	1363	20	38738	0.05	Rs413530
GO:0015159	polysaccharide transmembrane transporter activity	molecular_function	0.4411	1	1	1363	20	38738	0.05	XLOC_033420
GO:0015662	ATPase activity, coupled to transmembrane movement of ions, phosphorylative mechanism	molecular_function	0.44111	1	1	1363	20	38738	0.05	Rs080440
GO:0033993	response to lipid	biological_process	0.44122	1	1	1363	20	38738	0.05	XLOC_072675
GO:0043401	steroid hormone mediated signaling pathway	biological_process	0.44122	1	1	1363	20	38738	0.05	XLOC_072675
GO:0048545	response to steroid hormone stimulus	biological_process	0.44122	1	1	1363	20	38738	0.05	XLOC_072675
GO:0071383	cellular response to steroid hormone stimulus	biological_process	0.44122	1	1	1363	20	38738	0.05	XLOC_072675
GO:0071396	cellular response to lipid	biological_process	0.44122	1	1	1363	20	38738	0.05	XLOC_072675
GO:0071407	cellular response to organic cyclic compound	biological_process	0.44122	1	1	1363	20	38738	0.05	XLOC_072675
GO:0051766	inositol trisphosphate kinase activity	molecular_function	0.4413	1	1	1363	20	38738	0.05	Rs232740
GO:0008013	beta-catenin binding	molecular_function	0.44133	1	1	1363	20	38738	0.05	Rs212820
GO:0015144	carbohydrate transmembrane transporter activity	molecular_function	0.44152	1	3	1363	85	38738	0.0352941	Rs500840,XLOC_033420,Rs257600
GO:1901476	carbohydrate transporter activity	molecular_function	0.44152	1	3	1363	85	38738	0.0352941	Rs500840,XLOC_033420,Rs257600
GO:0030155	regulation of cell adhesion	biological_process	0.4416	1	1	1363	20	38738	0.05	Rs269810
GO:0044003	modification by symbiont of host morphology or physiology	biological_process	0.44162	1	4	1363	118	38738	0.0338983	Rs223530,Rs037130,Rs333640,Rs415010
GO:0007548	sex differentiation	biological_process	0.44208	1	1	1363	20	38738	0.05	Rs333640
GO:0009164	nucleoside catabolic process	biological_process	0.44223	1	1	1363	20	38738	0.05	Rs556150
GO:0042454	ribonucleoside catabolic process	biological_process	0.44223	1	1	1363	20	38738	0.05	Rs556150
GO:1901658	glycosyl compound catabolic process	biological_process	0.44223	1	1	1363	20	38738	0.05	Rs556150
GO:0008017	microtubule binding	molecular_function	0.44227	1	8	1363	252	38738	0.031746	Rs501760,Rs475470,Rs217780,Rs499460,Rs068660,Rs246530,Rs210900,Rs232840
GO:0009225	nucleotide-sugar metabolic process	biological_process	0.4428	1	1	1363	20	38738	0.05	Rs080330
GO:0006890	retrograde vesicle-mediated transport, Golgi to ER	biological_process	0.44323	1	1	1363	20	38738	0.05	Rs386080
GO:0048584	positive regulation of response to stimulus	biological_process	0.44328	1	2	1363	52	38738	0.0384615	Rs475540,Rs167180
GO:0016763	transferase activity, transferring pentosyl groups	molecular_function	0.44389	1	3	1363	85	38738	0.0352941	Rs265170,Rs413560,Rs501700
GO:0006537	glutamate biosynthetic process	biological_process	0.44422	1	1	1363	20	38738	0.05	Rs295550
GO:0043650	dicarboxylic acid biosynthetic process	biological_process	0.44422	1	1	1363	20	38738	0.05	Rs295550
GO:0051056	regulation of small GTPase mediated signal transduction	biological_process	0.44435	1	1	1363	20	38738	0.05	Rs217790
GO:0070603	SWI/SNF superfamily-type complex	cellular_component	0.44609	1	1	1363	20	38738	0.05	Rs459860
GO:0006629	lipid metabolic process	biological_process	0.44647	1	40	1363	1352	38738	0.0295858	Rs257580,Rs524090,Rs146630,Rs430320,Rs265170,Rs501020,Rs493980,Rs475610,Rs030980,Rs037120,Rs042630,Rs414960,Rs080450,Rs042850,XLOC_037802,Rs030950,Rs223660,Rs080460,Rs295560,Rs305760,Rs475560,Rs212460,Rs246350,Rs460420,XLOC_077519,Rs205760,Rs217750,Rs232730,Rs056030,Rs500830,Rs269810,Rs524160,Rs025710,Rs385820,Rs159960,Rs488590,Rs504490,Rs475620,Rs459760,XLOC_062967
GO:0004129	cytochrome-c oxidase activity	molecular_function	0.44691	1	4	1363	119	38738	0.0336134	Rs146560,Rs302850,Rs504500,Rs146520
GO:0016675	oxidoreductase activity, acting on a heme group of donors	molecular_function	0.44691	1	4	1363	119	38738	0.0336134	Rs146520,Rs302850,Rs504500,Rs146560
GO:0016676	oxidoreductase activity, acting on a heme group of donors, oxygen as acceptor	molecular_function	0.44691	1	4	1363	119	38738	0.0336134	Rs146520,Rs302850,Rs146560,Rs504500
GO:0006766	vitamin metabolic process	biological_process	0.44751	1	5	1363	153	38738	0.0326797	Rs148230,Rs146760,Rs056100,Rs074320,Rs430460
GO:0006767	water-soluble vitamin metabolic process	biological_process	0.44751	1	5	1363	153	38738	0.0326797	Rs074320,Rs430460,Rs146760,Rs056100,Rs148230
GO:0006888	ER to Golgi vesicle-mediated transport	biological_process	0.44754	1	4	1363	119	38738	0.0336134	XLOC_049012,Rs030990,XLOC_049010,Rs475450
GO:0016875	ligase activity, forming carbon-oxygen bonds	molecular_function	0.45122	1	7	1363	221	38738	0.0316742	Rs167290,Rs148370,Rs315780,Rs295700,Rs460440,Rs459780,Rs132920
GO:0016876	ligase activity, forming aminoacyl-tRNA and related compounds	molecular_function	0.45122	1	7	1363	221	38738	0.0316742	Rs459780,Rs132920,Rs460440,Rs295700,Rs315780,Rs167290,Rs148370
GO:0005777	peroxisome	cellular_component	0.45286	1	2	1363	53	38738	0.0377358	Rs167350,Rs500830
GO:0042579	microbody	cellular_component	0.45286	1	2	1363	53	38738	0.0377358	Rs500830,Rs167350
GO:0008194	UDP-glycosyltransferase activity	molecular_function	0.4535	1	9	1363	289	38738	0.0311419	Rs382700,Rs246330,Rs146660,Rs500930,Rs056080,Rs403200,Rs459610,XLOC_003237,Rs459670
GO:0006811	ion transport	biological_process	0.45633	1	59	1363	2013	38738	0.0293095	XLOC_019517,Rs549000,Rs086080,Rs232840,XLOC_019515,Rs430370,Rs462790,Rs212620,Rs049570,XLOC_084208,Rs415250,Rs499530,Rs430230,Rs403060,Rs068620,Rs475970,Rs402820,Rs146750,Rs342390,Rs269810,Rs476090,Rs302840,Rs501760,Rs302520,Rs415200,Rs025630,Rs049500,Rs186950,Rs037220,Rs146410,Rs524020,Rs159980,XLOC_062955,Rs060390,Rs459880,Rs217690,Rs403040,XLOC_043460,Rs232970,Rs068670,Rs403080,Rs244490,Rs0860…
GO:0005834	heterotrimeric G-protein complex	cellular_component	0.45683	1	1	1363	21	38738	0.047619	Rs403050
GO:0019897	extrinsic to plasma membrane	cellular_component	0.45683	1	1	1363	21	38738	0.047619	Rs403050
GO:0031234	extrinsic to internal side of plasma membrane	cellular_component	0.45683	1	1	1363	21	38738	0.047619	Rs403050
GO:0007008	outer mitochondrial membrane organization	biological_process	0.45696	1	1	1363	21	38738	0.047619	Rs246550
GO:0045040	protein import into mitochondrial outer membrane	biological_process	0.45696	1	1	1363	21	38738	0.047619	Rs246550
GO:0015774	polysaccharide transport	biological_process	0.4571	1	1	1363	21	38738	0.047619	XLOC_033420
GO:0033037	polysaccharide localization	biological_process	0.4571	1	1	1363	21	38738	0.047619	XLOC_033420
GO:0001906	cell killing	biological_process	0.45761	1	1	1363	21	38738	0.047619	Rs223530
GO:0005272	sodium channel activity	molecular_function	0.4581	1	1	1363	21	38738	0.047619	Rs042660
GO:0030234	enzyme regulator activity	molecular_function	0.45819	1	26	1363	876	38738	0.0296804	Rs326570,Rs146700,Rs475770,Rs232720,Rs030960,Rs022330,Rs488510,Rs223640,Rs217700,Rs212470,Rs232710,Rs232670,XLOC_029536,Rs265180,Rs217790,Rs549000,Rs403160,Rs493890,Rs146770,Rs317620,Rs269810,Rs501020,Rs030930,Rs494050,Rs223630,XLOC_043459
GO:0008250	oligosaccharyltransferase complex	cellular_component	0.45851	1	1	1363	21	38738	0.047619	Rs025700
GO:0006313	transposition, DNA-mediated	biological_process	0.45895	1	5	1363	155	38738	0.0322581	Rs030880,Rs391330,Rs317620,Rs172270,Rs088450
GO:0032196	transposition	biological_process	0.45895	1	5	1363	155	38738	0.0322581	Rs172270,Rs317620,Rs088450,Rs030880,Rs391330
GO:0015930	glutamate synthase activity	molecular_function	0.4601	1	1	1363	21	38738	0.047619	Rs295550
GO:0009314	response to radiation	biological_process	0.46017	1	1	1363	21	38738	0.047619	Rs172250
GO:0016407	acetyltransferase activity	molecular_function	0.46035	1	6	1363	189	38738	0.031746	Rs524010,Rs460390,Rs501700,Rs460370,Rs167420,Rs245760
GO:0051817	modification of morphology or physiology of other organism involved in symbiotic interaction	biological_process	0.46063	1	4	1363	121	38738	0.0330579	Rs415010,Rs223530,Rs333640,Rs037130
GO:0006480	N-terminal protein amino acid methylation	biological_process	0.46128	1	2	1363	54	38738	0.037037	Rs462730,Rs382640
GO:0031365	N-terminal protein amino acid modification	biological_process	0.46128	1	2	1363	54	38738	0.037037	Rs462730,Rs382640
GO:0007186	G-protein coupled receptor signaling pathway	biological_process	0.46229	1	9	1363	292	38738	0.0308219	Rs056100,Rs434120,Rs403050,XLOC_005527,XLOC_015096,Rs146410,XLOC_015098,Rs459860,XLOC_051828
GO:0005216	ion channel activity	molecular_function	0.46241	1	13	1363	429	38738	0.030303	Rs068670,Rs403080,Rs037150,Rs459750,Rs462790,Rs476090,Rs415250,Rs042660,Rs523970,Rs430230,Rs415200,Rs038130,Rs025630
GO:0022838	substrate-specific channel activity	molecular_function	0.46241	1	13	1363	429	38738	0.030303	Rs476090,Rs042660,Rs415250,Rs523970,Rs038130,Rs415200,Rs025630,Rs430230,Rs403080,Rs037150,Rs068670,Rs459750,Rs462790
GO:0006400	tRNA modification	biological_process	0.46638	1	4	1363	122	38738	0.0327869	Rs295600,Rs382640,Rs295590,Rs159900
GO:0051701	interaction with host	biological_process	0.46781	1	8	1363	259	38738	0.030888	Rs232870,Rs223530,Rs038150,Rs148180,Rs333640,Rs037130,Rs148250,Rs415010
GO:0070838	divalent metal ion transport	biological_process	0.46822	1	7	1363	225	38738	0.0311111	Rs342390,Rs549000,Rs504470,XLOC_084218,Rs402820,Rs146750,Rs146410
GO:0016779	nucleotidyltransferase activity	molecular_function	0.47131	1	26	1363	880	38738	0.0295455	Rs402890,Rs415110,Rs080330,Rs500860,XLOC_065471,XLOC_084069,Rs309850,Rs159800,XLOC_033420,XLOC_045548,XLOC_095877,Rs068800,Rs018100,Rs223490,Rs146760,Rs148160,Rs167190,Rs148170,Rs499580,Rs022320,Rs018220,Rs388900,Rs500960,Rs167210,Rs223440,Rs459860
GO:0044433	cytoplasmic vesicle part	cellular_component	0.47186	1	5	1363	157	38738	0.0318471	Rs246370,XLOC_049012,Rs030990,XLOC_049010,Rs475450
GO:0005184	neuropeptide hormone activity	molecular_function	0.47231	1	1	1363	22	38738	0.0454545	Rs590060
GO:0009095	aromatic amino acid family biosynthetic process, prephenate pathway	biological_process	0.47286	1	1	1363	22	38738	0.0454545	Rs038090
GO:0009507	chloroplast	cellular_component	0.47301	1	1	1363	22	38738	0.0454545	Rs295580
GO:0009536	plastid	cellular_component	0.47301	1	1	1363	22	38738	0.0454545	Rs295580
GO:0007346	regulation of mitotic cell cycle	biological_process	0.47308	1	2	1363	55	38738	0.0363636	Rs500960,Rs462890
GO:0008199	ferric iron binding	molecular_function	0.47312	1	1	1363	22	38738	0.0454545	Rs148330
GO:0005576	extracellular region	cellular_component	0.47313	1	50	1363	1713	38738	0.0291886	Rs269730,Rs269810,Rs068660,Rs022310,Rs342250,Rs302590,Rs022080,Rs172250,Rs315810,Rs475410,Rs167340,XLOC_062967,XLOC_033420,Rs269820,Rs415070,Rs223530,Rs038150,Rs591290,Rs315850,Rs167290,XLOC_066784,Rs172360,Rs025780,Rs256390,Rs302900,Rs269830,Rs148170,Rs088320,Rs501020,Rs333640,Rs501700,Rs146650,Rs172480,Rs246410,XLOC_025061,Rs068740,Rs265360,Rs212680,Rs388920,Rs475770,Rs501200,Rs146640,Rs042570,…
GO:0009878	nodule morphogenesis	biological_process	0.47321	1	1	1363	22	38738	0.0454545	Rs088320
GO:0009886	post-embryonic morphogenesis	biological_process	0.47321	1	1	1363	22	38738	0.0454545	Rs088320
GO:0044111	development involved in symbiotic interaction	biological_process	0.47321	1	1	1363	22	38738	0.0454545	Rs088320
GO:0009620	response to fungus	biological_process	0.47337	1	1	1363	22	38738	0.0454545	Rs415070
GO:0050832	defense response to fungus	biological_process	0.47337	1	1	1363	22	38738	0.0454545	Rs415070
GO:0042375	quinone cofactor metabolic process	biological_process	0.47348	1	1	1363	22	38738	0.0454545	Rs148330
GO:0045426	quinone cofactor biosynthetic process	biological_process	0.47348	1	1	1363	22	38738	0.0454545	Rs148330
GO:0006206	pyrimidine nucleobase metabolic process	biological_process	0.47356	1	1	1363	22	38738	0.0454545	Rs265240
GO:0019856	pyrimidine nucleobase biosynthetic process	biological_process	0.47356	1	1	1363	22	38738	0.0454545	Rs265240
GO:0030430	host cell cytoplasm	cellular_component	0.47357	1	1	1363	22	38738	0.0454545	Rs025780
GO:0044380	protein localization to cytoskeleton	biological_process	0.47379	1	1	1363	22	38738	0.0454545	Rs080400
GO:0071988	protein localization to spindle pole body	biological_process	0.47379	1	1	1363	22	38738	0.0454545	Rs080400
GO:0004652	polynucleotide adenylyltransferase activity	molecular_function	0.47396	1	1	1363	22	38738	0.0454545	Rs223440
GO:0043038	amino acid activation	biological_process	0.47429	1	7	1363	226	38738	0.0309735	Rs167290,Rs148370,Rs460440,Rs315780,Rs295700,Rs132920,Rs459780
GO:0043039	tRNA aminoacylation	biological_process	0.47429	1	7	1363	226	38738	0.0309735	Rs167290,Rs148370,Rs315780,Rs295700,Rs460440,Rs132920,Rs459780
GO:0015267	channel activity	molecular_function	0.47901	1	13	1363	434	38738	0.0299539	Rs462790,Rs068670,Rs403080,Rs037150,Rs459750,Rs038130,Rs025630,Rs415200,Rs430230,Rs523970,Rs042660,Rs415250,Rs476090
GO:0022803	passive transmembrane transporter activity	molecular_function	0.47901	1	13	1363	434	38738	0.0299539	Rs462790,Rs403080,Rs068670,Rs037150,Rs459750,Rs025630,Rs038130,Rs415200,Rs430230,Rs523970,Rs042660,Rs415250,Rs476090
GO:0035821	modification of morphology or physiology of other organism	biological_process	0.47953	1	4	1363	124	38738	0.0322581	Rs415010,Rs037130,Rs333640,Rs223530
GO:0048513	organ development	biological_process	0.48021	1	2	1363	56	38738	0.0357143	Rs501060,Rs018080
GO:0046488	phosphatidylinositol metabolic process	biological_process	0.48317	1	7	1363	228	38738	0.0307018	Rs246350,Rs504490,Rs146630,Rs080460,Rs524090,Rs524160,Rs042850
GO:0006955	immune response	biological_process	0.48508	1	6	1363	194	38738	0.0309278	Rs302900,Rs269820,Rs269860,Rs232830,Rs430300,Rs068740
GO:0000990	core RNA polymerase binding transcription factor activity	molecular_function	0.48738	1	3	1363	91	38738	0.032967	Rs269810,Rs302770,Rs232800
GO:0000996	core DNA-dependent RNA polymerase binding promoter specificity activity	molecular_function	0.48738	1	3	1363	91	38738	0.032967	Rs302770,Rs232800,Rs269810
GO:0016987	sigma factor activity	molecular_function	0.48738	1	3	1363	91	38738	0.032967	Rs269810,Rs302770,Rs232800
GO:0008544	epidermis development	biological_process	0.48745	1	1	1363	23	38738	0.0434783	Rs018080
GO:0043588	skin development	biological_process	0.48745	1	1	1363	23	38738	0.0434783	Rs018080
GO:0004017	adenylate kinase activity	molecular_function	0.48767	1	1	1363	23	38738	0.0434783	Rs501050
GO:0009142	nucleoside triphosphate biosynthetic process	biological_process	0.48788	1	6	1363	195	38738	0.0307692	Rs459880,Rs056010,Rs232970,Rs305680,XLOC_043460,Rs386080
GO:0009145	purine nucleoside triphosphate biosynthetic process	biological_process	0.48788	1	6	1363	195	38738	0.0307692	Rs056010,Rs459880,Rs305680,XLOC_043460,Rs386080,Rs232970
GO:0009201	ribonucleoside triphosphate biosynthetic process	biological_process	0.48788	1	6	1363	195	38738	0.0307692	Rs056010,Rs459880,XLOC_043460,Rs305680,Rs386080,Rs232970
GO:0009206	purine ribonucleoside triphosphate biosynthetic process	biological_process	0.48788	1	6	1363	195	38738	0.0307692	Rs056010,Rs459880,XLOC_043460,Rs305680,Rs386080,Rs232970
GO:0004222	metalloendopeptidase activity	molecular_function	0.48795	1	5	1363	160	38738	0.03125	XLOC_020554,Rs302660,Rs269810,Rs493780,Rs056050
GO:0016010	dystrophin-associated glycoprotein complex	cellular_component	0.48814	1	1	1363	23	38738	0.0434783	Rs499610
GO:0009086	methionine biosynthetic process	biological_process	0.48823	1	1	1363	23	38738	0.0434783	Rs403320
GO:0016725	oxidoreductase activity, acting on CH or CH2 groups	molecular_function	0.48908	1	1	1363	23	38738	0.0434783	XLOC_049009
GO:1901607	alpha-amino acid biosynthetic process	biological_process	0.49006	1	9	1363	299	38738	0.0301003	Rs038090,Rs148230,Rs413510,Rs460370,Rs295550,Rs223420,Rs403320,Rs256540,Rs018220
GO:0008948	oxaloacetate decarboxylase activity	molecular_function	0.49029	1	2	1363	57	38738	0.0350877	XLOC_049010,Rs049500
GO:0035725	sodium ion transmembrane transport	biological_process	0.49029	1	2	1363	57	38738	0.0350877	XLOC_049010,Rs049500
GO:0071436	sodium ion export	biological_process	0.49029	1	2	1363	57	38738	0.0350877	XLOC_049010,Rs049500
GO:0000075	cell cycle checkpoint	biological_process	0.49057	1	2	1363	57	38738	0.0350877	Rs462890,Rs500960
GO:0006276	plasmid maintenance	biological_process	0.49237	1	1	1363	23	38738	0.0434783	Rs146690
GO:0033692	cellular polysaccharide biosynthetic process	biological_process	0.49504	1	4	1363	126	38738	0.031746	Rs500930,Rs146660,Rs159850,Rs056080
GO:0016787	hydrolase activity	molecular_function	0.4959	1	204	1363	7053	38738	0.0289239	Rs074260,Rs295660,Rs430300,Rs499470,Rs148160,Rs223730,Rs499610,XLOC_097662,Rs462800,Rs500920,Rs556150,Rs257430,Rs499780,Rs388930,Rs336400,Rs295630,Rs217770,Rs232800,Rs402980,Rs302720,Rs403220,Rs088450,Rs167180,Rs302730,Rs146410,Rs475720,XLOC_075409,Rs146520,Rs056110,Rs403120,Rs084730,Rs037140,Rs018080,Rs342230,Rs510250,Rs459860,Rs060220,Rs172250,Rs504490,Rs037260,XLOC_084069,Rs022240,Rs080280,Rs4…
GO:0050793	regulation of developmental process	biological_process	0.49827	1	2	1363	58	38738	0.0344828	Rs018080,Rs269810
GO:0007166	cell surface receptor signaling pathway	biological_process	0.49855	1	13	1363	440	38738	0.0295455	Rs167180,XLOC_015098,Rs212820,Rs333640,XLOC_051828,Rs459860,Rs434120,Rs056100,Rs146410,XLOC_015096,XLOC_005527,Rs475540,Rs403050
GO:0043604	amide biosynthetic process	biological_process	0.49886	1	2	1363	58	38738	0.0344828	Rs305790,Rs430460
GO:0015631	tubulin binding	molecular_function	0.49915	1	9	1363	300	38738	0.03	Rs501760,Rs475470,Rs342220,Rs068660,Rs217780,Rs499460,Rs210900,Rs246530,Rs232840
GO:0009877	nodulation	biological_process	0.49951	1	2	1363	58	38738	0.0344828	Rs088320,Rs382640
GO:0070008	serine-type exopeptidase activity	molecular_function	0.49998	1	5	1363	162	38738	0.0308642	XLOC_035681,Rs148380,Rs212590,Rs402970,Rs212540
GO:0030436	asexual sporulation	biological_process	0.50171	1	1	1363	24	38738	0.0416667	Rs217800
GO:0014070	response to organic cyclic compound	biological_process	0.50256	1	1	1363	24	38738	0.0416667	XLOC_072675
GO:0045502	dynein binding	molecular_function	0.50357	1	4	1363	128	38738	0.03125	Rs068670,Rs391300,Rs146640,Rs146650
GO:0005618	cell wall	cellular_component	0.50399	1	6	1363	197	38738	0.0304569	Rs068830,Rs223640,Rs223630,Rs068820,XLOC_029536,Rs146770
GO:0003950	NAD+ ADP-ribosyltransferase activity	molecular_function	0.50447	1	1	1363	24	38738	0.0416667	Rs413560
GO:0019725	cellular homeostasis	biological_process	0.50697	1	11	1363	374	38738	0.0294118	Rs223560,Rs256390,Rs499720,Rs459710,Rs459750,Rs402940,Rs232730,Rs022310,Rs148330,Rs223570,Rs074310
GO:0071554	cell wall organization or biogenesis	biological_process	0.50838	1	8	1363	268	38738	0.0298507	Rs088320,Rs223630,XLOC_029536,Rs068830,Rs223640,Rs068820,XLOC_057059,Rs146770
GO:0016757	transferase activity, transferring glycosyl groups	molecular_function	0.51131	1	28	1363	967	38738	0.0289555	Rs317590,Rs459610,Rs074270,Rs413560,Rs467090,XLOC_069180,XLOC_003237,Rs459670,Rs415030,Rs501700,Rs246330,Rs265250,Rs088420,Rs500930,Rs265170,Rs146660,Rs500870,Rs025700,Rs475560,Rs257390,Rs056080,XLOC_085061,Rs403200,Rs256500,Rs080460,Rs382700,Rs256330,Rs295520
GO:0031329	regulation of cellular catabolic process	biological_process	0.51371	1	7	1363	235	38738	0.0297872	Rs172360,Rs269810,Rs475410,Rs167200,Rs505950,Rs080440,Rs146650
GO:0048193	Golgi vesicle transport	biological_process	0.51377	1	10	1363	340	38738	0.0294118	Rs244490,XLOC_057957,Rs030990,Rs022290,Rs386080,Rs391300,XLOC_049012,Rs499500,XLOC_049010,Rs475450
GO:0016042	lipid catabolic process	biological_process	0.51575	1	3	1363	95	38738	0.0315789	Rs500830,Rs501020,Rs385820
GO:0043648	dicarboxylic acid metabolic process	biological_process	0.51614	1	3	1363	95	38738	0.0315789	Rs295550,Rs256310,Rs223550
GO:0009898	internal side of plasma membrane	cellular_component	0.51656	1	1	1363	25	38738	0.04	Rs403050
GO:0045786	negative regulation of cell cycle	biological_process	0.51687	1	2	1363	60	38738	0.0333333	Rs500960,Rs462890
GO:0005246	calcium channel regulator activity	molecular_function	0.51691	1	1	1363	25	38738	0.04	Rs549000
GO:0009832	plant-type cell wall biogenesis	biological_process	0.51725	1	1	1363	25	38738	0.04	XLOC_057059
GO:0010215	cellulose microfibril organization	biological_process	0.51725	1	1	1363	25	38738	0.04	XLOC_057059
GO:0070726	cell wall assembly	biological_process	0.51725	1	1	1363	25	38738	0.04	XLOC_057059
GO:0071668	plant-type cell wall assembly	biological_process	0.51725	1	1	1363	25	38738	0.04	XLOC_057059
GO:1901661	quinone metabolic process	biological_process	0.51774	1	1	1363	25	38738	0.04	Rs148330
GO:1901663	quinone biosynthetic process	biological_process	0.51774	1	1	1363	25	38738	0.04	Rs148330
GO:0006749	glutathione metabolic process	biological_process	0.5178	1	1	1363	25	38738	0.04	Rs305790
GO:0003872	6-phosphofructokinase activity	molecular_function	0.51791	1	1	1363	25	38738	0.04	Rs460470
GO:0031099	regeneration	biological_process	0.5185	1	1	1363	25	38738	0.04	Rs025750
GO:0042246	tissue regeneration	biological_process	0.5185	1	1	1363	25	38738	0.04	Rs025750
GO:0048589	developmental growth	biological_process	0.5185	1	1	1363	25	38738	0.04	Rs025750
GO:0009636	response to toxic substance	biological_process	0.51892	1	2	1363	60	38738	0.0333333	XLOC_062955,Rs146620
GO:0030151	molybdenum ion binding	molecular_function	0.51896	1	1	1363	25	38738	0.04	Rs504480
GO:0044445	cytosolic part	cellular_component	0.51966	1	4	1363	131	38738	0.0305344	Rs167640,Rs269810,Rs386010,Rs246410
GO:0004616	phosphogluconate dehydrogenase (decarboxylating) activity	molecular_function	0.52299	1	3	1363	96	38738	0.03125	Rs223660,Rs030950,Rs030980
GO:0009890	negative regulation of biosynthetic process	biological_process	0.5235	1	3	1363	96	38738	0.03125	Rs232800,Rs317630,XLOC_049944
GO:0006650	glycerophospholipid metabolic process	biological_process	0.52384	1	7	1363	237	38738	0.0295359	Rs246350,Rs042850,Rs524160,Rs524090,Rs146630,Rs504490,Rs080460
GO:0009615	response to virus	biological_process	0.52496	1	2	1363	61	38738	0.0327869	Rs265250,Rs499650
GO:0010639	negative regulation of organelle organization	biological_process	0.52636	1	2	1363	61	38738	0.0327869	Rs500960,Rs462890
GO:1901988	negative regulation of cell cycle phase transition	biological_process	0.52656	1	2	1363	61	38738	0.0327869	Rs500960,Rs462890
GO:0015171	amino acid transmembrane transporter activity	molecular_function	0.5266	1	2	1363	61	38738	0.0327869	Rs302840,Rs622590
GO:0009617	response to bacterium	biological_process	0.52676	1	4	1363	132	38738	0.030303	Rs499550,Rs590500,Rs212680,Rs186920
GO:0042742	defense response to bacterium	biological_process	0.52676	1	4	1363	132	38738	0.030303	Rs186920,Rs212680,Rs590500,Rs499550
GO:0044255	cellular lipid metabolic process	biological_process	0.52835	1	23	1363	800	38738	0.02875	Rs504490,Rs295560,Rs080460,Rs459760,Rs042850,Rs030950,Rs159960,Rs223660,Rs488590,Rs524160,Rs205760,Rs493980,Rs080450,Rs414960,Rs056030,Rs232730,Rs030980,Rs500830,Rs524090,Rs146630,Rs430320,Rs246350,Rs475560
GO:0042254	ribosome biogenesis	biological_process	0.5293	1	8	1363	273	38738	0.029304	Rs382560,XLOC_043460,Rs403010,Rs049480,Rs223700,Rs232800,Rs382640,Rs370540
GO:0000313	organellar ribosome	cellular_component	0.53016	1	1	1363	26	38738	0.0384615	Rs173490
GO:0005761	mitochondrial ribosome	cellular_component	0.53016	1	1	1363	26	38738	0.0384615	Rs173490
GO:0031224	intrinsic to membrane	cellular_component	0.53042	1	126	1363	4400	38738	0.0286364	Rs403040,Rs060180,Rs616380,Rs326640,Rs336360,XLOC_045548,Rs415210,Rs025610,Rs386080,Rs038130,Rs146640,Rs080460,XLOC_008121,Rs232870,Rs499030,Rs018030,Rs056100,Rs080310,Rs302670,Rs022130,XLOC_014894,XLOC_049010,Rs037130,XLOC_073870,Rs146630,Rs212590,Rs500840,XLOC_049012,Rs146560,Rs504470,Rs025700,Rs476000,Rs256360,Rs506090,Rs069500,Rs167300,Rs493990,Rs018010,Rs236340,Rs232840,Rs060210,Rs038350,Rs5…
GO:0007409	axonogenesis	biological_process	0.5306	1	1	1363	26	38738	0.0384615	Rs333640
GO:0007411	axon guidance	biological_process	0.5306	1	1	1363	26	38738	0.0384615	Rs333640
GO:0048667	cell morphogenesis involved in neuron differentiation	biological_process	0.5306	1	1	1363	26	38738	0.0384615	Rs333640
GO:0048812	neuron projection morphogenesis	biological_process	0.5306	1	1	1363	26	38738	0.0384615	Rs333640
GO:0061564	axon development	biological_process	0.5306	1	1	1363	26	38738	0.0384615	Rs333640
GO:0097485	neuron projection guidance	biological_process	0.5306	1	1	1363	26	38738	0.0384615	Rs333640
GO:0009755	hormone-mediated signaling pathway	biological_process	0.53068	1	1	1363	26	38738	0.0384615	XLOC_072675
GO:0032870	cellular response to hormone stimulus	biological_process	0.53068	1	1	1363	26	38738	0.0384615	XLOC_072675
GO:0071495	cellular response to endogenous stimulus	biological_process	0.53068	1	1	1363	26	38738	0.0384615	XLOC_072675
GO:0006771	riboflavin metabolic process	biological_process	0.5309	1	1	1363	26	38738	0.0384615	Rs056100
GO:0009231	riboflavin biosynthetic process	biological_process	0.5309	1	1	1363	26	38738	0.0384615	Rs056100
GO:0042726	flavin-containing compound metabolic process	biological_process	0.5309	1	1	1363	26	38738	0.0384615	Rs056100
GO:0042727	flavin-containing compound biosynthetic process	biological_process	0.5309	1	1	1363	26	38738	0.0384615	Rs056100
GO:0051705	multi-organism behavior	biological_process	0.53104	1	1	1363	26	38738	0.0384615	XLOC_003159
GO:0008175	tRNA methyltransferase activity	molecular_function	0.53104	1	3	1363	97	38738	0.0309278	Rs382640,Rs295600,Rs295590
GO:0030198	extracellular matrix organization	biological_process	0.53114	1	1	1363	26	38738	0.0384615	XLOC_057059
GO:0043062	extracellular structure organization	biological_process	0.53114	1	1	1363	26	38738	0.0384615	XLOC_057059
GO:0016477	cell migration	biological_process	0.53114	1	1	1363	26	38738	0.0384615	Rs269810
GO:0030334	regulation of cell migration	biological_process	0.53114	1	1	1363	26	38738	0.0384615	Rs269810
GO:0009790	embryo development	biological_process	0.53116	1	1	1363	26	38738	0.0384615	Rs269810
GO:0004675	transmembrane receptor protein serine/threonine kinase activity	molecular_function	0.5312	1	1	1363	26	38738	0.0384615	Rs403030
GO:0000271	polysaccharide biosynthetic process	biological_process	0.5312	1	4	1363	132	38738	0.030303	Rs146660,Rs500930,Rs159850,Rs056080
GO:0045454	cell redox homeostasis	biological_process	0.53121	1	8	1363	275	38738	0.0290909	Rs402940,Rs459710,Rs499720,Rs223560,Rs223570,Rs074310,Rs022310,Rs232730
GO:0042181	ketone biosynthetic process	biological_process	0.53152	1	1	1363	26	38738	0.0384615	Rs148330
GO:0004435	phosphatidylinositol phospholipase C activity	molecular_function	0.53153	1	1	1363	26	38738	0.0384615	Rs385820
GO:0005829	cytosol	cellular_component	0.53155	1	4	1363	133	38738	0.0300752	Rs167640,Rs246410,Rs269810,Rs386010
GO:0005577	fibrinogen complex	cellular_component	0.53171	1	4	1363	133	38738	0.0300752	Rs146640,Rs146650,Rs246410,Rs068660
GO:0030168	platelet activation	biological_process	0.53171	1	4	1363	133	38738	0.0300752	Rs246410,Rs068660,Rs146650,Rs146640
GO:0030259	lipid glycosylation	biological_process	0.53175	1	1	1363	26	38738	0.0384615	Rs475560
GO:0031515	tRNA (m1A) methyltransferase complex	cellular_component	0.53267	1	1	1363	26	38738	0.0384615	Rs159900
GO:0034708	methyltransferase complex	cellular_component	0.53267	1	1	1363	26	38738	0.0384615	Rs159900
GO:0043527	tRNA methyltransferase complex	cellular_component	0.53267	1	1	1363	26	38738	0.0384615	Rs159900
GO:0010506	regulation of autophagy	biological_process	0.53315	1	6	1363	204	38738	0.0294118	Rs167200,Rs505950,Rs146650,Rs172360,Rs269810,Rs475410
GO:0004842	ubiquitin-protein ligase activity	molecular_function	0.53538	1	19	1363	663	38738	0.0286576	Rs382550,Rs493870,Rs232690,Rs265320,Rs403240,Rs069540,Rs223540,Rs499550,Rs223530,Rs056090,Rs402990,Rs475750,Rs317570,Rs500860,Rs236300,Rs080370,Rs018000,Rs302710,Rs269970
GO:0019787	small conjugating protein ligase activity	molecular_function	0.53538	1	19	1363	663	38738	0.0286576	Rs317570,Rs236300,Rs500860,Rs223530,Rs499550,Rs475750,Rs056090,Rs402990,Rs018000,Rs080370,Rs269970,Rs302710,Rs493870,Rs382550,Rs069540,Rs223540,Rs265320,Rs232690,Rs403240
GO:0010948	negative regulation of cell cycle process	biological_process	0.53544	1	2	1363	62	38738	0.0322581	Rs500960,Rs462890
GO:0006873	cellular ion homeostasis	biological_process	0.53634	1	3	1363	98	38738	0.0306122	Rs148330,Rs459750,Rs256390
GO:0006875	cellular metal ion homeostasis	biological_process	0.53634	1	3	1363	98	38738	0.0306122	Rs148330,Rs256390,Rs459750
GO:0030003	cellular cation homeostasis	biological_process	0.53634	1	3	1363	98	38738	0.0306122	Rs256390,Rs459750,Rs148330
GO:0016032	viral process	biological_process	0.53649	1	22	1363	768	38738	0.0286458	Rs504470,Rs068570,Rs060190,Rs333640,Rs037130,Rs223700,Rs342250,Rs236430,Rs269810,Rs302590,Rs501060,Rs148250,Rs391310,Rs025780,Rs415010,Rs403220,Rs256540,Rs148180,Rs415110,Rs232870,Rs132990,Rs265440
GO:0006270	DNA replication initiation	biological_process	0.53686	1	7	1363	239	38738	0.0292887	Rs606000,Rs305750,Rs403060,Rs466860,Rs068800,XLOC_043460,Rs491530
GO:0042592	homeostatic process	biological_process	0.53989	1	15	1363	524	38738	0.028626	Rs060220,Rs223560,Rs025760,Rs459860,Rs402940,Rs256390,Rs459750,Rs499720,Rs459710,Rs022310,Rs148330,Rs232730,Rs223570,Rs295630,Rs074310
GO:0046148	pigment biosynthetic process	biological_process	0.53997	1	6	1363	205	38738	0.0292683	Rs068620,Rs295560,Rs488590,Rs232730,Rs088300,Rs080450
GO:0006979	response to oxidative stress	biological_process	0.54121	1	6	1363	206	38738	0.0291262	Rs042750,Rs499690,Rs080240,Rs159970,Rs080200,Rs146600
GO:0055082	cellular chemical homeostasis	biological_process	0.54319	1	3	1363	99	38738	0.030303	Rs256390,Rs459750,Rs148330
GO:0008677	2-dehydropantoate 2-reductase activity	molecular_function	0.54351	1	2	1363	63	38738	0.031746	Rs030950,Rs030980
GO:0050840	extracellular matrix binding	molecular_function	0.54358	1	1	1363	27	38738	0.037037	Rs069530
GO:0043565	sequence-specific DNA binding	molecular_function	0.5438	1	24	1363	843	38738	0.0284698	Rs499730,Rs309890,Rs302770,Rs430410,Rs074330,Rs159890,Rs205750,Rs500900,Rs265360,Rs342360,Rs505950,Rs309830,Rs620820,XLOC_017185,Rs055920,Rs413580,Rs460260,Rs430460,Rs500910,XLOC_090936,XLOC_070408,Rs302690,Rs413610,Rs385870
GO:0008982	protein-N(PI)-phosphohistidine-sugar phosphotransferase activity	molecular_function	0.54403	1	1	1363	27	38738	0.037037	Rs257600
GO:0005351	sugar:hydrogen symporter activity	molecular_function	0.54413	1	1	1363	27	38738	0.037037	Rs500840
GO:0015295	solute:hydrogen symporter activity	molecular_function	0.54413	1	1	1363	27	38738	0.037037	Rs500840
GO:0006325	chromatin organization	biological_process	0.54428	1	10	1363	348	38738	0.0287356	Rs018080,Rs413540,Rs459860,Rs342130,Rs386040,Rs257420,Rs295660,Rs460390,Rs232990,XLOC_035681
GO:0016301	kinase activity	molecular_function	0.54472	1	83	1363	2905	38738	0.0285714	Rs302630,Rs382580,Rs475590,Rs265280,XLOC_040730,XLOC_069187,Rs212840,Rs269900,Rs434120,Rs055890,Rs382690,Rs499630,XLOC_015098,Rs305620,XLOC_077492,Rs402930,Rs475370,Rs256240,XLOC_003159,Rs403090,XLOC_049665,Rs042600,Rs037140,Rs415060,Rs245810,Rs510250,Rs501050,Rs265460,XLOC_015096,Rs232860,Rs256230,Rs037340,Rs232850,Rs382670,Rs391320,Rs069440,Rs232960,Rs167290,Rs068570,XLOC_014880,Rs088320,Rs3858…
GO:0009112	nucleobase metabolic process	biological_process	0.54512	1	1	1363	27	38738	0.037037	Rs265240
GO:0046112	nucleobase biosynthetic process	biological_process	0.54512	1	1	1363	27	38738	0.037037	Rs265240
GO:0004674	protein serine/threonine kinase activity	molecular_function	0.54638	1	8	1363	277	38738	0.0288809	Rs088320,Rs475590,Rs391320,Rs403030,XLOC_069187,Rs212840,Rs265460,Rs269810
GO:0009894	regulation of catabolic process	biological_process	0.54922	1	7	1363	243	38738	0.0288066	Rs505950,Rs167200,Rs080440,Rs146650,Rs269810,Rs172360,Rs475410
GO:0055065	metal ion homeostasis	biological_process	0.55001	1	3	1363	100	38738	0.03	Rs148330,Rs459750,Rs256390
GO:0016021	integral to membrane	cellular_component	0.55319	1	124	1363	4351	38738	0.0284992	Rs501710,Rs460420,XLOC_043459,Rs413600,Rs402820,Rs146750,Rs085920,XLOC_046251,Rs342390,Rs269810,Rs256350,XLOC_005527,Rs146770,Rs212640,Rs037220,Rs413570,Rs038350,Rs060210,Rs232840,Rs501060,Rs148250,Rs236340,Rs049570,Rs523980,Rs499530,Rs305680,Rs060170,Rs403060,Rs146560,Rs500840,XLOC_049012,Rs025700,Rs504470,XLOC_049010,XLOC_014894,Rs212590,Rs146630,XLOC_073870,Rs037130,Rs493990,Rs069500,Rs167300,…
GO:0055086	nucleobase-containing small molecule metabolic process	biological_process	0.55486	1	16	1363	564	38738	0.0283688	Rs080330,Rs305680,Rs386080,Rs080440,Rs403200,Rs459880,XLOC_043460,Rs232970,Rs056010,Rs265240,Rs430330,Rs460470,Rs265170,Rs159900,Rs556150,Rs501700
GO:0008168	methyltransferase activity	molecular_function	0.55487	1	23	1363	811	38738	0.02836	Rs074290,Rs049480,Rs462730,Rs223700,Rs018240,Rs566900,Rs382640,Rs459590,Rs042770,Rs295590,Rs499620,XLOC_046251,XLOC_062967,Rs342400,Rs459650,Rs265340,Rs217690,Rs403320,XLOC_046259,Rs223460,Rs462720,Rs295600,XLOC_046257
GO:0019899	enzyme binding	molecular_function	0.55505	1	5	1363	172	38738	0.0290698	Rs305520,XLOC_014894,Rs413610,Rs413580,Rs232800
GO:0031369	translation initiation factor binding	molecular_function	0.55624	1	1	1363	28	38738	0.0357143	Rs606000
GO:0044257	cellular protein catabolic process	biological_process	0.55631	1	7	1363	245	38738	0.0285714	Rs217770,Rs265190,Rs333700,XLOC_075409,Rs501040,Rs186970,XLOC_014894
GO:0051603	proteolysis involved in cellular protein catabolic process	biological_process	0.55631	1	7	1363	245	38738	0.0285714	Rs501040,XLOC_014894,Rs186970,Rs265190,Rs333700,XLOC_075409,Rs217770
GO:0005783	endoplasmic reticulum	cellular_component	0.55671	1	14	1363	493	38738	0.0283976	XLOC_043460,XLOC_046259,Rs236340,Rs148320,Rs217660,XLOC_046251,Rs146630,Rs186880,Rs025700,XLOC_043459,Rs038190,Rs269810,Rs256410,Rs434120
GO:0006779	porphyrin-containing compound biosynthetic process	biological_process	0.55735	1	4	1363	137	38738	0.0291971	Rs488590,Rs068620,Rs080450,Rs088300
GO:0006099	tricarboxylic acid cycle	biological_process	0.55782	1	1	1363	28	38738	0.0357143	XLOC_029533
GO:0006140	regulation of nucleotide metabolic process	biological_process	0.55792	1	1	1363	28	38738	0.0357143	Rs080440
GO:0009118	regulation of nucleoside metabolic process	biological_process	0.55792	1	1	1363	28	38738	0.0357143	Rs080440
GO:0030811	regulation of nucleotide catabolic process	biological_process	0.55792	1	1	1363	28	38738	0.0357143	Rs080440
GO:0033121	regulation of purine nucleotide catabolic process	biological_process	0.55792	1	1	1363	28	38738	0.0357143	Rs080440
GO:1900542	regulation of purine nucleotide metabolic process	biological_process	0.55792	1	1	1363	28	38738	0.0357143	Rs080440
GO:0070569	uridylyltransferase activity	molecular_function	0.5586	1	1	1363	28	38738	0.0357143	XLOC_065471
GO:0015098	molybdate ion transmembrane transporter activity	molecular_function	0.55905	1	1	1363	28	38738	0.0357143	Rs302520
GO:0015689	molybdate ion transport	biological_process	0.55905	1	1	1363	28	38738	0.0357143	Rs302520
GO:0004177	aminopeptidase activity	molecular_function	0.56037	1	2	1363	65	38738	0.0307692	Rs212590,Rs212540
GO:0044764	multi-organism cellular process	biological_process	0.56101	1	25	1363	884	38738	0.0282805	Rs504470,Rs068570,Rs060190,Rs060220,Rs333640,Rs037130,Rs459860,Rs223700,Rs269810,Rs236430,Rs342250,Rs302590,Rs391310,Rs501060,Rs148250,Rs415010,Rs025780,Rs403220,XLOC_062036,Rs256540,Rs148180,Rs415110,Rs232870,Rs265440,Rs132990
GO:0010638	positive regulation of organelle organization	biological_process	0.56113	1	2	1363	65	38738	0.0307692	Rs055950,Rs068850
GO:0043414	macromolecule methylation	biological_process	0.56376	1	7	1363	246	38738	0.0284553	Rs159900,Rs223700,Rs295590,Rs462730,Rs382640,Rs499620,Rs295600
GO:0004650	polygalacturonase activity	molecular_function	0.56381	1	3	1363	102	38738	0.0294118	Rs173500,Rs055950,Rs037260
GO:0004866	endopeptidase inhibitor activity	molecular_function	0.56499	1	4	1363	139	38738	0.028777	Rs022330,Rs494050,Rs146700,Rs475770
GO:0061135	endopeptidase regulator activity	molecular_function	0.56499	1	4	1363	139	38738	0.028777	Rs475770,Rs146700,Rs022330,Rs494050
GO:0044459	plasma membrane part	cellular_component	0.56919	1	8	1363	283	38738	0.0282686	Rs499530,Rs232860,Rs049500,Rs403050,Rs025610,Rs499610,Rs042600,Rs246370
GO:0043900	regulation of multi-organism process	biological_process	0.5696	1	1	1363	29	38738	0.0344828	Rs430300
GO:0031175	neuron projection development	biological_process	0.56968	1	1	1363	29	38738	0.0344828	Rs333640
GO:0048666	neuron development	biological_process	0.56968	1	1	1363	29	38738	0.0344828	Rs333640
GO:0000904	cell morphogenesis involved in differentiation	biological_process	0.56976	1	1	1363	29	38738	0.0344828	Rs333640
GO:0005199	structural constituent of cell wall	molecular_function	0.56993	1	1	1363	29	38738	0.0344828	Rs403170
GO:0005402	cation:sugar symporter activity	molecular_function	0.56996	1	1	1363	29	38738	0.0344828	Rs500840
GO:0007006	mitochondrial membrane organization	biological_process	0.56997	1	1	1363	29	38738	0.0344828	Rs246550
GO:0051270	regulation of cellular component movement	biological_process	0.57025	1	1	1363	29	38738	0.0344828	Rs269810
GO:2000145	regulation of cell motility	biological_process	0.57025	1	1	1363	29	38738	0.0344828	Rs269810
GO:0032990	cell part morphogenesis	biological_process	0.57046	1	1	1363	29	38738	0.0344828	Rs333640
GO:0048858	cell projection morphogenesis	biological_process	0.57046	1	1	1363	29	38738	0.0344828	Rs333640
GO:0006305	DNA alkylation	biological_process	0.571	1	1	1363	29	38738	0.0344828	Rs499620
GO:0006306	DNA methylation	biological_process	0.571	1	1	1363	29	38738	0.0344828	Rs499620
GO:0044728	DNA methylation or demethylation	biological_process	0.571	1	1	1363	29	38738	0.0344828	Rs499620
GO:0005778	peroxisomal membrane	cellular_component	0.57102	1	1	1363	29	38738	0.0344828	Rs167350
GO:0005779	integral to peroxisomal membrane	cellular_component	0.57102	1	1	1363	29	38738	0.0344828	Rs167350
GO:0031231	intrinsic to peroxisomal membrane	cellular_component	0.57102	1	1	1363	29	38738	0.0344828	Rs167350
GO:0031903	microbody membrane	cellular_component	0.57102	1	1	1363	29	38738	0.0344828	Rs167350
GO:0044438	microbody part	cellular_component	0.57102	1	1	1363	29	38738	0.0344828	Rs167350
GO:0044439	peroxisomal part	cellular_component	0.57102	1	1	1363	29	38738	0.0344828	Rs167350
GO:0031419	cobalamin binding	molecular_function	0.57189	1	1	1363	29	38738	0.0344828	Rs402860
GO:0008150	biological_process	biological_process	0.57203	1	779	1363	27177	38738	0.0286639	Rs305620,Rs499500,Rs217690,Rs415170,Rs049740,Rs146440,Rs086060,XLOC_097662,Rs305630,Rs146650,Rs415030,Rs556150,Rs501020,Rs148080,Rs430240,Rs403140,XLOC_038605,Rs074260,Rs030990,Rs524130,Rs167620,Rs167680,Rs305520,Rs080280,Rs430370,Rs018040,Rs462760,Rs434110,Rs501080,Rs025780,Rs459650,Rs042680,XLOC_084069,Rs342400,Rs080330,Rs133110,Rs037140,Rs084730,Rs415060,Rs146620,Rs459860,Rs302730,Rs475720,Rs1…
GO:0004197	cysteine-type endopeptidase activity	molecular_function	0.57259	1	5	1363	176	38738	0.0284091	Rs037130,XLOC_083059,Rs025730,Rs257430,XLOC_019517
GO:0044265	cellular macromolecule catabolic process	biological_process	0.57442	1	9	1363	321	38738	0.0280374	Rs501040,Rs217770,Rs333700,XLOC_075409,Rs186970,XLOC_014894,XLOC_016593,Rs336430,Rs265190
GO:0019901	protein kinase binding	molecular_function	0.57516	1	2	1363	67	38738	0.0298507	Rs413580,Rs413610
GO:0051274	beta-glucan biosynthetic process	biological_process	0.57538	1	3	1363	103	38738	0.0291262	Rs500930,Rs146660,Rs056080
GO:0051186	cofactor metabolic process	biological_process	0.5759	1	14	1363	500	38738	0.028	Rs488590,Rs382680,Rs074320,Rs430460,Rs265170,Rs388890,Rs088300,Rs460470,Rs068620,XLOC_092936,Rs148330,Rs080450,Rs167340,Rs148230
GO:0015081	sodium ion transmembrane transporter activity	molecular_function	0.57756	1	3	1363	104	38738	0.0288462	Rs042660,XLOC_049010,Rs049500
GO:0005083	small GTPase regulator activity	molecular_function	0.57787	1	2	1363	67	38738	0.0298507	Rs217790,Rs326570
GO:0016773	phosphotransferase activity, alcohol group as acceptor	molecular_function	0.57846	1	78	1363	2755	38738	0.0283122	XLOC_040730,Rs257600,Rs475590,Rs265280,Rs382580,Rs302630,Rs382690,Rs055890,Rs212840,Rs434120,Rs269900,XLOC_069187,Rs305620,XLOC_015098,Rs499630,Rs403090,XLOC_003159,Rs256240,Rs031120,Rs402930,Rs475370,XLOC_077492,Rs245810,Rs510250,Rs415060,XLOC_049665,Rs042600,Rs232860,XLOC_015096,Rs265460,Rs382670,Rs232850,Rs037340,Rs256230,Rs167290,Rs069440,Rs232960,Rs391320,Rs385840,Rs088320,XLOC_014880,Rs4030…
GO:0017025	TBP-class protein binding	molecular_function	0.58207	1	1	1363	30	38738	0.0333333	Rs317620
GO:0019773	proteasome core complex, alpha-subunit complex	cellular_component	0.58213	1	1	1363	30	38738	0.0333333	XLOC_075409
GO:0042030	ATPase inhibitor activity	molecular_function	0.58216	1	1	1363	30	38738	0.0333333	Rs549000
GO:0006284	base-excision repair	biological_process	0.58287	1	1	1363	30	38738	0.0333333	Rs212650
GO:0006195	purine nucleotide catabolic process	biological_process	0.58292	1	1	1363	30	38738	0.0333333	Rs080440
GO:0072523	purine-containing compound catabolic process	biological_process	0.58292	1	1	1363	30	38738	0.0333333	Rs080440
GO:0009060	aerobic respiration	biological_process	0.58299	1	1	1363	30	38738	0.0333333	XLOC_029533
GO:0042180	cellular ketone metabolic process	biological_process	0.58306	1	1	1363	30	38738	0.0333333	Rs148330
GO:0016874	ligase activity	molecular_function	0.58355	1	32	1363	1142	38738	0.028021	Rs236300,Rs500860,Rs459780,Rs317570,Rs305790,Rs475750,Rs402990,Rs223530,Rs167290,Rs499550,Rs589720,Rs460440,Rs132920,XLOC_076516,Rs493870,Rs382550,Rs223540,Rs069540,Rs403240,Rs232690,Rs315780,Rs056090,Rs269970,Rs302710,Rs018000,Rs080370,Rs148370,Rs148160,Rs148170,Rs295700,Rs430460,Rs265320
GO:0008171	O-methyltransferase activity	molecular_function	0.58374	1	4	1363	142	38738	0.028169	Rs462730,Rs074290,Rs462720,Rs382640
GO:0000105	histidine biosynthetic process	biological_process	0.5843	1	2	1363	68	38738	0.0294118	Rs413510,Rs148230
GO:0006547	histidine metabolic process	biological_process	0.5843	1	2	1363	68	38738	0.0294118	Rs413510,Rs148230
GO:0052803	imidazole-containing compound metabolic process	biological_process	0.5843	1	2	1363	68	38738	0.0294118	Rs413510,Rs148230
GO:0009628	response to abiotic stimulus	biological_process	0.58535	1	2	1363	68	38738	0.0294118	Rs499670,Rs172250
GO:0040007	growth	biological_process	0.58541	1	2	1363	68	38738	0.0294118	XLOC_057059,Rs025750
GO:0030029	actin filament-based process	biological_process	0.59015	1	3	1363	106	38738	0.0283019	Rs302580,Rs310010,Rs310030
GO:0030036	actin cytoskeleton organization	biological_process	0.59015	1	3	1363	106	38738	0.0283019	Rs302580,Rs310030,Rs310010
GO:0005739	mitochondrion	cellular_component	0.59103	1	21	1363	756	38738	0.0277778	Rs269810,Rs462750,Rs305540,XLOC_020564,Rs212450,Rs246550,Rs402900,Rs504500,Rs055950,Rs305530,Rs132970,XLOC_020565,Rs302760,Rs305550,Rs386080,Rs459880,Rs159980,Rs173490,Rs068850,Rs386070,Rs217690
GO:0016796	exonuclease activity, active with either ribo- or deoxyribonucleic acids and producing 5'-phosphomonoesters	molecular_function	0.59112	1	4	1363	143	38738	0.027972	Rs269810,Rs245800,Rs504470,Rs415070
GO:0040011	locomotion	biological_process	0.59238	1	9	1363	325	38738	0.0276923	Rs309890,Rs148250,Rs068670,Rs333640,Rs269810,Rs476090,Rs148180,Rs499650,Rs232870
GO:0017016	Ras GTPase binding	molecular_function	0.59239	1	2	1363	68	38738	0.0294118	Rs232800,Rs305520
GO:0031267	small GTPase binding	molecular_function	0.59239	1	2	1363	68	38738	0.0294118	Rs305520,Rs232800
GO:0051020	GTPase binding	molecular_function	0.59239	1	2	1363	68	38738	0.0294118	Rs305520,Rs232800
GO:0008270	zinc ion binding	molecular_function	0.59318	1	76	1363	2704	38738	0.0281065	Rs475450,XLOC_095877,Rs302710,Rs080370,Rs018000,Rs265360,Rs232800,Rs217660,Rs499610,Rs159950,Rs501030,Rs474660,Rs556150,XLOC_017185,Rs491530,Rs030990,Rs074330,Rs246480,Rs460280,Rs402950,Rs402990,Rs132840,Rs302890,Rs499550,Rs223530,Rs256380,Rs500860,Rs159760,Rs460330,Rs459860,Rs491520,Rs500960,Rs460260,Rs493780,Rs246530,XLOC_031071,Rs403320,Rs459880,Rs269970,Rs055970,Rs056090,Rs579770,XLOC_073870,…
GO:1901505	carbohydrate derivative transporter activity	molecular_function	0.59388	1	1	1363	31	38738	0.0322581	Rs413530
GO:0045892	negative regulation of transcription, DNA-dependent	biological_process	0.59404	1	2	1363	69	38738	0.0289855	Rs317630,Rs232800
GO:0051253	negative regulation of RNA metabolic process	biological_process	0.59404	1	2	1363	69	38738	0.0289855	Rs317630,Rs232800
GO:0016881	acid-amino acid ligase activity	molecular_function	0.59433	1	20	1363	721	38738	0.0277393	Rs493870,Rs382550,Rs403240,Rs265320,Rs232690,Rs223540,Rs069540,Rs305790,Rs475750,Rs402990,Rs056090,Rs223530,Rs499550,Rs236300,Rs500860,Rs317570,Rs269970,Rs302710,Rs018000,Rs080370
GO:0040012	regulation of locomotion	biological_process	0.59451	1	1	1363	31	38738	0.0322581	Rs269810
GO:0070647	protein modification by small protein conjugation or removal	biological_process	0.5947	1	7	1363	253	38738	0.027668	Rs460330,Rs475540,Rs037300,Rs159950,Rs302710,Rs022080,Rs167180
GO:0030474	spindle pole body duplication	biological_process	0.59528	1	1	1363	31	38738	0.0322581	Rs080400
GO:0051300	spindle pole body organization	biological_process	0.59528	1	1	1363	31	38738	0.0322581	Rs080400
GO:0005261	cation channel activity	molecular_function	0.5954	1	7	1363	254	38738	0.0275591	Rs042660,Rs476090,Rs038130,Rs430230,Rs523970,Rs068670,Rs459750
GO:0046912	transferase activity, transferring acyl groups, acyl groups converted into alkyl on transfer	molecular_function	0.59582	1	1	1363	31	38738	0.0322581	Rs018220
GO:0050801	ion homeostasis	biological_process	0.59595	1	3	1363	107	38738	0.0280374	Rs459750,Rs256390,Rs148330
GO:0055080	cation homeostasis	biological_process	0.59595	1	3	1363	107	38738	0.0280374	Rs256390,Rs459750,Rs148330
GO:0005244	voltage-gated ion channel activity	molecular_function	0.5966	1	3	1363	107	38738	0.0280374	Rs476090,Rs430230,Rs523970
GO:0022832	voltage-gated channel activity	molecular_function	0.5966	1	3	1363	107	38738	0.0280374	Rs430230,Rs523970,Rs476090
GO:0072528	pyrimidine-containing compound biosynthetic process	biological_process	0.59732	1	3	1363	107	38738	0.0280374	Rs265240,Rs056010,Rs305680
GO:0009144	purine nucleoside triphosphate metabolic process	biological_process	0.59735	1	6	1363	218	38738	0.0275229	Rs459880,Rs056010,Rs232970,Rs305680,XLOC_043460,Rs386080
GO:0009199	ribonucleoside triphosphate metabolic process	biological_process	0.59735	1	6	1363	218	38738	0.0275229	Rs056010,Rs459880,Rs305680,XLOC_043460,Rs386080,Rs232970
GO:0009205	purine ribonucleoside triphosphate metabolic process	biological_process	0.59735	1	6	1363	218	38738	0.0275229	Rs232970,Rs386080,XLOC_043460,Rs305680,Rs459880,Rs056010
GO:0005886	plasma membrane	cellular_component	0.59881	1	14	1363	507	38738	0.0276134	Rs499530,XLOC_005527,Rs232860,Rs049500,Rs403050,Rs025610,Rs080440,Rs068660,Rs459860,Rs499610,Rs246370,Rs042600,Rs038260,Rs060220
GO:0051273	beta-glucan metabolic process	biological_process	0.60115	1	3	1363	107	38738	0.0280374	Rs056080,Rs500930,Rs146660
GO:0042060	wound healing	biological_process	0.6013	1	5	1363	182	38738	0.0274725	Rs146640,Rs146650,Rs246410,Rs025750,Rs068660
GO:0048878	chemical homeostasis	biological_process	0.60225	1	3	1363	108	38738	0.0277778	Rs256390,Rs459750,Rs148330
GO:0019048	modulation by virus of host morphology or physiology	biological_process	0.60407	1	3	1363	108	38738	0.0277778	Rs037130,Rs333640,Rs415010
GO:0051119	sugar transmembrane transporter activity	molecular_function	0.60585	1	1	1363	32	38738	0.03125	Rs500840
GO:0032268	regulation of cellular protein metabolic process	biological_process	0.6064	1	4	1363	146	38738	0.0273973	Rs080480,Rs305610,Rs148120,Rs305630
GO:0004867	serine-type endopeptidase inhibitor activity	molecular_function	0.60658	1	1	1363	32	38738	0.03125	Rs475770
GO:0005179	hormone activity	molecular_function	0.60691	1	4	1363	146	38738	0.0273973	Rs388920,Rs172250,Rs590060,XLOC_025061
GO:0008237	metallopeptidase activity	molecular_function	0.60715	1	5	1363	183	38738	0.0273224	XLOC_020554,Rs493780,Rs269810,Rs302660,Rs056050
GO:0009512	cytochrome b6f complex	cellular_component	0.60724	1	1	1363	32	38738	0.03125	Rs022080
GO:0016702	oxidoreductase activity, acting on single donors with incorporation of molecular oxygen, incorporation of two atoms of oxygen	molecular_function	0.6077	1	2	1363	71	38738	0.028169	Rs370510,Rs403020
GO:0006720	isoprenoid metabolic process	biological_process	0.6077	1	5	1363	183	38738	0.0273224	Rs295560,Rs488590,Rs232730,Rs080450,Rs414960
GO:0008299	isoprenoid biosynthetic process	biological_process	0.6077	1	5	1363	183	38738	0.0273224	Rs295560,Rs488590,Rs232730,Rs414960,Rs080450
GO:0009888	tissue development	biological_process	0.60843	1	2	1363	71	38738	0.028169	Rs025750,Rs018080
GO:0072509	divalent inorganic cation transmembrane transporter activity	molecular_function	0.60999	1	8	1363	294	38738	0.0272109	Rs402820,XLOC_084218,Rs146750,Rs459750,XLOC_062955,Rs504470,Rs146410,Rs342390
GO:0006323	DNA packaging	biological_process	0.61176	1	4	1363	147	38738	0.0272109	Rs413540,Rs132830,Rs217590,Rs579780
GO:0009141	nucleoside triphosphate metabolic process	biological_process	0.6149	1	6	1363	222	38738	0.027027	Rs459880,Rs056010,Rs232970,Rs386080,XLOC_043460,Rs305680
GO:0044421	extracellular region part	cellular_component	0.6159	1	19	1363	694	38738	0.0273775	Rs265360,Rs475410,Rs246410,Rs146640,XLOC_033420,Rs167290,Rs042570,Rs499630,Rs025780,Rs172360,Rs269730,Rs342250,Rs068660,Rs269830,Rs148170,Rs302590,Rs022080,Rs315810,Rs146650
GO:0019201	nucleotide kinase activity	molecular_function	0.61669	1	3	1363	110	38738	0.0272727	Rs037140,Rs302650,Rs501050
GO:0031225	anchored to membrane	cellular_component	0.61743	1	1	1363	33	38738	0.030303	XLOC_057059
GO:0004629	phospholipase C activity	molecular_function	0.61749	1	1	1363	33	38738	0.030303	Rs385820
GO:0044000	movement in host	biological_process	0.61769	1	1	1363	33	38738	0.030303	Rs148250
GO:0046739	spread of virus in multicellular host	biological_process	0.61769	1	1	1363	33	38738	0.030303	Rs148250
GO:0046740	spread of virus in host, cell to cell	biological_process	0.61769	1	1	1363	33	38738	0.030303	Rs148250
GO:0051814	movement in other organism involved in symbiotic interaction	biological_process	0.61769	1	1	1363	33	38738	0.030303	Rs148250
GO:0016458	gene silencing	biological_process	0.6193	1	1	1363	33	38738	0.030303	Rs232800
GO:0022613	ribonucleoprotein complex biogenesis	biological_process	0.62031	1	8	1363	296	38738	0.027027	XLOC_043460,Rs403010,Rs382560,Rs382640,Rs370540,Rs049480,Rs223700,Rs232800
GO:0007596	blood coagulation	biological_process	0.62179	1	4	1363	149	38738	0.0268456	Rs146650,Rs146640,Rs068660,Rs246410
GO:0071806	protein transmembrane transport	biological_process	0.62299	1	2	1363	73	38738	0.0273973	Rs246550,Rs414960
GO:0051129	negative regulation of cellular component organization	biological_process	0.62366	1	2	1363	73	38738	0.0273973	Rs500960,Rs462890
GO:0044770	cell cycle phase transition	biological_process	0.62407	1	2	1363	73	38738	0.0273973	Rs500960,Rs462890
GO:1901987	regulation of cell cycle phase transition	biological_process	0.62407	1	2	1363	73	38738	0.0273973	Rs500960,Rs462890
GO:0030414	peptidase inhibitor activity	molecular_function	0.62552	1	4	1363	150	38738	0.0266667	Rs475770,Rs146700,Rs022330,Rs494050
GO:0061134	peptidase regulator activity	molecular_function	0.62552	1	4	1363	150	38738	0.0266667	Rs475770,Rs146700,Rs494050,Rs022330
GO:0010941	regulation of cell death	biological_process	0.62568	1	2	1363	73	38738	0.0273973	Rs068850,Rs055950
GO:0042981	regulation of apoptotic process	biological_process	0.62568	1	2	1363	73	38738	0.0273973	Rs068850,Rs055950
GO:0043067	regulation of programmed cell death	biological_process	0.62568	1	2	1363	73	38738	0.0273973	Rs055950,Rs068850
GO:0045263	proton-transporting ATP synthase complex, coupling factor F(o)	cellular_component	0.62624	1	3	1363	112	38738	0.0267857	Rs232970,Rs386080,Rs459880
GO:0030695	GTPase regulator activity	molecular_function	0.62654	1	5	1363	187	38738	0.026738	Rs265180,Rs326570,Rs493890,Rs317620,Rs217790
GO:0006353	DNA-dependent transcription, termination	biological_process	0.62779	1	1	1363	34	38738	0.0294118	Rs257580
GO:0006555	methionine metabolic process	biological_process	0.62849	1	1	1363	34	38738	0.0294118	Rs403320
GO:0051539	4 iron, 4 sulfur cluster binding	molecular_function	0.62854	1	1	1363	34	38738	0.0294118	Rs042730
GO:0016049	cell growth	biological_process	0.62891	1	1	1363	34	38738	0.0294118	XLOC_057059
GO:0042710	biofilm formation	biological_process	0.62915	1	1	1363	34	38738	0.0294118	XLOC_062036
GO:0019900	kinase binding	molecular_function	0.62932	1	2	1363	74	38738	0.027027	Rs413610,Rs413580
GO:0008483	transaminase activity	molecular_function	0.62958	1	1	1363	34	38738	0.0294118	Rs501140
GO:0003684	damaged DNA binding	molecular_function	0.62996	1	1	1363	34	38738	0.0294118	Rs501040
GO:0051537	2 iron, 2 sulfur cluster binding	molecular_function	0.62999	1	2	1363	74	38738	0.027027	Rs403210,Rs038160
GO:0006508	proteolysis	biological_process	0.6321	1	37	1363	1345	38738	0.0275093	Rs475720,Rs223570,XLOC_075409,Rs333700,Rs212450,Rs172250,Rs159990,Rs148380,XLOC_083059,XLOC_062967,Rs212540,Rs025730,Rs475500,XLOC_019517,Rs038200,Rs403130,Rs501040,Rs056050,Rs186970,XLOC_014894,Rs025670,Rs212590,Rs382680,Rs037130,Rs336400,Rs257430,Rs302660,Rs038190,XLOC_020554,Rs367500,Rs246540,Rs302720,Rs042620,XLOC_025061,Rs217770,Rs217800,Rs265190
GO:0006796	phosphate-containing compound metabolic process	biological_process	0.63217	1	89	1363	3177	38738	0.0280138	Rs305620,Rs232970,XLOC_043460,Rs042850,Rs499630,Rs167180,Rs403090,XLOC_003159,XLOC_077492,Rs402930,Rs475370,Rs256240,Rs524090,XLOC_040730,Rs302630,Rs475590,Rs382580,Rs265280,Rs382690,Rs269900,Rs434120,Rs055890,Rs501720,Rs148160,Rs524160,Rs232850,Rs382670,Rs256230,Rs504490,Rs391320,Rs069440,Rs232960,Rs167290,Rs459760,Rs080330,Rs074320,Rs415060,Rs246350,Rs042600,XLOC_049665,Rs302730,Rs232860,Rs0695…
GO:0006505	GPI anchor metabolic process	biological_process	0.63347	1	4	1363	151	38738	0.0264901	Rs246350,Rs080460,Rs504490,Rs042850
GO:0044765	single-organism transport	biological_process	0.63356	1	114	1363	4072	38738	0.0279961	Rs068680,Rs212620,Rs462790,Rs080280,Rs430370,Rs086080,Rs068620,XLOC_033420,Rs256370,Rs430230,Rs315850,Rs256410,Rs415250,Rs236360,Rs415260,Rs018160,Rs302700,Rs475970,Rs022080,Rs385870,Rs146410,Rs049500,Rs025630,Rs415200,Rs302520,Rs476090,Rs068670,Rs403080,Rs232970,XLOC_043460,Rs499500,Rs475450,Rs217690,Rs060390,Rs317640,Rs415150,Rs236350,Rs499480,Rs086060,Rs146650,Rs246550,Rs037320,XLOC_084218,Rs1…
GO:0016836	hydro-lyase activity	molecular_function	0.63471	1	4	1363	151	38738	0.0264901	Rs223660,Rs038090,XLOC_092936,Rs386010
GO:0009896	positive regulation of catabolic process	biological_process	0.63751	1	4	1363	152	38738	0.0263158	Rs146650,Rs167200,Rs505950,Rs269810
GO:0010508	positive regulation of autophagy	biological_process	0.63751	1	4	1363	152	38738	0.0263158	Rs269810,Rs146650,Rs167200,Rs505950
GO:0031331	positive regulation of cellular catabolic process	biological_process	0.63751	1	4	1363	152	38738	0.0263158	Rs269810,Rs146650,Rs167200,Rs505950
GO:0046486	glycerolipid metabolic process	biological_process	0.63754	1	7	1363	264	38738	0.0265152	Rs246350,Rs042850,Rs504490,Rs146630,Rs080460,Rs524090,Rs524160
GO:0005342	organic acid transmembrane transporter activity	molecular_function	0.63872	1	2	1363	75	38738	0.0266667	Rs622590,Rs302840
GO:0046943	carboxylic acid transmembrane transporter activity	molecular_function	0.63872	1	2	1363	75	38738	0.0266667	Rs302840,Rs622590
GO:0004526	ribonuclease P activity	molecular_function	0.63881	1	1	1363	35	38738	0.0285714	Rs336380
GO:0016831	carboxy-lyase activity	molecular_function	0.63894	1	5	1363	190	38738	0.0263158	Rs049500,XLOC_049010,Rs074320,Rs148230,Rs459760
GO:0019199	transmembrane receptor protein kinase activity	molecular_function	0.63902	1	1	1363	35	38738	0.0285714	Rs403030
GO:0016829	lyase activity	molecular_function	0.63906	1	20	1363	739	38738	0.0270636	Rs038090,Rs049500,Rs148230,Rs256520,Rs217710,Rs386010,Rs386000,Rs388940,Rs501700,Rs074320,XLOC_049010,Rs504470,Rs388930,Rs146440,Rs459760,Rs265070,XLOC_092936,Rs223660,Rs302770,XLOC_029533
GO:0030145	manganese ion binding	molecular_function	0.63927	1	1	1363	35	38738	0.0285714	Rs462800
GO:0043043	peptide biosynthetic process	biological_process	0.63945	1	1	1363	35	38738	0.0285714	Rs305790
GO:0000272	polysaccharide catabolic process	biological_process	0.63992	1	1	1363	35	38738	0.0285714	Rs088320
GO:0030674	protein binding, bridging	molecular_function	0.64203	1	4	1363	153	38738	0.0261438	Rs246410,Rs068660,Rs146640,Rs146650
GO:0060090	binding, bridging	molecular_function	0.64203	1	4	1363	153	38738	0.0261438	Rs246410,Rs068660,Rs146640,Rs146650
GO:0051716	cellular response to stimulus	biological_process	0.64277	1	86	1363	3092	38738	0.0278137	XLOC_014880,Rs305780,Rs068570,Rs088390,Rs236380,Rs402870,Rs333640,XLOC_051828,Rs508310,Rs080340,Rs056050,Rs302900,Rs501040,Rs148170,Rs269940,Rs042580,XLOC_072675,Rs510300,Rs080210,Rs217700,Rs056100,Rs232870,Rs055950,Rs146640,Rs403050,Rs186840,Rs403310,Rs212580,Rs315810,Rs460350,Rs042700,XLOC_076516,XLOC_005527,Rs493890,Rs025760,XLOC_043474,Rs212650,Rs324720,Rs500890,Rs068840,Rs186850,Rs132990,Rs1…
GO:0030163	protein catabolic process	biological_process	0.64286	1	7	1363	266	38738	0.0263158	Rs186970,XLOC_014894,Rs501040,Rs217770,Rs333700,XLOC_075409,Rs265190
GO:0006793	phosphorus metabolic process	biological_process	0.64397	1	89	1363	3187	38738	0.0279259	Rs403090,XLOC_003159,Rs475370,Rs402930,Rs256240,XLOC_077492,XLOC_043460,Rs042850,Rs305620,Rs232970,Rs167180,Rs499630,Rs382690,Rs501720,Rs055890,Rs148160,Rs269900,Rs434120,XLOC_040730,Rs524090,Rs382580,Rs475590,Rs265280,Rs302630,Rs069440,Rs232960,Rs167290,Rs504490,Rs391320,Rs080330,Rs459760,Rs232850,Rs382670,Rs524160,Rs256230,Rs232860,Rs302730,Rs074320,Rs415060,Rs246350,Rs042600,XLOC_049665,Rs3265…
GO:0005615	extracellular space	cellular_component	0.64404	1	7	1363	266	38738	0.0263158	Rs146650,Rs146640,Rs148170,Rs246410,Rs475410,Rs068660,Rs172360
GO:0006644	phospholipid metabolic process	biological_process	0.64431	1	8	1363	303	38738	0.0264026	Rs080460,Rs504490,Rs459760,Rs524090,Rs524160,Rs146630,Rs042850,Rs246350
GO:0051704	multi-organism process	biological_process	0.64597	1	45	1363	1640	38738	0.027439	Rs236430,Rs342250,Rs269810,Rs068660,Rs186920,Rs223700,Rs302590,Rs499650,Rs146410,Rs060190,Rs060220,Rs459860,Rs022290,Rs148180,Rs499550,Rs132990,Rs038150,Rs265440,Rs223530,Rs415070,Rs025780,Rs501060,Rs148250,Rs256540,XLOC_062036,Rs430300,Rs590500,Rs382640,Rs504470,Rs068570,Rs088320,Rs265250,Rs333640,Rs037130,Rs212680,Rs415110,Rs508430,Rs269840,XLOC_003159,Rs232870,Rs415010,Rs391310,Rs295510,Rs0371…
GO:0016891	endoribonuclease activity, producing 5'-phosphomonoesters	molecular_function	0.64624	1	3	1363	115	38738	0.026087	Rs236310,Rs614870,Rs336380
GO:0072330	monocarboxylic acid biosynthetic process	biological_process	0.6479	1	4	1363	154	38738	0.025974	Rs430460,Rs205760,Rs493980,Rs430320
GO:0051246	regulation of protein metabolic process	biological_process	0.64816	1	4	1363	154	38738	0.025974	Rs305610,Rs080480,Rs148120,Rs305630
GO:0000090	mitotic anaphase	biological_process	0.64855	1	1	1363	36	38738	0.0277778	Rs501760
GO:0051322	anaphase	biological_process	0.64855	1	1	1363	36	38738	0.0277778	Rs501760
GO:0006413	translational initiation	biological_process	0.64908	1	3	1363	116	38738	0.0258621	Rs403270,Rs606000,Rs068860
GO:0033043	regulation of organelle organization	biological_process	0.64922	1	5	1363	192	38738	0.0260417	Rs462890,Rs501760,Rs055950,Rs068850,Rs500960
GO:0009166	nucleotide catabolic process	biological_process	0.64979	1	1	1363	36	38738	0.0277778	Rs080440
GO:0033177	proton-transporting two-sector ATPase complex, proton-transporting domain	cellular_component	0.65027	1	7	1363	268	38738	0.0261194	Rs068670,Rs232970,Rs386080,Rs060390,Rs459880,Rs430370,Rs269810
GO:0044262	cellular carbohydrate metabolic process	biological_process	0.65058	1	8	1363	304	38738	0.0263158	Rs159850,Rs146660,Rs500930,Rs382700,Rs056110,Rs159870,Rs403200,Rs056080
GO:0032786	positive regulation of DNA-dependent transcription, elongation	biological_process	0.65074	1	1	1363	36	38738	0.0277778	Rs305750
GO:0032968	positive regulation of transcription elongation from RNA polymerase II promoter	biological_process	0.65074	1	1	1363	36	38738	0.0277778	Rs305750
GO:0034243	regulation of transcription elongation from RNA polymerase II promoter	biological_process	0.65074	1	1	1363	36	38738	0.0277778	Rs305750
GO:0045444	fat cell differentiation	biological_process	0.65091	1	1	1363	36	38738	0.0277778	XLOC_055604
GO:2001070	starch binding	molecular_function	0.65185	1	1	1363	36	38738	0.0277778	Rs148140
GO:0046677	response to antibiotic	biological_process	0.65198	1	1	1363	36	38738	0.0277778	Rs146620
GO:0034637	cellular carbohydrate biosynthetic process	biological_process	0.65219	1	5	1363	192	38738	0.0260417	Rs056080,Rs159870,Rs146660,Rs500930,Rs159850
GO:0005102	receptor binding	molecular_function	0.65223	1	15	1363	563	38738	0.026643	Rs068740,XLOC_025061,Rs246410,Rs388920,Rs068660,Rs269810,Rs501740,Rs302900,Rs146640,Rs269820,Rs148170,Rs172250,Rs590060,Rs146650,Rs146710
GO:0051130	positive regulation of cellular component organization	biological_process	0.65301	1	2	1363	77	38738	0.025974	Rs055950,Rs068850
GO:0008652	cellular amino acid biosynthetic process	biological_process	0.65363	1	10	1363	380	38738	0.0263158	Rs148230,Rs038090,Rs305790,Rs018220,Rs223420,Rs403320,Rs256540,Rs295550,Rs460370,Rs413510
GO:0048610	cellular process involved in reproduction	biological_process	0.65403	1	8	1363	306	38738	0.0261438	Rs269810,Rs342250,Rs223700,Rs148180,XLOC_003159,Rs265440,Rs302590,Rs232870
GO:0044448	cell cortex part	cellular_component	0.65406	1	4	1363	155	38738	0.0258065	Rs068670,Rs037240,Rs317640,Rs269810
GO:0030684	preribosome	cellular_component	0.65423	1	5	1363	192	38738	0.0260417	Rs403010,Rs370540,XLOC_043460,Rs232800,Rs049480
GO:0048856	anatomical structure development	biological_process	0.65773	1	8	1363	307	38738	0.0260586	XLOC_035681,Rs269810,Rs232830,Rs333640,Rs018080,Rs088320,Rs501060,Rs025750
GO:0006643	membrane lipid metabolic process	biological_process	0.65785	1	5	1363	194	38738	0.0257732	Rs042850,Rs159960,Rs504490,Rs080460,Rs246350
GO:0006739	NADP metabolic process	biological_process	0.65927	1	1	1363	37	38738	0.027027	Rs460470
GO:0010038	response to metal ion	biological_process	0.65975	1	1	1363	37	38738	0.027027	XLOC_062955
GO:1901292	nucleoside phosphate catabolic process	biological_process	0.65983	1	1	1363	37	38738	0.027027	Rs080440
GO:0008514	organic anion transmembrane transporter activity	molecular_function	0.65988	1	2	1363	78	38738	0.025641	Rs622590,Rs302840
GO:0042393	histone binding	molecular_function	0.65991	1	2	1363	78	38738	0.025641	Rs402950,Rs146420
GO:0045934	negative regulation of nucleobase-containing compound metabolic process	biological_process	0.6604	1	2	1363	78	38738	0.025641	Rs232800,Rs317630
GO:0051172	negative regulation of nitrogen compound metabolic process	biological_process	0.6604	1	2	1363	78	38738	0.025641	Rs317630,Rs232800
GO:0005929	cilium	cellular_component	0.66063	1	3	1363	118	38738	0.0254237	Rs309890,Rs068670,Rs499650
GO:0031514	motile cilium	cellular_component	0.66063	1	3	1363	118	38738	0.0254237	Rs068670,Rs499650,Rs309890
GO:1901605	alpha-amino acid metabolic process	biological_process	0.66064	1	11	1363	419	38738	0.026253	Rs256310,Rs148230,Rs223550,Rs038090,Rs018220,Rs460370,Rs413510,Rs295550,Rs256540,Rs403320,Rs223420
GO:0003724	RNA helicase activity	molecular_function	0.66134	1	9	1363	344	38738	0.0261628	XLOC_011856,Rs302650,Rs037140,Rs434110,Rs060190,Rs132990,Rs269940,Rs056050,Rs415110
GO:0007599	hemostasis	biological_process	0.66252	1	4	1363	157	38738	0.0254777	Rs146650,Rs146640,Rs068660,Rs246410
GO:0050817	coagulation	biological_process	0.66252	1	4	1363	157	38738	0.0254777	Rs146650,Rs146640,Rs068660,Rs246410
GO:0050878	regulation of body fluid levels	biological_process	0.66252	1	4	1363	157	38738	0.0254777	Rs146640,Rs146650,Rs246410,Rs068660
GO:0006814	sodium ion transport	biological_process	0.66258	1	3	1363	118	38738	0.0254237	XLOC_049010,Rs049500,Rs042660
GO:1901700	response to oxygen-containing compound	biological_process	0.6657	1	2	1363	79	38738	0.0253165	Rs159970,Rs499670
GO:0061024	membrane organization	biological_process	0.66628	1	6	1363	234	38738	0.025641	Rs056100,Rs269810,Rs148180,XLOC_062955,Rs246550,Rs232870
GO:0003678	DNA helicase activity	molecular_function	0.6664	1	12	1363	456	38738	0.0263158	Rs269940,Rs132990,Rs295630,Rs415110,Rs056050,Rs080340,Rs403230,XLOC_011856,Rs402870,Rs060190,Rs434110,Rs025760
GO:0006891	intra-Golgi vesicle-mediated transport	biological_process	0.66676	1	2	1363	79	38738	0.0253165	Rs499500,Rs391300
GO:0034220	ion transmembrane transport	biological_process	0.66685	1	17	1363	642	38738	0.0264798	Rs403060,Rs386080,Rs499530,Rs232970,Rs068670,Rs403040,XLOC_043460,Rs430370,Rs459880,Rs060390,Rs302840,Rs049500,Rs269810,XLOC_073870,XLOC_049010,Rs622590,Rs475970
GO:0007218	neuropeptide signaling pathway	biological_process	0.66895	1	1	1363	38	38738	0.0263158	XLOC_005527
GO:0008283	cell proliferation	biological_process	0.66929	1	1	1363	38	38738	0.0263158	Rs499760
GO:0033646	host intracellular part	cellular_component	0.66972	1	4	1363	158	38738	0.0253165	Rs342250,Rs025780,Rs265360,Rs302590
GO:0043656	intracellular region of host	cellular_component	0.66972	1	4	1363	158	38738	0.0253165	Rs265360,Rs025780,Rs342250,Rs302590
GO:0005747	mitochondrial respiratory chain complex I	cellular_component	0.67036	1	1	1363	38	38738	0.0263158	Rs212450
GO:0030964	NADH dehydrogenase complex	cellular_component	0.67036	1	1	1363	38	38738	0.0263158	Rs212450
GO:0045271	respiratory chain complex I	cellular_component	0.67036	1	1	1363	38	38738	0.0263158	Rs212450
GO:0051188	cofactor biosynthetic process	biological_process	0.67058	1	10	1363	385	38738	0.025974	Rs074320,Rs488590,Rs088300,Rs265170,Rs068620,Rs460470,Rs148230,Rs148330,Rs080450,XLOC_092936
GO:0009451	RNA modification	biological_process	0.67137	1	6	1363	235	38738	0.0255319	Rs223700,Rs295590,Rs159900,Rs295600,Rs382640,Rs042730
GO:0004402	histone acetyltransferase activity	molecular_function	0.67149	1	1	1363	38	38738	0.0263158	Rs460390
GO:0006261	DNA-dependent DNA replication	biological_process	0.67192	1	7	1363	272	38738	0.0257353	Rs068800,Rs403060,Rs466860,Rs491530,XLOC_043460,Rs606000,Rs305750
GO:0030154	cell differentiation	biological_process	0.67279	1	4	1363	159	38738	0.0251572	XLOC_035681,XLOC_055604,Rs333640,Rs501060
GO:0008152	metabolic process	biological_process	0.67334	1	569	1363	20028	38738	0.0284102	Rs460420,Rs342430,Rs042700,Rs500830,Rs430200,Rs018250,Rs236240,Rs430260,Rs038200,Rs460340,Rs223480,Rs256540,Rs475500,Rs212650,Rs475950,Rs305680,Rs505950,Rs148380,Rs038260,Rs430320,Rs467150,Rs186970,Rs305610,Rs500880,Rs391350,Rs475610,XLOC_037802,Rs295600,Rs056100,Rs491480,Rs025610,XLOC_020565,Rs080460,Rs459860,Rs037140,Rs084730,Rs415060,Rs146520,Rs403120,Rs056110,Rs475720,Rs302730,Rs501080,Rs4341…
GO:0032879	regulation of localization	biological_process	0.67365	1	2	1363	80	38738	0.025	Rs269810,Rs499760
GO:0016459	myosin complex	cellular_component	0.67745	1	2	1363	80	38738	0.025	Rs269810,Rs462890
GO:0009847	spore germination	biological_process	0.67806	1	1	1363	39	38738	0.025641	XLOC_008121
GO:0017038	protein import	biological_process	0.67838	1	4	1363	160	38738	0.025	Rs146650,Rs415090,Rs246550,Rs415080
GO:0044550	secondary metabolite biosynthetic process	biological_process	0.67859	1	1	1363	39	38738	0.025641	Rs217800
GO:0044406	adhesion to host	biological_process	0.67933	1	1	1363	39	38738	0.025641	Rs038150
GO:0051825	adhesion to other organism involved in symbiotic interaction	biological_process	0.67933	1	1	1363	39	38738	0.025641	Rs038150
GO:0031023	microtubule organizing center organization	biological_process	0.67946	1	1	1363	39	38738	0.025641	Rs080400
GO:0015035	protein disulfide oxidoreductase activity	molecular_function	0.6795	1	4	1363	161	38738	0.0248447	Rs022310,Rs402940,Rs499720,Rs074310
GO:0015036	disulfide oxidoreductase activity	molecular_function	0.6795	1	4	1363	161	38738	0.0248447	Rs074310,Rs499720,Rs402940,Rs022310
GO:0007031	peroxisome organization	biological_process	0.67957	1	1	1363	39	38738	0.025641	Rs167350
GO:0006952	defense response	biological_process	0.67963	1	12	1363	463	38738	0.0259179	Rs265250,Rs415070,Rs146530,Rs506090,Rs499550,Rs508430,Rs590500,Rs499650,Rs146570,Rs430300,Rs186920,Rs212680
GO:0007275	multicellular organismal development	biological_process	0.68145	1	8	1363	314	38738	0.0254777	XLOC_035681,Rs269810,Rs146630,Rs333640,Rs018080,Rs186970,Rs501060,Rs088320
GO:0006397	mRNA processing	biological_process	0.68454	1	9	1363	340	38738	0.0264706	Rs500860,Rs146760,Rs148160,Rs382540,Rs148170,Rs333640,Rs499490,Rs499450,XLOC_095877
GO:0016053	organic acid biosynthetic process	biological_process	0.68514	1	14	1363	539	38738	0.025974	Rs430320,Rs018220,Rs430460,Rs295550,Rs460370,Rs413510,Rs223420,Rs403320,Rs256540,Rs148230,Rs205760,Rs305790,Rs493980,Rs038090
GO:0046394	carboxylic acid biosynthetic process	biological_process	0.68514	1	14	1363	539	38738	0.025974	Rs205760,Rs493980,Rs305790,Rs038090,Rs148230,Rs460370,Rs413510,Rs430460,Rs295550,Rs403320,Rs256540,Rs223420,Rs018220,Rs430320
GO:0009306	protein secretion	biological_process	0.6861	1	2	1363	82	38738	0.0243902	Rs414960,Rs025610
GO:0009108	coenzyme biosynthetic process	biological_process	0.68613	1	6	1363	239	38738	0.0251046	Rs148230,Rs148330,Rs265170,XLOC_092936,Rs074320,Rs460470
GO:0031109	microtubule polymerization or depolymerization	biological_process	0.68723	1	1	1363	40	38738	0.025	Rs501760
GO:0031110	regulation of microtubule polymerization or depolymerization	biological_process	0.68723	1	1	1363	40	38738	0.025	Rs501760
GO:0019842	vitamin binding	molecular_function	0.68737	1	2	1363	82	38738	0.0243902	Rs414960,Rs402860
GO:0022884	macromolecule transmembrane transporter activity	molecular_function	0.68779	1	1	1363	40	38738	0.025	XLOC_033420
GO:0008312	7S RNA binding	molecular_function	0.68798	1	1	1363	40	38738	0.025	Rs056060
GO:0048500	signal recognition particle	cellular_component	0.68798	1	1	1363	40	38738	0.025	Rs056060
GO:0006897	endocytosis	biological_process	0.68831	1	1	1363	40	38738	0.025	Rs302580
GO:0005992	trehalose biosynthetic process	biological_process	0.68902	1	1	1363	40	38738	0.025	Rs159870
GO:0032784	regulation of DNA-dependent transcription, elongation	biological_process	0.68915	1	1	1363	40	38738	0.025	Rs305750
GO:0006464	cellular protein modification process	biological_process	0.69023	1	87	1363	3156	38738	0.0275665	Rs391320,Rs069440,Rs232960,Rs167290,Rs232850,Rs382670,Rs256230,Rs088330,Rs302730,Rs232860,Rs462730,Rs223700,Rs460330,Rs415060,Rs022080,XLOC_049665,Rs042600,Rs403090,XLOC_003159,Rs037300,Rs475540,XLOC_077492,Rs232800,Rs402930,Rs475370,Rs256240,Rs305620,Rs302710,Rs499630,Rs167180,Rs382640,Rs382690,Rs269900,Rs434120,Rs055890,Rs501720,Rs148160,Rs223510,XLOC_040730,Rs159950,Rs415030,Rs302630,Rs382580,…
GO:0036211	protein modification process	biological_process	0.69023	1	87	1363	3156	38738	0.0275665	Rs186840,Rs488520,Rs042610,Rs566910,Rs295550,Rs460350,Rs223490,Rs269810,Rs460520,Rs038090,Rs305490,XLOC_072670,Rs430260,Rs342150,Rs223500,Rs501060,XLOC_066784,XLOC_043474,Rs488530,Rs186850,Rs385830,Rs475950,Rs269820,XLOC_014880,Rs385840,Rs049450,Rs088360,Rs069500,Rs148170,Rs403030,Rs460500,Rs510300,Rs069530,Rs309980,Rs460530,Rs069560,XLOC_066779,Rs042670,Rs326570,Rs309990,Rs256500,Rs080460,Rs0426…
GO:0009611	response to wounding	biological_process	0.69169	1	5	1363	202	38738	0.0247525	Rs146650,Rs146640,Rs025750,Rs246410,Rs068660
GO:0005524	ATP binding	molecular_function	0.69301	1	135	1363	4863	38738	0.0277606	Rs302630,Rs265280,Rs269900,Rs434120,XLOC_069187,Rs068670,Rs462890,Rs499630,XLOC_003159,XLOC_077492,Rs415110,Rs402930,Rs256240,Rs031120,Rs245810,Rs403230,Rs060190,XLOC_049665,Rs385870,Rs232860,Rs499460,Rs060240,Rs132920,XLOC_062036,Rs402860,XLOC_011856,Rs391320,Rs069440,Rs232960,Rs499660,Rs402870,Rs385840,Rs088320,Rs504470,Rs295700,Rs386040,Rs088390,Rs302900,Rs042580,Rs403030,Rs069500,Rs056050,Rs0…
GO:0016772	transferase activity, transferring phosphorus-containing groups	molecular_function	0.69323	1	110	1363	3984	38738	0.0276104	Rs382690,Rs055890,Rs148160,Rs269900,Rs212840,Rs434120,XLOC_069187,XLOC_040730,Rs257600,Rs382580,Rs475590,Rs265280,Rs388900,Rs302630,Rs403090,XLOC_003159,Rs256240,Rs031120,Rs402890,Rs475370,Rs415110,Rs402930,XLOC_077492,XLOC_095877,Rs305620,XLOC_015098,Rs499630,Rs232860,Rs022320,XLOC_015096,Rs265460,Rs501050,Rs459860,Rs510250,Rs245810,Rs415060,Rs037140,Rs042600,XLOC_049665,Rs167210,Rs500960,Rs1672…
GO:0003995	acyl-CoA dehydrogenase activity	molecular_function	0.69662	1	1	1363	30	38738	0.0333333	XLOC_036695
GO:0031072	heat shock protein binding	molecular_function	0.6968	1	1	1363	41	38738	0.0243902	Rs085890
GO:0032559	adenyl ribonucleotide binding	molecular_function	0.69695	1	137	1363	4938	38738	0.027744	Rs382580,Rs430460,XLOC_040730,Rs430300,Rs223730,Rs148160,Rs055890,Rs295660,Rs382690,XLOC_006489,Rs305620,Rs475370,Rs295630,Rs042570,Rs403090,Rs302700,Rs042600,Rs037140,Rs018080,Rs415060,Rs589720,Rs256230,Rs434110,Rs232850,Rs305520,Rs080280,Rs382670,Rs022240,XLOC_084069,Rs459780,Rs223530,Rs167290,XLOC_014880,Rs415080,Rs236380,Rs049450,Rs269940,Rs148170,Rs148370,XLOC_066779,Rs326570,Rs488520,Rs0426…
GO:0043161	proteasomal ubiquitin-dependent protein catabolic process	biological_process	0.69715	1	1	1363	41	38738	0.0243902	Rs501040
GO:0009073	aromatic amino acid family biosynthetic process	biological_process	0.69722	1	1	1363	41	38738	0.0243902	Rs038090
GO:0005938	cell cortex	cellular_component	0.69745	1	4	1363	164	38738	0.0243902	Rs037240,Rs317640,Rs269810,Rs068670
GO:0009432	SOS response	biological_process	0.69789	1	1	1363	41	38738	0.0243902	Rs403230
GO:0042995	cell projection	cellular_component	0.6992	1	4	1363	165	38738	0.0242424	Rs309890,Rs499650,Rs038150,Rs068670
GO:0005126	cytokine receptor binding	molecular_function	0.6993	1	2	1363	84	38738	0.0238095	Rs068740,Rs269820
GO:0003333	amino acid transmembrane transport	biological_process	0.69952	1	2	1363	84	38738	0.0238095	Rs622590,Rs302840
GO:0044283	small molecule biosynthetic process	biological_process	0.69972	1	18	1363	693	38738	0.025974	Rs223420,Rs460370,Rs074320,Rs413510,Rs430460,Rs295550,Rs018220,Rs430320,Rs038090,Rs205760,Rs493980,Rs146760,Rs148230,Rs256540,Rs403320,Rs305790,Rs148330,Rs056100
GO:0051276	chromosome organization	biological_process	0.69992	1	16	1363	618	38738	0.02589	Rs025760,Rs413540,Rs068670,Rs132830,Rs232990,Rs460390,Rs295630,Rs257420,Rs386040,Rs342130,Rs459580,Rs459860,Rs018080,Rs217590,XLOC_035681,Rs295660
GO:0006259	DNA metabolic process	biological_process	0.70378	1	62	1363	2286	38738	0.0271216	Rs217590,Rs172270,Rs499580,Rs385870,XLOC_076516,Rs018220,Rs060190,Rs579780,Rs186840,Rs159990,Rs212580,Rs403310,Rs403230,Rs499620,XLOC_037508,Rs186850,Rs068840,Rs500890,XLOC_084069,Rs148380,Rs132990,Rs403060,XLOC_087216,Rs434110,Rs025760,Rs305520,Rs402860,XLOC_011856,Rs212650,Rs068800,Rs030880,Rs148160,Rs223550,Rs080340,Rs056050,Rs606000,Rs269940,Rs501040,Rs148170,Rs317620,Rs491530,Rs305750,Rs0883…
GO:0044711	single-organism biosynthetic process	biological_process	0.70425	1	19	1363	732	38738	0.0259563	Rs148330,Rs056100,Rs305790,Rs403320,Rs256540,Rs217800,Rs146760,Rs148230,Rs038090,Rs493980,Rs205760,Rs018220,Rs430320,Rs223420,Rs460370,Rs413510,Rs074320,Rs430460,Rs295550
GO:0070206	protein trimerization	biological_process	0.70477	1	2	1363	85	38738	0.0235294	Rs591290,Rs038220
GO:0009069	serine family amino acid metabolic process	biological_process	0.70558	1	1	1363	42	38738	0.0238095	Rs460370
GO:0003779	actin binding	molecular_function	0.70564	1	7	1363	283	38738	0.024735	Rs060390,Rs132830,Rs403260,Rs415000,Rs310030,Rs310010,Rs459580
GO:0050776	regulation of immune response	biological_process	0.70585	1	1	1363	42	38738	0.0238095	Rs430300
GO:0043631	RNA polyadenylation	biological_process	0.70615	1	1	1363	42	38738	0.0238095	Rs223440
GO:0030976	thiamine pyrophosphate binding	molecular_function	0.7063	1	1	1363	42	38738	0.0238095	Rs414960
GO:0005798	Golgi-associated vesicle	cellular_component	0.70686	1	1	1363	42	38738	0.0238095	Rs246370
GO:0030660	Golgi-associated vesicle membrane	cellular_component	0.70686	1	1	1363	42	38738	0.0238095	Rs246370
GO:0042451	purine nucleoside biosynthetic process	biological_process	0.70708	1	6	1363	245	38738	0.0244898	Rs459880,Rs056010,Rs232970,Rs386080,Rs305680,XLOC_043460
GO:0046129	purine ribonucleoside biosynthetic process	biological_process	0.70708	1	6	1363	245	38738	0.0244898	Rs305680,XLOC_043460,Rs386080,Rs232970,Rs056010,Rs459880
GO:0015985	energy coupled proton transport, down electrochemical gradient	biological_process	0.70809	1	4	1363	167	38738	0.0239521	Rs459880,Rs386080,XLOC_043460,Rs232970
GO:0015986	ATP synthesis coupled proton transport	biological_process	0.70809	1	4	1363	167	38738	0.0239521	XLOC_043460,Rs386080,Rs232970,Rs459880
GO:0004673	protein histidine kinase activity	molecular_function	0.70866	1	3	1363	126	38738	0.0238095	Rs302900,Rs245810,Rs510250
GO:0016775	phosphotransferase activity, nitrogenous group as acceptor	molecular_function	0.70866	1	3	1363	126	38738	0.0238095	Rs510250,Rs245810,Rs302900
GO:0071705	nitrogen compound transport	biological_process	0.70998	1	8	1363	322	38738	0.0248447	Rs302700,Rs622590,Rs080180,Rs069500,Rs080440,Rs385870,Rs080220,Rs302840
GO:0000276	mitochondrial proton-transporting ATP synthase complex, coupling factor F(o)	cellular_component	0.71045	1	2	1363	86	38738	0.0232558	Rs459880,Rs386080
GO:0009892	negative regulation of metabolic process	biological_process	0.7107	1	3	1363	127	38738	0.023622	XLOC_049944,Rs232800,Rs317630
GO:0065009	regulation of molecular function	biological_process	0.71073	1	3	1363	127	38738	0.023622	XLOC_069187,Rs080440,Rs217700
GO:0042330	taxis	biological_process	0.71108	1	2	1363	86	38738	0.0232558	Rs333640,Rs476090
GO:0003777	microtubule motor activity	molecular_function	0.71142	1	3	1363	126	38738	0.0238095	Rs475470,Rs232840,Rs499460
GO:0031966	mitochondrial membrane	cellular_component	0.71226	1	12	1363	475	38738	0.0252632	Rs504500,Rs269810,Rs302760,XLOC_020565,Rs386080,Rs132970,Rs159980,Rs459880,Rs217690,Rs212450,Rs246550,XLOC_020564
GO:0006886	intracellular protein transport	biological_process	0.7131	1	30	1363	1136	38738	0.0264085	Rs269810,Rs030990,Rs434120,Rs246370,XLOC_049012,Rs246350,XLOC_049010,Rs246550,Rs186880,Rs148120,Rs489080,Rs146650,XLOC_046251,Rs146630,Rs022290,Rs256410,Rs232800,Rs302760,Rs504490,Rs403180,Rs430270,Rs475450,Rs430440,XLOC_046259,Rs236340,Rs042850,XLOC_043460,Rs499500,Rs305520,Rs056060
GO:0043934	sporulation	biological_process	0.71337	1	1	1363	43	38738	0.0232558	Rs217800
GO:0005088	Ras guanyl-nucleotide exchange factor activity	molecular_function	0.71408	1	1	1363	43	38738	0.0232558	Rs326570
GO:0005089	Rho guanyl-nucleotide exchange factor activity	molecular_function	0.71408	1	1	1363	43	38738	0.0232558	Rs326570
GO:0009404	toxin metabolic process	biological_process	0.71457	1	1	1363	43	38738	0.0232558	Rs217800
GO:0000154	rRNA modification	biological_process	0.71515	1	1	1363	43	38738	0.0232558	Rs223700
GO:0031167	rRNA methylation	biological_process	0.71515	1	1	1363	43	38738	0.0232558	Rs223700
GO:0004518	nuclease activity	molecular_function	0.71747	1	14	1363	551	38738	0.0254083	Rs462800,Rs186840,Rs245800,XLOC_016593,Rs488490,Rs504470,Rs336380,Rs236310,Rs415070,Rs342360,Rs499520,Rs186850,Rs269810,Rs614870
GO:0004519	endonuclease activity	molecular_function	0.71782	1	7	1363	286	38738	0.0244755	Rs342360,Rs462800,Rs236310,Rs336380,Rs614870,XLOC_016593,Rs488490
GO:0004930	G-protein coupled receptor activity	molecular_function	0.71873	1	2	1363	87	38738	0.0229885	Rs434120,Rs459860
GO:0004127	cytidylate kinase activity	molecular_function	0.71877	1	2	1363	87	38738	0.0229885	Rs037140,Rs302650
GO:0070011	peptidase activity, acting on L-amino acid peptides	molecular_function	0.7191	1	45	1363	1687	38738	0.0266746	Rs367500,Rs037300,Rs038130,Rs386080,Rs246540,Rs302720,Rs042620,XLOC_025061,Rs217770,Rs217800,Rs265190,Rs336360,Rs056050,Rs493990,Rs212590,Rs025670,Rs382680,Rs037130,Rs336400,Rs257430,Rs302660,Rs038190,XLOC_020554,Rs148380,XLOC_083059,XLOC_062967,Rs212540,Rs025730,Rs295520,Rs475500,XLOC_019517,Rs038200,Rs403130,XLOC_035681,Rs475720,Rs223570,Rs269810,Rs333700,XLOC_075409,Rs493780,Rs459860,Rs212450,…
GO:0051259	protein oligomerization	biological_process	0.71936	1	3	1363	129	38738	0.0232558	Rs305790,Rs038220,Rs591290
GO:0008610	lipid biosynthetic process	biological_process	0.72019	1	18	1363	702	38738	0.025641	Rs205760,Rs493980,Rs056030,Rs232730,Rs080450,Rs414960,Rs269810,Rs257580,Rs212460,Rs430320,Rs460420,Rs080460,Rs295560,Rs475620,Rs459760,Rs305760,Rs025710,Rs488590
GO:0032259	methylation	biological_process	0.72084	1	7	1363	287	38738	0.0243902	Rs499620,Rs382640,Rs295600,Rs159900,Rs462730,Rs295590,Rs223700
GO:0071310	cellular response to organic substance	biological_process	0.72164	1	1	1363	44	38738	0.0227273	XLOC_072675
GO:0006626	protein targeting to mitochondrion	biological_process	0.72185	1	1	1363	44	38738	0.0227273	Rs246550
GO:0008176	tRNA (guanine-N7-)-methyltransferase activity	molecular_function	0.72286	1	1	1363	44	38738	0.0227273	Rs382640
GO:0016151	nickel cation binding	molecular_function	0.72328	1	2	1363	88	38738	0.0227273	Rs042670,Rs333710
GO:0022904	respiratory electron transport chain	biological_process	0.72341	1	2	1363	88	38738	0.0227273	Rs132970,Rs080470
GO:0015849	organic acid transport	biological_process	0.72355	1	5	1363	210	38738	0.0238095	Rs269810,Rs159980,Rs622590,Rs217690,Rs302840
GO:0046942	carboxylic acid transport	biological_process	0.72355	1	5	1363	210	38738	0.0238095	Rs269810,Rs622590,Rs159980,Rs302840,Rs217690
GO:0016616	oxidoreductase activity, acting on the CH-OH group of donors, NAD or NADP as acceptor	molecular_function	0.72379	1	13	1363	517	38738	0.0251451	Rs475620,Rs068620,Rs269810,Rs305760,Rs232730,Rs056030,Rs030980,Rs030950,Rs223660,Rs025710,Rs257580,Rs460420,Rs212460
GO:0009163	nucleoside biosynthetic process	biological_process	0.72519	1	6	1363	250	38738	0.024	Rs232970,Rs386080,XLOC_043460,Rs305680,Rs459880,Rs056010
GO:0042455	ribonucleoside biosynthetic process	biological_process	0.72519	1	6	1363	250	38738	0.024	Rs459880,Rs056010,Rs232970,Rs305680,XLOC_043460,Rs386080
GO:0009064	glutamine family amino acid metabolic process	biological_process	0.72588	1	3	1363	130	38738	0.0230769	Rs295550,Rs256310,Rs223550
GO:0004175	endopeptidase activity	molecular_function	0.72604	1	28	1363	1073	38738	0.0260951	XLOC_075409,Rs333700,Rs269810,Rs493780,Rs493990,Rs056050,XLOC_035681,Rs223570,Rs302660,Rs336400,Rs257430,XLOC_020554,Rs459860,Rs037130,Rs402970,Rs212590,Rs212540,Rs217770,Rs038130,Rs386080,XLOC_083059,XLOC_019517,Rs265190,Rs403130,Rs336360,Rs025730,Rs217800,Rs295520
GO:0016071	mRNA metabolic process	biological_process	0.72703	1	10	1363	392	38738	0.0255102	Rs500860,Rs148160,Rs146760,Rs382540,Rs148170,Rs336430,Rs499490,Rs333640,Rs499450,XLOC_095877
GO:0045735	nutrient reservoir activity	molecular_function	0.72709	1	2	1363	89	38738	0.0224719	Rs370510,Rs403020
GO:0006633	fatty acid biosynthetic process	biological_process	0.72913	1	3	1363	131	38738	0.0229008	Rs430320,Rs493980,Rs205760
GO:0010558	negative regulation of macromolecule biosynthetic process	biological_process	0.72927	1	2	1363	89	38738	0.0224719	Rs317630,Rs232800
GO:0031327	negative regulation of cellular biosynthetic process	biological_process	0.72927	1	2	1363	89	38738	0.0224719	Rs232800,Rs317630
GO:2000113	negative regulation of cellular macromolecule biosynthetic process	biological_process	0.72927	1	2	1363	89	38738	0.0224719	Rs317630,Rs232800
GO:0004549	tRNA-specific ribonuclease activity	molecular_function	0.72992	1	1	1363	45	38738	0.0222222	Rs336380
GO:0042277	peptide binding	molecular_function	0.73035	1	1	1363	45	38738	0.0222222	XLOC_077519
GO:0004620	phospholipase activity	molecular_function	0.73036	1	1	1363	45	38738	0.0222222	Rs385820
GO:0005543	phospholipid binding	molecular_function	0.73072	1	2	1363	89	38738	0.0224719	Rs309950,Rs459750
GO:0019783	small conjugating protein-specific protease activity	molecular_function	0.73121	1	1	1363	45	38738	0.0222222	Rs037300
GO:0044425	membrane part	cellular_component	0.73405	1	152	1363	5525	38738	0.0275113	XLOC_008121,Rs080460,Rs038130,XLOC_020565,Rs415210,Rs025610,Rs022130,Rs056100,Rs018030,Rs326640,Rs430270,Rs256360,XLOC_040250,Rs167300,XLOC_073870,Rs146630,Rs037130,Rs246370,Rs146560,Rs305680,Rs236340,Rs501060,Rs038350,Rs232840,Rs037220,Rs499690,Rs212640,Rs342390,Rs269810,Rs056010,Rs085920,Rs402820,XLOC_043459,Rs413600,Rs460420,Rs415170,Rs499480,Rs265570,Rs302720,Rs086060,Rs403220,Rs403080,Rs2176…
GO:0015711	organic anion transport	biological_process	0.73487	1	5	1363	213	38738	0.0234742	Rs217690,Rs302840,Rs159980,Rs622590,Rs269810
GO:0042803	protein homodimerization activity	molecular_function	0.73557	1	4	1363	173	38738	0.0231214	Rs391300,Rs068670,Rs146640,Rs146650
GO:0000279	M phase	biological_process	0.73723	1	1	1363	46	38738	0.0217391	Rs501760
GO:0022403	cell cycle phase	biological_process	0.73723	1	1	1363	46	38738	0.0217391	Rs501760
GO:0006073	cellular glucan metabolic process	biological_process	0.73769	1	4	1363	173	38738	0.0231214	Rs056080,Rs159850,Rs500930,Rs146660
GO:0044042	glucan metabolic process	biological_process	0.73769	1	4	1363	173	38738	0.0231214	Rs159850,Rs146660,Rs500930,Rs056080
GO:0008234	cysteine-type peptidase activity	molecular_function	0.73825	1	11	1363	446	38738	0.0246637	Rs025730,Rs037130,Rs475500,XLOC_019517,Rs172250,Rs257430,Rs475720,Rs037300,Rs246540,XLOC_083059,Rs302720
GO:1901659	glycosyl compound biosynthetic process	biological_process	0.73893	1	6	1363	254	38738	0.023622	Rs305680,XLOC_043460,Rs386080,Rs232970,Rs056010,Rs459880
GO:0007276	gamete generation	biological_process	0.73925	1	2	1363	91	38738	0.021978	Rs403310,XLOC_087216
GO:0030118	clathrin coat	cellular_component	0.7395	1	1	1363	46	38738	0.0217391	Rs246370
GO:0005509	calcium ion binding	molecular_function	0.73984	1	13	1363	523	38738	0.0248566	Rs022080,Rs037210,Rs302630,Rs499630,Rs385820,Rs391290,Rs223450,Rs315810,Rs459760,Rs167290,Rs256300,XLOC_033420,Rs415070
GO:0007018	microtubule-based movement	biological_process	0.74012	1	3	1363	132	38738	0.0227273	Rs232840,Rs499460,Rs475470
GO:0031324	negative regulation of cellular metabolic process	biological_process	0.74044	1	2	1363	91	38738	0.021978	Rs232800,Rs317630
GO:1901564	organonitrogen compound metabolic process	biological_process	0.74229	1	55	1363	2068	38738	0.0265957	Rs167290,Rs305680,Rs080440,Rs403200,Rs068620,Rs305790,Rs459780,Rs167340,Rs256540,XLOC_084068,Rs488590,Rs159960,Rs068800,Rs038090,Rs460470,Rs236240,Rs056010,Rs132920,Rs146760,Rs460440,Rs430330,Rs265240,Rs223420,Rs295550,Rs074320,Rs460370,Rs388890,Rs018220,Rs524120,Rs524050,Rs386080,Rs056100,XLOC_092936,Rs315780,Rs403320,Rs148370,XLOC_043460,Rs232970,Rs459880,Rs088300,Rs223550,Rs088360,Rs080450,Rs1…
GO:0008375	acetylglucosaminyltransferase activity	molecular_function	0.7431	1	3	1363	134	38738	0.0223881	Rs459610,XLOC_003237,Rs459670
GO:0043412	macromolecule modification	biological_process	0.7434	1	92	1363	3385	38738	0.0271787	Rs488530,XLOC_043474,Rs223500,Rs501060,XLOC_066784,Rs342150,Rs269820,Rs475950,Rs186850,Rs385830,Rs460350,Rs295550,Rs566910,Rs042610,Rs488520,Rs186840,Rs295590,Rs430260,Rs305490,XLOC_072670,Rs038090,Rs460520,Rs269810,Rs223490,Rs069560,Rs295600,Rs460530,Rs309980,Rs069530,Rs510300,Rs080460,Rs256500,Rs309990,Rs042670,Rs326570,XLOC_066779,Rs385840,XLOC_014880,Rs159900,Rs460500,Rs403030,Rs148170,Rs0883…
GO:0030554	adenyl nucleotide binding	molecular_function	0.74481	1	137	1363	4993	38738	0.0274384	XLOC_035681,Rs038090,XLOC_072670,Rs305490,XLOC_076516,Rs460440,Rs566910,Rs295550,Rs146750,Rs186840,Rs186850,Rs385830,Rs025730,Rs342150,Rs223500,Rs402920,XLOC_043474,Rs025760,Rs042580,Rs403030,Rs302900,Rs056050,Rs080340,Rs069500,Rs385840,Rs402870,Rs499660,Rs088390,Rs386040,Rs504470,Rs088320,Rs295700,Rs309990,Rs080310,Rs315780,Rs309980,Rs460530,Rs415090,Rs342140,Rs223450,Rs069560,Rs302650,Rs510300,…
GO:0016051	carbohydrate biosynthetic process	biological_process	0.7451	1	7	1363	294	38738	0.0238095	Rs056080,Rs382640,Rs159870,Rs500930,Rs146660,Rs159850,Rs326670
GO:0005815	microtubule organizing center	cellular_component	0.74545	1	2	1363	92	38738	0.0217391	Rs256450,Rs342160
GO:0033218	amide binding	molecular_function	0.74557	1	1	1363	47	38738	0.0212766	XLOC_077519
GO:0010498	proteasomal protein catabolic process	biological_process	0.74565	1	1	1363	47	38738	0.0212766	Rs501040
GO:0003707	steroid hormone receptor activity	molecular_function	0.74609	1	1	1363	47	38738	0.0212766	XLOC_072675
GO:0044248	cellular catabolic process	biological_process	0.74677	1	28	1363	1087	38738	0.025759	Rs403210,Rs265190,Rs172360,Rs336430,Rs245800,XLOC_016593,Rs505950,Rs080440,Rs038110,Rs038160,Rs167340,Rs475410,Rs217770,Rs167200,Rs186970,XLOC_014894,Rs146650,Rs430460,Rs382680,Rs388890,Rs556150,Rs501040,XLOC_075409,Rs333700,Rs269810,Rs223550,Rs256310,Rs500830
GO:0016903	oxidoreductase activity, acting on the aldehyde or oxo group of donors	molecular_function	0.74733	1	3	1363	135	38738	0.0222222	Rs265070,Rs217710,Rs414960
GO:0071944	cell periphery	cellular_component	0.74806	1	24	1363	937	38738	0.0256137	Rs499610,Rs459860,Rs223630,Rs038260,Rs060220,Rs037240,Rs246370,Rs042600,Rs232860,Rs049500,XLOC_005527,Rs146770,Rs068830,Rs068820,Rs269810,Rs068660,Rs068670,XLOC_029536,Rs317640,Rs080440,Rs025610,Rs403050,Rs499530,Rs223640
GO:0061025	membrane fusion	biological_process	0.7483	1	3	1363	135	38738	0.0222222	Rs148180,Rs269810,Rs232870
GO:0022804	active transmembrane transporter activity	molecular_function	0.74892	1	14	1363	564	38738	0.0248227	Rs476000,Rs080440,Rs305600,Rs086060,Rs049570,Rs080310,Rs159700,Rs037320,Rs080280,Rs068680,Rs257600,XLOC_049946,Rs086080,Rs500840
GO:0016192	vesicle-mediated transport	biological_process	0.7493	1	24	1363	937	38738	0.0256137	Rs074300,Rs037240,Rs246370,Rs302580,XLOC_049012,Rs489080,Rs148120,XLOC_049010,XLOC_057957,Rs030990,Rs391300,Rs430270,Rs317640,Rs148240,Rs499500,Rs080280,Rs475450,Rs022130,Rs022290,Rs056100,Rs244490,Rs080310,Rs403180,Rs386080
GO:0006613	cotranslational protein targeting to membrane	biological_process	0.74952	1	3	1363	135	38738	0.0222222	Rs056060,XLOC_043460,Rs256410
GO:0016853	isomerase activity	molecular_function	0.75145	1	11	1363	451	38738	0.0243902	Rs223510,Rs088360,Rs223550,Rs148230,Rs256310,Rs295580,Rs049740,Rs430260,Rs088330,Rs459570,Rs074320
GO:0033179	proton-transporting V-type ATPase, V0 domain	cellular_component	0.75164	1	3	1363	136	38738	0.0220588	Rs269810,Rs060390,Rs068670
GO:0009415	response to water stimulus	biological_process	0.75234	1	1	1363	48	38738	0.0208333	Rs499670
GO:0070585	protein localization to mitochondrion	biological_process	0.75248	1	1	1363	48	38738	0.0208333	Rs246550
GO:0072655	establishment of protein localization to mitochondrion	biological_process	0.75248	1	1	1363	48	38738	0.0208333	Rs246550
GO:0006359	regulation of transcription from RNA polymerase III promoter	biological_process	0.75291	1	1	1363	48	38738	0.0208333	Rs459860
GO:0005496	steroid binding	molecular_function	0.75334	1	1	1363	48	38738	0.0208333	XLOC_072675
GO:0010035	response to inorganic substance	biological_process	0.75555	1	2	1363	94	38738	0.0212766	Rs499670,XLOC_062955
GO:0009119	ribonucleoside metabolic process	biological_process	0.75728	1	7	1363	299	38738	0.0234114	Rs459880,Rs556150,Rs056010,Rs232970,Rs305680,XLOC_043460,Rs386080
GO:0048870	cell motility	biological_process	0.75731	1	4	1363	178	38738	0.0224719	Rs309890,Rs269810,Rs068670,Rs499650
GO:0051674	localization of cell	biological_process	0.75731	1	4	1363	178	38738	0.0224719	Rs499650,Rs068670,Rs269810,Rs309890
GO:0015293	symporter activity	molecular_function	0.76003	1	1	1363	49	38738	0.0204082	Rs500840
GO:0015294	solute:cation symporter activity	molecular_function	0.76003	1	1	1363	49	38738	0.0204082	Rs500840
GO:0006402	mRNA catabolic process	biological_process	0.76088	1	1	1363	49	38738	0.0204082	Rs336430
GO:0018995	host	cellular_component	0.76091	1	5	1363	220	38738	0.0227273	Rs302590,Rs269730,Rs265360,Rs025780,Rs342250
GO:0043657	host cell	cellular_component	0.76091	1	5	1363	220	38738	0.0227273	Rs342250,Rs025780,Rs269730,Rs265360,Rs302590
GO:0000145	exocyst	cellular_component	0.76142	1	2	1363	95	38738	0.0210526	Rs317640,Rs037240
GO:0006479	protein methylation	biological_process	0.76166	1	3	1363	138	38738	0.0217391	Rs223700,Rs462730,Rs382640
GO:0008213	protein alkylation	biological_process	0.76166	1	3	1363	138	38738	0.0217391	Rs382640,Rs223700,Rs462730
GO:0016044	cellular membrane organization	biological_process	0.76237	1	4	1363	180	38738	0.0222222	Rs246550,XLOC_062955,Rs056100,Rs269810
GO:0006664	glycolipid metabolic process	biological_process	0.76277	1	4	1363	180	38738	0.0222222	Rs042850,Rs504490,Rs080460,Rs246350
GO:0009405	pathogenesis	biological_process	0.76301	1	10	1363	418	38738	0.0239234	Rs068660,Rs022290,Rs508430,Rs269840,Rs146410,Rs025780,Rs060220,Rs295510,Rs459860,Rs037150
GO:0006915	apoptotic process	biological_process	0.76328	1	2	1363	95	38738	0.0210526	Rs068850,Rs055950
GO:0012501	programmed cell death	biological_process	0.76328	1	2	1363	95	38738	0.0210526	Rs068850,Rs055950
GO:0043245	extraorganismal space	cellular_component	0.76431	1	5	1363	221	38738	0.0226244	Rs302590,Rs025780,Rs342250,Rs269730,Rs265360
GO:0044215	other organism	cellular_component	0.76431	1	5	1363	221	38738	0.0226244	Rs265360,Rs269730,Rs025780,Rs342250,Rs302590
GO:0044216	other organism cell	cellular_component	0.76431	1	5	1363	221	38738	0.0226244	Rs302590,Rs342250,Rs025780,Rs265360,Rs269730
GO:0044217	other organism part	cellular_component	0.76431	1	5	1363	221	38738	0.0226244	Rs302590,Rs025780,Rs342250,Rs265360,Rs269730
GO:0006928	cellular component movement	biological_process	0.76482	1	8	1363	339	38738	0.0235988	Rs309890,Rs232840,Rs333640,Rs068670,Rs499460,Rs269810,Rs499650,Rs475470
GO:0046351	disaccharide biosynthetic process	biological_process	0.7683	1	1	1363	50	38738	0.02	Rs159870
GO:0004536	deoxyribonuclease activity	molecular_function	0.77127	1	4	1363	182	38738	0.021978	Rs415070,Rs504470,Rs245800,Rs269810
GO:0006754	ATP biosynthetic process	biological_process	0.7725	1	4	1363	183	38738	0.0218579	Rs386080,XLOC_043460,Rs232970,Rs459880
GO:0016272	prefoldin complex	cellular_component	0.77308	1	1	1363	51	38738	0.0196078	Rs167640
GO:0001071	nucleic acid binding transcription factor activity	molecular_function	0.77315	1	44	1363	1694	38738	0.025974	Rs413580,XLOC_017185,Rs430460,XLOC_090936,Rs302690,Rs146580,XLOC_035629,Rs146540,Rs055970,Rs415180,Rs055900,Rs309890,Rs415240,Rs302770,Rs205750,XLOC_084067,XLOC_071951,Rs500900,Rs232800,Rs265360,Rs327760,Rs309830,Rs620820,Rs060280,Rs055920,Rs460260,Rs510250,Rs500910,Rs269810,Rs223490,XLOC_070408,Rs236220,Rs167670,Rs018250,Rs499580,Rs413610,Rs385870,Rs499730,Rs430410,Rs068700,Rs074330,XLOC_084069,…
GO:0003700	sequence-specific DNA binding transcription factor activity	molecular_function	0.77315	1	44	1363	1694	38738	0.025974	Rs510250,Rs060280,Rs055920,Rs460260,Rs167670,Rs413610,Rs499580,Rs018250,Rs385870,Rs223490,Rs500910,Rs269810,XLOC_070408,Rs236220,Rs068700,Rs430410,Rs074330,Rs499730,Rs505950,Rs342360,XLOC_084069,Rs430460,Rs413580,XLOC_017185,Rs146580,XLOC_035629,Rs302690,Rs146540,XLOC_090936,Rs055970,Rs309890,Rs302770,Rs415240,Rs415180,Rs055900,Rs620820,Rs309830,Rs327760,Rs205750,XLOC_084067,XLOC_071951,Rs265360,…
GO:0006816	calcium ion transport	biological_process	0.77339	1	1	1363	51	38738	0.0196078	Rs549000
GO:0009664	plant-type cell wall organization	biological_process	0.77361	1	1	1363	51	38738	0.0196078	XLOC_057059
GO:0071669	plant-type cell wall organization or biogenesis	biological_process	0.77361	1	1	1363	51	38738	0.0196078	XLOC_057059
GO:0048518	positive regulation of biological process	biological_process	0.7741	1	11	1363	461	38738	0.0238612	Rs167200,Rs146650,Rs018080,Rs068850,Rs167180,Rs305750,Rs499760,Rs475540,Rs505950,Rs055950,Rs269810
GO:0009152	purine ribonucleotide biosynthetic process	biological_process	0.77438	1	6	1363	265	38738	0.0226415	Rs232970,Rs305680,XLOC_043460,Rs386080,Rs459880,Rs056010
GO:0006289	nucleotide-excision repair	biological_process	0.77451	1	1	1363	51	38738	0.0196078	Rs501040
GO:0000166	nucleotide binding	molecular_function	0.77489	1	169	1363	6159	38738	0.0274395	Rs133050,Rs236380,Rs415080,Rs068570,XLOC_014880,Rs269940,Rs269860,Rs148170,Rs049450,Rs508310,Rs148230,Rs148370,Rs326570,Rs295560,XLOC_066779,Rs402820,Rs460350,Rs524120,Rs488520,Rs042610,Rs342130,Rs499580,Rs501190,Rs269810,Rs236430,Rs223490,Rs342390,Rs460520,XLOC_084068,Rs256540,Rs488530,Rs232840,Rs256420,XLOC_066784,Rs501060,Rs475470,Rs132990,Rs269820,Rs475950,Rs500890,Rs324720,XLOC_040730,Rs4304…
GO:1901265	nucleoside phosphate binding	molecular_function	0.77489	1	169	1363	6159	38738	0.0274395	Rs382580,XLOC_040730,Rs430460,Rs223730,Rs055890,Rs148160,Rs080450,Rs430300,Rs499470,Rs382690,Rs295660,XLOC_006489,Rs305620,Rs475370,Rs501120,Rs232800,Rs042570,Rs403090,Rs295630,Rs042600,Rs302700,Rs037140,Rs018080,Rs415060,Rs589720,Rs146410,Rs434110,Rs256230,Rs232850,Rs305520,Rs382670,Rs080280,Rs022240,Rs459780,XLOC_084069,Rs223530,Rs167290,Rs415080,Rs068570,XLOC_014880,Rs133050,Rs236380,Rs049450,…
GO:0042025	host cell nucleus	cellular_component	0.77496	1	3	1363	141	38738	0.0212766	Rs265360,Rs342250,Rs302590
GO:0015074	DNA integration	biological_process	0.77524	1	3	1363	141	38738	0.0212766	XLOC_037508,Rs223550,Rs159990
GO:0010629	negative regulation of gene expression	biological_process	0.77703	1	2	1363	98	38738	0.0204082	Rs232800,Rs317630
GO:0005737	cytoplasm	cellular_component	0.77729	1	112	1363	4156	38738	0.026949	Rs246410,Rs402930,Rs402900,Rs132830,Rs305530,Rs068710,Rs524050,Rs305550,Rs217720,Rs317640,Rs403150,Rs068670,Rs382700,XLOC_043460,Rs475450,Rs217690,Rs167350,Rs606000,Rs434120,Rs030990,XLOC_038605,Rs382640,Rs167170,Rs462750,Rs305540,Rs042560,Rs217660,Rs146650,Rs246550,XLOC_020564,Rs167200,Rs038380,Rs256410,Rs500860,Rs523930,Rs459780,Rs403200,Rs018140,Rs167290,Rs167630,Rs386070,Rs068850,Rs148320,XLO…
GO:0009260	ribonucleotide biosynthetic process	biological_process	0.7774	1	6	1363	266	38738	0.0225564	Rs056010,Rs459880,Rs305680,XLOC_043460,Rs386080,Rs232970
GO:0046390	ribose phosphate biosynthetic process	biological_process	0.7774	1	6	1363	266	38738	0.0225564	Rs056010,Rs459880,XLOC_043460,Rs305680,Rs386080,Rs232970
GO:0042802	identical protein binding	molecular_function	0.77745	1	5	1363	225	38738	0.0222222	Rs146650,Rs391300,Rs146640,Rs068670,Rs342220
GO:0007264	small GTPase mediated signal transduction	biological_process	0.77778	1	9	1363	385	38738	0.0233766	Rs499470,Rs324720,Rs508310,Rs500890,Rs493890,Rs146410,Rs217790,Rs022240,Rs500850
GO:1901575	organic substance catabolic process	biological_process	0.77784	1	22	1363	882	38738	0.0249433	Rs385820,Rs336430,XLOC_016593,Rs265190,Rs080440,Rs217770,Rs167340,Rs382680,XLOC_014894,Rs186970,Rs556150,Rs088320,Rs388890,Rs501020,Rs501040,Rs460470,Rs256310,Rs500830,Rs386010,Rs333700,Rs223550,XLOC_075409
GO:0008173	RNA methyltransferase activity	molecular_function	0.77908	1	3	1363	142	38738	0.0211268	Rs295590,Rs382640,Rs295600
GO:0006612	protein targeting to membrane	biological_process	0.77914	1	3	1363	142	38738	0.0211268	Rs256410,XLOC_043460,Rs056060
GO:0001883	purine nucleoside binding	molecular_function	0.77926	1	145	1363	5322	38738	0.0272454	Rs265280,Rs302630,Rs269900,Rs434120,XLOC_069187,Rs499630,Rs462890,Rs068670,Rs500850,Rs415110,Rs402930,Rs256240,Rs031120,XLOC_077492,XLOC_003159,Rs060190,XLOC_049665,Rs245810,Rs403230,Rs132920,Rs499460,Rs060240,Rs232860,Rs385870,Rs402860,XLOC_011856,XLOC_062036,Rs069440,Rs232960,Rs391320,Rs088390,Rs088320,Rs295700,Rs504470,Rs386040,Rs385840,Rs499660,Rs402870,Rs069500,Rs056050,Rs080340,Rs403030,Rs0…
GO:0032549	ribonucleoside binding	molecular_function	0.77926	1	145	1363	5322	38738	0.0272454	Rs459780,XLOC_084069,Rs223530,Rs167290,Rs434110,Rs256230,Rs232850,Rs305520,Rs080280,Rs382670,Rs022240,Rs589720,Rs146410,Rs042600,Rs302700,Rs037140,Rs018080,Rs415060,Rs475370,Rs403090,Rs042570,Rs295630,XLOC_006489,Rs305620,Rs148160,Rs055890,Rs223730,Rs499470,Rs430300,Rs382690,Rs295660,Rs382580,XLOC_040730,Rs430460,Rs475950,Rs500890,Rs324720,Rs475470,Rs132990,Rs269820,Rs256420,Rs232840,XLOC_066784,…
GO:0032550	purine ribonucleoside binding	molecular_function	0.77926	1	145	1363	5322	38738	0.0272454	Rs068670,Rs500850,Rs462890,Rs499630,XLOC_003159,XLOC_077492,Rs402930,Rs415110,Rs031120,Rs256240,Rs302630,Rs265280,Rs269900,Rs434120,XLOC_069187,XLOC_062036,Rs402860,XLOC_011856,Rs391320,Rs232960,Rs069440,Rs403230,Rs245810,Rs060190,XLOC_049665,Rs385870,Rs232860,Rs499460,Rs060240,Rs132920,Rs069560,Rs302650,Rs223450,Rs460530,Rs415090,Rs342140,Rs309980,Rs069530,Rs510300,Rs309990,Rs315780,Rs080310,Rs4…
GO:0035639	purine ribonucleoside triphosphate binding	molecular_function	0.77941	1	143	1363	5251	38738	0.0272329	Rs415080,Rs068570,XLOC_014880,Rs236380,Rs049450,Rs508310,Rs269940,Rs148170,Rs269860,Rs148370,XLOC_066779,Rs326570,Rs488520,Rs042610,Rs342130,Rs402820,Rs460350,Rs269810,Rs223490,Rs342390,Rs236430,Rs460520,Rs499580,Rs501190,Rs232840,Rs256420,Rs501060,XLOC_066784,Rs256540,Rs488530,Rs475950,Rs500890,Rs324720,Rs475470,Rs132990,Rs269820,Rs382580,XLOC_040730,Rs430460,Rs223730,Rs055890,Rs148160,Rs430300,…
GO:0001882	nucleoside binding	molecular_function	0.78	1	145	1363	5323	38738	0.0272403	Rs475370,Rs403090,Rs042570,Rs295630,XLOC_006489,Rs305620,Rs148160,Rs223730,Rs055890,Rs499470,Rs430300,Rs382690,Rs295660,Rs382580,XLOC_040730,Rs430460,Rs459780,XLOC_084069,Rs223530,Rs167290,Rs434110,Rs256230,Rs305520,Rs232850,Rs080280,Rs022240,Rs382670,Rs589720,Rs146410,Rs042600,Rs302700,Rs018080,Rs037140,Rs415060,XLOC_066779,Rs326570,Rs148370,Rs049450,Rs508310,Rs269940,Rs269860,Rs148170,Rs415080,…
GO:0005740	mitochondrial envelope	cellular_component	0.78021	1	12	1363	503	38738	0.0238569	Rs459880,Rs159980,Rs212450,XLOC_020564,Rs246550,Rs217690,Rs269810,Rs504500,Rs132970,Rs302760,Rs386080,XLOC_020565
GO:0016879	ligase activity, forming carbon-nitrogen bonds	molecular_function	0.78067	1	21	1363	845	38738	0.0248521	Rs493870,Rs382550,Rs589720,Rs403240,Rs265320,Rs232690,Rs223540,Rs069540,Rs305790,Rs475750,Rs056090,Rs402990,Rs223530,Rs499550,Rs236300,Rs500860,Rs317570,Rs269970,Rs302710,Rs018000,Rs080370
GO:0070566	adenylyltransferase activity	molecular_function	0.78084	1	1	1363	52	38738	0.0192308	Rs223440
GO:0032555	purine ribonucleotide binding	molecular_function	0.7815	1	145	1363	5325	38738	0.02723	Rs382670,Rs080280,Rs022240,Rs305520,Rs232850,Rs256230,Rs434110,Rs167290,Rs223530,XLOC_084069,Rs459780,Rs415060,Rs018080,Rs037140,Rs302700,Rs042600,Rs146410,Rs589720,Rs305620,XLOC_006489,Rs295630,Rs042570,Rs403090,Rs475370,Rs430460,XLOC_040730,Rs382580,Rs295660,Rs382690,Rs430300,Rs499470,Rs148160,Rs223730,Rs055890,Rs488530,Rs256540,Rs501060,XLOC_066784,Rs256420,Rs232840,Rs269820,Rs132990,Rs475470,…
GO:0010564	regulation of cell cycle process	biological_process	0.78179	1	2	1363	99	38738	0.020202	Rs462890,Rs500960
GO:0005773	vacuole	cellular_component	0.78214	1	1	1363	52	38738	0.0192308	XLOC_035681
GO:0000155	phosphorelay sensor kinase activity	molecular_function	0.78315	1	2	1363	99	38738	0.020202	Rs245810,Rs302900
GO:0048609	multicellular organismal reproductive process	biological_process	0.78496	1	2	1363	100	38738	0.02	Rs403310,XLOC_087216
GO:0004521	endoribonuclease activity	molecular_function	0.78621	1	3	1363	144	38738	0.0208333	Rs236310,Rs614870,Rs336380
GO:0006865	amino acid transport	biological_process	0.78621	1	2	1363	100	38738	0.02	Rs622590,Rs302840
GO:0005840	ribosome	cellular_component	0.78669	1	26	1363	1039	38738	0.0250241	Rs523930,Rs256410,Rs038380,Rs493760,Rs491480,Rs524050,Rs018140,Rs223610,Rs173490,Rs217720,Rs232890,Rs223480,Rs342210,Rs460430,Rs217780,Rs167170,Rs159970,XLOC_038605,Rs022860,Rs042560,Rs088320,Rs524120,Rs388910,Rs310000,Rs430430,XLOC_046224
GO:0009084	glutamine family amino acid biosynthetic process	biological_process	0.78761	1	1	1363	53	38738	0.0188679	Rs295550
GO:0035556	intracellular signal transduction	biological_process	0.78981	1	16	1363	661	38738	0.0242057	Rs500890,Rs324720,Rs500860,Rs055950,Rs217790,Rs068850,Rs022240,Rs500850,Rs042700,Rs508310,Rs499470,Rs493890,Rs146410,Rs068570,Rs305780,Rs056000
GO:0036094	small molecule binding	molecular_function	0.79114	1	170	1363	6218	38738	0.02734	Rs391320,Rs068620,Rs069440,Rs232960,Rs060420,XLOC_062036,Rs068800,XLOC_011856,Rs402860,Rs488590,Rs385870,Rs232860,Rs060240,Rs232730,Rs499460,Rs132920,Rs074320,Rs245810,Rs403230,XLOC_049665,Rs060190,Rs524050,XLOC_003159,XLOC_077492,Rs256240,Rs031120,Rs415110,Rs402930,Rs500850,Rs068670,Rs030950,Rs462890,Rs499630,Rs460410,XLOC_069187,Rs269900,Rs434120,Rs403370,Rs302630,Rs265280,Rs186850,Rs385830,Rs4…
GO:0005794	Golgi apparatus	cellular_component	0.79162	1	4	1363	188	38738	0.0212766	Rs391300,Rs146640,Rs500840,Rs246370
GO:0043168	anion binding	molecular_function	0.79185	1	168	1363	6148	38738	0.027326	Rs186850,Rs385830,Rs223500,XLOC_043474,Rs402920,Rs025760,Rs342150,Rs025730,Rs462770,Rs460440,Rs146760,XLOC_076516,XLOC_035681,Rs038090,XLOC_072670,Rs305490,Rs186840,Rs146750,Rs295550,Rs566910,Rs493760,Rs315780,Rs080310,Rs309990,Rs088300,Rs069530,Rs510300,Rs223450,Rs159740,Rs069560,Rs302650,Rs476100,Rs309980,Rs415090,Rs460530,Rs342140,Rs256520,Rs056050,Rs080340,Rs069500,Rs414960,XLOC_036695,Rs3029…
GO:0004803	transposase activity	molecular_function	0.79445	1	2	1363	102	38738	0.0196078	Rs172270,Rs088450
GO:0033647	host intracellular organelle	cellular_component	0.79469	1	3	1363	146	38738	0.0205479	Rs342250,Rs265360,Rs302590
GO:0033648	host intracellular membrane-bounded organelle	cellular_component	0.79469	1	3	1363	146	38738	0.0205479	Rs342250,Rs265360,Rs302590
GO:0008170	N-methyltransferase activity	molecular_function	0.79559	1	2	1363	102	38738	0.0196078	Rs382640,Rs499620
GO:0044264	cellular polysaccharide metabolic process	biological_process	0.79666	1	4	1363	189	38738	0.021164	Rs056080,Rs159850,Rs146660,Rs500930
GO:0046907	intracellular transport	biological_process	0.7971	1	37	1363	1449	38738	0.0255349	Rs386080,Rs244490,Rs232800,Rs499500,XLOC_043460,Rs217690,Rs430440,Rs475450,Rs042850,Rs430270,Rs159980,Rs391300,Rs223550,XLOC_057957,Rs030990,Rs434120,Rs246550,XLOC_049010,Rs146630,Rs489080,Rs146650,Rs246370,XLOC_049012,Rs302760,Rs504490,Rs403180,Rs256410,Rs022290,Rs305520,Rs236340,XLOC_046259,Rs056060,Rs269810,XLOC_046251,Rs148120,Rs186880,Rs246350
GO:0044743	intracellular protein transmembrane import	biological_process	0.79803	1	1	1363	55	38738	0.0181818	Rs246550
GO:0065002	intracellular protein transmembrane transport	biological_process	0.79803	1	1	1363	55	38738	0.0181818	Rs246550
GO:0030312	external encapsulating structure	cellular_component	0.79813	1	6	1363	272	38738	0.0220588	Rs068820,Rs068830,Rs223640,Rs223630,Rs146770,XLOC_029536
GO:0016020	membrane	cellular_component	0.79906	1	236	1363	8595	38738	0.0274578	Rs236360,Rs415250,Rs499550,Rs069440,Rs232960,Rs256370,Rs391320,Rs305790,XLOC_033420,Rs086080,Rs305480,Rs462790,XLOC_046259,Rs159960,XLOC_046257,Rs148320,Rs459750,Rs068680,Rs074330,Rs068660,XLOC_024037,Rs476090,Rs186920,Rs413630,Rs025630,Rs232860,Rs049500,Rs022080,Rs025750,Rs148280,Rs037210,Rs523950,Rs018160,Rs415260,Rs246330,Rs302850,Rs068710,Rs415230,Rs236350,Rs415150,Rs499630,Rs475450,XLOC_0434…
GO:0030170	pyridoxal phosphate binding	molecular_function	0.8019	1	4	1363	191	38738	0.0209424	Rs256520,Rs504480,Rs501140,Rs476100
GO:0060589	nucleoside-triphosphatase regulator activity	molecular_function	0.80203	1	6	1363	274	38738	0.0218978	Rs549000,Rs217790,Rs317620,Rs493890,Rs326570,Rs265180
GO:0008238	exopeptidase activity	molecular_function	0.80223	1	5	1363	233	38738	0.0214592	Rs212540,Rs148380,XLOC_035681,Rs402970,Rs212590
GO:0005759	mitochondrial matrix	cellular_component	0.80363	1	1	1363	56	38738	0.0178571	Rs173490
GO:0007005	mitochondrion organization	biological_process	0.8038	1	4	1363	192	38738	0.0208333	Rs068850,Rs269810,Rs055950,Rs246550
GO:0005875	microtubule associated complex	cellular_component	0.80447	1	1	1363	56	38738	0.0178571	Rs590510
GO:0033013	tetrapyrrole metabolic process	biological_process	0.80505	1	7	1363	316	38738	0.0221519	Rs080450,Rs388890,Rs167340,Rs088300,Rs488590,Rs382680,Rs068620
GO:0016668	oxidoreductase activity, acting on a sulfur group of donors, NAD(P) as acceptor	molecular_function	0.8065	1	2	1363	105	38738	0.0190476	Rs305780,Rs402950
GO:0047134	protein-disulfide reductase activity	molecular_function	0.8065	1	2	1363	105	38738	0.0190476	Rs305780,Rs402950
GO:0046034	ATP metabolic process	biological_process	0.80694	1	4	1363	193	38738	0.0207254	XLOC_043460,Rs386080,Rs232970,Rs459880
GO:0006790	sulfur compound metabolic process	biological_process	0.80822	1	4	1363	193	38738	0.0207254	Rs305790,Rs460370,Rs430460,Rs403320
GO:0007059	chromosome segregation	biological_process	0.80853	1	4	1363	193	38738	0.0207254	Rs459580,Rs591290,Rs501760,Rs132830
GO:0005976	polysaccharide metabolic process	biological_process	0.80921	1	5	1363	235	38738	0.0212766	Rs056080,Rs500930,Rs146660,Rs088320,Rs159850
GO:0005801	cis-Golgi network	cellular_component	0.81023	1	1	1363	57	38738	0.0175439	Rs269810
GO:0048522	positive regulation of cellular process	biological_process	0.81037	1	10	1363	438	38738	0.0228311	Rs068850,Rs167180,Rs305750,Rs499760,Rs167200,Rs146650,Rs269810,Rs475540,Rs505950,Rs055950
GO:0008233	peptidase activity	molecular_function	0.81286	1	46	1363	1798	38738	0.025584	Rs402970,Rs212450,Rs459860,Rs159990,Rs060220,Rs172250,Rs223570,Rs475720,XLOC_035681,Rs269810,Rs333700,XLOC_075409,Rs493780,Rs475500,Rs295520,Rs025730,Rs403130,Rs038200,XLOC_019517,XLOC_083059,Rs148380,Rs212540,XLOC_062967,Rs037130,Rs382680,Rs212590,Rs025670,XLOC_020554,Rs038190,Rs302660,Rs257430,Rs336400,Rs056050,Rs493990,Rs217800,Rs336360,Rs265190,Rs246540,Rs037300,Rs367500,Rs386080,Rs038130,Rs2…
GO:0006412	translation	biological_process	0.81406	1	39	1363	1544	38738	0.0252591	Rs223610,Rs403270,Rs232890,Rs223480,Rs038380,Rs256410,Rs523930,Rs459780,Rs018140,Rs167290,Rs388910,Rs524120,Rs022860,XLOC_046224,Rs148120,Rs310000,Rs430430,Rs460440,Rs217780,Rs132920,Rs159970,Rs217720,Rs148370,Rs491480,Rs315780,Rs493760,Rs524050,Rs068860,Rs295700,Rs088320,Rs042560,Rs080480,Rs305630,Rs606000,Rs460430,Rs305610,Rs342210,XLOC_038605,Rs167170
GO:0044767	single-organism developmental process	biological_process	0.81438	1	6	1363	279	38738	0.0215054	Rs232830,Rs333640,Rs217800,Rs269810,Rs025750,Rs501060
GO:0045259	proton-transporting ATP synthase complex	cellular_component	0.81444	1	3	1363	152	38738	0.0197368	Rs459880,Rs232970,Rs386080
GO:0005852	eukaryotic translation initiation factor 3 complex	cellular_component	0.81475	1	1	1363	58	38738	0.0172414	Rs606000
GO:0022836	gated channel activity	molecular_function	0.81485	1	6	1363	279	38738	0.0215054	Rs476090,Rs523970,Rs459750,Rs068670,Rs038130,Rs430230
GO:0022839	ion gated channel activity	molecular_function	0.81485	1	6	1363	279	38738	0.0215054	Rs476090,Rs523970,Rs068670,Rs459750,Rs038130,Rs430230
GO:0044429	mitochondrial part	cellular_component	0.81492	1	13	1363	559	38738	0.0232558	Rs269810,Rs504500,Rs132970,Rs302760,Rs386080,XLOC_020565,Rs173490,Rs459880,Rs159980,Rs212450,XLOC_020564,Rs246550,Rs217690
GO:0017119	Golgi transport complex	cellular_component	0.81582	1	1	1363	58	38738	0.0172414	Rs391300
GO:0009072	aromatic amino acid family metabolic process	biological_process	0.81627	1	1	1363	58	38738	0.0172414	Rs038090
GO:0000139	Golgi membrane	cellular_component	0.81636	1	2	1363	107	38738	0.0186916	Rs500840,Rs246370
GO:0051336	regulation of hydrolase activity	biological_process	0.81644	1	1	1363	58	38738	0.0172414	Rs080440
GO:0003743	translation initiation factor activity	molecular_function	0.81747	1	3	1363	153	38738	0.0196078	Rs606000,Rs068860,Rs403270
GO:0008080	N-acetyltransferase activity	molecular_function	0.81896	1	3	1363	153	38738	0.0196078	Rs524010,Rs460390,Rs245760
GO:0006511	ubiquitin-dependent protein catabolic process	biological_process	0.81923	1	4	1363	197	38738	0.0203046	XLOC_075409,XLOC_014894,Rs186970,Rs501040
GO:0048869	cellular developmental process	biological_process	0.8219	1	5	1363	240	38738	0.0208333	Rs333640,XLOC_055604,XLOC_035681,Rs232830,Rs501060
GO:0004527	exonuclease activity	molecular_function	0.8236	1	4	1363	198	38738	0.020202	Rs415070,Rs245800,Rs504470,Rs269810
GO:0017076	purine nucleotide binding	molecular_function	0.82384	1	145	1363	5386	38738	0.0269216	Rs186850,Rs385830,Rs342150,Rs223500,XLOC_043474,Rs402920,Rs025760,Rs025730,Rs146760,Rs460440,Rs038090,XLOC_035681,XLOC_072670,Rs305490,XLOC_076516,Rs186840,Rs566910,Rs146750,Rs295550,Rs080310,Rs315780,Rs309990,Rs510300,Rs069530,Rs309980,Rs415090,Rs342140,Rs460530,Rs223450,Rs302650,Rs069560,Rs056050,Rs080340,Rs069500,Rs403030,Rs042580,Rs302900,Rs088390,Rs386040,Rs088320,Rs295700,Rs504470,Rs385840,…
GO:0006164	purine nucleotide biosynthetic process	biological_process	0.82424	1	6	1363	283	38738	0.0212014	Rs056010,Rs459880,Rs386080,Rs305680,XLOC_043460,Rs232970
GO:0005096	GTPase activator activity	molecular_function	0.8244	1	2	1363	109	38738	0.0183486	Rs493890,Rs317620
GO:0009312	oligosaccharide biosynthetic process	biological_process	0.82471	1	2	1363	109	38738	0.0183486	Rs159870,Rs382640
GO:0019941	modification-dependent protein catabolic process	biological_process	0.82515	1	4	1363	199	38738	0.0201005	Rs186970,XLOC_014894,Rs501040,XLOC_075409
GO:0043632	modification-dependent macromolecule catabolic process	biological_process	0.82515	1	4	1363	199	38738	0.0201005	Rs501040,XLOC_014894,Rs186970,XLOC_075409
GO:0008053	mitochondrial fusion	biological_process	0.82563	1	1	1363	60	38738	0.0166667	Rs269810
GO:0005198	structural molecule activity	molecular_function	0.82581	1	44	1363	1739	38738	0.0253019	Rs146640,Rs042570,Rs524050,Rs493760,Rs491480,Rs244490,Rs295510,Rs217720,XLOC_038605,Rs269830,Rs167170,Rs491530,Rs460430,Rs342210,Rs491490,Rs265250,Rs146650,Rs504470,Rs088320,Rs042560,Rs246370,Rs018140,Rs415000,Rs038380,Rs256410,Rs523930,Rs146680,Rs232890,Rs403170,Rs223480,Rs305480,Rs223610,Rs501760,Rs159970,Rs217780,Rs269810,Rs068660,Rs342390,XLOC_046224,Rs430430,Rs310000,Rs524120,Rs388910,Rs0228…
GO:0016866	intramolecular transferase activity	molecular_function	0.8276	1	2	1363	110	38738	0.0181818	Rs256310,Rs223550
GO:0000902	cell morphogenesis	biological_process	0.82804	1	2	1363	110	38738	0.0181818	Rs232830,Rs333640
GO:0032989	cellular component morphogenesis	biological_process	0.82804	1	2	1363	110	38738	0.0181818	Rs333640,Rs232830
GO:0000910	cytokinesis	biological_process	0.82849	1	4	1363	200	38738	0.02	Rs210900,Rs146650,Rs269810,Rs217780
GO:0000280	nuclear division	biological_process	0.82901	1	3	1363	156	38738	0.0192308	Rs500960,Rs501760,Rs462890
GO:0007067	mitosis	biological_process	0.82901	1	3	1363	156	38738	0.0192308	Rs501760,Rs462890,Rs500960
GO:0016567	protein ubiquitination	biological_process	0.82966	1	3	1363	156	38738	0.0192308	Rs167180,Rs302710,Rs475540
GO:0000723	telomere maintenance	biological_process	0.82992	1	2	1363	110	38738	0.0181818	Rs295630,Rs025760
GO:0032200	telomere organization	biological_process	0.82992	1	2	1363	110	38738	0.0181818	Rs025760,Rs295630
GO:0060249	anatomical structure homeostasis	biological_process	0.82992	1	2	1363	110	38738	0.0181818	Rs025760,Rs295630
GO:0032553	ribonucleotide binding	molecular_function	0.83024	1	145	1363	5396	38738	0.0268718	Rs342150,Rs025760,XLOC_043474,Rs402920,Rs223500,Rs025730,Rs385830,Rs186850,Rs186840,Rs566910,Rs295550,Rs146750,Rs146760,Rs460440,XLOC_072670,Rs305490,XLOC_035681,Rs038090,XLOC_076516,Rs510300,Rs069530,Rs415090,Rs460530,Rs342140,Rs309980,Rs069560,Rs302650,Rs223450,Rs080310,Rs315780,Rs309990,Rs088390,Rs088320,Rs295700,Rs504470,Rs386040,Rs385840,Rs402870,Rs499660,Rs069500,Rs080340,Rs056050,Rs403030,…
GO:0051258	protein polymerization	biological_process	0.83113	1	4	1363	201	38738	0.0199005	Rs146640,Rs146650,Rs068660,Rs246410
GO:0008443	phosphofructokinase activity	molecular_function	0.83142	1	1	1363	61	38738	0.0163934	Rs460470
GO:0009057	macromolecule catabolic process	biological_process	0.83158	1	10	1363	449	38738	0.0222717	Rs217770,XLOC_075409,Rs333700,Rs501040,Rs088320,XLOC_016593,Rs336430,Rs265190,XLOC_014894,Rs186970
GO:0042157	lipoprotein metabolic process	biological_process	0.83161	1	4	1363	201	38738	0.0199005	Rs591290,Rs080460,Rs232970,Rs269810
GO:0042278	purine nucleoside metabolic process	biological_process	0.83435	1	6	1363	287	38738	0.0209059	Rs232970,Rs305680,XLOC_043460,Rs386080,Rs459880,Rs056010
GO:0046128	purine ribonucleoside metabolic process	biological_process	0.83435	1	6	1363	287	38738	0.0209059	Rs459880,Rs056010,Rs232970,Rs386080,XLOC_043460,Rs305680
GO:0044702	single organism reproductive process	biological_process	0.83499	1	2	1363	112	38738	0.0178571	Rs403310,XLOC_087216
GO:0016614	oxidoreductase activity, acting on CH-OH group of donors	molecular_function	0.83528	1	13	1363	570	38738	0.022807	Rs460420,Rs212460,Rs025710,Rs030950,Rs223660,Rs257580,Rs269810,Rs305760,Rs056030,Rs232730,Rs030980,Rs475620,Rs068620
GO:0005789	endoplasmic reticulum membrane	cellular_component	0.83558	1	7	1363	329	38738	0.0212766	XLOC_043460,Rs146630,Rs217660,Rs148320,Rs256410,Rs025700,XLOC_043459
GO:0006732	coenzyme metabolic process	biological_process	0.8371	1	6	1363	288	38738	0.0208333	Rs148230,Rs148330,XLOC_092936,Rs265170,Rs074320,Rs460470
GO:0019080	viral genome expression	biological_process	0.83714	1	1	1363	62	38738	0.016129	Rs504470
GO:0043623	cellular protein complex assembly	biological_process	0.83753	1	11	1363	492	38738	0.0223577	Rs246410,Rs295670,Rs056100,Rs068660,Rs269810,Rs069500,Rs460390,Rs295680,Rs146640,Rs146650,Rs068670
GO:0003697	single-stranded DNA binding	molecular_function	0.8376	1	1	1363	62	38738	0.016129	Rs403230
GO:0016247	channel regulator activity	molecular_function	0.83859	1	2	1363	113	38738	0.0176991	Rs549000,XLOC_066784
GO:0031090	organelle membrane	cellular_component	0.83866	1	26	1363	1074	38738	0.0242086	Rs269810,Rs167350,Rs030990,XLOC_020564,Rs212450,Rs246550,XLOC_049010,Rs217660,Rs146630,Rs500840,XLOC_049012,Rs246370,Rs025700,XLOC_043459,Rs132970,XLOC_020565,Rs302760,Rs386080,Rs504500,Rs256410,XLOC_043460,Rs475450,Rs217690,Rs148320,Rs459880,Rs159980
GO:0006096	glycolysis	biological_process	0.83887	1	2	1363	113	38738	0.0176991	Rs460470,Rs386010
GO:0003735	structural constituent of ribosome	molecular_function	0.83985	1	25	1363	1039	38738	0.0240616	Rs018140,Rs524050,Rs491480,Rs038380,Rs256410,Rs493760,Rs523930,Rs232890,Rs223480,Rs217720,Rs223610,XLOC_038605,Rs159970,Rs167170,Rs217780,Rs460430,Rs342210,XLOC_046224,Rs430430,Rs310000,Rs524120,Rs388910,Rs088320,Rs022860,Rs042560
GO:0009165	nucleotide biosynthetic process	biological_process	0.83987	1	8	1363	372	38738	0.0215054	Rs459880,Rs265170,Rs232970,XLOC_043460,Rs056010,Rs460470,Rs305680,Rs386080
GO:1901293	nucleoside phosphate biosynthetic process	biological_process	0.83987	1	8	1363	372	38738	0.0215054	XLOC_043460,Rs232970,Rs265170,Rs459880,Rs386080,Rs460470,Rs305680,Rs056010
GO:0044036	cell wall macromolecule metabolic process	biological_process	0.83993	1	1	1363	63	38738	0.015873	Rs088320
GO:0006334	nucleosome assembly	biological_process	0.84033	1	1	1363	63	38738	0.015873	Rs413540
GO:0031497	chromatin assembly	biological_process	0.84033	1	1	1363	63	38738	0.015873	Rs413540
GO:0034728	nucleosome organization	biological_process	0.84033	1	1	1363	63	38738	0.015873	Rs413540
GO:0042559	pteridine-containing compound biosynthetic process	biological_process	0.84077	1	1	1363	63	38738	0.015873	XLOC_092936
GO:0016423	tRNA (guanine) methyltransferase activity	molecular_function	0.84113	1	1	1363	63	38738	0.015873	Rs382640
GO:0010333	terpene synthase activity	molecular_function	0.84177	1	1	1363	63	38738	0.015873	Rs504470
GO:0044444	cytoplasmic part	cellular_component	0.84213	1	86	1363	3299	38738	0.0260685	Rs038380,Rs256410,Rs459780,Rs523930,Rs403200,Rs018140,Rs386070,Rs068850,Rs148320,XLOC_046259,Rs217780,XLOC_046224,Rs186880,Rs310000,Rs246410,Rs402930,Rs402900,Rs305530,Rs068710,Rs524050,Rs305550,Rs217720,Rs317640,Rs068670,XLOC_043460,Rs382700,Rs217690,Rs475450,Rs167350,Rs434120,Rs606000,Rs030990,XLOC_038605,Rs167170,Rs462750,Rs305540,Rs042560,Rs217660,Rs246550,XLOC_020564,Rs132970,Rs302760,Rs2236…
GO:0005753	mitochondrial proton-transporting ATP synthase complex	cellular_component	0.84213	1	2	1363	114	38738	0.0175439	Rs386080,Rs459880
GO:0005856	cytoskeleton	cellular_component	0.84248	1	13	1363	573	38738	0.0226876	Rs256450,Rs504470,Rs146650,Rs068670,Rs462890,Rs590510,Rs499460,Rs342160,Rs269810,Rs068660,Rs501760,Rs591290,Rs415000
GO:0030117	membrane coat	cellular_component	0.84285	1	6	1363	289	38738	0.0207612	XLOC_049010,Rs475450,XLOC_049012,Rs246370,Rs430270,Rs030990
GO:0048475	coated membrane	cellular_component	0.84285	1	6	1363	289	38738	0.0207612	XLOC_049010,Rs475450,Rs030990,XLOC_049012,Rs246370,Rs430270
GO:0000003	reproduction	biological_process	0.8434	1	13	1363	575	38738	0.0226087	Rs148180,Rs223700,Rs342250,Rs269810,Rs232870,Rs302590,XLOC_003159,Rs265440,Rs403310,XLOC_087216,Rs146650,Rs333640,Rs217800
GO:0042175	nuclear outer membrane-endoplasmic reticulum membrane network	cellular_component	0.84446	1	7	1363	333	38738	0.021021	Rs256410,Rs025700,XLOC_043459,XLOC_043460,Rs217660,Rs148320,Rs146630
GO:0003774	motor activity	molecular_function	0.84464	1	5	1363	247	38738	0.0202429	Rs475470,Rs462890,Rs269810,Rs232840,Rs499460
GO:0005742	mitochondrial outer membrane translocase complex	cellular_component	0.84469	1	1	1363	64	38738	0.015625	Rs246550
GO:0044723	single-organism carbohydrate metabolic process	biological_process	0.84503	1	17	1363	731	38738	0.0232558	Rs499610,Rs415030,Rs475560,Rs146660,Rs500930,Rs159870,Rs382640,Rs460470,Rs326670,Rs386010,Rs056110,Rs382700,Rs159850,Rs256500,Rs403200,Rs056080,XLOC_065471
GO:0030030	cell projection organization	biological_process	0.84506	1	1	1363	64	38738	0.015625	Rs333640
GO:0005681	spliceosomal complex	cellular_component	0.84587	1	2	1363	115	38738	0.0173913	XLOC_095877,Rs146760
GO:0044267	cellular protein metabolic process	biological_process	0.84597	1	137	1363	5137	38738	0.0266693	Rs037300,Rs475540,Rs524050,XLOC_003159,Rs256240,Rs402930,XLOC_077492,Rs403150,Rs302710,Rs499630,Rs382640,Rs167170,Rs501720,Rs434120,Rs269900,Rs159950,Rs475590,Rs265280,Rs042560,Rs068860,Rs302630,Rs232960,Rs069440,Rs018140,Rs391320,Rs523930,Rs232860,Rs088330,Rs132920,Rs333700,Rs223700,Rs217780,Rs462730,Rs148120,Rs460330,XLOC_049665,Rs022080,Rs042670,Rs309990,Rs493760,Rs315780,Rs309980,Rs167640,Rs4…
GO:0044432	endoplasmic reticulum part	cellular_component	0.84857	1	7	1363	335	38738	0.0208955	Rs256410,Rs025700,XLOC_043459,XLOC_043460,Rs217660,Rs148320,Rs146630
GO:0015672	monovalent inorganic cation transport	biological_process	0.84861	1	18	1363	774	38738	0.0232558	Rs042660,Rs080450,Rs269810,Rs049500,Rs523970,Rs475970,XLOC_049010,Rs386080,Rs499530,Rs038130,Rs430230,Rs068620,Rs430370,Rs060390,Rs459880,XLOC_043460,Rs232970,Rs068670
GO:0032504	multicellular organism reproduction	biological_process	0.84917	1	2	1363	116	38738	0.0172414	XLOC_087216,Rs403310
GO:0003006	developmental process involved in reproduction	biological_process	0.8494	1	1	1363	65	38738	0.0153846	Rs333640
GO:0007017	microtubule-based process	biological_process	0.84959	1	9	1363	416	38738	0.0216346	Rs210900,Rs590510,Rs232840,Rs080400,Rs591290,Rs501760,Rs475470,Rs217780,Rs499460
GO:0032886	regulation of microtubule-based process	biological_process	0.84964	1	1	1363	65	38738	0.0153846	Rs501760
GO:0070507	regulation of microtubule cytoskeleton organization	biological_process	0.84964	1	1	1363	65	38738	0.0153846	Rs501760
GO:0031123	RNA 3'-end processing	biological_process	0.84968	1	1	1363	65	38738	0.0153846	Rs223440
GO:0004719	protein-L-isoaspartate (D-aspartate) O-methyltransferase activity	molecular_function	0.84976	1	1	1363	65	38738	0.0153846	Rs382640
GO:0051128	regulation of cellular component organization	biological_process	0.84994	1	5	1363	251	38738	0.0199203	Rs055950,Rs501760,Rs462890,Rs500960,Rs068850
GO:0016765	transferase activity, transferring alkyl or aryl (other than methyl) groups	molecular_function	0.85017	1	3	1363	163	38738	0.0184049	Rs060190,Rs326640,Rs302650
GO:0016278	lysine N-methyltransferase activity	molecular_function	0.85038	1	1	1363	65	38738	0.0153846	Rs382640
GO:0016279	protein-lysine N-methyltransferase activity	molecular_function	0.85038	1	1	1363	65	38738	0.0153846	Rs382640
GO:0018024	histone-lysine N-methyltransferase activity	molecular_function	0.85038	1	1	1363	65	38738	0.0153846	Rs382640
GO:0042054	histone methyltransferase activity	molecular_function	0.85038	1	1	1363	65	38738	0.0153846	Rs382640
GO:0016758	transferase activity, transferring hexosyl groups	molecular_function	0.85299	1	15	1363	659	38738	0.0227618	Rs317590,Rs056080,Rs080460,Rs403200,Rs459610,Rs074270,XLOC_003237,Rs459670,Rs382700,Rs246330,Rs146660,Rs500930,Rs500870,Rs025700,Rs475560
GO:0008047	enzyme activator activity	molecular_function	0.85348	1	3	1363	164	38738	0.0182927	Rs501020,Rs317620,Rs493890
GO:0006333	chromatin assembly or disassembly	biological_process	0.85366	1	1	1363	66	38738	0.0151515	Rs413540
GO:0032446	protein modification by small protein conjugation	biological_process	0.85383	1	3	1363	164	38738	0.0182927	Rs475540,Rs302710,Rs167180
GO:0019200	carbohydrate kinase activity	molecular_function	0.85429	1	1	1363	66	38738	0.0151515	Rs460470
GO:0006810	transport	biological_process	0.85497	1	150	1363	5625	38738	0.0266667	Rs146750,XLOC_046251,Rs037240,Rs524020,Rs501760,Rs302840,Rs256350,Rs056060,Rs148240,XLOC_043474,Rs132870,Rs549000,Rs080440,Rs403060,Rs302760,Rs499530,Rs060170,Rs022290,Rs049570,XLOC_049010,Rs413530,Rs074300,Rs504470,Rs302580,XLOC_049012,Rs500840,Rs080180,Rs476000,Rs018010,XLOC_057957,Rs223550,Rs414960,Rs069500,Rs060180,Rs403040,Rs415090,Rs159980,XLOC_062955,Rs459880,Rs616380,Rs146640,Rs386080,Rs0…
GO:0006461	protein complex assembly	biological_process	0.85606	1	15	1363	662	38738	0.0226586	Rs146650,Rs068670,Rs038220,Rs295680,Rs460390,Rs305790,Rs146640,Rs080400,Rs591290,Rs246410,Rs295670,Rs056100,Rs269810,Rs069500,Rs068660
GO:0071103	DNA conformation change	biological_process	0.85655	1	4	1363	210	38738	0.0190476	Rs413540,Rs579780,Rs217590,Rs132830
GO:0022610	biological adhesion	biological_process	0.8572	1	6	1363	297	38738	0.020202	Rs269810,Rs523980,Rs217780,Rs025750,Rs038150,Rs068670
GO:0051234	establishment of localization	biological_process	0.85774	1	150	1363	5630	38738	0.026643	Rs148120,Rs415260,Rs018160,Rs022080,Rs246350,Rs385870,Rs025630,Rs049500,Rs476090,Rs186920,Rs413630,Rs068660,Rs068680,Rs462790,XLOC_046259,Rs086080,Rs391320,Rs068620,XLOC_033420,Rs315850,Rs256370,Rs236360,Rs415250,XLOC_084218,Rs246550,Rs622590,Rs523970,XLOC_069187,Rs434120,Rs042660,Rs232970,Rs068670,Rs475450,Rs042850,XLOC_043460,Rs317640,Rs415230,Rs415150,Rs236350,Rs146750,XLOC_046251,Rs037240,Rs5…
GO:0009889	regulation of biosynthetic process	biological_process	0.85795	1	98	1363	3758	38738	0.0260777	Rs265360,Rs232800,Rs415110,Rs305530,Rs309830,Rs305550,Rs236270,Rs309890,Rs415180,Rs403150,XLOC_095877,XLOC_090936,XLOC_069187,Rs460490,Rs326590,Rs317630,Rs403140,Rs305540,Rs212500,Rs462750,Rs413580,XLOC_017185,Rs080480,Rs430460,Rs305630,Rs056140,Rs047930,Rs500860,Rs038380,XLOC_084069,Rs460390,Rs430370,Rs386070,Rs246480,Rs074330,XLOC_011856,Rs402950,Rs474720,Rs385870,Rs022150,Rs413610,Rs167670,Rs4…
GO:0005746	mitochondrial respiratory chain	cellular_component	0.85865	1	1	1363	67	38738	0.0149254	Rs212450
GO:0043603	cellular amide metabolic process	biological_process	0.85919	1	2	1363	119	38738	0.0168067	Rs430460,Rs305790
GO:0070271	protein complex biogenesis	biological_process	0.86041	1	15	1363	665	38738	0.0225564	Rs038220,Rs068670,Rs146650,Rs068660,Rs269810,Rs069500,Rs295670,Rs056100,Rs246410,Rs591290,Rs080400,Rs305790,Rs146640,Rs295680,Rs460390
GO:0009117	nucleotide metabolic process	biological_process	0.8613	1	10	1363	465	38738	0.0215054	Rs305680,Rs460470,Rs386080,Rs080440,Rs056010,Rs080330,XLOC_043460,Rs232970,Rs265170,Rs459880
GO:0051649	establishment of localization in cell	biological_process	0.86158	1	41	1363	1657	38738	0.0247435	Rs056060,Rs305520,Rs236340,XLOC_046259,Rs256410,Rs022290,Rs403180,Rs504490,Rs302760,Rs246350,Rs037240,XLOC_046251,Rs148120,Rs186880,Rs269810,Rs159980,Rs430270,Rs317640,XLOC_043460,Rs499500,Rs430440,Rs217690,Rs475450,Rs042850,Rs232800,Rs244490,Rs025610,Rs386080,Rs246370,XLOC_049012,Rs146630,Rs146650,Rs489080,Rs246550,XLOC_049010,XLOC_057957,Rs030990,Rs434120,Rs223550,Rs414960,Rs391300
GO:0010468	regulation of gene expression	biological_process	0.86168	1	99	1363	3800	38738	0.0260526	Rs060190,Rs080380,Rs055920,Rs060280,Rs460260,Rs510250,Rs310000,Rs499620,Rs459860,Rs038330,Rs148120,Rs474720,Rs167670,Rs385870,Rs022150,Rs413610,Rs386070,Rs430370,Rs402950,XLOC_011856,Rs074330,Rs246480,XLOC_084069,Rs038380,Rs500860,Rs460390,Rs080480,XLOC_017185,Rs413580,Rs462750,Rs212500,Rs305540,Rs047930,Rs056140,Rs305630,Rs430460,Rs317630,Rs326590,Rs460490,XLOC_090936,XLOC_069187,Rs403140,Rs4031…
GO:0048284	organelle fusion	biological_process	0.86212	1	1	1363	68	38738	0.0147059	Rs269810
GO:0006163	purine nucleotide metabolic process	biological_process	0.86259	1	7	1363	342	38738	0.0204678	Rs056010,Rs459880,Rs386080,XLOC_043460,Rs305680,Rs232970,Rs080440
GO:0017004	cytochrome complex assembly	biological_process	0.86263	1	1	1363	68	38738	0.0147059	Rs069500
GO:0006066	alcohol metabolic process	biological_process	0.86265	1	1	1363	68	38738	0.0147059	Rs501700
GO:0010605	negative regulation of macromolecule metabolic process	biological_process	0.86302	1	2	1363	120	38738	0.0166667	Rs232800,Rs317630
GO:0072522	purine-containing compound biosynthetic process	biological_process	0.86489	1	6	1363	301	38738	0.0199336	Rs459880,Rs056010,Rs232970,Rs386080,XLOC_043460,Rs305680
GO:0016835	carbon-oxygen lyase activity	molecular_function	0.86491	1	5	1363	257	38738	0.0194553	Rs504470,XLOC_092936,Rs386010,Rs038090,Rs223660
GO:0032502	developmental process	biological_process	0.86559	1	13	1363	589	38738	0.0220713	Rs269810,XLOC_008121,XLOC_055604,XLOC_035681,Rs501060,Rs025750,Rs088320,Rs333640,Rs217800,Rs018080,Rs146630,Rs232830,Rs186970
GO:0015031	protein transport	biological_process	0.86565	1	35	1363	1436	38738	0.0243733	Rs246350,Rs148120,Rs186880,XLOC_046251,Rs269810,Rs132870,Rs236340,XLOC_046259,Rs305520,Rs056060,Rs022290,Rs256410,Rs302760,Rs504490,Rs403180,Rs246370,Rs415080,XLOC_049012,XLOC_049010,Rs246550,Rs146650,Rs489080,Rs146630,Rs414960,Rs434120,Rs030990,Rs430270,Rs430440,Rs475450,Rs042850,XLOC_043460,Rs415090,Rs499500,Rs232800,Rs025610
GO:0042546	cell wall biogenesis	biological_process	0.86599	1	1	1363	69	38738	0.0144928	XLOC_057059
GO:0015743	malate transport	biological_process	0.86606	1	1	1363	69	38738	0.0144928	Rs269810
GO:0016298	lipase activity	molecular_function	0.86623	1	1	1363	69	38738	0.0144928	Rs385820
GO:0016410	N-acyltransferase activity	molecular_function	0.86697	1	3	1363	169	38738	0.0177515	Rs460390,Rs245760,Rs524010
GO:0051301	cell division	biological_process	0.8671	1	5	1363	259	38738	0.019305	Rs269810,Rs217780,Rs501760,Rs210900,Rs146650
GO:0090304	nucleic acid metabolic process	biological_process	0.86799	1	196	1363	7291	38738	0.0268825	Rs403230,Rs074320,Rs038330,Rs403010,Rs060190,Rs055920,Rs060280,Rs460260,Rs167670,Rs385870,Rs022320,Rs413610,Rs132920,Rs217590,Rs232730,Rs223700,Rs402860,Rs488590,Rs494000,XLOC_011856,Rs074330,Rs246480,Rs068800,Rs336380,Rs386070,Rs068620,XLOC_033420,Rs500860,Rs257580,Rs388900,Rs042560,Rs413580,Rs462750,Rs212500,Rs382640,Rs042730,Rs491530,Rs326590,Rs460490,XLOC_090936,XLOC_069187,XLOC_043460,Rs4994…
GO:0003677	DNA binding	molecular_function	0.86818	1	121	1363	4608	38738	0.0262587	Rs415110,Rs025640,Rs232800,Rs265360,Rs309830,Rs305550,Rs305530,Rs403150,Rs391310,Rs309890,XLOC_043460,XLOC_095877,Rs475440,Rs088450,Rs223730,Rs460490,Rs038180,Rs606000,Rs430300,XLOC_090936,Rs132960,Rs317620,Rs388900,XLOC_017185,Rs413580,Rs462750,Rs269960,Rs305540,Rs068860,Rs056140,Rs494010,Rs430460,Rs080330,Rs148090,Rs038380,XLOC_084069,Rs500860,XLOC_087216,Rs386070,Rs402860,Rs494000,Rs305520,Rs2…
GO:0034622	cellular macromolecular complex assembly	biological_process	0.86842	1	13	1363	591	38738	0.0219966	Rs459580,Rs413540,Rs068670,Rs146650,Rs068660,Rs269810,Rs069500,Rs056100,Rs295670,Rs246410,Rs146640,Rs295680,Rs460390
GO:0016070	RNA metabolic process	biological_process	0.86949	1	150	1363	5646	38738	0.0265675	XLOC_072675,Rs415240,Rs336430,Rs315880,Rs217700,Rs148370,XLOC_031071,Rs295600,Rs018100,XLOC_071951,XLOC_084067,Rs590530,Rs295560,Rs382560,Rs467150,Rs056070,Rs499490,Rs333640,Rs614870,Rs049480,Rs148230,Rs302690,XLOC_035629,Rs148170,Rs370540,Rs460340,Rs068640,Rs500890,Rs505950,Rs132990,Rs159800,Rs146420,Rs402820,Rs500910,Rs269810,Rs223490,Rs499580,Rs018250,XLOC_095877,Rs025640,Rs402890,Rs232800,Rs2…
GO:0045184	establishment of protein localization	biological_process	0.86949	1	35	1363	1440	38738	0.0243056	Rs232800,Rs025610,Rs430270,XLOC_043460,Rs415090,Rs499500,Rs430440,Rs475450,Rs042850,Rs414960,Rs434120,Rs030990,XLOC_049012,Rs415080,Rs246370,Rs246550,XLOC_049010,Rs146630,Rs489080,Rs146650,Rs256410,Rs022290,Rs302760,Rs504490,Rs403180,Rs132870,Rs305520,Rs236340,XLOC_046259,Rs056060,Rs269810,Rs246350,XLOC_046251,Rs148120,Rs186880
GO:0009856	pollination	biological_process	0.86971	1	1	1363	70	38738	0.0142857	XLOC_003159
GO:0009875	pollen-pistil interaction	biological_process	0.86971	1	1	1363	70	38738	0.0142857	XLOC_003159
GO:0048544	recognition of pollen	biological_process	0.86971	1	1	1363	70	38738	0.0142857	XLOC_003159
GO:0070887	cellular response to chemical stimulus	biological_process	0.86985	1	1	1363	70	38738	0.0142857	XLOC_072675
GO:0042558	pteridine-containing compound metabolic process	biological_process	0.87015	1	1	1363	70	38738	0.0142857	XLOC_092936
GO:0006753	nucleoside phosphate metabolic process	biological_process	0.87111	1	10	1363	471	38738	0.0212314	Rs459880,Rs265170,Rs232970,XLOC_043460,Rs080330,Rs056010,Rs080440,Rs305680,Rs460470,Rs386080
GO:0016838	carbon-oxygen lyase activity, acting on phosphates	molecular_function	0.87113	1	1	1363	70	38738	0.0142857	Rs504470
GO:0019953	sexual reproduction	biological_process	0.87124	1	2	1363	123	38738	0.0162602	Rs403310,XLOC_087216
GO:0044431	Golgi apparatus part	cellular_component	0.87204	1	3	1363	171	38738	0.0175439	Rs246370,Rs500840,Rs391300
GO:0044238	primary metabolic process	biological_process	0.87223	1	439	1363	15881	38738	0.0276431	Rs434120,Rs269900,Rs491530,Rs167170,Rs475590,Rs413580,Rs265280,Rs042560,Rs388900,Rs068860,Rs212500,Rs403370,Rs159950,Rs257580,Rs524090,Rs382680,Rs415110,Rs402930,XLOC_025061,Rs309830,Rs037300,Rs524050,Rs403150,Rs309890,Rs236270,Rs042850,Rs382700,XLOC_043460,Rs030950,Rs217590,Rs333700,Rs132920,Rs430330,Rs056030,Rs232730,Rs223700,Rs462730,Rs167670,Rs223570,Rs385870,Rs022320,XLOC_049665,Rs055920,Rs2…
GO:2000112	regulation of cellular macromolecule biosynthetic process	biological_process	0.87274	1	97	1363	3745	38738	0.0259012	Rs403140,Rs317630,Rs326590,Rs460490,XLOC_090936,XLOC_069187,Rs056140,Rs047930,Rs305630,Rs430460,Rs080480,XLOC_017185,Rs413580,Rs462750,Rs212500,Rs305540,Rs309830,Rs305550,Rs305530,Rs415110,Rs232800,Rs265360,XLOC_095877,Rs403150,Rs415180,Rs236270,Rs309890,Rs167670,Rs022150,Rs413610,Rs385870,Rs474720,Rs510250,Rs459860,Rs310000,Rs148120,Rs038330,Rs060190,Rs055920,Rs060280,Rs080380,Rs460260,Rs460390,…
GO:0070085	glycosylation	biological_process	0.87275	1	3	1363	171	38738	0.0175439	Rs475560,Rs256500,Rs415030
GO:0046434	organophosphate catabolic process	biological_process	0.87384	1	1	1363	71	38738	0.0140845	Rs080440
GO:1901615	organic hydroxy compound metabolic process	biological_process	0.87414	1	1	1363	71	38738	0.0140845	Rs501700
GO:0071702	organic substance transport	biological_process	0.87444	1	52	1363	2085	38738	0.02494	Rs022290,Rs256410,Rs080440,Rs403180,Rs504490,XLOC_033420,Rs302760,Rs591290,Rs315850,Rs132870,Rs056060,Rs068680,XLOC_046259,Rs236340,Rs305520,Rs269810,Rs385870,Rs302840,Rs302700,Rs246350,Rs186880,Rs148120,XLOC_046251,Rs232800,Rs025610,Rs159980,Rs430270,Rs232970,Rs475450,Rs430440,Rs217690,Rs042850,Rs415090,XLOC_043460,Rs499500,Rs030990,Rs434120,Rs069500,Rs414960,Rs080220,Rs622590,Rs500840,Rs246370,…
GO:0080090	regulation of primary metabolic process	biological_process	0.87502	1	100	1363	3858	38738	0.0259202	Rs080340,Rs210920,Rs326600,Rs305610,Rs146540,XLOC_035629,Rs146580,Rs302690,Rs305750,Rs056070,Rs500900,Rs205750,XLOC_084067,XLOC_071951,Rs620820,Rs327760,Rs336430,Rs302770,Rs415240,XLOC_072675,Rs055900,Rs315880,Rs217700,Rs236220,XLOC_070408,Rs223490,Rs500910,Rs269810,Rs146760,Rs018250,Rs499580,Rs042590,Rs146750,Rs402820,Rs500890,Rs146420,Rs080440,Rs132990,Rs505950,Rs342360,Rs223500,Rs460340,Rs3159…
GO:0019031	viral envelope	cellular_component	0.87527	1	9	1363	432	38738	0.0208333	Rs232870,Rs501760,Rs460430,Rs148180,Rs244490,Rs146650,Rs504470,Rs488490,XLOC_062955
GO:0036338	viral membrane	cellular_component	0.87527	1	9	1363	432	38738	0.0208333	Rs244490,Rs148180,Rs460430,Rs501760,Rs232870,XLOC_062955,Rs504470,Rs488490,Rs146650
GO:0033643	host cell part	cellular_component	0.87553	1	4	1363	218	38738	0.0183486	Rs265360,Rs342250,Rs025780,Rs302590
GO:0010556	regulation of macromolecule biosynthetic process	biological_process	0.87633	1	97	1363	3751	38738	0.0258598	Rs018250,Rs499580,Rs223490,Rs269810,Rs500910,Rs146760,Rs236220,XLOC_070408,Rs402820,Rs146750,Rs042590,Rs132990,Rs505950,Rs342360,Rs146420,Rs500890,Rs068700,Rs430410,Rs068640,Rs315940,Rs499730,Rs223500,Rs460340,Rs302690,XLOC_035629,Rs146580,Rs146540,Rs080340,Rs305610,Rs210920,Rs326600,Rs056070,Rs305750,Rs620820,Rs327760,Rs205750,XLOC_084067,XLOC_071951,Rs500900,Rs315880,Rs217700,XLOC_072675,Rs3027…
GO:0031326	regulation of cellular biosynthetic process	biological_process	0.87633	1	97	1363	3751	38738	0.0258598	Rs068640,Rs430410,Rs068700,Rs460340,Rs223500,Rs499730,Rs315940,Rs146420,Rs342360,Rs132990,Rs505950,Rs500890,Rs146750,Rs402820,Rs042590,Rs018250,Rs499580,XLOC_070408,Rs236220,Rs146760,Rs269810,Rs500910,Rs223490,Rs315880,Rs217700,Rs055900,XLOC_072675,Rs302770,Rs415240,Rs327760,Rs620820,Rs500900,XLOC_084067,XLOC_071951,Rs205750,Rs056070,Rs305750,Rs146540,XLOC_035629,Rs302690,Rs146580,Rs210920,Rs3056…
GO:0019748	secondary metabolic process	biological_process	0.8775	1	1	1363	72	38738	0.0138889	Rs217800
GO:1901566	organonitrogen compound biosynthetic process	biological_process	0.8776	1	28	1363	1185	38738	0.0236287	Rs265170,Rs018220,Rs295550,Rs430460,Rs074320,Rs413510,Rs460370,Rs223420,Rs148230,Rs265240,Rs080450,Rs056010,Rs146760,Rs038090,Rs460470,Rs459880,Rs088300,Rs232970,Rs256540,Rs403320,Rs488590,XLOC_043460,Rs056100,XLOC_092936,Rs068620,Rs305790,Rs386080,Rs305680
GO:0048285	organelle fission	biological_process	0.87965	1	3	1363	174	38738	0.0172414	Rs500960,Rs501760,Rs462890
GO:0065003	macromolecular complex assembly	biological_process	0.87984	1	17	1363	759	38738	0.0223979	Rs246410,Rs056100,Rs460390,Rs305790,Rs146640,Rs591290,Rs068670,Rs038220,Rs413540,Rs295670,Rs068660,Rs069500,Rs269810,Rs295680,Rs080400,Rs146650,Rs459580
GO:0006355	regulation of transcription, DNA-dependent	biological_process	0.88014	1	93	1363	3611	38738	0.0257546	Rs430460,Rs047930,Rs056140,Rs305540,Rs212500,Rs462750,Rs413580,XLOC_017185,Rs403140,XLOC_069187,XLOC_090936,Rs460490,Rs326590,Rs317630,XLOC_095877,Rs309890,Rs236270,Rs415180,Rs403150,Rs305530,Rs309830,Rs305550,Rs265360,Rs232800,Rs415110,Rs038330,Rs310000,Rs459860,Rs510250,Rs460260,Rs060280,Rs055920,Rs080380,Rs060190,Rs385870,Rs022150,Rs413610,Rs167670,Rs474720,Rs074330,Rs246480,XLOC_011856,Rs4029…
GO:0048468	cell development	biological_process	0.88042	1	1	1363	73	38738	0.0136986	Rs333640
GO:0009150	purine ribonucleotide metabolic process	biological_process	0.88069	1	6	1363	309	38738	0.0194175	Rs056010,Rs459880,Rs305680,XLOC_043460,Rs386080,Rs232970
GO:0019012	virion	cellular_component	0.88072	1	23	1363	994	38738	0.0231388	Rs148180,Rs244490,Rs060480,Rs256490,Rs232870,Rs038130,XLOC_062955,Rs159850,Rs305480,Rs295520,Rs223700,Rs018010,Rs460430,Rs342250,Rs302860,Rs236430,Rs459830,Rs501760,Rs488490,Rs504470,Rs068570,Rs146650,Rs499620
GO:0044423	virion part	cellular_component	0.88074	1	21	1363	916	38738	0.0229258	Rs038130,Rs232870,Rs244490,Rs060480,Rs256490,Rs148180,Rs159850,XLOC_062955,Rs305480,Rs501760,Rs459830,Rs236430,Rs302860,Rs342250,Rs223700,Rs460430,Rs499620,Rs146650,Rs488490,Rs504470,Rs068570
GO:0015740	C4-dicarboxylate transport	biological_process	0.88077	1	1	1363	73	38738	0.0136986	Rs269810
GO:1901681	sulfur compound binding	molecular_function	0.88111	1	1	1363	73	38738	0.0136986	Rs414960
GO:0006368	transcription elongation from RNA polymerase II promoter	biological_process	0.88154	1	1	1363	73	38738	0.0136986	Rs305750
GO:0009259	ribonucleotide metabolic process	biological_process	0.88251	1	6	1363	310	38738	0.0193548	Rs459880,Rs056010,Rs232970,Rs305680,XLOC_043460,Rs386080
GO:0019693	ribose phosphate metabolic process	biological_process	0.88251	1	6	1363	310	38738	0.0193548	Rs056010,Rs459880,XLOC_043460,Rs305680,Rs386080,Rs232970
GO:0008037	cell recognition	biological_process	0.88403	1	1	1363	74	38738	0.0135135	XLOC_003159
GO:0000278	mitotic cell cycle	biological_process	0.88405	1	3	1363	176	38738	0.0170455	Rs500960,Rs462890,Rs501760
GO:2001141	regulation of RNA biosynthetic process	biological_process	0.88421	1	93	1363	3618	38738	0.0257048	Rs042590,Rs146750,Rs402820,XLOC_070408,Rs236220,Rs269810,Rs146760,Rs500910,Rs223490,Rs499580,Rs018250,Rs460340,Rs223500,Rs499730,Rs315940,Rs068640,Rs430410,Rs068700,Rs500890,Rs146420,Rs342360,Rs132990,Rs505950,Rs305750,Rs056070,Rs326600,Rs210920,Rs080340,Rs146540,Rs302690,XLOC_035629,Rs146580,Rs055900,Rs415240,XLOC_072675,Rs302770,Rs315880,Rs217700,Rs500900,XLOC_071951,XLOC_084067,Rs205750,Rs3277…
GO:0006383	transcription from RNA polymerase III promoter	biological_process	0.88423	1	1	1363	74	38738	0.0135135	Rs459860
GO:0006497	protein lipidation	biological_process	0.88448	1	1	1363	74	38738	0.0135135	Rs080460
GO:0006506	GPI anchor biosynthetic process	biological_process	0.88448	1	1	1363	74	38738	0.0135135	Rs080460
GO:0006661	phosphatidylinositol biosynthetic process	biological_process	0.88448	1	1	1363	74	38738	0.0135135	Rs080460
GO:0005672	transcription factor TFIIA complex	cellular_component	0.88449	1	1	1363	74	38738	0.0135135	Rs590530
GO:0005876	spindle microtubule	cellular_component	0.88479	1	1	1363	74	38738	0.0135135	Rs501760
GO:0051252	regulation of RNA metabolic process	biological_process	0.8865	1	93	1363	3622	38738	0.0256764	Rs403140,Rs460490,Rs326590,XLOC_090936,XLOC_069187,Rs317630,Rs430460,Rs056140,Rs047930,Rs462750,Rs212500,Rs305540,XLOC_017185,Rs413580,Rs305530,Rs305550,Rs309830,Rs232800,Rs265360,Rs415110,XLOC_095877,Rs415180,Rs309890,Rs236270,Rs403150,Rs385870,Rs022150,Rs413610,Rs167670,Rs474720,Rs038330,Rs510250,Rs310000,Rs459860,Rs460260,Rs060190,Rs080380,Rs055920,Rs060280,Rs460390,XLOC_084069,Rs038380,Rs5008…
GO:0019829	cation-transporting ATPase activity	molecular_function	0.88745	1	1	1363	75	38738	0.0133333	Rs080440
GO:0042625	ATPase activity, coupled to transmembrane movement of ions	molecular_function	0.88745	1	1	1363	75	38738	0.0133333	Rs080440
GO:0042158	lipoprotein biosynthetic process	biological_process	0.8878	1	1	1363	75	38738	0.0133333	Rs080460
GO:0005874	microtubule	cellular_component	0.88809	1	1	1363	75	38738	0.0133333	Rs501760
GO:0016893	endonuclease activity, active with either ribo- or deoxyribonucleic acids and producing 5'-phosphomonoesters	molecular_function	0.88933	1	3	1363	178	38738	0.0168539	Rs236310,Rs336380,Rs614870
GO:0012505	endomembrane system	cellular_component	0.88958	1	13	1363	606	38738	0.0214521	Rs256410,Rs030990,XLOC_043460,Rs475450,XLOC_049010,Rs217660,Rs146630,Rs148320,Rs246370,Rs500840,XLOC_049012,Rs025700,XLOC_043459
GO:1901135	carbohydrate derivative metabolic process	biological_process	0.88974	1	21	1363	925	38738	0.0227027	Rs232970,Rs042850,XLOC_043460,Rs459880,Rs403200,Rs256500,Rs080460,Rs504490,Rs080440,Rs386080,Rs305680,Rs080330,Rs501700,Rs074320,Rs415030,Rs556150,Rs159900,Rs246350,Rs430330,Rs148230,Rs056010
GO:0000226	microtubule cytoskeleton organization	biological_process	0.89036	1	5	1363	270	38738	0.0185185	Rs080400,Rs210900,Rs591290,Rs501760,Rs217780
GO:0007015	actin filament organization	biological_process	0.89073	1	1	1363	76	38738	0.0131579	Rs302580
GO:0031967	organelle envelope	cellular_component	0.89113	1	12	1363	567	38738	0.021164	Rs459880,Rs159980,XLOC_020564,Rs212450,Rs246550,Rs217690,Rs269810,Rs504500,Rs132970,XLOC_020565,Rs302760,Rs386080
GO:0007165	signal transduction	biological_process	0.89125	1	55	1363	2222	38738	0.0247525	Rs333640,Rs146650,XLOC_051828,Rs305780,XLOC_014880,Rs068570,Rs056000,Rs302900,Rs042580,Rs508310,Rs499470,Rs434120,Rs500850,Rs217700,Rs080210,XLOC_072675,Rs499630,Rs510300,Rs217790,XLOC_015098,Rs167180,Rs146640,Rs055950,Rs232870,Rs042570,Rs403050,Rs475540,Rs246410,Rs488510,Rs056100,Rs460350,Rs212820,Rs315810,Rs245810,Rs459860,Rs022080,XLOC_015096,Rs146410,Rs493890,XLOC_005527,Rs080250,Rs068660,Rs0…
GO:0007155	cell adhesion	biological_process	0.8913	1	5	1363	271	38738	0.0184502	Rs068670,Rs269810,Rs217780,Rs523980,Rs025750
GO:0019637	organophosphate metabolic process	biological_process	0.89215	1	20	1363	888	38738	0.0225225	Rs524090,Rs146630,Rs074320,Rs265170,Rs246350,Rs460470,Rs148230,Rs056010,Rs232970,Rs524160,Rs042850,XLOC_043460,Rs459880,Rs504490,Rs080460,Rs080440,Rs386080,Rs305680,Rs459760,Rs080330
GO:0072521	purine-containing compound metabolic process	biological_process	0.89388	1	7	1363	360	38738	0.0194444	Rs056010,Rs459880,Rs386080,Rs305680,XLOC_043460,Rs232970,Rs080440
GO:0019954	asexual reproduction	biological_process	0.89442	1	3	1363	181	38738	0.0165746	Rs269810,Rs217800,Rs146650
GO:0030529	ribonucleoprotein complex	cellular_component	0.89449	1	34	1363	1435	38738	0.0236934	Rs173490,Rs217720,XLOC_043460,XLOC_095877,Rs491480,Rs493760,Rs232800,Rs524050,Rs042560,Rs088320,Rs049480,Rs342210,Rs460430,Rs167170,XLOC_038605,Rs370540,Rs223610,Rs223480,Rs232890,Rs056060,Rs523930,Rs038380,Rs256410,Rs018140,Rs022860,Rs388910,Rs524120,Rs310000,Rs430430,Rs403010,XLOC_046224,Rs146760,Rs217780,Rs159970
GO:0006354	DNA-dependent transcription, elongation	biological_process	0.89458	1	1	1363	77	38738	0.012987	Rs305750
GO:0034613	cellular protein localization	biological_process	0.89509	1	32	1363	1354	38738	0.0236337	Rs080400,Rs434120,Rs030990,Rs246550,XLOC_049010,Rs146630,Rs489080,Rs146650,Rs246370,XLOC_049012,Rs232800,Rs499500,XLOC_043460,Rs042850,Rs475450,Rs430440,Rs430270,Rs269810,XLOC_046251,Rs148120,Rs186880,Rs246350,Rs591290,Rs302760,Rs504490,Rs403180,Rs256410,Rs022290,Rs305520,Rs236340,XLOC_046259,Rs056060
GO:0070727	cellular macromolecule localization	biological_process	0.89509	1	32	1363	1354	38738	0.0236337	Rs269810,XLOC_046251,Rs148120,Rs186880,Rs246350,Rs591290,Rs302760,Rs403180,Rs504490,Rs256410,Rs022290,Rs305520,Rs236340,XLOC_046259,Rs056060,Rs080400,Rs030990,Rs434120,Rs246550,XLOC_049010,Rs146630,Rs146650,Rs489080,XLOC_049012,Rs246370,Rs232800,Rs499500,XLOC_043460,Rs430440,Rs475450,Rs042850,Rs430270
GO:0009056	catabolic process	biological_process	0.89645	1	33	1363	1399	38738	0.0235883	Rs256310,Rs223550,Rs501040,Rs088320,Rs556150,Rs501020,Rs382680,Rs430460,Rs146650,Rs186970,XLOC_014894,Rs167200,Rs217770,Rs038160,XLOC_016593,Rs336430,Rs265190,Rs500830,XLOC_075409,Rs333700,Rs269810,Rs386010,Rs460470,Rs388890,Rs475410,Rs167340,Rs038110,Rs080440,Rs505950,Rs245800,Rs172360,Rs403210,Rs385820
GO:0019219	regulation of nucleobase-containing compound metabolic process	biological_process	0.89647	1	94	1363	3677	38738	0.0255643	Rs460260,Rs060190,Rs060280,Rs055920,Rs080380,Rs038330,Rs510250,Rs459860,Rs310000,Rs474720,Rs022150,Rs385870,Rs413610,Rs167670,Rs430370,Rs386070,Rs074330,Rs246480,Rs402950,XLOC_011856,Rs038380,XLOC_084069,Rs500860,Rs460390,Rs462750,Rs212500,Rs305540,XLOC_017185,Rs413580,Rs430460,Rs047930,Rs056140,Rs326590,Rs460490,XLOC_090936,XLOC_069187,Rs317630,Rs403140,Rs415180,Rs309890,Rs236270,Rs403150,XLOC_0…
GO:0051171	regulation of nitrogen compound metabolic process	biological_process	0.89647	1	94	1363	3677	38738	0.0255643	Rs146750,Rs402820,Rs042590,Rs018250,Rs499580,XLOC_070408,Rs236220,Rs223490,Rs269810,Rs146760,Rs500910,Rs068640,Rs068700,Rs430410,Rs223500,Rs460340,Rs315940,Rs499730,Rs146420,Rs080440,Rs505950,Rs132990,Rs342360,Rs500890,Rs056070,Rs305750,Rs146540,Rs302690,XLOC_035629,Rs146580,Rs080340,Rs210920,Rs326600,Rs217700,Rs315880,Rs302770,XLOC_072675,Rs415240,Rs055900,Rs620820,Rs327760,Rs500900,XLOC_084067,…
GO:0008219	cell death	biological_process	0.89648	1	2	1363	132	38738	0.0151515	Rs055950,Rs068850
GO:0016265	death	biological_process	0.89648	1	2	1363	132	38738	0.0151515	Rs068850,Rs055950
GO:0022414	reproductive process	biological_process	0.89691	1	4	1363	229	38738	0.0174672	XLOC_087216,Rs403310,XLOC_003159,Rs333640
GO:0010340	carboxyl-O-methyltransferase activity	molecular_function	0.89709	1	1	1363	78	38738	0.0128205	Rs382640
GO:0051998	protein carboxyl O-methyltransferase activity	molecular_function	0.89709	1	1	1363	78	38738	0.0128205	Rs382640
GO:0019220	regulation of phosphate metabolic process	biological_process	0.89721	1	1	1363	78	38738	0.0128205	Rs080440
GO:0051174	regulation of phosphorus metabolic process	biological_process	0.89721	1	1	1363	78	38738	0.0128205	Rs080440
GO:0006304	DNA modification	biological_process	0.89765	1	1	1363	78	38738	0.0128205	Rs499620
GO:0008643	carbohydrate transport	biological_process	0.89788	1	2	1363	133	38738	0.0150376	Rs500840,XLOC_033420
GO:0044707	single-multicellular organism process	biological_process	0.8986	1	15	1363	695	38738	0.0215827	Rs269810,Rs068660,Rs246410,XLOC_003159,XLOC_035681,Rs146640,Rs501020,Rs499760,Rs088320,Rs501060,Rs186970,Rs333640,Rs146630,Rs018080,Rs146650
GO:0009653	anatomical structure morphogenesis	biological_process	0.89901	1	3	1363	183	38738	0.0163934	Rs088320,Rs232830,Rs333640
GO:0060255	regulation of macromolecule metabolic process	biological_process	0.89932	1	99	1363	3866	38738	0.0256079	Rs212500,Rs305540,Rs462750,Rs413580,XLOC_017185,Rs080480,Rs430460,Rs305630,Rs047930,Rs056140,XLOC_090936,XLOC_069187,Rs460490,Rs326590,Rs317630,Rs403140,Rs309890,Rs236270,Rs415180,Rs403150,XLOC_095877,Rs265360,Rs232800,Rs415110,Rs305530,Rs305550,Rs309830,Rs460260,Rs080380,Rs055920,Rs060280,Rs060190,Rs148120,Rs038330,Rs499620,Rs310000,Rs459860,Rs510250,Rs474720,Rs022150,Rs413610,Rs385870,Rs167670,…
GO:0032940	secretion by cell	biological_process	0.89951	1	4	1363	230	38738	0.0173913	Rs414960,Rs317640,Rs037240,Rs025610
GO:0044706	multi-multicellular organism process	biological_process	0.89978	1	1	1363	79	38738	0.0126582	XLOC_003159
GO:0046474	glycerophospholipid biosynthetic process	biological_process	0.90017	1	1	1363	79	38738	0.0126582	Rs080460
GO:0019538	protein metabolic process	biological_process	0.90035	1	169	1363	6397	38738	0.0264186	Rs499630,Rs302710,Rs403150,Rs232970,XLOC_025061,XLOC_077492,Rs256240,Rs402930,Rs246540,Rs037300,Rs475540,Rs524050,XLOC_003159,Rs068860,XLOC_020554,Rs302630,Rs265280,Rs475590,Rs042560,Rs025670,Rs382680,Rs159950,Rs434120,Rs269900,Rs501720,Rs167170,Rs382640,XLOC_062967,Rs523930,Rs391320,Rs018140,Rs232960,Rs069440,XLOC_049665,Rs022080,Rs148120,Rs460330,Rs217780,Rs223700,Rs462730,Rs333700,Rs132920,Rs0…
GO:0065008	regulation of biological quality	biological_process	0.90038	1	25	1363	1093	38738	0.0228728	Rs223570,Rs022310,Rs042700,Rs068660,Rs232730,Rs459860,Rs146650,Rs037130,Rs333640,Rs459710,Rs223560,Rs060220,Rs591290,Rs223530,Rs295630,Rs074310,Rs146640,Rs148330,Rs246410,Rs402940,Rs256390,Rs499720,Rs459750,Rs415010,Rs025760
GO:0019222	regulation of metabolic process	biological_process	0.90041	1	107	1363	4161	38738	0.025715	Rs217700,Rs315880,Rs055900,Rs336430,XLOC_072675,Rs415240,Rs302770,Rs327760,Rs620820,XLOC_071951,XLOC_084067,Rs205750,Rs500900,Rs056070,Rs305750,XLOC_035629,Rs146580,Rs302690,Rs146540,Rs210920,Rs305610,Rs326600,Rs080340,Rs430410,Rs068700,XLOC_049944,Rs068640,Rs499730,Rs172360,Rs315940,Rs460340,Rs223500,Rs342360,Rs505950,Rs132990,Rs080440,Rs146420,Rs475410,Rs500890,Rs402820,Rs146750,Rs042590,Rs0182…
GO:0044700	single organism signaling	biological_process	0.90051	1	55	1363	2236	38738	0.0245975	Rs305480,XLOC_043474,Rs068850,Rs022240,Rs402860,Rs324720,Rs500860,Rs500890,XLOC_033420,Rs167290,Rs232960,Rs069440,Rs022080,Rs315810,Rs212820,Rs460350,Rs459860,Rs245810,Rs042700,Rs068660,Rs146410,XLOC_015096,XLOC_005527,Rs080250,Rs493890,XLOC_072675,Rs499630,Rs217790,XLOC_015098,Rs167180,Rs510300,Rs500850,Rs217700,Rs080210,Rs246410,Rs488510,Rs056100,Rs232870,Rs055950,Rs146640,Rs475540,Rs042570,Rs4…
GO:0006139	nucleobase-containing compound metabolic process	biological_process	0.90122	1	210	1363	7871	38738	0.0266802	Rs614870,Rs049480,Rs148230,Rs269940,XLOC_035629,Rs302690,Rs148170,Rs370540,Rs265170,Rs382560,Rs467150,Rs056070,Rs499490,Rs333640,Rs236380,XLOC_084067,XLOC_071951,Rs391330,Rs590530,Rs223720,Rs295560,Rs415240,Rs336430,XLOC_072675,Rs315880,Rs217700,Rs148370,XLOC_031071,Rs295600,Rs018100,Rs269810,Rs056010,Rs500910,Rs223490,Rs460470,Rs499580,Rs018250,Rs579780,Rs212580,Rs402820,XLOC_037508,Rs068840,Rs5…
GO:0006260	DNA replication	biological_process	0.90198	1	22	1363	975	38738	0.0225641	Rs309890,XLOC_045548,Rs402860,XLOC_043460,Rs068800,Rs415110,XLOC_084069,Rs500890,Rs223720,Rs295630,Rs403060,Rs466860,Rs146640,Rs018220,Rs305750,Rs403230,Rs430460,Rs080340,Rs606000,Rs491530,Rs499580,Rs385870
GO:0023052	signaling	biological_process	0.90241	1	55	1363	2239	38738	0.0245645	Rs508310,Rs499470,Rs434120,Rs042580,Rs302900,XLOC_014880,Rs305780,Rs068570,Rs056000,XLOC_051828,Rs333640,Rs146650,Rs056100,Rs246410,Rs488510,Rs042570,Rs403050,Rs475540,Rs146640,Rs055950,Rs232870,Rs217790,XLOC_015098,Rs510300,Rs167180,XLOC_072675,Rs499630,Rs217700,Rs080210,Rs500850,Rs068660,Rs042700,Rs493890,XLOC_005527,Rs080250,XLOC_015096,Rs146410,Rs022080,Rs245810,Rs459860,Rs212820,Rs460350,Rs3…
GO:0033176	proton-transporting V-type ATPase complex	cellular_component	0.90327	1	3	1363	185	38738	0.0162162	Rs068670,Rs060390,Rs269810
GO:0031323	regulation of cellular metabolic process	biological_process	0.90458	1	102	1363	3987	38738	0.0255831	Rs056070,Rs305750,XLOC_035629,Rs302690,Rs146580,Rs146540,Rs080340,Rs326600,Rs210920,Rs305610,Rs217700,Rs315880,XLOC_072675,Rs415240,Rs302770,Rs055900,Rs620820,Rs327760,XLOC_084067,XLOC_071951,Rs205750,Rs500900,Rs402820,Rs146750,Rs042590,Rs499580,Rs018250,Rs223490,Rs269810,Rs146760,Rs500910,Rs236220,XLOC_070408,Rs068700,Rs430410,Rs068640,Rs315940,Rs499730,Rs172360,Rs223500,Rs460340,Rs505950,Rs1329…
GO:0016052	carbohydrate catabolic process	biological_process	0.90493	1	3	1363	186	38738	0.016129	Rs088320,Rs386010,Rs460470
GO:0006367	transcription initiation from RNA polymerase II promoter	biological_process	0.90503	1	2	1363	136	38738	0.0147059	Rs590530,Rs305750
GO:0005575	cellular_component	cellular_component	0.90528	1	451	1363	16415	38738	0.0274749	Rs488490,Rs302630,Rs462750,Rs246550,XLOC_069187,Rs132960,Rs459610,Rs523970,Rs382640,Rs295510,Rs499630,Rs068670,Rs232970,Rs462890,Rs246410,XLOC_009506,Rs302850,Rs256490,Rs501200,Rs475770,Rs068710,Rs265200,Rs305550,Rs037210,Rs523950,Rs018160,Rs025750,Rs022080,Rs403010,Rs038330,Rs217780,Rs186920,Rs068660,Rs232860,Rs499650,Rs159850,Rs336380,Rs459750,Rs068800,XLOC_029536,Rs402860,Rs462790,Rs500860,XLO…
GO:0051087	chaperone binding	molecular_function	0.90859	1	1	1363	82	38738	0.0121951	Rs317580
GO:0006007	glucose catabolic process	biological_process	0.90898	1	2	1363	138	38738	0.0144928	Rs460470,Rs386010
GO:0019320	hexose catabolic process	biological_process	0.90898	1	2	1363	138	38738	0.0144928	Rs386010,Rs460470
GO:0005217	intracellular ligand-gated ion channel activity	molecular_function	0.911	1	1	1363	83	38738	0.0120482	Rs459750
GO:0005218	intracellular ligand-gated calcium channel activity	molecular_function	0.911	1	1	1363	83	38738	0.0120482	Rs459750
GO:0005219	ryanodine-sensitive calcium-release channel activity	molecular_function	0.911	1	1	1363	83	38738	0.0120482	Rs459750
GO:0015278	calcium-release channel activity	molecular_function	0.911	1	1	1363	83	38738	0.0120482	Rs459750
GO:0071822	protein complex subunit organization	biological_process	0.91139	1	16	1363	748	38738	0.0213904	Rs302580,Rs146650,Rs295670,Rs269810,Rs068660,Rs069500,Rs295680,Rs080400,Rs038220,Rs068670,Rs056100,Rs246410,Rs591290,Rs460390,Rs305790,Rs146640
GO:0090407	organophosphate biosynthetic process	biological_process	0.91151	1	12	1363	584	38738	0.0205479	Rs074320,Rs232970,XLOC_043460,Rs459880,Rs265170,Rs080460,Rs460470,Rs305680,Rs386080,Rs459760,Rs148230,Rs056010
GO:0016485	protein processing	biological_process	0.91154	1	1	1363	83	38738	0.0120482	Rs504470
GO:0051604	protein maturation	biological_process	0.91154	1	1	1363	83	38738	0.0120482	Rs504470
GO:0046903	secretion	biological_process	0.91161	1	4	1363	237	38738	0.0168776	Rs317640,Rs037240,Rs414960,Rs025610
GO:0046365	monosaccharide catabolic process	biological_process	0.91314	1	2	1363	140	38738	0.0142857	Rs460470,Rs386010
GO:0000287	magnesium ion binding	molecular_function	0.91337	1	4	1363	238	38738	0.0168067	Rs386010,Rs025780,Rs504470,XLOC_072675
GO:0006874	cellular calcium ion homeostasis	biological_process	0.91356	1	1	1363	84	38738	0.0119048	Rs459750
GO:0055074	calcium ion homeostasis	biological_process	0.91356	1	1	1363	84	38738	0.0119048	Rs459750
GO:0072503	cellular divalent inorganic cation homeostasis	biological_process	0.91356	1	1	1363	84	38738	0.0119048	Rs459750
GO:0072507	divalent inorganic cation homeostasis	biological_process	0.91356	1	1	1363	84	38738	0.0119048	Rs459750
GO:0006935	chemotaxis	biological_process	0.91364	1	1	1363	84	38738	0.0119048	Rs333640
GO:0006944	cellular membrane fusion	biological_process	0.91365	1	1	1363	84	38738	0.0119048	Rs269810
GO:0006835	dicarboxylic acid transport	biological_process	0.91595	1	1	1363	85	38738	0.0117647	Rs269810
GO:0006518	peptide metabolic process	biological_process	0.91603	1	1	1363	85	38738	0.0117647	Rs305790
GO:0005516	calmodulin binding	molecular_function	0.9163	1	2	1363	129	38738	0.0155039	Rs475590,Rs382540
GO:0051726	regulation of cell cycle	biological_process	0.91634	1	3	1363	192	38738	0.015625	Rs462890,Rs500960,Rs133110
GO:0016667	oxidoreductase activity, acting on a sulfur group of donors	molecular_function	0.91698	1	6	1363	333	38738	0.018018	Rs305780,Rs022310,Rs499720,Rs074310,Rs402950,Rs402940
GO:0000160	phosphorelay signal transduction system	biological_process	0.9187	1	3	1363	193	38738	0.015544	Rs245810,Rs460350,Rs302900
GO:0016638	oxidoreductase activity, acting on the CH-NH2 group of donors	molecular_function	0.91903	1	1	1363	86	38738	0.0116279	Rs295550
GO:0033014	tetrapyrrole biosynthetic process	biological_process	0.9195	1	4	1363	242	38738	0.0165289	Rs080450,Rs088300,Rs488590,Rs068620
GO:0044430	cytoskeletal part	cellular_component	0.9196	1	11	1363	549	38738	0.0200364	Rs256450,Rs504470,Rs590510,Rs462890,Rs146650,Rs068670,Rs068660,Rs269810,Rs342160,Rs501760,Rs591290
GO:0008094	DNA-dependent ATPase activity	molecular_function	0.91981	1	1	1363	86	38738	0.0116279	Rs402860
GO:0009067	aspartate family amino acid biosynthetic process	biological_process	0.9207	1	1	1363	87	38738	0.0114943	Rs403320
GO:0008654	phospholipid biosynthetic process	biological_process	0.92114	1	2	1363	144	38738	0.0138889	Rs459760,Rs080460
GO:0019028	viral capsid	cellular_component	0.92244	1	13	1363	636	38738	0.0204403	Rs159850,Rs305480,Rs504470,Rs068570,Rs499620,Rs146650,Rs302860,Rs244490,Rs342250,Rs236430,Rs060480,Rs223700,Rs501760
GO:0004386	helicase activity	molecular_function	0.92283	1	14	1363	675	38738	0.0207407	Rs056050,Rs080340,Rs415110,Rs132990,Rs269940,Rs295630,Rs434110,Rs060190,Rs025760,XLOC_011856,Rs403230,Rs302650,Rs037140,Rs402870
GO:0006486	protein glycosylation	biological_process	0.92359	1	2	1363	145	38738	0.0137931	Rs415030,Rs256500
GO:0043413	macromolecule glycosylation	biological_process	0.92359	1	2	1363	145	38738	0.0137931	Rs415030,Rs256500
GO:0008509	anion transmembrane transporter activity	molecular_function	0.92495	1	3	1363	197	38738	0.0152284	Rs302840,Rs302520,Rs622590
GO:0019318	hexose metabolic process	biological_process	0.92534	1	4	1363	246	38738	0.0162602	Rs499610,Rs460470,XLOC_065471,Rs386010
GO:0051179	localization	biological_process	0.92541	1	153	1363	5892	38738	0.0259674	Rs413530,XLOC_049010,Rs504470,Rs074300,Rs080180,XLOC_049012,Rs500840,Rs302580,Rs476000,Rs018010,XLOC_057957,Rs414960,Rs223550,Rs069500,Rs060180,Rs415090,Rs403040,Rs459880,XLOC_062955,Rs616380,Rs159980,Rs146640,Rs386080,Rs244490,Rs080310,Rs302670,XLOC_046251,Rs146750,Rs037240,Rs524020,Rs501760,Rs302840,Rs256350,Rs148240,Rs056060,XLOC_043474,Rs132870,Rs549000,Rs403060,Rs080440,Rs060170,Rs499530,Rs3…
GO:0010467	gene expression	biological_process	0.92657	1	180	1363	6871	38738	0.0261971	Rs217700,Rs315880,Rs148370,XLOC_031071,Rs295600,Rs018100,Rs415240,XLOC_072675,Rs295560,XLOC_084067,XLOC_071951,Rs590530,Rs491480,Rs056070,Rs333640,Rs499490,Rs382560,Rs467150,Rs302690,XLOC_035629,Rs148170,Rs370540,Rs305610,Rs342210,Rs614870,Rs049480,Rs148230,Rs403270,Rs223480,Rs068640,Rs460340,Rs132990,Rs505950,Rs159800,Rs146420,Rs500890,Rs430430,Rs402820,Rs022860,Rs524120,Rs499580,Rs018250,Rs2698…
GO:0015988	energy coupled proton transmembrane transport, against electrochemical gradient	biological_process	0.92658	1	4	1363	247	38738	0.0161943	Rs068670,Rs269810,Rs430370,Rs060390
GO:0015991	ATP hydrolysis coupled proton transport	biological_process	0.92658	1	4	1363	247	38738	0.0161943	Rs068670,Rs060390,Rs430370,Rs269810
GO:0032501	multicellular organismal process	biological_process	0.92691	1	17	1363	806	38738	0.0210918	XLOC_003159,Rs146640,Rs246410,XLOC_087216,Rs501060,XLOC_035681,Rs269810,Rs068660,Rs186970,Rs146650,Rs333640,Rs146630,Rs018080,Rs501020,Rs403310,Rs088320,Rs499760
GO:0003993	acid phosphatase activity	molecular_function	0.92735	1	1	1363	90	38738	0.0111111	Rs236390
GO:0072594	establishment of protein localization to organelle	biological_process	0.92777	1	3	1363	199	38738	0.0150754	Rs056060,Rs246550,Rs499500
GO:0043933	macromolecular complex subunit organization	biological_process	0.92778	1	18	1363	848	38738	0.0212264	Rs068670,Rs038220,Rs413540,Rs305790,Rs146640,Rs460390,Rs591290,Rs246410,Rs056100,Rs146650,Rs459580,Rs302580,Rs080400,Rs295680,Rs069500,Rs068660,Rs269810,Rs295670
GO:0048523	negative regulation of cellular process	biological_process	0.93055	1	4	1363	250	38738	0.016	Rs462890,Rs500960,Rs232800,Rs317630
GO:0044703	multi-organism reproductive process	biological_process	0.93147	1	1	1363	92	38738	0.0108696	XLOC_003159
GO:0006352	DNA-dependent transcription, initiation	biological_process	0.93156	1	5	1363	298	38738	0.0167785	Rs232800,Rs302770,Rs590530,Rs269810,Rs305750
GO:0060590	ATPase regulator activity	molecular_function	0.93171	1	1	1363	92	38738	0.0108696	Rs549000
GO:0051082	unfolded protein binding	molecular_function	0.93171	1	4	1363	251	38738	0.0159363	Rs167640,Rs025730,Rs415070,Rs085890
GO:0016469	proton-transporting two-sector ATPase complex	cellular_component	0.93172	1	7	1363	389	38738	0.0179949	Rs232970,Rs068670,Rs386080,Rs430370,Rs459880,Rs060390,Rs269810
GO:0006887	exocytosis	biological_process	0.932	1	2	1363	150	38738	0.0133333	Rs317640,Rs037240
GO:0004540	ribonuclease activity	molecular_function	0.93213	1	3	1363	202	38738	0.0148515	Rs336380,Rs614870,Rs236310
GO:0009101	glycoprotein biosynthetic process	biological_process	0.93216	1	2	1363	150	38738	0.0133333	Rs415030,Rs256500
GO:0007010	cytoskeleton organization	biological_process	0.93322	1	12	1363	606	38738	0.019802	Rs068670,Rs459580,Rs210900,Rs310030,Rs310010,Rs302580,Rs080400,Rs403260,Rs591290,Rs501760,Rs217780,Rs269810
GO:0016651	oxidoreductase activity, acting on NAD(P)H	molecular_function	0.93395	1	4	1363	253	38738	0.0158103	Rs305780,Rs132970,Rs402950,Rs256300
GO:0006818	hydrogen transport	biological_process	0.93444	1	8	1363	436	38738	0.0183486	Rs386080,Rs269810,Rs232970,Rs068670,XLOC_043460,Rs430370,Rs459880,Rs060390
GO:0015992	proton transport	biological_process	0.93444	1	8	1363	436	38738	0.0183486	Rs269810,Rs386080,Rs060390,Rs459880,Rs430370,XLOC_043460,Rs068670,Rs232970
GO:0016887	ATPase activity	molecular_function	0.9345	1	26	1363	1173	38738	0.0221654	Rs132990,Rs080440,Rs295630,Rs080310,Rs415110,Rs324720,Rs500890,Rs022240,XLOC_011856,Rs080280,Rs402860,Rs342140,Rs068670,Rs302650,Rs434110,Rs025780,Rs269940,Rs042580,Rs080340,Rs056050,Rs342390,Rs402820,Rs402870,Rs037140,Rs060190,Rs504470
GO:0044724	single-organism carbohydrate catabolic process	biological_process	0.93462	1	2	1363	152	38738	0.0131579	Rs460470,Rs386010
GO:0051536	iron-sulfur cluster binding	molecular_function	0.93517	1	4	1363	254	38738	0.015748	Rs042730,Rs501030,Rs403210,Rs038160
GO:0051540	metal cluster binding	molecular_function	0.93517	1	4	1363	254	38738	0.015748	Rs038160,Rs403210,Rs501030,Rs042730
GO:0008200	ion channel inhibitor activity	molecular_function	0.93537	1	1	1363	94	38738	0.0106383	XLOC_066784
GO:0016248	channel inhibitor activity	molecular_function	0.93537	1	1	1363	94	38738	0.0106383	XLOC_066784
GO:0009100	glycoprotein metabolic process	biological_process	0.93537	1	2	1363	152	38738	0.0131579	Rs415030,Rs256500
GO:0015103	inorganic anion transmembrane transporter activity	molecular_function	0.9362	1	1	1363	94	38738	0.0106383	Rs302520
GO:0009893	positive regulation of metabolic process	biological_process	0.93871	1	5	1363	304	38738	0.0164474	Rs269810,Rs305750,Rs146650,Rs167200,Rs505950
GO:0031325	positive regulation of cellular metabolic process	biological_process	0.93871	1	5	1363	304	38738	0.0164474	Rs505950,Rs167200,Rs146650,Rs269810,Rs305750
GO:0031975	envelope	cellular_component	0.93927	1	12	1363	614	38738	0.019544	Rs217690,Rs246550,Rs212450,XLOC_020564,Rs159980,Rs459880,Rs302760,Rs386080,XLOC_020565,Rs132970,Rs504500,Rs269810
GO:0005996	monosaccharide metabolic process	biological_process	0.93957	1	4	1363	257	38738	0.0155642	Rs460470,Rs499610,Rs386010,XLOC_065471
GO:0006725	cellular aromatic compound metabolic process	biological_process	0.93958	1	219	1363	8318	38738	0.0263284	Rs018220,Rs388890,Rs042590,Rs159990,Rs295590,Rs403310,Rs186840,Rs146690,Rs223440,Rs146750,Rs146760,Rs236220,XLOC_070408,Rs265240,Rs460440,Rs172270,Rs167190,Rs038090,XLOC_076516,Rs499730,Rs315940,Rs025760,Rs223500,Rs430410,Rs068700,Rs159890,Rs186850,Rs342360,Rs080440,Rs403060,Rs088390,Rs305750,Rs159900,Rs295700,Rs402870,Rs501700,Rs210920,Rs030880,Rs223550,Rs326600,Rs056050,Rs080340,Rs382540,Rs1465…
GO:0003899	DNA-directed RNA polymerase activity	molecular_function	0.93966	1	6	1363	351	38738	0.017094	Rs167190,XLOC_033420,Rs022320,Rs223490,Rs388900,Rs080330
GO:0015629	actin cytoskeleton	cellular_component	0.94016	1	2	1363	155	38738	0.0129032	Rs269810,Rs462890
GO:0006351	transcription, DNA-dependent	biological_process	0.94187	1	108	1363	4302	38738	0.0251046	Rs055900,Rs415240,XLOC_072675,Rs302770,Rs315880,Rs217700,XLOC_031071,XLOC_084067,Rs205750,XLOC_071951,Rs500900,Rs590530,Rs327760,Rs620820,Rs305750,Rs467150,Rs056070,Rs210920,Rs326600,Rs080340,XLOC_035629,Rs302690,Rs146580,Rs146540,Rs499730,Rs315940,Rs460340,Rs223500,Rs430410,Rs068700,Rs068640,Rs159890,Rs500890,Rs342360,Rs132990,Rs505950,Rs146420,Rs042590,Rs146690,Rs402820,Rs146750,Rs500910,Rs2698…
GO:0048519	negative regulation of biological process	biological_process	0.9419	1	5	1363	307	38738	0.0162866	XLOC_049944,Rs462890,Rs500960,Rs232800,Rs317630
GO:0043093	cytokinesis by binary fission	biological_process	0.9419	1	2	1363	157	38738	0.0127389	Rs269810,Rs146650
GO:0031683	G-protein beta/gamma-subunit complex binding	molecular_function	0.9426	1	1	1363	98	38738	0.0102041	Rs146410
GO:0032505	reproduction of a single-celled organism	biological_process	0.94328	1	2	1363	158	38738	0.0126582	Rs269810,Rs146650
GO:0003924	GTPase activity	molecular_function	0.94386	1	14	1363	703	38738	0.0199147	Rs022240,Rs402820,Rs037140,Rs302650,Rs146750,Rs500850,Rs504470,Rs499580,Rs146410,Rs269810,Rs500890,XLOC_084069,Rs499470,Rs324720
GO:1901136	carbohydrate derivative catabolic process	biological_process	0.94418	1	1	1363	99	38738	0.010101	Rs556150
GO:0044237	cellular metabolic process	biological_process	0.94497	1	401	1363	14808	38738	0.02708	Rs434120,Rs269900,Rs042660,Rs491530,Rs167170,Rs212500,Rs068860,Rs403370,Rs475590,Rs413580,Rs265280,Rs388900,Rs042560,Rs257580,Rs524090,Rs382680,Rs159950,XLOC_020564,Rs038160,Rs415110,Rs402930,Rs524050,Rs037300,Rs309830,Rs236270,Rs309890,Rs403150,Rs042850,XLOC_043460,Rs382700,Rs030950,Rs232730,Rs430330,Rs056030,Rs223700,Rs462730,Rs217590,Rs333700,Rs132920,Rs385870,Rs022320,Rs167670,XLOC_049665,Rs0…
GO:0006605	protein targeting	biological_process	0.94553	1	6	1363	357	38738	0.0168067	Rs056060,Rs146650,Rs246550,XLOC_043460,Rs499500,Rs256410
GO:0071704	organic substance metabolic process	biological_process	0.94608	1	448	1363	16464	38738	0.0272109	Rs148320,Rs246480,Rs074330,Rs159960,Rs488590,XLOC_046259,Rs386070,Rs068620,Rs305790,XLOC_033420,Rs069440,Rs148330,Rs523930,Rs460330,Rs074320,Rs148120,Rs245810,Rs223420,Rs246350,Rs055920,XLOC_049665,Rs022320,Rs385870,Rs223570,Rs167670,Rs430330,Rs232730,Rs056030,Rs223700,Rs462730,Rs132920,Rs333700,Rs217590,Rs030950,XLOC_043460,Rs382700,Rs042850,Rs309890,Rs236270,Rs403150,Rs309830,Rs037300,Rs524050,…
GO:0006606	protein import into nucleus	biological_process	0.94631	1	1	1363	100	38738	0.01	Rs146650
GO:0034504	protein localization to nucleus	biological_process	0.94631	1	1	1363	100	38738	0.01	Rs146650
GO:0044744	protein targeting to nucleus	biological_process	0.94631	1	1	1363	100	38738	0.01	Rs146650
GO:0051170	nuclear import	biological_process	0.94631	1	1	1363	100	38738	0.01	Rs146650
GO:0051641	cellular localization	biological_process	0.94644	1	43	1363	1862	38738	0.0230934	XLOC_049010,Rs246550,Rs489080,Rs146650,Rs146630,Rs246370,XLOC_049012,Rs391300,Rs080400,Rs223550,Rs414960,XLOC_057957,Rs030990,Rs434120,Rs042850,Rs430440,Rs475450,Rs217690,Rs499500,XLOC_043460,Rs317640,Rs430270,Rs159980,Rs386080,Rs025610,Rs244490,Rs232800,Rs148120,Rs186880,XLOC_046251,Rs037240,Rs246350,Rs269810,Rs236340,XLOC_046259,Rs305520,Rs056060,Rs302760,Rs591290,Rs403180,Rs504490,Rs022290,Rs2…
GO:0005741	mitochondrial outer membrane	cellular_component	0.94786	1	3	1363	215	38738	0.0139535	Rs246550,Rs302760,Rs269810
GO:0031968	organelle outer membrane	cellular_component	0.94786	1	3	1363	215	38738	0.0139535	Rs269810,Rs246550,Rs302760
GO:0065004	protein-DNA complex assembly	biological_process	0.94834	1	2	1363	162	38738	0.0123457	Rs459580,Rs413540
GO:0071824	protein-DNA complex subunit organization	biological_process	0.94834	1	2	1363	162	38738	0.0123457	Rs459580,Rs413540
GO:1901360	organic cyclic compound metabolic process	biological_process	0.94846	1	224	1363	8536	38738	0.0262418	Rs606000,Rs317630,Rs148160,Rs080450,Rs403140,Rs317620,Rs556150,Rs305540,XLOC_017185,Rs430460,Rs056140,Rs462800,Rs047930,Rs232800,Rs265360,Rs402890,Rs025640,Rs132830,Rs295630,Rs305530,Rs088450,Rs212530,XLOC_095877,Rs413540,Rs474720,Rs589720,Rs022150,Rs212460,Rs500960,Rs167210,Rs080380,Rs037140,Rs510250,Rs459860,Rs499620,Rs310000,XLOC_084069,Rs038380,Rs459780,Rs080330,Rs403200,Rs460390,Rs167290,Rs4…
GO:0034508	centromere complex assembly	biological_process	0.94865	1	1	1363	102	38738	0.00980392	Rs459580
GO:0009247	glycolipid biosynthetic process	biological_process	0.94898	1	1	1363	102	38738	0.00980392	Rs080460
GO:0046467	membrane lipid biosynthetic process	biological_process	0.94898	1	1	1363	102	38738	0.00980392	Rs080460
GO:0015630	microtubule cytoskeleton	cellular_component	0.94969	1	5	1363	315	38738	0.015873	Rs501760,Rs591290,Rs590510,Rs342160,Rs256450
GO:0042398	cellular modified amino acid biosynthetic process	biological_process	0.95041	1	1	1363	103	38738	0.00970874	Rs305790
GO:0006914	autophagy	biological_process	0.95046	1	9	1363	499	38738	0.0180361	Rs172360,Rs245800,Rs167200,Rs146650,Rs430460,Rs038110,Rs269810,Rs475410,Rs505950
GO:0007154	cell communication	biological_process	0.95046	1	57	1363	2414	38738	0.0236123	Rs042570,Rs403050,XLOC_003159,Rs475540,Rs055950,Rs146640,Rs232870,Rs056100,Rs488510,Rs246410,Rs217700,Rs080210,Rs500850,Rs167180,Rs217790,XLOC_015098,Rs510300,Rs499630,XLOC_072675,Rs042580,Rs302900,Rs508310,Rs434120,Rs499470,XLOC_051828,Rs333640,Rs146650,Rs068570,Rs305780,XLOC_014880,Rs056000,Rs069440,Rs232960,Rs167290,XLOC_033420,Rs500890,Rs324720,Rs500860,Rs402860,Rs022240,Rs068850,Rs305480,XLO…
GO:0072686	mitotic spindle	cellular_component	0.9505	1	1	1363	103	38738	0.00970874	Rs591290
GO:0004185	serine-type carboxypeptidase activity	molecular_function	0.95051	1	1	1363	103	38738	0.00970874	Rs148380
GO:0000917	barrier septum assembly	biological_process	0.95205	1	2	1363	165	38738	0.0121212	Rs146650,Rs269810
GO:0032506	cytokinetic process	biological_process	0.95205	1	2	1363	165	38738	0.0121212	Rs146650,Rs269810
GO:0090529	cell septum assembly	biological_process	0.95205	1	2	1363	165	38738	0.0121212	Rs269810,Rs146650
GO:0043531	ADP binding	molecular_function	0.95219	1	7	1363	409	38738	0.0171149	Rs042580,Rs042570,Rs223530,Rs342140,Rs302900,Rs402870,XLOC_006489
GO:0006357	regulation of transcription from RNA polymerase II promoter	biological_process	0.9525	1	3	1363	219	38738	0.0136986	Rs236270,Rs460340,Rs305750
GO:0000793	condensed chromosome	cellular_component	0.95251	1	3	1363	219	38738	0.0136986	Rs501760,Rs591290,XLOC_017185
GO:0008104	protein localization	biological_process	0.9527	1	37	1363	1644	38738	0.0225061	Rs025610,Rs232800,Rs430440,Rs475450,Rs042850,Rs415090,XLOC_043460,Rs499500,Rs430270,Rs080400,Rs030990,Rs434120,Rs414960,Rs146650,Rs489080,Rs146630,XLOC_049010,Rs246550,Rs246370,Rs415080,XLOC_049012,Rs504490,Rs403180,Rs591290,Rs302760,Rs022290,Rs256410,Rs056060,Rs236340,XLOC_046259,Rs305520,Rs132870,Rs269810,Rs148120,Rs186880,XLOC_046251,Rs246350
GO:0005262	calcium channel activity	molecular_function	0.95313	1	1	1363	105	38738	0.00952381	Rs459750
GO:0044424	intracellular part	cellular_component	0.95366	1	226	1363	8636	38738	0.0261695	Rs493870,Rs382550,Rs499690,Rs499580,Rs056010,Rs269810,Rs500830,Rs295580,Rs590510,Rs430430,Rs460370,Rs403240,Rs022860,Rs524120,XLOC_078706,Rs223540,Rs212580,XLOC_043459,Rs342130,Rs591290,Rs475750,Rs342160,Rs317570,Rs068840,Rs236340,XLOC_049944,Rs223480,Rs256390,Rs460340,Rs302690,Rs391300,Rs370540,Rs342210,Rs049480,Rs413560,XLOC_040250,Rs428870,Rs186970,Rs056070,Rs146630,Rs333640,Rs246370,Rs146560,…
GO:0000775	chromosome, centromeric region	cellular_component	0.95368	1	6	1363	367	38738	0.0163488	XLOC_095877,Rs501760,Rs591290,Rs146640,Rs146760,Rs500860
GO:0032040	small-subunit processome	cellular_component	0.9537	1	2	1363	165	38738	0.0121212	Rs049480,XLOC_043460
GO:0000988	protein binding transcription factor activity	molecular_function	0.95398	1	6	1363	367	38738	0.0163488	Rs315940,Rs269810,Rs236270,Rs302770,Rs460340,Rs232800
GO:0009066	aspartate family amino acid metabolic process	biological_process	0.95444	1	1	1363	106	38738	0.00943396	Rs403320
GO:0045017	glycerolipid biosynthetic process	biological_process	0.95472	1	1	1363	106	38738	0.00943396	Rs080460
GO:0015085	calcium ion transmembrane transporter activity	molecular_function	0.9558	1	1	1363	107	38738	0.00934579	Rs459750
GO:0032774	RNA biosynthetic process	biological_process	0.95679	1	108	1363	4355	38738	0.0247991	XLOC_070408,Rs236220,Rs269810,Rs146760,Rs500910,Rs223490,Rs018250,Rs499580,Rs167190,Rs042590,Rs146750,Rs146690,Rs402820,Rs500890,Rs159890,Rs146420,Rs342360,Rs132990,Rs505950,Rs460340,Rs223500,Rs499730,Rs315940,Rs068640,Rs430410,Rs068700,Rs210920,Rs326600,Rs080340,Rs146540,XLOC_035629,Rs146580,Rs302690,Rs467150,Rs305750,Rs056070,Rs500900,Rs590530,XLOC_084067,Rs205750,XLOC_071951,Rs327760,Rs620820,…
GO:1901363	heterocyclic compound binding	molecular_function	0.95695	1	334	1363	12507	38738	0.026705	Rs205750,Rs244490,Rs500900,Rs559520,XLOC_045548,Rs302770,Rs309980,Rs069560,Rs056050,Rs069500,Rs030980,Rs501040,Rs042580,Rs386040,Rs504470,Rs088320,Rs295700,Rs385840,Rs499660,Rs146680,Rs265070,Rs342360,Rs133120,Rs302600,Rs499730,Rs559490,Rs223500,XLOC_043474,Rs402920,Rs146760,Rs326670,Rs434090,XLOC_035681,Rs501740,Rs186840,Rs566910,Rs223440,Rs295550,Rs146750,Rs256240,Rs031120,XLOC_077492,Rs305550,…
GO:0097159	organic cyclic compound binding	molecular_function	0.95712	1	334	1363	12508	38738	0.0267029	Rs415090,Rs460530,Rs342140,Rs223450,Rs132860,Rs302650,Rs042750,Rs510300,Rs069580,Rs459880,Rs088300,Rs069530,Rs620820,Rs309990,Rs080310,XLOC_092936,Rs510280,Rs315780,Rs493760,Rs042640,Rs402870,Rs088390,Rs305750,Rs269700,Rs403030,XLOC_036695,Rs302900,Rs510290,Rs080340,Rs210920,Rs223550,Rs414960,Rs025730,Rs462770,Rs430410,Rs056060,Rs342150,Rs025760,Rs186850,Rs385830,Rs159890,Rs475360,Rs146690,Rs0425…
GO:0038023	signaling receptor activity	molecular_function	0.95758	1	6	1363	371	38738	0.0161725	Rs302900,Rs459860,Rs245810,Rs403030,XLOC_072675,Rs434120
GO:0046483	heterocycle metabolic process	biological_process	0.9576	1	217	1363	8328	38738	0.0260567	Rs402870,Rs501700,Rs159900,Rs088390,Rs305750,Rs295700,Rs501040,Rs146580,Rs146540,Rs056050,Rs080340,Rs382540,Rs210920,Rs030880,Rs326600,Rs223550,Rs302650,Rs302770,XLOC_045548,Rs055900,XLOC_016593,Rs088300,Rs459880,Rs386080,Rs620820,Rs327760,Rs146640,Rs205750,XLOC_092936,Rs500900,Rs315780,Rs223440,Rs146690,Rs146750,Rs042590,Rs388890,Rs018220,Rs403310,Rs159990,Rs295590,Rs186840,Rs167190,Rs172270,XLO…
GO:0004888	transmembrane signaling receptor activity	molecular_function	0.95772	1	3	1363	224	38738	0.0133929	Rs434120,Rs459860,Rs403030
GO:0016482	cytoplasmic transport	biological_process	0.95785	1	8	1363	464	38738	0.0172414	Rs030990,XLOC_049012,Rs056060,Rs146650,XLOC_049010,Rs475450,Rs246550,Rs499500
GO:0042626	ATPase activity, coupled to transmembrane movement of substances	molecular_function	0.95789	1	3	1363	224	38738	0.0133929	Rs080440,Rs080280,Rs080310
GO:0043492	ATPase activity, coupled to movement of substances	molecular_function	0.95789	1	3	1363	224	38738	0.0133929	Rs080310,Rs080280,Rs080440
GO:0044455	mitochondrial membrane part	cellular_component	0.95791	1	4	1363	276	38738	0.0144928	Rs386080,Rs246550,Rs212450,Rs459880
GO:0003712	transcription cofactor activity	molecular_function	0.95837	1	4	1363	276	38738	0.0144928	Rs315940,Rs269810,Rs236270,Rs460340
GO:0003968	RNA-directed RNA polymerase activity	molecular_function	0.95864	1	1	1363	109	38738	0.00917431	Rs402890
GO:0033036	macromolecule localization	biological_process	0.95935	1	43	1363	1897	38738	0.0226674	Rs246550,Rs413530,XLOC_049010,Rs146630,Rs146650,Rs489080,XLOC_049012,Rs246370,Rs415080,Rs499760,Rs080400,Rs414960,Rs434120,Rs030990,XLOC_043460,Rs415090,Rs499500,Rs042850,Rs430440,Rs475450,Rs232970,Rs430270,Rs025610,Rs232800,XLOC_046251,Rs148120,Rs186880,Rs246350,Rs269810,Rs305520,Rs236340,XLOC_046259,Rs068680,Rs056060,Rs132870,Rs315850,Rs591290,Rs302760,Rs403180,Rs504490,XLOC_033420,Rs256410,Rs0…
GO:0004180	carboxypeptidase activity	molecular_function	0.95967	1	1	1363	110	38738	0.00909091	Rs148380
GO:0008608	attachment of spindle microtubules to kinetochore	biological_process	0.95995	1	1	1363	110	38738	0.00909091	Rs591290
GO:0009605	response to external stimulus	biological_process	0.96005	1	3	1363	227	38738	0.0132159	Rs476090,Rs333640,Rs403230
GO:0001076	RNA polymerase II transcription factor binding transcription factor activity	molecular_function	0.96066	1	2	1363	173	38738	0.0115607	Rs460340,Rs236270
GO:0001104	RNA polymerase II transcription cofactor activity	molecular_function	0.96066	1	2	1363	173	38738	0.0115607	Rs236270,Rs460340
GO:0006996	organelle organization	biological_process	0.9613	1	36	1363	1630	38738	0.0220859	Rs132830,Rs056100,Rs232990,Rs055950,Rs295630,Rs462890,Rs310030,Rs413540,Rs210900,Rs068670,Rs167350,Rs080400,Rs295660,Rs257420,Rs302580,XLOC_014880,Rs386040,Rs246550,Rs459580,Rs069440,Rs591290,Rs460390,Rs068850,Rs025760,Rs310010,Rs223480,Rs269810,Rs217590,Rs217780,Rs501760,XLOC_035681,Rs403260,Rs500960,Rs342130,Rs459860,Rs018080
GO:0000989	transcription factor binding transcription factor activity	molecular_function	0.96154	1	4	1363	280	38738	0.0142857	Rs315940,Rs269810,Rs236270,Rs460340
GO:0000940	condensed chromosome outer kinetochore	cellular_component	0.9618	1	2	1363	174	38738	0.0114943	Rs501760,Rs591290
GO:0044260	cellular macromolecule metabolic process	biological_process	0.96195	1	314	1363	11821	38738	0.0265629	Rs256410,Rs459780,Rs460390,Rs167290,Rs256230,XLOC_087216,Rs382670,Rs402950,Rs232850,Rs022150,Rs167210,Rs500960,Rs042600,XLOC_046224,Rs499620,Rs510250,Rs265360,Rs232800,Rs025640,Rs475370,Rs295630,XLOC_095877,Rs606000,Rs223510,Rs055890,Rs317620,Rs382690,Rs305540,Rs382580,Rs080480,Rs430460,XLOC_040730,Rs462800,Rs500890,Rs068840,Rs159800,Rs269820,XLOC_066784,Rs501060,Rs068640,Rs403270,Rs269810,Rs5009…
GO:0006820	anion transport	biological_process	0.96203	1	6	1363	378	38738	0.015873	Rs217690,Rs302840,Rs302520,Rs269810,Rs159980,Rs622590
GO:0044699	single-organism process	biological_process	0.96241	1	278	1363	10557	38738	0.0263332	Rs500890,Rs324720,Rs068840,XLOC_084208,Rs591290,Rs501060,XLOC_019515,Rs232840,Rs256390,Rs236340,Rs488540,Rs269810,Rs342390,Rs037220,Rs342130,Rs212580,Rs223560,Rs460350,Rs590510,Rs402820,Rs524010,Rs167220,Rs217800,Rs499720,Rs508310,Rs256360,Rs148170,Rs223630,XLOC_014880,Rs068570,XLOC_073870,Rs333640,Rs236380,Rs489080,XLOC_051828,Rs256410,Rs460390,Rs167290,XLOC_087216,Rs068850,Rs232830,Rs212620,Rs0…
GO:0016592	mediator complex	cellular_component	0.96344	1	2	1363	176	38738	0.0113636	Rs236270,Rs460340
GO:0034453	microtubule anchoring	biological_process	0.96438	1	1	1363	114	38738	0.00877193	Rs591290
GO:0000377	RNA splicing, via transesterification reactions with bulged adenosine as nucleophile	biological_process	0.96513	1	2	1363	178	38738	0.011236	XLOC_095877,Rs146760
GO:0000398	mRNA splicing, via spliceosome	biological_process	0.96513	1	2	1363	178	38738	0.011236	Rs146760,XLOC_095877
GO:0000777	condensed chromosome kinetochore	cellular_component	0.96536	1	2	1363	178	38738	0.011236	Rs501760,Rs591290
GO:0000779	condensed chromosome, centromeric region	cellular_component	0.96536	1	2	1363	178	38738	0.011236	Rs591290,Rs501760
GO:0032403	protein complex binding	molecular_function	0.96602	1	1	1363	116	38738	0.00862069	Rs146410
GO:0006006	glucose metabolic process	biological_process	0.96603	1	2	1363	179	38738	0.0111732	Rs386010,Rs460470
GO:0050790	regulation of catalytic activity	biological_process	0.96622	1	1	1363	116	38738	0.00862069	Rs080440
GO:0044763	single-organism cellular process	biological_process	0.96672	1	240	1363	9219	38738	0.0260332	Rs459870,Rs269940,Rs269860,Rs256360,Rs148170,Rs080400,Rs391300,Rs508310,Rs159700,XLOC_051828,Rs333640,XLOC_073870,Rs146630,Rs236380,Rs489080,Rs246370,Rs223630,XLOC_014880,Rs305780,Rs068570,Rs025610,Rs167220,Rs415210,Rs018030,Rs056100,Rs391330,Rs524010,Rs217700,Rs430440,Rs499720,Rs430270,XLOC_072675,Rs493890,Rs037220,Rs269810,Rs042700,Rs590510,Rs460350,Rs223560,Rs212580,Rs342130,Rs475470,Rs305680,…
GO:0009991	response to extracellular stimulus	biological_process	0.96705	1	1	1363	117	38738	0.00854701	Rs403230
GO:0031668	cellular response to extracellular stimulus	biological_process	0.96705	1	1	1363	117	38738	0.00854701	Rs403230
GO:0071496	cellular response to external stimulus	biological_process	0.96705	1	1	1363	117	38738	0.00854701	Rs403230
GO:0006807	nitrogen compound metabolic process	biological_process	0.96736	1	234	1363	9000	38738	0.026	Rs232800,Rs265360,Rs402890,Rs025640,Rs132830,Rs295630,Rs305530,Rs088450,Rs212530,XLOC_095877,Rs413540,Rs606000,Rs080450,Rs148160,Rs317630,Rs403140,Rs317620,Rs556150,Rs305540,XLOC_017185,Rs430460,Rs056140,Rs462800,Rs047930,Rs038380,XLOC_084069,Rs080330,Rs459780,Rs403200,Rs460390,Rs167290,Rs430370,XLOC_087216,Rs434110,Rs305520,Rs402950,Rs474720,Rs589720,Rs022150,Rs167210,Rs500960,Rs080380,Rs037140,…
GO:0034641	cellular nitrogen compound metabolic process	biological_process	0.97005	1	218	1363	8440	38738	0.0258294	Rs501040,Rs146580,Rs146540,Rs056050,Rs382540,Rs080340,Rs210920,Rs030880,Rs223550,Rs326600,Rs402870,Rs501700,Rs159900,Rs305750,Rs088390,Rs295700,Rs620820,Rs386080,Rs327760,Rs146640,Rs205750,XLOC_092936,Rs500900,Rs315780,Rs302650,XLOC_045548,Rs302770,Rs055900,Rs459880,Rs088300,XLOC_016593,Rs167190,Rs172270,XLOC_076516,Rs146760,XLOC_070408,Rs460440,Rs236220,Rs265240,Rs223440,Rs146690,Rs146750,Rs3888…
GO:0043234	protein complex	cellular_component	0.97018	1	88	1363	3665	38738	0.0240109	Rs172410,Rs068660,Rs333700,XLOC_075409,Rs500960,Rs523950,Rs022080,Rs459860,Rs500860,XLOC_084069,Rs256410,Rs212790,Rs402990,Rs388840,Rs499550,Rs223530,Rs430370,Rs402860,Rs030990,Rs606000,Rs042660,XLOC_017185,Rs499780,Rs146650,Rs499610,Rs246550,Rs217770,Rs232800,Rs246410,Rs488510,Rs265570,Rs415110,Rs236270,Rs060390,Rs317640,Rs018000,Rs080370,Rs232970,Rs068670,Rs475450,XLOC_043460,Rs462890,Rs042700,…
GO:0005525	GTP binding	molecular_function	0.97023	1	19	1363	965	38738	0.0196891	Rs504470,Rs068570,Rs402820,Rs146750,Rs037140,Rs236430,Rs342390,Rs146760,Rs499470,Rs508310,Rs269860,Rs146410,Rs499580,Rs022240,Rs500850,Rs302650,Rs324720,XLOC_084069,Rs500890
GO:0050794	regulation of cellular process	biological_process	0.97059	1	165	1363	6529	38738	0.0252719	XLOC_071951,XLOC_084067,Rs056100,XLOC_072675,Rs415240,Rs315880,Rs217700,Rs499720,Rs305610,Rs508310,XLOC_035629,Rs302690,Rs269860,Rs305780,Rs499760,XLOC_014880,Rs068570,XLOC_051828,Rs056070,Rs333640,Rs500890,Rs324720,Rs505950,Rs132990,Rs146420,Rs172360,Rs460340,Rs068640,Rs269810,Rs500910,Rs223490,Rs042700,Rs493890,Rs018250,Rs499580,Rs223560,Rs402820,Rs460350,Rs232800,Rs488510,Rs265360,Rs042570,Rs3…
GO:0050789	regulation of biological process	biological_process	0.97123	1	171	1363	6753	38738	0.0253221	Rs042590,Rs315810,Rs146750,Rs459710,Rs146760,Rs236220,XLOC_070408,Rs159970,XLOC_005527,Rs501760,Rs315940,Rs499730,Rs223500,XLOC_043474,Rs068700,Rs430410,Rs475410,Rs342360,Rs080440,Rs305750,Rs080340,Rs210920,Rs326600,Rs042580,Rs146580,Rs302900,Rs146540,Rs510300,Rs302770,Rs055900,Rs080210,Rs205750,Rs500900,Rs620820,Rs403050,Rs327760,Rs232870,Rs146640,Rs055950,Rs060280,Rs055920,Rs060190,Rs022080,Rs4…
GO:0034654	nucleobase-containing compound biosynthetic process	biological_process	0.97133	1	116	1363	4723	38738	0.0245607	Rs167670,Rs022320,Rs022150,Rs385870,Rs413610,Rs474720,Rs459860,Rs310000,Rs510250,Rs038330,Rs055920,Rs060280,Rs080380,Rs060190,Rs500960,Rs460260,Rs460390,XLOC_033420,Rs080330,Rs500860,Rs038380,XLOC_084069,XLOC_011856,Rs402950,Rs494000,Rs246480,Rs074330,Rs386070,Rs430370,Rs403140,Rs317630,XLOC_090936,XLOC_069187,Rs460490,Rs326590,Rs056140,Rs047930,Rs257580,Rs430460,XLOC_017185,Rs413580,Rs388900,Rs2…
GO:0022607	cellular component assembly	biological_process	0.9716	1	23	1363	1138	38738	0.0202109	Rs459580,Rs146650,Rs302590,Rs295680,Rs080400,Rs342250,Rs295670,Rs069500,Rs269810,Rs068660,Rs223700,Rs413540,Rs038220,Rs068670,XLOC_062955,Rs591290,XLOC_057059,Rs265440,Rs460390,Rs305790,Rs146640,Rs056100,Rs246410
GO:0032561	guanyl ribonucleotide binding	molecular_function	0.97164	1	19	1363	969	38738	0.0196078	Rs402820,Rs146750,Rs037140,Rs068570,Rs504470,Rs269860,Rs146410,Rs499580,Rs342390,Rs236430,Rs146760,Rs499470,Rs508310,Rs022240,Rs500850,Rs302650,Rs324720,XLOC_084069,Rs500890
GO:0006614	SRP-dependent cotranslational protein targeting to membrane	biological_process	0.97184	1	1	1363	122	38738	0.00819672	Rs056060
GO:0045047	protein targeting to ER	biological_process	0.97184	1	1	1363	122	38738	0.00819672	Rs056060
GO:0072599	establishment of protein localization to endoplasmic reticulum	biological_process	0.97184	1	1	1363	122	38738	0.00819672	Rs056060
GO:0019867	outer membrane	cellular_component	0.97201	1	6	1363	396	38738	0.0151515	Rs269810,Rs499550,Rs501760,Rs302760,Rs246550,Rs146410
GO:0004871	signal transducer activity	molecular_function	0.97276	1	11	1363	627	38738	0.0175439	Rs459860,Rs245810,Rs056000,XLOC_072675,Rs305480,Rs403050,Rs403030,Rs146410,Rs232870,Rs302900,Rs434120
GO:0060089	molecular transducer activity	molecular_function	0.97276	1	11	1363	627	38738	0.0175439	Rs434120,Rs403050,Rs403030,Rs302900,Rs232870,Rs146410,XLOC_072675,Rs056000,Rs305480,Rs459860,Rs245810
GO:0015399	primary active transmembrane transporter activity	molecular_function	0.97285	1	3	1363	244	38738	0.0122951	Rs080310,Rs080280,Rs080440
GO:0015405	P-P-bond-hydrolysis-driven transmembrane transporter activity	molecular_function	0.97285	1	3	1363	244	38738	0.0122951	Rs080440,Rs080280,Rs080310
GO:0043170	macromolecule metabolic process	biological_process	0.97385	1	345	1363	13013	38738	0.0265119	Rs403130,Rs025760,Rs315940,Rs342150,Rs025730,Rs232890,Rs430410,Rs186850,Rs385830,Rs159890,XLOC_083059,Rs159990,Rs388910,Rs042590,Rs146690,Rs212450,Rs236220,XLOC_070408,Rs460440,XLOC_076516,Rs038090,Rs167190,XLOC_072670,Rs172270,Rs305490,XLOC_016593,Rs069530,Rs265190,Rs510300,Rs302650,Rs167640,Rs460530,Rs493760,Rs315780,Rs309990,Rs146640,Rs367500,Rs620820,Rs159900,Rs305750,Rs088390,Rs402870,XLOC_0…
GO:0045935	positive regulation of nucleobase-containing compound metabolic process	biological_process	0.97416	1	1	1363	125	38738	0.008	Rs305750
GO:0051173	positive regulation of nitrogen compound metabolic process	biological_process	0.97416	1	1	1363	125	38738	0.008	Rs305750
GO:0051254	positive regulation of RNA metabolic process	biological_process	0.97416	1	1	1363	125	38738	0.008	Rs305750
GO:0019001	guanyl nucleotide binding	molecular_function	0.97426	1	19	1363	977	38738	0.0194473	Rs504470,Rs068570,Rs037140,Rs146750,Rs402820,Rs508310,Rs499470,Rs146760,Rs236430,Rs342390,Rs499580,Rs146410,Rs269860,Rs302650,Rs500850,Rs022240,Rs500890,XLOC_084069,Rs324720
GO:0009987	cellular process	biological_process	0.97478	1	558	1363	20503	38738	0.0272155	Rs382560,Rs499760,Rs305780,Rs037130,Rs413510,Rs146630,Rs342210,Rs049450,Rs256310,XLOC_035629,Rs269940,Rs459870,Rs391300,Rs080400,Rs493980,Rs370540,Rs430270,XLOC_072675,Rs217700,Rs403320,Rs018100,Rs018030,Rs391330,Rs326570,Rs256500,Rs223490,Rs460520,Rs493890,Rs499690,XLOC_049946,Rs488530,Rs475470,Rs132990,Rs146420,Rs080470,XLOC_017185,Rs037320,Rs056140,Rs047930,Rs167200,Rs148160,Rs080450,Rs317630,…
GO:0008135	translation factor activity, nucleic acid binding	molecular_function	0.97508	1	3	1363	249	38738	0.0120482	Rs606000,Rs068860,Rs403270
GO:0044085	cellular component biogenesis	biological_process	0.97547	1	30	1363	1438	38738	0.0208623	Rs223700,Rs342250,Rs295670,Rs049480,Rs269810,Rs068660,Rs069500,Rs370540,Rs295680,Rs080400,Rs302590,Rs382640,Rs382560,Rs146650,Rs403010,Rs459580,Rs232800,Rs246410,Rs056100,Rs460390,Rs305790,Rs146640,Rs591290,Rs265440,XLOC_057059,XLOC_062955,Rs068670,Rs413540,Rs038220,XLOC_043460
GO:0003676	nucleic acid binding	molecular_function	0.97627	1	183	1363	7227	38738	0.0253217	Rs236310,Rs309830,Rs305550,Rs415110,XLOC_043460,Rs309890,Rs391310,Rs080370,Rs403150,Rs382640,Rs132960,XLOC_090936,XLOC_069187,Rs460490,Rs257580,Rs269960,Rs068860,Rs462750,Rs413580,Rs388900,Rs146490,Rs069440,Rs500860,Rs148090,Rs246480,Rs074330,Rs460280,XLOC_011856,Rs402860,Rs494000,Rs159880,Rs336380,Rs386070,Rs385870,Rs022320,Rs413610,Rs167670,Rs265460,Rs217590,Rs403230,Rs460260,Rs055920,Rs060190,…
GO:0033365	protein localization to organelle	biological_process	0.97637	1	5	1363	355	38738	0.0140845	Rs080400,Rs146650,Rs056060,Rs499500,Rs246550
GO:0043228	non-membrane-bounded organelle	cellular_component	0.97778	1	48	1363	2169	38738	0.02213	Rs310000,Rs430430,Rs590510,XLOC_046224,Rs022860,Rs524120,Rs388910,Rs159970,Rs501760,Rs269810,Rs146760,Rs068660,Rs217780,Rs499460,Rs223480,Rs232890,Rs402860,Rs223610,Rs591290,Rs415000,Rs018140,Rs342160,Rs523930,Rs500860,Rs038380,Rs256410,Rs146650,XLOC_017185,Rs042560,Rs088320,Rs504470,Rs167170,XLOC_038605,Rs342210,Rs460430,XLOC_043460,Rs462890,XLOC_095877,Rs068670,Rs173490,Rs256450,Rs217720,Rs5240…
GO:0043232	intracellular non-membrane-bounded organelle	cellular_component	0.97778	1	48	1363	2169	38738	0.02213	Rs430430,Rs310000,Rs590510,XLOC_046224,Rs022860,Rs524120,Rs388910,Rs159970,Rs501760,Rs068660,Rs269810,Rs146760,Rs217780,Rs499460,Rs232890,Rs223480,Rs402860,Rs223610,Rs591290,Rs415000,Rs018140,Rs523930,Rs342160,Rs500860,Rs038380,Rs256410,Rs146650,XLOC_017185,Rs042560,Rs088320,Rs504470,Rs167170,XLOC_038605,Rs342210,Rs460430,XLOC_095877,XLOC_043460,Rs462890,Rs068670,Rs173490,Rs217720,Rs256450,Rs5240…
GO:0006575	cellular modified amino acid metabolic process	biological_process	0.97811	1	1	1363	131	38738	0.00763359	Rs305790
GO:0065007	biological regulation	biological_process	0.97823	1	181	1363	7172	38738	0.025237	Rs223530,Rs167290,Rs460390,Rs133110,XLOC_084069,Rs038380,Rs402950,Rs022240,Rs068850,Rs430370,Rs022150,Rs146410,Rs022310,Rs474720,Rs510250,Rs499620,Rs459860,Rs310000,Rs018080,Rs060220,Rs080380,Rs500960,Rs042570,Rs295630,Rs305530,Rs232800,Rs488510,Rs265360,XLOC_095877,Rs415010,Rs217790,Rs167180,Rs403140,Rs317630,Rs430300,Rs499470,Rs056140,Rs047930,Rs167200,Rs305630,Rs430460,Rs146650,Rs080480,XLOC_0…
GO:0004872	receptor activity	molecular_function	0.97851	1	6	1363	409	38738	0.0146699	Rs302900,Rs459860,Rs403030,Rs245810,XLOC_072675,Rs434120
GO:1901362	organic cyclic compound biosynthetic process	biological_process	0.97879	1	133	1363	5407	38738	0.0245977	Rs146540,Rs146580,Rs080340,Rs210920,Rs326600,Rs305750,Rs620820,Rs386080,Rs327760,Rs500900,Rs205750,Rs305760,XLOC_092936,Rs302770,Rs459880,Rs055900,Rs088300,Rs038090,Rs167190,Rs236220,XLOC_070408,Rs265240,Rs146760,Rs146750,Rs146690,Rs042590,Rs342360,Rs159890,Rs068700,Rs430410,Rs223500,Rs315940,Rs499730,XLOC_090936,XLOC_069187,Rs326590,Rs460490,Rs257580,Rs212500,Rs462750,Rs413580,Rs388900,Rs305550,…
GO:0034062	RNA polymerase activity	molecular_function	0.97887	1	7	1363	459	38738	0.0152505	Rs402890,Rs223490,Rs080330,Rs388900,XLOC_033420,Rs022320,Rs167190
GO:0051493	regulation of cytoskeleton organization	biological_process	0.97934	1	1	1363	133	38738	0.0075188	Rs501760
GO:0008276	protein methyltransferase activity	molecular_function	0.98002	1	1	1363	134	38738	0.00746269	Rs382640
GO:0022402	cell cycle process	biological_process	0.98085	1	8	1363	513	38738	0.0155945	Rs146650,Rs462890,Rs210900,Rs500960,Rs080400,Rs501760,Rs217780,Rs269810
GO:0006913	nucleocytoplasmic transport	biological_process	0.98122	1	1	1363	136	38738	0.00735294	Rs146650
GO:0051169	nuclear transport	biological_process	0.98122	1	1	1363	136	38738	0.00735294	Rs146650
GO:0016043	cellular component organization	biological_process	0.98137	1	62	1363	2735	38738	0.0226691	Rs579780,Rs500960,Rs342130,Rs459860,Rs018080,Rs217590,Rs342250,Rs295670,Rs068820,Rs269810,Rs068660,Rs223700,Rs217780,Rs501760,XLOC_035681,Rs146770,Rs302590,Rs403260,Rs068850,Rs025760,Rs223480,Rs310010,Rs232830,XLOC_029536,Rs148180,Rs223640,Rs591290,XLOC_057059,Rs265440,Rs069440,Rs460390,Rs305790,Rs302580,Rs257420,Rs386040,XLOC_014880,Rs223630,Rs459580,Rs246550,Rs146650,Rs333640,Rs069500,Rs167350,…
GO:0044271	cellular nitrogen compound biosynthetic process	biological_process	0.98165	1	126	1363	5170	38738	0.0243714	Rs148230,Rs080340,Rs326600,Rs210920,Rs146540,Rs302690,XLOC_035629,Rs146580,Rs467150,Rs305750,Rs265170,Rs056070,Rs590530,Rs500900,XLOC_084067,Rs205750,Rs056100,XLOC_071951,XLOC_092936,Rs386080,Rs620820,Rs327760,XLOC_072675,Rs415240,Rs302770,Rs088300,Rs055900,Rs459880,XLOC_031071,Rs217700,Rs315880,XLOC_070408,Rs236220,Rs265240,Rs223490,Rs500910,Rs056010,Rs269810,Rs146760,Rs499580,Rs018250,Rs167190,…
GO:0009891	positive regulation of biosynthetic process	biological_process	0.98179	1	1	1363	137	38738	0.00729927	Rs305750
GO:0010557	positive regulation of macromolecule biosynthetic process	biological_process	0.98179	1	1	1363	137	38738	0.00729927	Rs305750
GO:0031328	positive regulation of cellular biosynthetic process	biological_process	0.98179	1	1	1363	137	38738	0.00729927	Rs305750
GO:0005819	spindle	cellular_component	0.98188	1	2	1363	204	38738	0.00980392	Rs501760,Rs591290
GO:0018130	heterocycle biosynthetic process	biological_process	0.98276	1	126	1363	5180	38738	0.0243243	Rs265240,XLOC_070408,Rs236220,Rs223490,Rs056010,Rs269810,Rs146760,Rs500910,Rs018250,Rs499580,Rs167190,Rs460470,Rs042590,Rs146750,Rs402820,Rs146690,Rs500890,Rs159890,Rs146420,Rs132990,Rs505950,Rs342360,Rs305680,Rs223500,Rs460340,Rs315940,Rs499730,Rs068640,Rs068700,Rs430410,Rs148230,Rs080340,Rs210920,Rs326600,Rs146540,XLOC_035629,Rs146580,Rs302690,Rs467150,Rs305750,Rs265170,Rs413510,Rs056070,Rs5905…
GO:0071840	cellular component organization or biogenesis	biological_process	0.98298	1	70	1363	3056	38738	0.0229058	Rs132830,Rs246410,Rs232800,Rs232990,Rs295630,Rs413540,Rs462890,XLOC_043460,Rs068670,Rs167350,Rs382640,Rs295660,Rs246550,Rs146650,Rs265440,Rs069440,Rs460390,Rs305790,Rs068850,Rs310010,Rs232830,XLOC_029536,Rs217590,Rs295670,Rs068660,Rs217780,Rs223700,Rs403260,Rs500960,Rs459860,Rs403010,Rs018080,Rs056100,Rs232870,Rs055950,Rs146640,XLOC_062955,Rs210900,Rs038220,Rs310030,Rs069500,Rs049480,Rs068830,Rs3…
GO:0000375	RNA splicing, via transesterification reactions	biological_process	0.98301	1	2	1363	207	38738	0.00966184	Rs146760,XLOC_095877
GO:0019438	aromatic compound biosynthetic process	biological_process	0.98315	1	124	1363	5109	38738	0.0242709	Rs148230,Rs080340,Rs326600,Rs210920,Rs146540,Rs146580,XLOC_035629,Rs302690,Rs467150,Rs265170,Rs305750,Rs413510,Rs056070,Rs590530,Rs500900,Rs205750,XLOC_084067,XLOC_071951,XLOC_092936,Rs620820,Rs386080,Rs327760,XLOC_072675,Rs415240,Rs302770,Rs088300,Rs055900,Rs459880,XLOC_031071,Rs315880,Rs217700,XLOC_070408,Rs236220,Rs223490,Rs056010,Rs269810,Rs500910,Rs146760,Rs499580,Rs018250,Rs167190,Rs038090,…
GO:0000778	condensed nuclear chromosome kinetochore	cellular_component	0.98332	1	1	1363	140	38738	0.00714286	Rs591290
GO:0000780	condensed nuclear chromosome, centromeric region	cellular_component	0.98332	1	1	1363	140	38738	0.00714286	Rs591290
GO:0000942	condensed nuclear chromosome outer kinetochore	cellular_component	0.98332	1	1	1363	140	38738	0.00714286	Rs591290
GO:0042729	DASH complex	cellular_component	0.98332	1	1	1363	140	38738	0.00714286	Rs591290
GO:0005667	transcription factor complex	cellular_component	0.98365	1	1	1363	141	38738	0.0070922	Rs590530
GO:0043231	intracellular membrane-bounded organelle	cellular_component	0.98424	1	135	1363	5517	38738	0.0244698	Rs223540,XLOC_043459,Rs212580,Rs342130,Rs403240,Rs500830,Rs295580,Rs269810,Rs493870,Rs382550,Rs460340,Rs256390,XLOC_049944,Rs236340,Rs068840,Rs317570,Rs475750,Rs591290,Rs246370,Rs146630,Rs333640,Rs186970,Rs056070,Rs428870,Rs413560,Rs391300,Rs302690,XLOC_072675,Rs055970,Rs217700,Rs223720,Rs590530,Rs504500,Rs056090,XLOC_020565,Rs500960,Rs018080,Rs186880,Rs459860,XLOC_087216,Rs068850,Rs256410,Rs4597…
GO:0070925	organelle assembly	biological_process	0.98429	1	2	1363	210	38738	0.00952381	Rs068670,Rs269810
GO:0043227	membrane-bounded organelle	cellular_component	0.98471	1	135	1363	5522	38738	0.0244477	Rs038330,Rs167670,Rs499650,Rs336380,Rs386070,XLOC_046259,Rs148320,Rs459750,Rs500860,Rs499550,Rs488550,Rs402990,Rs309900,Rs042560,Rs212500,Rs462750,XLOC_020564,Rs246550,Rs132960,XLOC_069187,Rs434120,Rs167350,Rs491530,Rs080370,Rs403150,Rs236270,Rs309890,Rs475450,Rs382700,XLOC_043460,Rs068670,XLOC_009506,Rs402930,Rs488560,Rs068710,Rs305550,Rs265200,Rs232990,Rs069540,Rs060350,Rs146690,Rs212450,XLOC_0…
GO:0015698	inorganic anion transport	biological_process	0.98563	1	1	1363	145	38738	0.00689655	Rs302520
GO:0009058	biosynthetic process	biological_process	0.98611	1	228	1363	8974	38738	0.0254067	Rs500900,Rs315780,Rs493760,Rs305760,XLOC_092936,Rs205750,Rs146640,Rs327760,Rs620820,Rs386080,Rs088300,Rs055900,Rs459880,Rs302770,XLOC_045548,Rs302650,Rs342140,Rs476100,Rs256520,Rs460430,Rs037120,Rs414960,Rs210920,Rs386000,Rs326600,Rs080340,Rs146540,Rs146580,Rs295700,Rs088320,Rs305750,Rs500930,Rs159890,Rs403060,Rs342360,Rs223500,Rs223610,Rs499730,Rs315940,Rs430410,Rs232890,Rs068700,Rs326670,XLOC_0…
GO:0005622	intracellular	cellular_component	0.98625	1	226	1363	8890	38738	0.0254218	Rs049480,Rs413560,Rs342210,XLOC_040250,Rs428870,Rs302690,Rs391300,Rs370540,Rs246370,Rs146560,Rs186970,Rs056070,Rs333640,Rs146630,Rs504500,Rs491480,Rs590530,Rs223720,XLOC_020565,Rs056090,Rs430270,Rs055970,XLOC_072675,Rs217700,Rs430440,Rs295600,Rs056010,Rs269810,Rs500830,Rs295580,Rs493870,Rs499690,Rs382550,Rs499580,Rs022860,XLOC_078706,Rs524120,Rs223540,Rs342130,XLOC_043459,Rs212580,Rs590510,Rs4304…
GO:0005623	cell	cellular_component	0.987	1	244	1363	9554	38738	0.025539	Rs232990,Rs524050,Rs068710,Rs265200,Rs305550,Rs488560,Rs246410,Rs415110,Rs402930,XLOC_009506,Rs068670,Rs232970,Rs382700,XLOC_043460,Rs462890,Rs475450,Rs309890,Rs236270,Rs317640,Rs403150,Rs080370,Rs382640,Rs167170,Rs491530,Rs167350,Rs132960,XLOC_069187,Rs434120,Rs042660,XLOC_020564,Rs246550,Rs462750,Rs212500,Rs042560,Rs309900,Rs488550,Rs402990,Rs018140,Rs415000,Rs499550,Rs500860,Rs523930,Rs148320,…
GO:0044464	cell part	cellular_component	0.987	1	244	1363	9554	38738	0.025539	XLOC_087216,Rs068850,Rs223530,Rs167290,Rs403200,Rs388840,Rs459780,Rs212790,Rs133110,Rs038380,XLOC_084069,Rs256410,Rs459860,Rs310000,Rs018080,XLOC_046224,Rs186880,Rs060220,Rs042600,Rs500960,XLOC_075409,Rs146520,Rs172410,Rs589720,XLOC_095877,Rs217690,Rs413540,Rs212530,Rs018000,Rs256450,Rs217720,Rs305530,Rs025640,Rs402900,Rs132830,Rs265570,Rs488510,Rs232800,Rs217770,Rs047930,Rs462800,Rs167200,Rs2176…
GO:0006366	transcription from RNA polymerase II promoter	biological_process	0.98706	1	5	1363	386	38738	0.0129534	Rs305750,Rs460340,Rs236270,Rs590530,Rs494000
GO:0070972	protein localization to endoplasmic reticulum	biological_process	0.98721	1	1	1363	149	38738	0.00671141	Rs056060
GO:0003723	RNA binding	molecular_function	0.98745	1	33	1363	1623	38738	0.0203327	XLOC_006468,Rs460440,Rs037140,Rs223440,Rs167210,Rs060190,Rs302640,Rs159800,Rs146420,Rs069440,Rs132990,Rs500860,Rs459780,Rs056060,XLOC_011856,Rs403270,Rs434110,Rs382640,Rs269940,Rs606000,Rs614870,Rs317630,Rs056050,Rs257580,XLOC_014880,Rs068860,Rs236310,Rs415110,Rs088310,Rs402890,Rs302650,Rs018100,Rs336430
GO:0044427	chromosomal part	cellular_component	0.98771	1	8	1363	539	38738	0.0148423	XLOC_017185,XLOC_095877,Rs402860,Rs500860,Rs146760,Rs146640,Rs501760,Rs591290
GO:0016591	DNA-directed RNA polymerase II, holoenzyme	cellular_component	0.98818	1	1	1363	152	38738	0.00657895	Rs590530
GO:0010604	positive regulation of macromolecule metabolic process	biological_process	0.98827	1	1	1363	152	38738	0.00657895	Rs305750
GO:0005694	chromosome	cellular_component	0.98874	1	10	1363	639	38738	0.0156495	Rs146760,Rs500860,Rs232990,Rs591290,Rs501760,Rs146640,XLOC_017185,Rs402860,XLOC_095877,Rs068670
GO:0015276	ligand-gated ion channel activity	molecular_function	0.98918	1	1	1363	155	38738	0.00645161	Rs459750
GO:0022834	ligand-gated channel activity	molecular_function	0.98918	1	1	1363	155	38738	0.00645161	Rs459750
GO:0032507	maintenance of protein location in cell	biological_process	0.99017	1	1	1363	158	38738	0.00632911	Rs591290
GO:0045185	maintenance of protein location	biological_process	0.99017	1	1	1363	158	38738	0.00632911	Rs591290
GO:0051235	maintenance of location	biological_process	0.99017	1	1	1363	158	38738	0.00632911	Rs591290
GO:0051651	maintenance of location in cell	biological_process	0.99017	1	1	1363	158	38738	0.00632911	Rs591290
GO:1901137	carbohydrate derivative biosynthetic process	biological_process	0.99131	1	9	1363	607	38738	0.014827	Rs232970,XLOC_043460,Rs415030,Rs459880,Rs256500,Rs080460,Rs305680,Rs386080,Rs056010
GO:0000794	condensed nuclear chromosome	cellular_component	0.99197	1	1	1363	165	38738	0.00606061	Rs591290
GO:0034645	cellular macromolecule biosynthetic process	biological_process	0.99242	1	164	1363	6729	38738	0.0243721	Rs309890,Rs236270,Rs415180,Rs403150,XLOC_043460,Rs415110,Rs466860,Rs305550,Rs524050,Rs309830,Rs212500,Rs068860,Rs462750,Rs413580,Rs042560,Rs388900,Rs257580,XLOC_069187,XLOC_090936,Rs460490,Rs326590,Rs491530,Rs167170,Rs159850,Rs386070,Rs068800,Rs246480,Rs074330,XLOC_011856,Rs494000,Rs402860,Rs500860,Rs523930,Rs018140,XLOC_033420,Rs460260,Rs060280,Rs055920,Rs060190,Rs038330,Rs148120,Rs403230,Rs2177…
GO:0008380	RNA splicing	biological_process	0.99247	1	2	1363	239	38738	0.0083682	XLOC_095877,Rs146760
GO:0000776	kinetochore	cellular_component	0.99248	1	2	1363	239	38738	0.0083682	Rs591290,Rs501760
GO:0032991	macromolecular complex	cellular_component	0.99257	1	119	1363	5044	38738	0.0235924	Rs159970,Rs499690,Rs382550,Rs501760,Rs493870,Rs499580,Rs042700,Rs386010,Rs056010,Rs269810,Rs146760,Rs430430,Rs212450,Rs590510,Rs403240,Rs037240,Rs069540,Rs342280,Rs022860,Rs524120,Rs223540,Rs388910,Rs591290,Rs475750,Rs317570,Rs236300,Rs232890,Rs223480,Rs056060,Rs223610,Rs460340,Rs370540,Rs391300,XLOC_040250,Rs049480,Rs414960,Rs342210,Rs460430,XLOC_049010,Rs265320,XLOC_049012,Rs159900,Rs246370,Rs0…
GO:0007049	cell cycle	biological_process	0.99292	1	13	1363	808	38738	0.0160891	Rs391300,Rs080400,Rs501760,Rs499650,Rs217780,Rs133110,Rs269810,Rs430460,Rs146650,Rs210900,Rs462890,Rs500960,Rs232840
GO:0009059	macromolecule biosynthetic process	biological_process	0.99326	1	165	1363	6785	38738	0.0243183	Rs302690,XLOC_035629,Rs342210,Rs305610,Rs056070,Rs467150,Rs080460,Rs256500,XLOC_071951,XLOC_084067,Rs491480,Rs223720,Rs590530,Rs315880,Rs217700,Rs148370,XLOC_031071,Rs415240,XLOC_072675,Rs499580,Rs018250,Rs269810,Rs500910,Rs223490,Rs402820,Rs430430,Rs022860,Rs524120,Rs132990,Rs505950,Rs146420,Rs500890,Rs403270,Rs223480,Rs068640,Rs460340,XLOC_038605,Rs403140,Rs317630,Rs606000,Rs056140,Rs047930,Rs4…
GO:0042623	ATPase activity, coupled	molecular_function	0.99341	1	4	1363	363	38738	0.0110193	Rs080310,Rs080280,Rs402860,Rs080440
GO:0016820	hydrolase activity, acting on acid anhydrides, catalyzing transmembrane movement of substances	molecular_function	0.99346	1	3	1363	306	38738	0.00980392	Rs080440,Rs080280,Rs080310
GO:0000428	DNA-directed RNA polymerase complex	cellular_component	0.99361	1	1	1363	173	38738	0.00578035	Rs590530
GO:0030880	RNA polymerase complex	cellular_component	0.99361	1	1	1363	173	38738	0.00578035	Rs590530
GO:0055029	nuclear DNA-directed RNA polymerase complex	cellular_component	0.99361	1	1	1363	173	38738	0.00578035	Rs590530
GO:0016818	hydrolase activity, acting on acid anhydrides, in phosphorus-containing anhydrides	molecular_function	0.99542	1	45	1363	2206	38738	0.0203989	Rs402870,Rs504470,Rs386040,Rs269940,Rs042580,Rs295660,Rs056050,Rs080340,Rs499470,Rs462890,Rs342140,Rs068670,Rs302650,Rs500850,Rs295630,Rs415110,Rs080310,Rs403230,Rs402820,Rs037140,Rs018080,Rs146750,Rs060190,Rs342130,XLOC_035681,Rs499580,Rs146410,Rs269810,Rs342390,Rs499460,Rs402860,Rs022240,Rs080280,XLOC_011856,Rs232840,Rs025780,Rs434110,Rs025760,Rs475470,Rs132990,Rs080440,Rs068840,Rs500890,XLOC_0…
GO:0017111	nucleoside-triphosphatase activity	molecular_function	0.99573	1	39	1363	1965	38738	0.0198473	Rs500890,XLOC_084069,Rs324720,Rs080440,Rs475470,Rs132990,Rs025760,Rs232840,Rs025780,Rs434110,Rs402860,Rs080280,Rs022240,XLOC_011856,Rs499460,Rs269810,Rs342390,Rs499580,Rs146410,Rs060190,Rs037140,Rs146750,Rs403230,Rs402820,Rs415110,Rs080310,Rs295630,Rs068670,Rs302650,Rs500850,Rs462890,Rs342140,Rs499470,Rs056050,Rs080340,Rs042580,Rs269940,Rs504470,Rs402870
GO:0043229	intracellular organelle	cellular_component	0.9959	1	169	1363	7000	38738	0.0241429	Rs068670,Rs475450,XLOC_043460,Rs382700,Rs462890,Rs309890,Rs236270,Rs403150,Rs080370,Rs305550,Rs524050,Rs068710,Rs265200,Rs232990,Rs488560,XLOC_009506,Rs402930,XLOC_020564,Rs246550,Rs212500,Rs462750,Rs042560,Rs491530,Rs167170,Rs132960,XLOC_069187,Rs434120,Rs167350,Rs459750,Rs148320,XLOC_046259,Rs402860,Rs336380,Rs386070,Rs018140,Rs402990,Rs488550,Rs309900,Rs499550,Rs415000,Rs500860,Rs523930,Rs0383…
GO:0000228	nuclear chromosome	cellular_component	0.99599	1	2	1363	263	38738	0.00760456	Rs591290,Rs232990
GO:0044428	nuclear part	cellular_component	0.99614	1	28	1363	1516	38738	0.0184697	Rs232990,Rs223530,Rs499550,Rs591290,Rs475750,Rs056090,Rs402990,Rs317570,Rs236300,Rs232800,Rs500860,Rs590530,XLOC_043460,XLOC_095877,Rs080370,Rs018000,Rs460340,Rs269970,Rs236270,Rs493870,Rs382550,Rs146760,Rs265320,Rs459860,Rs403240,Rs069540,Rs223540,Rs500960
GO:0043226	organelle	cellular_component	0.99614	1	169	1363	7009	38738	0.0241119	Rs309900,Rs402990,Rs018140,Rs488550,Rs415000,Rs499550,Rs500860,Rs523930,Rs148320,Rs459750,Rs402860,XLOC_046259,Rs386070,Rs336380,Rs167670,Rs499650,Rs499460,Rs217780,Rs068660,Rs038330,Rs232990,Rs265200,Rs524050,Rs068710,Rs305550,Rs488560,Rs402930,XLOC_009506,Rs068670,Rs382700,XLOC_043460,Rs462890,Rs475450,Rs309890,Rs236270,Rs080370,Rs403150,Rs167170,Rs491530,Rs167350,Rs132960,Rs434120,XLOC_069187,…
GO:1901576	organic substance biosynthetic process	biological_process	0.99667	1	210	1363	8565	38738	0.0245184	Rs167670,Rs022320,Rs205760,Rs385870,Rs413610,Rs132920,Rs232730,Rs217780,Rs056030,Rs223420,Rs403230,Rs038330,Rs148120,Rs074320,Rs055920,Rs060280,Rs060190,Rs460260,Rs018140,Rs068620,XLOC_033420,Rs305790,Rs148330,Rs523930,Rs500860,XLOC_011856,XLOC_046259,Rs402860,Rs488590,Rs494000,Rs068800,Rs074330,Rs148320,Rs246480,Rs386070,Rs159850,Rs491530,Rs167170,Rs382640,XLOC_090936,XLOC_069187,Rs460490,Rs3265…
GO:0004190	aspartic-type endopeptidase activity	molecular_function	0.99668	1	4	1363	395	38738	0.0101266	Rs223570,Rs217800,Rs493990,Rs336360
GO:0070001	aspartic-type peptidase activity	molecular_function	0.99668	1	4	1363	395	38738	0.0101266	Rs217800,Rs223570,Rs336360,Rs493990
GO:0016462	pyrophosphatase activity	molecular_function	0.99705	1	39	1363	1998	38738	0.0195195	Rs504470,Rs402870,Rs080340,Rs056050,Rs499470,Rs269940,Rs042580,Rs462890,Rs342140,Rs500850,Rs068670,Rs302650,Rs080310,Rs415110,Rs295630,Rs060190,Rs402820,Rs403230,Rs146750,Rs037140,Rs342390,Rs269810,Rs499460,Rs146410,Rs499580,Rs434110,Rs025780,Rs232840,Rs025760,Rs022240,XLOC_011856,Rs080280,Rs402860,Rs324720,XLOC_084069,Rs500890,Rs132990,Rs475470,Rs080440
GO:0044249	cellular biosynthetic process	biological_process	0.99736	1	202	1363	8306	38738	0.0243198	Rs146540,Rs146580,Rs460430,Rs414960,Rs210920,Rs326600,Rs080340,Rs295700,Rs088320,Rs305750,Rs500930,Rs146640,Rs327760,Rs620820,Rs386080,Rs315780,Rs500900,Rs493760,XLOC_092936,Rs205750,Rs055900,Rs459880,Rs088300,Rs302770,XLOC_045548,Rs159870,Rs167190,Rs159970,Rs038090,XLOC_070408,Rs265240,Rs236220,Rs460440,Rs146760,XLOC_046251,Rs146750,Rs295550,Rs146690,Rs388910,Rs018220,Rs042590,Rs403060,Rs342360,…
[truncated: 12 more rows]

## Sheet: NA_2_vs_CK
GO_accession	Description	Term_type	Over_represented_pValue	Corrected_pValue	CAD_item	CAD_list	Bg_item	Bg_list	Rich factor	Gene_names
GO:0071554	cell wall organization or biogenesis	biological_process	6.0958e-05	0.27858	22	1444	268	38738	0.0820896	Rs208530,Rs555220,Rs489720,Rs068820,Rs068830,Rs123090,XLOC_008417,Rs467960,Rs223630,Rs088320,Rs304060,XLOC_067350,Rs555210,Rs489710,Rs508010,Rs076710,Rs223640,Rs208540,Rs121710,Rs259600,Rs460580,Rs061830
GO:0071555	cell wall organization	biological_process	0.00027383	0.56541	16	1444	182	38738	0.0879121	Rs304060,Rs467960,Rs223630,Rs068820,Rs068830,Rs123090,XLOC_008417,Rs489720,Rs061830,Rs121710,Rs460580,Rs259600,Rs489710,XLOC_067350,Rs076710,Rs223640
GO:0045229	external encapsulating structure organization	biological_process	0.00037117	0.56541	16	1444	187	38738	0.0855615	Rs489710,XLOC_067350,Rs076710,Rs223640,Rs061830,Rs121710,Rs460580,Rs259600,Rs068820,Rs068830,Rs123090,XLOC_008417,Rs489720,Rs304060,Rs467960,Rs223630
GO:0008901	ferredoxin hydrogenase activity	molecular_function	0.0010266	0.93832	2	1444	2	38738	1	Rs113890,Rs122940
GO:0016699	oxidoreductase activity, acting on hydrogen as donor, iron-sulfur protein as acceptor	molecular_function	0.0010266	0.93832	2	1444	2	38738	1	Rs122940,Rs113890
GO:0003910	DNA ligase (ATP) activity	molecular_function	0.0027699	1	4	1444	19	38738	0.210526	Rs148170,XLOC_076516,Rs148160,Rs230130
GO:0008172	S-methyltransferase activity	molecular_function	0.0029983	1	6	1444	45	38738	0.133333	Rs403320,XLOC_046259,Rs217690,Rs341840,Rs299870,XLOC_046251
GO:0008962	phosphatidylglycerophosphatase activity	molecular_function	0.0030141	1	2	1444	3	38738	0.666667	Rs217750,Rs265170
GO:0008138	protein tyrosine/serine/threonine phosphatase activity	molecular_function	0.0037447	1	6	1444	47	38738	0.12766	Rs148160,Rs302730,Rs148170,Rs460500,Rs167180,Rs501720
GO:0004568	chitinase activity	molecular_function	0.0037756	1	5	1444	33	38738	0.151515	Rs208540,Rs555220,Rs208530,Rs555210,Rs508010
GO:0005834	heterotrimeric G-protein complex	cellular_component	0.0040649	1	4	1444	21	38738	0.190476	Rs463800,XLOC_040394,Rs304130,XLOC_022949
GO:0019897	extrinsic to plasma membrane	cellular_component	0.0040649	1	4	1444	21	38738	0.190476	XLOC_040394,Rs463800,XLOC_022949,Rs304130
GO:0031234	extrinsic to internal side of plasma membrane	cellular_component	0.0040649	1	4	1444	21	38738	0.190476	XLOC_040394,Rs463800,XLOC_022949,Rs304130
GO:1901565	organonitrogen compound catabolic process	biological_process	0.0047129	1	14	1444	197	38738	0.071066	Rs208540,Rs382680,Rs388890,Rs208530,Rs555220,Rs555210,Rs345040,Rs508010,Rs341800,Rs307170,XLOC_040375,Rs223550,Rs152700,Rs167340
GO:0008199	ferric iron binding	molecular_function	0.0048436	1	4	1444	22	38738	0.181818	Rs108370,Rs230320,XLOC_077792,Rs148330
GO:0009664	plant-type cell wall organization	biological_process	0.0056384	1	6	1444	51	38738	0.117647	Rs304060,Rs061830,Rs489720,Rs489710,Rs467960,XLOC_067350
GO:0071669	plant-type cell wall organization or biogenesis	biological_process	0.0056384	1	6	1444	51	38738	0.117647	Rs489720,Rs489710,XLOC_067350,Rs467960,Rs304060,Rs061830
GO:0009200	deoxyribonucleoside triphosphate metabolic process	biological_process	0.0059	1	2	1444	4	38738	0.5	Rs345010,Rs076910
GO:0009211	pyrimidine deoxyribonucleoside triphosphate metabolic process	biological_process	0.0059	1	2	1444	4	38738	0.5	Rs076910,Rs345010
GO:0046080	dUTP metabolic process	biological_process	0.0059	1	2	1444	4	38738	0.5	Rs076910,Rs345010
GO:0006032	chitin catabolic process	biological_process	0.0070014	1	5	1444	38	38738	0.131579	Rs208540,Rs208530,Rs555220,Rs555210,Rs508010
GO:0046348	amino sugar catabolic process	biological_process	0.0070014	1	5	1444	38	38738	0.131579	Rs208530,Rs555220,Rs555210,Rs508010,Rs208540
GO:1901072	glucosamine-containing compound catabolic process	biological_process	0.0070014	1	5	1444	38	38738	0.131579	Rs208530,Rs555220,Rs555210,Rs508010,Rs208540
GO:0016998	cell wall macromolecule catabolic process	biological_process	0.0070014	1	5	1444	38	38738	0.131579	Rs508010,Rs555220,Rs208530,Rs555210,Rs208540
GO:0042578	phosphoric ester hydrolase activity	molecular_function	0.0073828	1	22	1444	387	38738	0.0568475	Rs465120,Rs062210,Rs403220,XLOC_072675,Rs344880,Rs068840,Rs496570,Rs265170,Rs148160,Rs266960,Rs167180,Rs259450,Rs259630,Rs460650,Rs302730,Rs382540,Rs501720,Rs471430,Rs460500,Rs129240,Rs217750,Rs148170
GO:0005786	signal recognition particle, endoplasmic reticulum targeting	cellular_component	0.0073846	1	3	1444	13	38738	0.230769	Rs508260,XLOC_029318,XLOC_035400
GO:0030942	endoplasmic reticulum signal peptide binding	molecular_function	0.0073846	1	3	1444	13	38738	0.230769	Rs508260,XLOC_035400,XLOC_029318
GO:0005886	plasma membrane	cellular_component	0.0076038	1	27	1444	507	38738	0.0532544	Rs463800,Rs470540,Rs060220,Rs068660,Rs232860,XLOC_063331,Rs049500,Rs061940,XLOC_005527,Rs230110,Rs486410,Rs304130,Rs230130,Rs230230,Rs460740,Rs025610,Rs459860,XLOC_063480,XLOC_022949,Rs230090,XLOC_040394,XLOC_077792,Rs520970,Rs246370,Rs181150,Rs341800,Rs232320
GO:0016874	ligase activity	molecular_function	0.0076581	1	52	1444	1142	38738	0.0455342	Rs306400,Rs345210,Rs486400,Rs403240,Rs223530,Rs459780,Rs148370,Rs478350,Rs493870,XLOC_076516,Rs589720,Rs382550,Rs345250,Rs306360,Rs433870,Rs505050,Rs486410,Rs230130,Rs302710,Rs232690,Rs386270,Rs152820,Rs152780,Rs223540,Rs151940,Rs152880,Rs613780,Rs299910,Rs300010,Rs113760,Rs152890,Rs266910,Rs364400,XLOC_043414,XLOC_071565,Rs148170,Rs232330,Rs167290,Rs132920,Rs475750,Rs305790,Rs433840,Rs470600,Rs1…
GO:0006796	phosphate-containing compound metabolic process	biological_process	0.0076796	1	126	1444	3177	38738	0.0396601	XLOC_043460,Rs459880,Rs133250,Rs299300,Rs504490,Rs210220,XLOC_049665,XLOC_076644,Rs486400,Rs062180,Rs306300,XLOC_037305,Rs345170,Rs445420,Rs181180,Rs382670,Rs345180,Rs124940,Rs364500,Rs076750,Rs223500,Rs460630,Rs305620,Rs460650,Rs302730,Rs478460,Rs104150,Rs471940,Rs151930,XLOC_029314,Rs152910,Rs488520,Rs613760,Rs364400,Rs508050,Rs345000,Rs326570,Rs460500,Rs306340,Rs460520,Rs496560,Rs049450,Rs2302…
GO:0009898	internal side of plasma membrane	cellular_component	0.0077632	1	4	1444	25	38738	0.16	XLOC_022949,Rs304130,XLOC_040394,Rs463800
GO:0006026	aminoglycan catabolic process	biological_process	0.0078232	1	5	1444	39	38738	0.128205	Rs555220,Rs208530,Rs555210,Rs508010,Rs208540
GO:0006793	phosphorus metabolic process	biological_process	0.0084491	1	126	1444	3187	38738	0.0395356	Rs299870,Rs232850,Rs123050,Rs113770,Rs341820,Rs152860,Rs524090,Rs305490,Rs210310,Rs232860,Rs489810,Rs496550,Rs246350,Rs382690,Rs210230,Rs167180,Rs259520,Rs306370,Rs459760,Rs382580,Rs460640,Rs433820,Rs210210,Rs265170,Rs266960,Rs342000,Rs125050,Rs259320,Rs460470,Rs364430,Rs058270,Rs167290,Rs113880,Rs434120,Rs148170,XLOC_082865,Rs486190,Rs259310,XLOC_096369,XLOC_066905,Rs460350,Rs501720,Rs489740,Rs1…
GO:0046999	regulation of conjugation	biological_process	0.0096246	1	2	1444	5	38738	0.4	Rs386270,Rs613780
GO:0030599	pectinesterase activity	molecular_function	0.010624	1	9	1444	113	38738	0.079646	Rs223640,Rs076710,Rs068830,Rs068820,Rs123090,XLOC_008417,Rs121710,Rs259600,Rs223630
GO:0042545	cell wall modification	biological_process	0.010624	1	9	1444	113	38738	0.079646	XLOC_008417,Rs123090,Rs068820,Rs068830,Rs223640,Rs076710,Rs259600,Rs223630,Rs121710
GO:0006030	chitin metabolic process	biological_process	0.010686	1	5	1444	42	38738	0.119048	Rs208540,Rs208530,Rs555220,Rs555210,Rs508010
GO:1901071	glucosamine-containing compound metabolic process	biological_process	0.010686	1	5	1444	42	38738	0.119048	Rs555210,Rs555220,Rs208530,Rs508010,Rs208540
GO:0071944	cell periphery	cellular_component	0.012681	1	43	1444	937	38738	0.0458911	Rs486410,Rs230130,Rs223630,XLOC_063331,Rs049500,Rs068660,Rs232860,Rs123090,XLOC_008417,Rs062040,Rs068830,Rs446990,Rs181150,Rs459860,Rs381380,Rs230230,Rs025610,Rs068670,Rs306340,Rs061940,XLOC_005527,Rs230110,Rs304130,Rs486250,Rs470540,Rs060220,Rs470480,Rs068820,Rs463800,Rs246370,Rs232320,Rs341800,Rs259600,Rs230090,XLOC_040394,XLOC_077792,Rs121710,Rs520970,XLOC_063480,XLOC_022949,Rs223640,Rs076710,…
GO:0005199	structural constituent of cell wall	molecular_function	0.013177	1	4	1444	29	38738	0.137931	Rs304060,Rs403170,XLOC_067350,Rs467960
GO:0015947	methane metabolic process	biological_process	0.013293	1	6	1444	61	38738	0.0983607	Rs122940,Rs049480,Rs113890,XLOC_046251,Rs217690,XLOC_046259
GO:0015948	methanogenesis	biological_process	0.013293	1	6	1444	61	38738	0.0983607	Rs122940,Rs049480,Rs113890,XLOC_046251,Rs217690,XLOC_046259
GO:0015975	energy derivation by oxidation of reduced inorganic compounds	biological_process	0.013293	1	6	1444	61	38738	0.0983607	Rs049480,Rs122940,XLOC_046251,XLOC_046259,Rs217690,Rs113890
GO:0043446	cellular alkane metabolic process	biological_process	0.013293	1	6	1444	61	38738	0.0983607	Rs122940,Rs049480,Rs113890,XLOC_046251,XLOC_046259,Rs217690
GO:0043447	alkane biosynthetic process	biological_process	0.013293	1	6	1444	61	38738	0.0983607	Rs113890,XLOC_046259,Rs217690,XLOC_046251,Rs122940,Rs049480
GO:0003674	molecular_function	molecular_function	0.013298	1	1107	1444	33730	38738	0.0328194	Rs386430,Rs434000,XLOC_037470,XLOC_080838,Rs022240,XLOC_043414,Rs434090,Rs524130,Rs470540,Rs132740,Rs022200,Rs496370,XLOC_059637,Rs122760,Rs259650,Rs388930,XLOC_036046,Rs093520,Rs459820,Rs459590,Rs504990,Rs486430,Rs488540,Rs306230,Rs386190,Rs230250,Rs223630,Rs380710,Rs344970,Rs467960,Rs382650,Rs306320,Rs104170,Rs384840,Rs504490,Rs058390,Rs413600,XLOC_062036,Rs076750,Rs413580,Rs265460,Rs460620,Rs0…
GO:0004721	phosphoprotein phosphatase activity	molecular_function	0.013404	1	7	1444	79	38738	0.0886076	Rs501720,Rs167180,Rs382540,Rs460500,Rs148160,Rs302730,Rs148170
GO:0009147	pyrimidine nucleoside triphosphate metabolic process	biological_process	0.013462	1	3	1444	16	38738	0.1875	Rs076910,Rs305680,Rs345010
GO:0004609	phosphatidylserine decarboxylase activity	molecular_function	0.014131	1	2	1444	6	38738	0.333333	Rs459760,Rs058270
GO:0004318	enoyl-[acyl-carrier-protein] reductase (NADH) activity	molecular_function	0.014131	1	2	1444	6	38738	0.333333	Rs167610,Rs321650
GO:0002443	leukocyte mediated immunity	biological_process	0.014131	1	2	1444	6	38738	0.333333	Rs321750,Rs121710
GO:0009061	anaerobic respiration	biological_process	0.014329	1	6	1444	62	38738	0.0967742	Rs113890,XLOC_046251,XLOC_046259,Rs217690,Rs122940,Rs049480
GO:0050661	NADP binding	molecular_function	0.015161	1	8	1444	100	38738	0.08	Rs088300,Rs460410,Rs524120,Rs524050,Rs068620,Rs403370,Rs488590,Rs356440
GO:0044036	cell wall macromolecule metabolic process	biological_process	0.015421	1	6	1444	63	38738	0.0952381	Rs208540,Rs508010,Rs088320,Rs555210,Rs555220,Rs208530
GO:0009372	quorum sensing	biological_process	0.016601	1	4	1444	31	38738	0.129032	Rs060220,Rs152920,Rs459860,Rs232150
GO:0048872	homeostasis of number of cells	biological_process	0.016601	1	4	1444	31	38738	0.129032	Rs459860,Rs152920,Rs060220,Rs232150
GO:0048874	homeostasis of number of cells in a free-living population	biological_process	0.016601	1	4	1444	31	38738	0.129032	Rs232150,Rs060220,Rs152920,Rs459860
GO:0006470	protein dephosphorylation	biological_process	0.017773	1	6	1444	65	38738	0.0923077	Rs148170,Rs148160,Rs302730,Rs460500,Rs167180,Rs501720
GO:0030269	tetrahydromethanopterin S-methyltransferase activity	molecular_function	0.018503	1	4	1444	32	38738	0.125	Rs299870,XLOC_046251,Rs217690,XLOC_046259
GO:0042086	5-methyl-5,6,7,8-tetrahydromethanopterin-dependent methyltransferase activity	molecular_function	0.018503	1	4	1444	32	38738	0.125	Rs299870,XLOC_046251,XLOC_046259,Rs217690
GO:0016791	phosphatase activity	molecular_function	0.019325	1	16	1444	280	38738	0.0571429	Rs382540,Rs501720,Rs129240,Rs460500,Rs217750,Rs148170,Rs465120,XLOC_072675,Rs148160,Rs265170,Rs266960,Rs259450,Rs167180,Rs302730,Rs259630,Rs460650
GO:0016695	oxidoreductase activity, acting on hydrogen as donor	molecular_function	0.019367	1	2	1444	7	38738	0.285714	Rs113890,Rs122940
GO:0051186	cofactor metabolic process	biological_process	0.020143	1	25	1444	500	38738	0.05	Rs364330,Rs299670,Rs210230,XLOC_040375,Rs460650,Rs068620,Rs122970,Rs460640,Rs148330,Rs345040,Rs478500,XLOC_092936,Rs265170,Rs388890,Rs108150,Rs088300,Rs460470,Rs167340,Rs504830,Rs478320,Rs489810,Rs382680,Rs488590,Rs478330,Rs148230
GO:0009108	coenzyme biosynthetic process	biological_process	0.022771	1	14	1444	239	38738	0.0585774	Rs489810,Rs122970,Rs460640,Rs148330,Rs478500,XLOC_092936,Rs265170,Rs148230,Rs108150,Rs299670,Rs364330,Rs210230,Rs460470,Rs460650
GO:0005488	binding	molecular_function	0.023529	1	764	1444	22765	38738	0.0335603	Rs491520,Rs232300,Rs266860,Rs152680,Rs230210,Rs232840,Rs486230,Rs326570,Rs148330,XLOC_092936,Rs129330,Rs265330,Rs223490,Rs058220,Rs018000,Rs403210,Rs068860,Rs217600,Rs223530,Rs305540,XLOC_060733,Rs088390,Rs364380,Rs062100,Rs217740,Rs305760,Rs232810,XLOC_037305,Rs230220,Rs620820,Rs460490,Rs018050,XLOC_043400,XLOC_029314,Rs486450,Rs093460,Rs486200,Rs210320,Rs113110,Rs132850,Rs494000,Rs486220,Rs4786…
GO:0051188	cofactor biosynthetic process	biological_process	0.024647	1	20	1444	385	38738	0.0519481	Rs210230,Rs299670,Rs364330,Rs460650,Rs460640,Rs068620,Rs122970,Rs265170,XLOC_092936,Rs478500,Rs148330,Rs460470,Rs088300,Rs108150,Rs478320,Rs504830,Rs489810,Rs148230,Rs488590,Rs478330
GO:0006040	amino sugar metabolic process	biological_process	0.024701	1	6	1444	70	38738	0.0857143	Rs208540,Rs508010,Rs555210,Rs148230,Rs208530,Rs555220
GO:0003909	DNA ligase activity	molecular_function	0.024994	1	4	1444	35	38738	0.114286	XLOC_076516,Rs148170,Rs148160,Rs230130
GO:0005811	lipid particle	cellular_component	0.024994	1	4	1444	35	38738	0.114286	Rs403200,Rs068710,Rs300090,Rs459780
GO:0012511	monolayer-surrounded lipid storage body	cellular_component	0.024994	1	4	1444	35	38738	0.114286	Rs300090,Rs459780,Rs068710,Rs403200
GO:0052689	carboxylic ester hydrolase activity	molecular_function	0.026233	1	15	1444	267	38738	0.0561798	Rs382680,Rs123090,XLOC_008417,Rs068830,Rs068820,Rs223640,Rs076710,Rs345040,Rs388890,Rs388930,XLOC_040375,Rs259600,Rs167340,Rs223630,Rs121710
GO:0042440	pigment metabolic process	biological_process	0.02778	1	15	1444	269	38738	0.0557621	Rs382680,Rs068620,Rs356440,Rs345040,Rs299930,Rs488590,Rs478330,Rs388890,XLOC_040375,Rs088300,Rs232730,Rs167340,Rs504830,Rs386330,Rs478320
GO:0005515	protein binding	molecular_function	0.027998	1	349	1444	9963	38738	0.0350296	XLOC_078498,Rs496630,Rs403150,Rs061970,Rs266970,Rs486440,XLOC_022949,Rs520930,Rs232330,Rs356460,Rs520910,Rs478360,Rs475750,Rs341980,Rs302590,Rs058330,XLOC_037307,Rs093550,Rs208610,Rs049540,XLOC_035400,Rs403140,Rs460720,Rs167610,Rs230100,Rs265360,Rs326640,Rs148250,Rs613770,Rs459580,Rs123030,XLOC_078706,Rs413560,XLOC_076639,Rs049480,XLOC_021332,Rs403240,Rs345200,Rs493770,Rs061950,Rs471980,Rs232150,…
GO:0051537	2 iron, 2 sulfur cluster binding	molecular_function	0.031391	1	6	1444	74	38738	0.0810811	Rs108310,Rs470350,Rs113880,Rs478550,XLOC_054813,Rs403210
GO:0044281	small molecule metabolic process	biological_process	0.03181	1	77	1444	1939	38738	0.0397112	Rs524050,Rs341800,Rs223550,Rs384610,Rs299670,Rs232970,Rs148330,Rs088360,Rs403370,Rs460440,Rs493980,Rs504830,Rs305680,Rs230190,Rs132920,Rs403200,Rs507970,Rs508050,XLOC_043414,Rs265240,Rs460650,Rs151930,Rs386330,Rs124940,Rs413510,Rs302770,Rs151940,Rs524120,Rs108150,Rs072280,Rs486400,Rs478330,Rs459780,Rs123090,XLOC_043460,Rs068800,Rs478510,Rs267180,Rs459880,Rs076910,Rs307170,Rs364330,Rs345010,Rs4783…
GO:0002250	adaptive immune response	biological_process	0.032053	1	1	1444	1	38738	1	Rs121710
GO:0002437	inflammatory response to antigenic stimulus	biological_process	0.032053	1	1	1444	1	38738	1	Rs121710
GO:0002438	acute inflammatory response to antigenic stimulus	biological_process	0.032053	1	1	1444	1	38738	1	Rs121710
GO:0002449	lymphocyte mediated immunity	biological_process	0.032053	1	1	1444	1	38738	1	Rs121710
GO:0002460	adaptive immune response based on somatic recombination of immune receptors built from immunoglobulin superfamily domains	biological_process	0.032053	1	1	1444	1	38738	1	Rs121710
GO:0002524	hypersensitivity	biological_process	0.032053	1	1	1444	1	38738	1	Rs121710
GO:0016064	immunoglobulin mediated immune response	biological_process	0.032053	1	1	1444	1	38738	1	Rs121710
GO:0016068	type I hypersensitivity	biological_process	0.032053	1	1	1444	1	38738	1	Rs121710
GO:0019724	B cell mediated immunity	biological_process	0.032053	1	1	1444	1	38738	1	Rs121710
GO:0019203	carbohydrate phosphatase activity	molecular_function	0.032697	1	4	1444	38	38738	0.105263	Rs259450,Rs259630,Rs460650,Rs266960
GO:0050308	sugar-phosphatase activity	molecular_function	0.032697	1	4	1444	38	38738	0.105263	Rs266960,Rs259630,Rs460650,Rs259450
GO:0015996	chlorophyll catabolic process	biological_process	0.033368	1	5	1444	56	38738	0.0892857	Rs388890,Rs167340,Rs345040,XLOC_040375,Rs382680
GO:0047746	chlorophyllase activity	molecular_function	0.033368	1	5	1444	56	38738	0.0892857	Rs388890,Rs345040,Rs167340,XLOC_040375,Rs382680
GO:0016310	phosphorylation	biological_process	0.033448	1	88	1444	2256	38738	0.0390071	Rs345000,Rs364400,Rs613760,Rs488520,Rs152910,Rs305680,Rs058350,Rs472000,Rs488530,Rs049450,Rs230210,Rs496560,Rs460520,Rs306340,Rs326570,XLOC_029928,Rs304180,Rs386460,Rs386200,XLOC_037309,Rs386190,Rs504930,XLOC_077792,Rs465130,Rs223490,Rs062180,Rs210220,XLOC_076644,XLOC_049665,Rs299300,Rs133250,XLOC_037305,Rs306300,Rs364500,Rs345180,Rs382670,Rs445420,Rs181180,Rs345170,XLOC_029314,Rs471940,Rs478460,…
GO:0016740	transferase activity	molecular_function	0.035439	1	240	1444	6725	38738	0.0356877	Rs148170,Rs062140,Rs467090,Rs302550,Rs434120,Rs345220,Rs459670,Rs460470,Rs259320,Rs072150,Rs058170,Rs460350,Rs463870,Rs259310,XLOC_082865,Rs460530,XLOC_018600,Rs061950,XLOC_081375,Rs445430,Rs304140,Rs524060,Rs302650,XLOC_056151,Rs265340,Rs299970,Rs058240,Rs305490,XLOC_046257,Rs496540,Rs152860,Rs321650,XLOC_091550,Rs113770,Rs232850,XLOC_046259,Rs122900,Rs341840,Rs266890,XLOC_059618,Rs246350,Rs4965…
GO:0005985	sucrose metabolic process	biological_process	0.03554	1	4	1444	39	38738	0.102564	Rs382700,XLOC_091550,Rs403200,Rs259630
GO:0009847	spore germination	biological_process	0.03554	1	4	1444	39	38738	0.102564	XLOC_008121,Rs122530,Rs122460,Rs600450
GO:0030261	chromosome condensation	biological_process	0.036087	1	3	1444	23	38738	0.130435	Rs232340,Rs132830,Rs217590
GO:0005852	eukaryotic translation initiation factor 3 complex	cellular_component	0.038019	1	5	1444	58	38738	0.0862069	XLOC_063480,Rs058180,Rs613720,Rs606000,Rs384660
GO:0016741	transferase activity, transferring one-carbon groups	molecular_function	0.038276	1	37	1444	849	38738	0.0435807	Rs524130,Rs460850,Rs072150,Rs463870,Rs489720,Rs062190,Rs122930,Rs152800,Rs356460,Rs459650,XLOC_046251,Rs088360,Rs265340,XLOC_067342,Rs223700,Rs300050,Rs018240,Rs459590,Rs299660,Rs524060,Rs381450,Rs266890,Rs049480,Rs299870,Rs341840,XLOC_046259,Rs460830,XLOC_046257,Rs061920,Rs217690,Rs223460,Rs382640,Rs345020,Rs259540,Rs113760,Rs093460,Rs403320
GO:0005048	signal sequence binding	molecular_function	0.038521	1	4	1444	40	38738	0.1	XLOC_029318,XLOC_035400,Rs508260,Rs129170
GO:0006777	Mo-molybdopterin cofactor biosynthetic process	biological_process	0.038521	1	4	1444	40	38738	0.1	Rs210230,Rs364330,Rs122970,Rs489810
GO:0019720	Mo-molybdopterin cofactor metabolic process	biological_process	0.038521	1	4	1444	40	38738	0.1	Rs122970,Rs364330,Rs210230,Rs489810
GO:0016886	ligase activity, forming phosphoric ester bonds	molecular_function	0.038521	1	4	1444	40	38738	0.1	Rs230130,Rs148160,Rs148170,XLOC_076516
GO:0006551	leucine metabolic process	biological_process	0.038941	1	2	1444	10	38738	0.2	Rs223420,Rs018220
GO:0009098	leucine biosynthetic process	biological_process	0.038941	1	2	1444	10	38738	0.2	Rs018220,Rs223420
GO:0006568	tryptophan metabolic process	biological_process	0.038941	1	2	1444	10	38738	0.2	XLOC_091550,Rs152700
GO:0006586	indolalkylamine metabolic process	biological_process	0.038941	1	2	1444	10	38738	0.2	XLOC_091550,Rs152700
GO:0042430	indole-containing compound metabolic process	biological_process	0.038941	1	2	1444	10	38738	0.2	XLOC_091550,Rs152700
GO:0014070	response to organic cyclic compound	biological_process	0.040287	1	3	1444	24	38738	0.125	XLOC_072675,Rs230330,XLOC_063331
GO:0046149	pigment catabolic process	biological_process	0.040485	1	5	1444	59	38738	0.0847458	Rs345040,Rs167340,Rs388890,Rs382680,XLOC_040375
GO:0016881	acid-amino acid ligase activity	molecular_function	0.041703	1	32	1444	721	38738	0.0443828	Rs433840,Rs265320,Rs364550,XLOC_081375,Rs465130,Rs018000,XLOC_071565,Rs364400,Rs475750,Rs305790,Rs232330,Rs223540,Rs152880,Rs386270,Rs152780,Rs232690,Rs302710,Rs266910,Rs113760,Rs152890,Rs300010,Rs613780,Rs299910,Rs478350,Rs223530,Rs403240,Rs306400,Rs345210,Rs505050,Rs382550,Rs306360,Rs493870
GO:0055086	nucleobase-containing small molecule metabolic process	biological_process	0.042571	1	26	1444	564	38738	0.0460993	Rs460470,Rs125050,Rs113880,Rs305680,XLOC_043460,XLOC_096369,Rs265240,Rs459880,Rs501700,Rs403200,Rs507970,Rs508050,Rs486400,Rs259520,Rs341800,Rs232970,Rs299670,Rs460650,Rs076910,Rs259360,Rs356280,Rs460640,XLOC_054813,Rs345010,Rs124940,Rs265170
GO:0004725	protein tyrosine phosphatase activity	molecular_function	0.043046	1	5	1444	60	38738	0.0833333	Rs302730,Rs148160,Rs148170,Rs167180,Rs460500
GO:0016705	oxidoreductase activity, acting on paired donors, with incorporation or reduction of molecular oxygen	molecular_function	0.043713	1	28	1444	618	38738	0.0453074	Rs559490,Rs062210,XLOC_037292,Rs068620,Rs559520,Rs122990,Rs459720,Rs299930,Rs122790,Rs122980,Rs132850,Rs403210,Rs508180,XLOC_037289,Rs132860,Rs061980,Rs386330,XLOC_037294,Rs062000,Rs364420,Rs559510,Rs356440,Rs488590,Rs232730,Rs088300,Rs486230,Rs062190,Rs559500
GO:0008374	O-acyltransferase activity	molecular_function	0.043898	1	7	1444	101	38738	0.0693069	Rs460370,Rs501700,Rs058240,Rs133280,Rs025690,Rs504490,Rs246350
GO:0009832	plant-type cell wall biogenesis	biological_process	0.044722	1	3	1444	25	38738	0.12	Rs489720,Rs489710,Rs061830
GO:0010215	cellulose microfibril organization	biological_process	0.044722	1	3	1444	25	38738	0.12	Rs061830,Rs489720,Rs489710
GO:0070726	cell wall assembly	biological_process	0.044722	1	3	1444	25	38738	0.12	Rs489710,Rs489720,Rs061830
GO:0071668	plant-type cell wall assembly	biological_process	0.044722	1	3	1444	25	38738	0.12	Rs061830,Rs489710,Rs489720
GO:0042132	fructose 1,6-bisphosphate 1-phosphatase activity	molecular_function	0.044722	1	3	1444	25	38738	0.12	Rs259450,Rs460650,Rs266960
GO:0005085	guanyl-nucleotide exchange factor activity	molecular_function	0.045703	1	5	1444	61	38738	0.0819672	Rs326570,Rs364380,Rs265180,Rs217790,Rs304000
GO:0006468	protein phosphorylation	biological_process	0.045798	1	82	1444	2120	38738	0.0386792	Rs364500,Rs382670,Rs345180,Rs445420,Rs345170,Rs478460,Rs471940,XLOC_029314,Rs460630,Rs305620,Rs076750,Rs223500,Rs210220,XLOC_049665,XLOC_076644,Rs133250,Rs299300,XLOC_037305,Rs306300,XLOC_029928,Rs386460,Rs304180,Rs386200,Rs386190,Rs504930,XLOC_037309,Rs465130,XLOC_077792,Rs223490,Rs345000,Rs364400,Rs613760,Rs488520,Rs152910,Rs488530,Rs058350,Rs472000,Rs049450,Rs230210,Rs496560,Rs326570,Rs460520,…
GO:0051090	regulation of sequence-specific DNA binding transcription factor activity	biological_process	0.046602	1	2	1444	11	38738	0.181818	XLOC_069187,Rs217700
GO:0009496	plastoquinol--plastocyanin reductase activity	molecular_function	0.046602	1	2	1444	11	38738	0.181818	Rs478550,Rs108310
GO:0052880	oxidoreductase activity, acting on diphenols and related substances as donors, with copper protein as acceptor	molecular_function	0.046602	1	2	1444	11	38738	0.181818	Rs108310,Rs478550
GO:0016730	oxidoreductase activity, acting on iron-sulfur proteins as donors	molecular_function	0.046602	1	2	1444	11	38738	0.181818	Rs113890,Rs122940
GO:1901564	organonitrogen compound metabolic process	biological_process	0.047925	1	80	1444	2068	38738	0.0386847	Rs108150,Rs072280,Rs524120,Rs068800,XLOC_043460,Rs459780,Rs459880,Rs478510,Rs478330,Rs486400,Rs460650,Rs345040,Rs413510,Rs555210,Rs124940,Rs132920,Rs504830,Rs305680,Rs230190,Rs265240,Rs508050,Rs403200,Rs507970,XLOC_043414,Rs555220,Rs232970,Rs299670,Rs341800,XLOC_040375,Rs223550,Rs524050,Rs504840,Rs460440,Rs088360,Rs403370,Rs208540,XLOC_092936,Rs341840,Rs433870,Rs088300,XLOC_091550,Rs345250,Rs4898…
GO:0044710	single-organism metabolic process	biological_process	0.048313	1	199	1444	5557	38738	0.0358107	Rs266960,Rs265170,Rs122980,Rs459720,Rs496570,Rs460370,Rs132970,Rs478340,Rs364370,Rs403320,Rs223660,Rs113760,Rs559510,Rs062000,Rs217610,Rs223420,Rs148370,Rs486210,Rs088300,Rs433870,Rs123050,Rs460420,Rs299870,Rs520960,Rs104140,Rs345010,Rs364580,Rs388890,Rs356280,XLOC_054813,Rs344880,Rs478370,Rs520970,Rs076910,Rs307170,Rs167630,Rs223560,Rs364330,Rs356360,Rs208640,Rs488590,Rs364420,Rs133280,XLOC_0372…
GO:0019898	extrinsic to membrane	cellular_component	0.048346	1	8	1444	125	38738	0.064	Rs068670,Rs304130,XLOC_040394,XLOC_022949,Rs167200,Rs062200,XLOC_039728,Rs463800
GO:0030198	extracellular matrix organization	biological_process	0.049388	1	3	1444	26	38738	0.115385	Rs489710,Rs489720,Rs061830
GO:0043062	extracellular structure organization	biological_process	0.049388	1	3	1444	26	38738	0.115385	Rs489710,Rs489720,Rs061830
GO:0016157	sucrose synthase activity	molecular_function	0.049388	1	3	1444	26	38738	0.115385	Rs403200,XLOC_091550,Rs382700
GO:0008033	tRNA processing	biological_process	0.049628	1	20	1444	417	38738	0.0479616	Rs386330,XLOC_021821,Rs382640,Rs470600,Rs259300,Rs429470,Rs505030,Rs302650,Rs113890,Rs068620,Rs589720,Rs124990,Rs122920,Rs122940,Rs061910,Rs232730,Rs148230,Rs488590,Rs266890,Rs463870
GO:0010333	terpene synthase activity	molecular_function	0.051303	1	5	1444	63	38738	0.0793651	Rs460760,Rs460780,Rs460790,Rs076790,Rs504470
GO:0016879	ligase activity, forming carbon-nitrogen bonds	molecular_function	0.052882	1	36	1444	845	38738	0.0426036	Rs433840,Rs470600,Rs018000,Rs465130,XLOC_081375,Rs265320,Rs364550,Rs364400,XLOC_071565,Rs232330,Rs475750,Rs305790,Rs302710,Rs232690,Rs386270,Rs152780,Rs223540,Rs152880,Rs613780,Rs299910,Rs300010,Rs113760,Rs152890,Rs266910,Rs306400,Rs345210,Rs223530,Rs486400,Rs403240,Rs478350,Rs493870,Rs382550,Rs589720,Rs345250,Rs306360,Rs505050
GO:0009116	nucleoside metabolic process	biological_process	0.053876	1	18	1444	370	38738	0.0486486	Rs486400,Rs507970,Rs403200,Rs508050,XLOC_096369,Rs459880,Rs501700,XLOC_043460,Rs305680,Rs124940,Rs356280,Rs460640,Rs259360,Rs460650,Rs341800,Rs232970,Rs299670,Rs259520
GO:0006787	porphyrin-containing compound catabolic process	biological_process	0.054247	1	5	1444	64	38738	0.078125	Rs382680,XLOC_040375,Rs345040,Rs167340,Rs388890
GO:0033015	tetrapyrrole catabolic process	biological_process	0.054247	1	5	1444	64	38738	0.078125	Rs345040,Rs167340,Rs388890,Rs382680,XLOC_040375
GO:0008982	protein-N(PI)-phosphohistidine-sugar phosphotransferase activity	molecular_function	0.054282	1	3	1444	27	38738	0.111111	Rs496530,Rs496540,Rs123030
GO:0006370	7-methylguanosine mRNA capping	biological_process	0.054759	1	2	1444	12	38738	0.166667	Rs148170,Rs148160
GO:0042277	peptide binding	molecular_function	0.055504	1	4	1444	45	38738	0.0888889	Rs508260,Rs129170,XLOC_029318,XLOC_035400
GO:0006302	double-strand break repair	biological_process	0.055504	1	4	1444	45	38738	0.0888889	Rs403310,Rs148380,Rs113070,Rs062150
GO:0051187	cofactor catabolic process	biological_process	0.057286	1	5	1444	65	38738	0.0769231	XLOC_040375,Rs382680,Rs388890,Rs167340,Rs345040
GO:0016773	phosphotransferase activity, alcohol group as acceptor	molecular_function	0.058005	1	103	1444	2755	38738	0.0373866	Rs152860,Rs433890,Rs113770,Rs341820,Rs496540,Rs305490,Rs356450,Rs232850,Rs299870,Rs496550,Rs210310,Rs232860,Rs339750,Rs382580,Rs382690,Rs306370,Rs342000,Rs460640,Rs433820,Rs210210,Rs434120,XLOC_069187,Rs364430,Rs460470,Rs259320,Rs167290,Rs489740,Rs113820,Rs259310,XLOC_066905,Rs486190,XLOC_082865,Rs384830,Rs460350,Rs232960,Rs460530,XLOC_018600,Rs307170,Rs445430,Rs364330,Rs304140,XLOC_081375,XLOC_0…
GO:0030246	carbohydrate binding	molecular_function	0.058227	1	14	1444	273	38738	0.0512821	Rs472120,Rs232810,Rs259460,XLOC_077792,Rs472130,Rs148110,Rs403120,Rs061830,Rs259320,Rs232830,Rs232820,Rs210310,Rs148140,Rs259310
GO:1901657	glycosyl compound metabolic process	biological_process	0.058504	1	18	1444	374	38738	0.0481283	XLOC_096369,Rs501700,Rs459880,XLOC_043460,Rs486400,Rs403200,Rs507970,Rs508050,Rs305680,Rs356280,Rs460640,Rs124940,Rs341800,Rs299670,Rs232970,Rs259520,Rs259360,Rs460650
GO:0004842	ubiquitin-protein ligase activity	molecular_function	0.058513	1	29	1444	663	38738	0.0437406	Rs232330,Rs382550,Rs493870,Rs475750,Rs505050,Rs223530,Rs403240,Rs345210,Rs364400,XLOC_071565,Rs478350,Rs300010,Rs465130,Rs018000,Rs613780,Rs299910,Rs265320,Rs266910,Rs364550,Rs113760,XLOC_081375,Rs152890,Rs232690,Rs433840,Rs302710,Rs223540,Rs152880,Rs386270,Rs152780
GO:0019787	small conjugating protein ligase activity	molecular_function	0.058513	1	29	1444	663	38738	0.0437406	Rs152780,Rs386270,Rs152880,Rs223540,Rs302710,Rs433840,Rs232690,Rs152890,Rs113760,XLOC_081375,Rs364550,Rs266910,Rs265320,Rs299910,Rs613780,Rs018000,Rs465130,Rs300010,Rs478350,XLOC_071565,Rs364400,Rs345210,Rs223530,Rs403240,Rs505050,Rs475750,Rs493870,Rs382550,Rs232330
GO:0006457	protein folding	biological_process	0.059642	1	14	1444	274	38738	0.0510949	Rs088360,Rs223510,Rs167640,Rs555250,Rs299310,Rs208560,Rs259560,Rs382590,Rs061940,Rs403130,Rs088330,Rs072320,Rs403150,Rs025730
GO:0006399	tRNA metabolic process	biological_process	0.061057	1	28	1444	639	38738	0.0438185	Rs382640,XLOC_021821,Rs386330,Rs460440,Rs478370,Rs068620,Rs113890,Rs302650,Rs505030,Rs429470,Rs470600,Rs259300,Rs167290,Rs433870,Rs232730,Rs132920,Rs061910,Rs122920,Rs122940,Rs124990,Rs589720,Rs148370,Rs459780,Rs463870,Rs266890,Rs488590,XLOC_043414,Rs148230
GO:0008791	arginine N-succinyltransferase activity	molecular_function	0.06308	1	1	1444	2	38738	0.5	Rs307170
GO:0033856	pyridoxine 5'-phosphate synthase activity	molecular_function	0.06308	1	1	1444	2	38738	0.5	Rs232340
GO:0002526	acute inflammatory response	biological_process	0.06308	1	1	1444	2	38738	0.5	Rs121710
GO:0008817	cob(I)yrinic acid a,c-diamide adenosyltransferase activity	molecular_function	0.06308	1	1	1444	2	38738	0.5	Rs364330
GO:0005133	interferon-gamma receptor binding	molecular_function	0.06308	1	1	1444	2	38738	0.5	Rs129160
GO:0032324	molybdopterin cofactor biosynthetic process	biological_process	0.063256	1	4	1444	47	38738	0.0851064	Rs210230,Rs364330,Rs122970,Rs489810
GO:0043545	molybdopterin cofactor metabolic process	biological_process	0.063256	1	4	1444	47	38738	0.0851064	Rs364330,Rs122970,Rs210230,Rs489810
GO:0033218	amide binding	molecular_function	0.063256	1	4	1444	47	38738	0.0851064	Rs129170,Rs508260,XLOC_035400,XLOC_029318
GO:0006879	cellular iron ion homeostasis	biological_process	0.063372	1	2	1444	13	38738	0.153846	Rs230320,Rs148330
GO:0055072	iron ion homeostasis	biological_process	0.063372	1	2	1444	13	38738	0.153846	Rs148330,Rs230320
GO:0005057	receptor signaling protein activity	molecular_function	0.063372	1	2	1444	13	38738	0.153846	Rs113790,XLOC_067350
GO:1901698	response to nitrogen compound	biological_process	0.063372	1	2	1444	13	38738	0.153846	Rs058380,XLOC_063331
GO:0004484	mRNA guanylyltransferase activity	molecular_function	0.063372	1	2	1444	13	38738	0.153846	Rs148170,Rs148160
GO:0010851	cyclase regulator activity	molecular_function	0.063372	1	2	1444	13	38738	0.153846	Rs122440,Rs600410
GO:0010853	cyclase activator activity	molecular_function	0.063372	1	2	1444	13	38738	0.153846	Rs600410,Rs122440
GO:0030249	guanylate cyclase regulator activity	molecular_function	0.063372	1	2	1444	13	38738	0.153846	Rs122440,Rs600410
GO:0030250	guanylate cyclase activator activity	molecular_function	0.063372	1	2	1444	13	38738	0.153846	Rs122440,Rs600410
GO:0043900	regulation of multi-organism process	biological_process	0.064731	1	3	1444	29	38738	0.103448	Rs386270,Rs613780,XLOC_018600
GO:0040007	growth	biological_process	0.066978	1	5	1444	68	38738	0.0735294	Rs061830,Rs061930,Rs025750,Rs489710,Rs489720
GO:0051189	prosthetic group metabolic process	biological_process	0.067334	1	4	1444	48	38738	0.0833333	Rs489810,Rs210230,Rs122970,Rs364330
GO:0002252	immune effector process	biological_process	0.067334	1	4	1444	48	38738	0.0833333	Rs321750,Rs121710,Rs470540,Rs265250
GO:0004672	protein kinase activity	molecular_function	0.06764	1	87	1444	2311	38738	0.037646	Rs326570,Rs460520,Rs306340,Rs496560,Rs049450,Rs230210,Rs088320,Rs058350,Rs472000,Rs488530,Rs152910,Rs488520,Rs613760,Rs364400,Rs345000,Rs223490,Rs465130,XLOC_077792,Rs386190,Rs504930,XLOC_037309,Rs386200,Rs386460,Rs304180,XLOC_029928,Rs306300,XLOC_037305,Rs133250,Rs299300,Rs210220,XLOC_049665,XLOC_076644,Rs076750,Rs223500,Rs305620,Rs460630,Rs265460,Rs478460,Rs471940,XLOC_029314,Rs345170,Rs445420,…
GO:0006778	porphyrin-containing compound metabolic process	biological_process	0.068965	1	11	1444	206	38738	0.0533981	Rs478320,Rs504830,Rs167340,XLOC_040375,Rs088300,Rs478330,Rs388890,Rs488590,Rs345040,Rs068620,Rs382680
GO:0008168	methyltransferase activity	molecular_function	0.069542	1	34	1444	811	38738	0.0419236	Rs265340,XLOC_067342,XLOC_046251,Rs300050,Rs223700,Rs018240,Rs299660,Rs459590,Rs489720,Rs072150,Rs460850,Rs463870,Rs122930,Rs062190,Rs356460,Rs459650,Rs152800,Rs223460,Rs217690,Rs403320,Rs093460,Rs113760,Rs259540,Rs345020,Rs382640,Rs266890,Rs049480,Rs381450,XLOC_046257,Rs061920,XLOC_046259,Rs341840,Rs299870,Rs460830
GO:0019439	aromatic compound catabolic process	biological_process	0.070838	1	11	1444	207	38738	0.0531401	XLOC_096370,Rs403210,Rs341800,XLOC_040375,Rs380710,Rs167340,Rs152700,Rs382680,Rs345040,XLOC_016593,Rs388890
GO:0004499	N,N-dimethylaniline monooxygenase activity	molecular_function	0.071545	1	4	1444	49	38738	0.0816327	Rs356440,Rs488590,Rs068620,Rs088300
GO:0072525	pyridine-containing compound biosynthetic process	biological_process	0.071545	1	4	1444	49	38738	0.0816327	Rs232340,Rs148230,Rs265170,Rs460470
GO:0016311	dephosphorylation	biological_process	0.072298	1	6	1444	91	38738	0.0659341	Rs148170,Rs148160,Rs302730,Rs167180,Rs460500,Rs501720
GO:0016884	carbon-nitrogen ligase activity, with glutamine as amido-N-donor	molecular_function	0.072405	1	2	1444	14	38738	0.142857	Rs486400,Rs345250
GO:0046916	cellular transition metal ion homeostasis	biological_process	0.072405	1	2	1444	14	38738	0.142857	Rs148330,Rs230320
GO:0009065	glutamine family amino acid catabolic process	biological_process	0.072405	1	2	1444	14	38738	0.142857	Rs307170,Rs223550
GO:0016746	transferase activity, transferring acyl groups	molecular_function	0.073849	1	29	1444	679	38738	0.0427099	Rs022130,Rs345220,XLOC_076514,Rs122900,Rs123050,Rs018220,Rs460390,Rs302550,Rs524010,Rs321650,Rs501700,Rs025690,Rs133280,Rs504490,Rs478510,Rs113910,Rs246350,XLOC_060725,Rs356360,Rs061850,XLOC_009718,Rs307170,Rs167610,Rs493980,Rs460370,Rs321740,Rs058240,Rs167420,Rs122980
GO:0016838	carbon-oxygen lyase activity, acting on phosphates	molecular_function	0.073914	1	5	1444	70	38738	0.0714286	Rs076790,Rs504470,Rs460790,Rs460760,Rs460780
GO:0004659	prenyltransferase activity	molecular_function	0.073914	1	5	1444	70	38738	0.0714286	Rs505030,Rs302650,Rs062160,Rs326640,Rs060190
GO:0004161	dimethylallyltranstransferase activity	molecular_function	0.076027	1	3	1444	31	38738	0.0967742	Rs505030,Rs302650,Rs060190
GO:0000097	sulfur amino acid biosynthetic process	biological_process	0.076027	1	3	1444	31	38738	0.0967742	Rs403320,Rs341840,Rs460370
GO:0003824	catalytic activity	molecular_function	0.076264	1	606	1444	18118	38738	0.0334474	Rs489720,Rs345130,Rs460790,Rs018100,Rs342040,Rs088320,Rs058350,Rs472000,Rs223520,Rs384640,Rs386460,Rs388840,Rs504930,Rs460440,Rs384620,Rs259600,Rs345120,Rs364550,Rs384610,Rs123070,XLOC_076644,Rs113790,Rs068800,Rs267180,Rs478510,Rs524120,Rs524010,Rs460830,Rs302710,Rs345180,Rs217710,Rs345170,XLOC_069180,Rs356350,Rs460760,Rs471940,Rs259540,Rs062050,Rs148230,Rs341810,Rs152690,XLOC_071565,Rs504470,XLO…
GO:0050660	flavin adenine dinucleotide binding	molecular_function	0.07927	1	15	1444	312	38738	0.0480769	Rs068620,Rs381330,Rs504840,XLOC_036695,Rs148230,Rs488590,Rs356440,Rs493760,Rs088300,Rs232730,Rs520960,Rs124990,Rs386330,Rs504860,Rs061910
GO:0016788	hydrolase activity, acting on ester bonds	molecular_function	0.081535	1	63	1444	1642	38738	0.0383678	Rs344880,Rs403220,XLOC_084444,Rs148160,Rs022260,Rs388890,Rs076710,Rs223640,XLOC_040375,Rs259450,Rs388930,Rs434050,Rs121710,Rs061950,Rs022230,Rs259630,Rs022200,Rs259600,Rs433990,Rs504470,Rs068820,Rs434020,Rs382680,Rs501720,Rs382540,Rs433960,Rs088450,Rs022140,Rs133070,Rs471430,Rs061940,Rs460500,Rs022190,Rs488490,Rs217750,Rs167340,Rs148170,XLOC_072675,Rs386180,Rs465120,Rs062210,Rs266960,Rs265170,Rs4…
GO:0006783	heme biosynthetic process	biological_process	0.081686	1	6	1444	94	38738	0.0638298	Rs068620,Rs088300,Rs488590,Rs478320,Rs478330,Rs504830
GO:0050829	defense response to Gram-negative bacterium	biological_process	0.081821	1	2	1444	15	38738	0.133333	XLOC_036038,XLOC_029928
GO:0004615	phosphomannomutase activity	molecular_function	0.081821	1	2	1444	15	38738	0.133333	XLOC_054813,Rs113880
GO:0009226	nucleotide-sugar biosynthetic process	biological_process	0.081821	1	2	1444	15	38738	0.133333	Rs113880,XLOC_054813
GO:0009298	GDP-mannose biosynthetic process	biological_process	0.081821	1	2	1444	15	38738	0.133333	Rs113880,XLOC_054813
GO:0019673	GDP-mannose metabolic process	biological_process	0.081821	1	2	1444	15	38738	0.133333	XLOC_054813,Rs113880
GO:1901070	guanosine-containing compound biosynthetic process	biological_process	0.081821	1	2	1444	15	38738	0.133333	Rs305680,Rs486400
GO:0003964	RNA-directed DNA polymerase activity	molecular_function	0.081821	1	2	1444	15	38738	0.133333	Rs018220,Rs332600
GO:0031411	gas vesicle	cellular_component	0.081821	1	2	1444	15	38738	0.133333	Rs223480,Rs384620
GO:0042592	homeostatic process	biological_process	0.081844	1	23	1444	524	38738	0.0438931	Rs060220,Rs058330,Rs459750,XLOC_096369,Rs470660,Rs058430,Rs232730,Rs504970,Rs152920,Rs459860,Rs058260,Rs232150,Rs148330,Rs022310,Rs459710,Rs230320,Rs124800,Rs025760,Rs223570,XLOC_096370,Rs058230,Rs223560,Rs062050
GO:0046700	heterocycle catabolic process	biological_process	0.081847	1	10	1444	188	38738	0.0531915	Rs388890,Rs345040,XLOC_016593,Rs382680,Rs152700,Rs167340,Rs380710,XLOC_040375,Rs341800,XLOC_096370
GO:0006732	coenzyme metabolic process	biological_process	0.081924	1	14	1444	288	38738	0.0486111	Rs460640,Rs122970,Rs489810,Rs148230,Rs265170,XLOC_092936,Rs478500,Rs148330,Rs210230,Rs460470,Rs364330,Rs299670,Rs108150,Rs460650
GO:0009341	beta-galactosidase complex	cellular_component	0.081977	1	3	1444	32	38738	0.09375	Rs058410,Rs403110,Rs508010
GO:0016624	oxidoreductase activity, acting on the aldehyde or oxo group of donors, disulfide as acceptor	molecular_function	0.088122	1	3	1444	33	38738	0.0909091	Rs062120,Rs217710,Rs265070
GO:0031225	anchored to membrane	cellular_component	0.088122	1	3	1444	33	38738	0.0909091	Rs061830,Rs489720,Rs489710
GO:0019867	outer membrane	cellular_component	0.08888	1	18	1444	396	38738	0.0454545	Rs124980,Rs471430,Rs113920,Rs062040,Rs246550,Rs486250,Rs501760,Rs302760,Rs520930,Rs061940,Rs230230,Rs124900,Rs386270,Rs344860,Rs113850,Rs613780,Rs344920,Rs364490
GO:0090407	organophosphate biosynthetic process	biological_process	0.089631	1	25	1444	584	38738	0.0428082	Rs210230,Rs232970,Rs364330,Rs459760,Rs259520,Rs520970,Rs460650,Rs356280,Rs460640,Rs122970,XLOC_054813,Rs124940,Rs265170,Rs460470,Rs123050,Rs058270,Rs305680,Rs113880,XLOC_096369,Rs459880,Rs489810,XLOC_043460,Rs148230,Rs486400,Rs508050
GO:0000166	nucleotide binding	molecular_function	0.089935	1	215	1444	6159	38738	0.0349083	Rs210210,Rs460640,Rs223450,Rs068620,Rs058290,Rs306370,Rs382580,Rs305520,Rs493760,Rs345030,Rs060420,Rs496550,Rs232850,Rs061930,Rs306180,Rs305490,Rs460410,Rs124990,Rs152860,Rs113770,XLOC_036695,Rs299970,Rs232800,Rs181010,Rs132990,Rs302650,Rs326670,Rs025760,XLOC_056151,XLOC_081375,XLOC_096370,Rs445430,XLOC_018600,Rs460530,Rs300060,Rs504860,Rs460350,Rs152690,Rs504470,Rs259310,XLOC_082865,Rs148230,Rs4…
GO:1901265	nucleoside phosphate binding	molecular_function	0.089935	1	215	1444	6159	38738	0.0349083	Rs304150,Rs489810,Rs232860,Rs148370,Rs434110,Rs339750,Rs210310,Rs232280,Rs306190,Rs403230,XLOC_076516,Rs341820,Rs433870,Rs299870,Rs520960,Rs062090,Rs088300,Rs356450,Rs133270,Rs342000,Rs259620,Rs433820,Rs018080,Rs508310,Rs364370,Rs344920,Rs382690,Rs113820,Rs489740,Rs488590,Rs381330,XLOC_066905,Rs507980,Rs486190,XLOC_069187,Rs061910,Rs167290,Rs463900,Rs364430,Rs148160,Rs478370,XLOC_072670,Rs302630,…
GO:0019637	organophosphate metabolic process	biological_process	0.09079	1	36	1444	888	38738	0.0405405	Rs459760,Rs259520,Rs210230,Rs460650,Rs151930,Rs104150,Rs460640,Rs266960,Rs124940,Rs265170,Rs123050,Rs524090,Rs489810,XLOC_043460,Rs504490,Rs459880,Rs486400,Rs246350,Rs341800,Rs232970,Rs364330,Rs076910,Rs524160,Rs520970,Rs356280,XLOC_054813,Rs122970,Rs345010,Rs058270,Rs460470,Rs125050,Rs305680,Rs113880,XLOC_096369,Rs508050,Rs148230
GO:0055076	transition metal ion homeostasis	biological_process	0.091586	1	2	1444	16	38738	0.125	Rs230320,Rs148330
GO:0030284	estrogen receptor activity	molecular_function	0.091586	1	2	1444	16	38738	0.125	Rs230330,XLOC_072675
GO:0016679	oxidoreductase activity, acting on diphenols and related substances as donors	molecular_function	0.092883	1	5	1444	75	38738	0.0666667	Rs108310,Rs504990,Rs413510,Rs460390,Rs478550
GO:0006022	aminoglycan metabolic process	biological_process	0.092883	1	5	1444	75	38738	0.0666667	Rs555210,Rs208530,Rs555220,Rs508010,Rs208540
GO:0019829	cation-transporting ATPase activity	molecular_function	0.092883	1	5	1444	75	38738	0.0666667	Rs356280,Rs341800,XLOC_096369,Rs486410,Rs259520
GO:0042625	ATPase activity, coupled to transmembrane movement of ions	molecular_function	0.092883	1	5	1444	75	38738	0.0666667	Rs486410,Rs341800,XLOC_096369,Rs356280,Rs259520
GO:0015994	chlorophyll metabolic process	biological_process	0.092883	1	5	1444	75	38738	0.0666667	Rs345040,Rs167340,Rs388890,Rs382680,XLOC_040375
GO:0003852	2-isopropylmalate synthase activity	molecular_function	0.093113	1	1	1444	3	38738	0.333333	Rs018220
GO:0050290	sphingomyelin phosphodiesterase D activity	molecular_function	0.093113	1	1	1444	3	38738	0.333333	Rs062210
GO:0004640	phosphoribosylanthranilate isomerase activity	molecular_function	0.093113	1	1	1444	3	38738	0.333333	XLOC_091550
GO:0005137	interleukin-5 receptor binding	molecular_function	0.093113	1	1	1444	3	38738	0.333333	Rs471940
GO:0004061	arylformamidase activity	molecular_function	0.093113	1	1	1444	3	38738	0.333333	Rs152700
GO:0003922	GMP synthase (glutamine-hydrolyzing) activity	molecular_function	0.093113	1	1	1444	3	38738	0.333333	Rs486400
GO:0006177	GMP biosynthetic process	biological_process	0.093113	1	1	1444	3	38738	0.333333	Rs486400
GO:0046037	GMP metabolic process	biological_process	0.093113	1	1	1444	3	38738	0.333333	Rs486400
GO:0030282	bone mineralization	biological_process	0.093113	1	1	1444	3	38738	0.333333	Rs356410
GO:0030500	regulation of bone mineralization	biological_process	0.093113	1	1	1444	3	38738	0.333333	Rs356410
GO:0046848	hydroxyapatite binding	molecular_function	0.093113	1	1	1444	3	38738	0.333333	Rs356410
GO:0034069	aminoglycoside N-acetyltransferase activity	molecular_function	0.093113	1	1	1444	3	38738	0.333333	Rs122980
GO:0046353	aminoglycoside 3-N-acetyltransferase activity	molecular_function	0.093113	1	1	1444	3	38738	0.333333	Rs122980
GO:0008907	integrase activity	molecular_function	0.093113	1	1	1444	3	38738	0.333333	Rs259650
GO:0008705	methionine synthase activity	molecular_function	0.093113	1	1	1444	3	38738	0.333333	Rs341840
GO:0042084	5-methyltetrahydrofolate-dependent methyltransferase activity	molecular_function	0.093113	1	1	1444	3	38738	0.333333	Rs341840
GO:0007059	chromosome segregation	biological_process	0.093362	1	10	1444	193	38738	0.0518135	Rs132830,Rs210310,Rs344860,Rs591290,Rs501760,Rs232340,Rs380710,Rs459580,Rs552510,Rs061940
GO:1901361	organic cyclic compound catabolic process	biological_process	0.093362	1	10	1444	193	38738	0.0518135	Rs382680,Rs345040,XLOC_016593,Rs388890,XLOC_096370,XLOC_040375,Rs341800,Rs167340,Rs380710,Rs152700
GO:0016049	cell growth	biological_process	0.094453	1	3	1444	34	38738	0.0882353	Rs061830,Rs489710,Rs489720
GO:0046834	lipid phosphorylation	biological_process	0.094453	1	3	1444	34	38738	0.0882353	Rs266960,Rs524160,Rs524090
GO:0046854	phosphatidylinositol phosphorylation	biological_process	0.094453	1	3	1444	34	38738	0.0882353	Rs524160,Rs266960,Rs524090
GO:0016706	oxidoreductase activity, acting on paired donors, with incorporation or reduction of molecular oxygen, 2-oxoglutarate as one donor, and incorporation of one atom each of oxygen into both donors	molecular_function	0.094453	1	3	1444	34	38738	0.0882353	Rs062190,Rs062210,Rs486230
GO:0042451	purine nucleoside biosynthetic process	biological_process	0.097429	1	12	1444	245	38738	0.0489796	Rs460650,Rs305680,Rs259520,Rs232970,Rs299670,Rs508050,Rs486400,XLOC_043460,XLOC_096369,Rs356280,Rs460640,Rs459880
GO:0046129	purine ribonucleoside biosynthetic process	biological_process	0.097429	1	12	1444	245	38738	0.0489796	Rs486400,Rs508050,Rs459880,Rs460640,XLOC_096369,Rs356280,XLOC_043460,Rs305680,Rs460650,Rs299670,Rs232970,Rs259520
GO:0044270	cellular nitrogen compound catabolic process	biological_process	0.098225	1	10	1444	195	38738	0.0512821	XLOC_040375,Rs341800,XLOC_096370,Rs152700,Rs167340,Rs380710,Rs382680,Rs388890,XLOC_016593,Rs345040
GO:0044272	sulfur compound biosynthetic process	biological_process	0.098761	1	6	1444	99	38738	0.0606061	Rs305790,Rs299670,Rs341840,Rs460370,Rs478500,Rs403320
GO:0016747	transferase activity, transferring acyl groups other than amino-acyl groups	molecular_function	0.099793	1	22	1444	510	38738	0.0431373	Rs321650,Rs524010,Rs460390,Rs345220,XLOC_076514,Rs022130,XLOC_060725,Rs246350,Rs504490,Rs501700,Rs025690,Rs133280,Rs167610,Rs307170,XLOC_009718,Rs356360,Rs061850,Rs122980,Rs167420,Rs058240,Rs460370,Rs493980
GO:0000272	polysaccharide catabolic process	biological_process	0.10096	1	3	1444	35	38738	0.0857143	Rs076670,Rs088320,Rs364370
GO:0008061	chitin binding	molecular_function	0.10096	1	3	1444	35	38738	0.0857143	Rs208540,Rs555220,Rs555210
GO:0009690	cytokinin metabolic process	biological_process	0.10167	1	2	1444	17	38738	0.117647	Rs504860,Rs504840
GO:0019139	cytokinin dehydrogenase activity	molecular_function	0.10167	1	2	1444	17	38738	0.117647	Rs504840,Rs504860
GO:0034754	cellular hormone metabolic process	biological_process	0.10167	1	2	1444	17	38738	0.117647	Rs504860,Rs504840
GO:0009132	nucleoside diphosphate metabolic process	biological_process	0.10167	1	2	1444	17	38738	0.117647	Rs125050,Rs305680
GO:0007631	feeding behavior	biological_process	0.10167	1	2	1444	17	38738	0.117647	XLOC_005527,Rs072340
GO:0005506	iron ion binding	molecular_function	0.10224	1	24	1444	566	38738	0.0424028	Rs559500,Rs299870,Rs364420,Rs559510,Rs062000,XLOC_037294,Rs132860,XLOC_077792,Rs061980,Rs108370,Rs058220,Rs403210,XLOC_037289,Rs508180,Rs132850,Rs122790,Rs459720,Rs122980,Rs230320,Rs148330,Rs122990,Rs559520,Rs559490,XLOC_037292
GO:0036094	small molecule binding	molecular_function	0.10248	1	216	1444	6218	38738	0.0347379	Rs299860,Rs470670,Rs232960,Rs364330,Rs307160,Rs307170,Rs386240,XLOC_043474,Rs148160,Rs265280,Rs302630,XLOC_072670,Rs478370,Rs061910,XLOC_069187,Rs364430,Rs167290,Rs463900,Rs488590,Rs489740,Rs113820,Rs486190,Rs507980,XLOC_066905,Rs381330,Rs364370,Rs508310,Rs018080,Rs382690,Rs344920,Rs342000,Rs133270,Rs433820,Rs259620,Rs341820,XLOC_076516,Rs403230,Rs088300,Rs356450,Rs062090,Rs299870,Rs520960,Rs4338…
GO:0044267	cellular protein metabolic process	biological_process	0.10439	1	180	1444	5137	38738	0.0350399	Rs445430,XLOC_081375,XLOC_096370,Rs460530,XLOC_018600,Rs299970,Rs122970,Rs232800,Rs504870,Rs232150,Rs259320,Rs382590,Rs022080,Rs072320,Rs434120,XLOC_083759,Rs148170,Rs088330,Rs259310,XLOC_082865,Rs501720,Rs460350,Rs388910,Rs463800,Rs208560,Rs210230,Rs266910,Rs306370,Rs167180,Rs382580,Rs259590,Rs210210,Rs555250,Rs167640,Rs232850,Rs152860,Rs113770,Rs305490,Rs167170,Rs496550,Rs493760,Rs305610,Rs3450…
GO:0001871	pattern binding	molecular_function	0.10608	1	6	1444	101	38738	0.0594059	XLOC_077792,Rs232830,Rs232810,Rs148140,Rs259320,Rs232820
GO:0030247	polysaccharide binding	molecular_function	0.10608	1	6	1444	101	38738	0.0594059	Rs232830,Rs232810,XLOC_077792,Rs232820,Rs148140,Rs259320
GO:0009163	nucleoside biosynthetic process	biological_process	0.10865	1	12	1444	250	38738	0.048	Rs486400,Rs508050,Rs356280,XLOC_096369,Rs460640,Rs459880,XLOC_043460,Rs305680,Rs460650,Rs232970,Rs299670,Rs259520
GO:0042455	ribonucleoside biosynthetic process	biological_process	0.10865	1	12	1444	250	38738	0.048	Rs232970,Rs299670,Rs259520,Rs305680,Rs460650,Rs459880,XLOC_096369,Rs356280,Rs460640,XLOC_043460,Rs486400,Rs508050
GO:0042168	heme metabolic process	biological_process	0.10984	1	6	1444	102	38738	0.0588235	Rs088300,Rs068620,Rs478320,Rs488590,Rs478330,Rs504830
GO:0003690	double-stranded DNA binding	molecular_function	0.11024	1	8	1444	150	38738	0.0533333	Rs305530,Rs345020,Rs471430,Rs305540,Rs478500,Rs088390,Rs305520,Rs305550
GO:0032559	adenyl ribonucleotide binding	molecular_function	0.11025	1	173	1444	4938	38738	0.0350344	Rs488530,Rs433810,Rs049450,Rs386430,Rs496560,Rs132920,Rs129210,Rs232290,Rs068670,Rs460520,Rs306340,XLOC_043414,Rs345000,Rs364400,Rs022240,Rs613760,Rs152910,Rs488520,Rs465130,Rs223730,XLOC_036046,Rs259650,XLOC_029928,Rs505030,Rs304180,Rs386190,Rs060240,Rs589720,Rs306300,Rs486400,Rs062180,Rs210220,Rs104170,Rs133250,Rs299300,Rs025730,Rs478460,Rs151930,XLOC_062036,Rs460650,Rs460630,Rs305620,Rs060190,…
GO:0010817	regulation of hormone levels	biological_process	0.11204	1	2	1444	18	38738	0.111111	Rs504840,Rs504860
GO:0042445	hormone metabolic process	biological_process	0.11204	1	2	1444	18	38738	0.111111	Rs504840,Rs504860
GO:0008556	potassium-transporting ATPase activity	molecular_function	0.11204	1	2	1444	18	38738	0.111111	Rs341800,Rs486410
GO:0008017	microtubule binding	molecular_function	0.11334	1	12	1444	252	38738	0.047619	Rs061940,Rs307160,Rs232840,Rs217780,Rs076920,Rs501760,Rs246530,Rs232300,Rs068660,Rs267170,Rs342040,Rs266970
GO:0006869	lipid transport	biological_process	0.11405	1	9	1444	176	38738	0.0511364	Rs591290,Rs322000,Rs210290,Rs413530,Rs232970,Rs471430,Rs463740,Rs068680,Rs445420
GO:0034660	ncRNA metabolic process	biological_process	0.1166	1	33	1444	826	38738	0.0399516	Rs433870,Rs122920,Rs124990,Rs589720,XLOC_043460,Rs148370,Rs459780,Rs049480,Rs266890,Rs382640,Rs386330,Rs068620,Rs113890,Rs429470,Rs232730,Rs132920,Rs167290,Rs122940,Rs061910,Rs463870,Rs488590,XLOC_043414,Rs148230,XLOC_021821,Rs223700,Rs232800,Rs460440,Rs382560,Rs478370,Rs259300,Rs470600,Rs302650,Rs505030
GO:0034470	ncRNA processing	biological_process	0.118	1	25	1444	604	38738	0.0413907	Rs386330,XLOC_021821,Rs382640,Rs223700,Rs302650,Rs429470,Rs505030,Rs470600,Rs259300,Rs382560,Rs232800,Rs068620,Rs113890,Rs061910,Rs122940,Rs122920,Rs124990,Rs589720,Rs232730,Rs049480,Rs266890,Rs488590,Rs148230,XLOC_043460,Rs463870
GO:1901659	glycosyl compound biosynthetic process	biological_process	0.11814	1	12	1444	254	38738	0.0472441	XLOC_043460,Rs459880,Rs460640,XLOC_096369,Rs356280,Rs508050,Rs486400,Rs259520,Rs232970,Rs299670,Rs460650,Rs305680
GO:0005524	ATP binding	molecular_function	0.11853	1	170	1444	4863	38738	0.0349578	Rs460630,Rs305620,Rs076750,Rs223500,Rs060190,Rs151930,XLOC_062036,Rs025730,Rs478460,Rs460650,Rs445420,Rs151940,Rs386180,Rs364500,Rs306300,Rs589720,Rs060240,Rs299300,Rs133250,Rs062180,Rs486400,Rs104170,Rs210220,XLOC_036046,Rs259650,Rs465130,Rs223730,Rs386190,XLOC_029928,Rs505030,Rs304180,Rs132920,Rs496560,Rs232290,Rs306340,Rs068670,Rs460520,Rs129210,Rs433810,Rs488530,Rs386430,Rs049450,Rs613760,Rs1…
GO:0055114	oxidation-reduction process	biological_process	0.1187	1	115	1444	3218	38738	0.0357365	Rs524120,Rs305760,Rs559500,Rs025710,Rs108150,Rs356440,Rs049480,Rs478330,Rs058280,Rs496530,Rs068800,Rs148080,Rs386330,Rs167610,Rs305780,Rs132850,Rs613740,Rs208630,Rs413510,Rs299930,Rs025610,Rs122790,Rs478550,Rs403410,Rs122440,Rs223520,Rs122940,Rs486230,Rs496400,XLOC_059099,Rs152670,XLOC_065471,Rs524050,Rs600410,Rs132860,Rs148070,Rs123070,Rs508180,Rs223550,Rs433910,Rs403210,Rs093520,Rs122990,Rs3846…
GO:0003857	3-hydroxyacyl-CoA dehydrogenase activity	molecular_function	0.12153	1	6	1444	105	38738	0.0571429	Rs386330,Rs478320,Rs478330,Rs232730,Rs223660,Rs341810
GO:0008289	lipid binding	molecular_function	0.12209	1	18	1444	415	38738	0.0433735	Rs129160,Rs148360,Rs520930,Rs559530,Rs230330,Rs459750,Rs471430,Rs322000,Rs210290,Rs058230,Rs413530,Rs232970,Rs591290,XLOC_072675,Rs246410,Rs058260,Rs445420,Rs463740
GO:0008770	[acyl-carrier-protein] phosphodiesterase activity	molecular_function	0.12218	1	1	1444	4	38738	0.25	Rs344880
GO:0043484	regulation of RNA splicing	biological_process	0.12218	1	1	1444	4	38738	0.25	XLOC_039728
GO:0048024	regulation of mRNA splicing, via spliceosome	biological_process	0.12218	1	1	1444	4	38738	0.25	XLOC_039728
GO:0050684	regulation of mRNA processing	biological_process	0.12218	1	1	1444	4	38738	0.25	XLOC_039728
GO:0009555	pollen development	biological_process	0.12218	1	1	1444	4	38738	0.25	XLOC_008427
GO:0048229	gametophyte development	biological_process	0.12218	1	1	1444	4	38738	0.25	XLOC_008427
GO:0004407	histone deacetylase activity	molecular_function	0.12218	1	1	1444	4	38738	0.25	Rs232800
GO:0006342	chromatin silencing	biological_process	0.12218	1	1	1444	4	38738	0.25	Rs232800
GO:0006476	protein deacetylation	biological_process	0.12218	1	1	1444	4	38738	0.25	Rs232800
GO:0017136	NAD-dependent histone deacetylase activity	molecular_function	0.12218	1	1	1444	4	38738	0.25	Rs232800
GO:0033558	protein deacetylase activity	molecular_function	0.12218	1	1	1444	4	38738	0.25	Rs232800
GO:0034979	NAD-dependent protein deacetylase activity	molecular_function	0.12218	1	1	1444	4	38738	0.25	Rs232800
GO:0035601	protein deacylation	biological_process	0.12218	1	1	1444	4	38738	0.25	Rs232800
GO:0045814	negative regulation of gene expression, epigenetic	biological_process	0.12218	1	1	1444	4	38738	0.25	Rs232800
GO:0006569	tryptophan catabolic process	biological_process	0.12218	1	1	1444	4	38738	0.25	Rs152700
GO:0009310	amine catabolic process	biological_process	0.12218	1	1	1444	4	38738	0.25	Rs152700
GO:0019441	tryptophan catabolic process to kynurenine	biological_process	0.12218	1	1	1444	4	38738	0.25	Rs152700
GO:0042402	cellular biogenic amine catabolic process	biological_process	0.12218	1	1	1444	4	38738	0.25	Rs152700
GO:0042436	indole-containing compound catabolic process	biological_process	0.12218	1	1	1444	4	38738	0.25	Rs152700
GO:0046218	indolalkylamine catabolic process	biological_process	0.12218	1	1	1444	4	38738	0.25	Rs152700
GO:0070189	kynurenine metabolic process	biological_process	0.12218	1	1	1444	4	38738	0.25	Rs152700
GO:0001614	purinergic nucleotide receptor activity	molecular_function	0.12218	1	1	1444	4	38738	0.25	XLOC_063331
GO:0004931	extracellular ATP-gated cation channel activity	molecular_function	0.12218	1	1	1444	4	38738	0.25	XLOC_063331
GO:0010243	response to organonitrogen compound	biological_process	0.12218	1	1	1444	4	38738	0.25	XLOC_063331
GO:0014074	response to purine-containing compound	biological_process	0.12218	1	1	1444	4	38738	0.25	XLOC_063331
GO:0016502	nucleotide receptor activity	molecular_function	0.12218	1	1	1444	4	38738	0.25	XLOC_063331
GO:0033198	response to ATP	biological_process	0.12218	1	1	1444	4	38738	0.25	XLOC_063331
GO:0035381	ATP-gated ion channel activity	molecular_function	0.12218	1	1	1444	4	38738	0.25	XLOC_063331
GO:0035586	purinergic receptor activity	molecular_function	0.12218	1	1	1444	4	38738	0.25	XLOC_063331
GO:0046683	response to organophosphorus	biological_process	0.12218	1	1	1444	4	38738	0.25	XLOC_063331
GO:0010383	cell wall polysaccharide metabolic process	biological_process	0.12218	1	1	1444	4	38738	0.25	Rs088320
GO:0010410	hemicellulose metabolic process	biological_process	0.12218	1	1	1444	4	38738	0.25	Rs088320
GO:0045491	xylan metabolic process	biological_process	0.12218	1	1	1444	4	38738	0.25	Rs088320
GO:0045493	xylan catabolic process	biological_process	0.12218	1	1	1444	4	38738	0.25	Rs088320
GO:0046559	alpha-glucuronidase activity	molecular_function	0.12218	1	1	1444	4	38738	0.25	Rs088320
GO:0016586	RSC complex	cellular_component	0.12218	1	1	1444	4	38738	0.25	Rs459860
GO:0008241	peptidyl-dipeptidase activity	molecular_function	0.12218	1	1	1444	4	38738	0.25	Rs208530
GO:0008716	D-alanine-D-alanine ligase activity	molecular_function	0.12267	1	2	1444	19	38738	0.105263	Rs306360,Rs306400
GO:0034227	tRNA thio-modification	biological_process	0.12267	1	2	1444	19	38738	0.105263	XLOC_021821,Rs122920
GO:0042816	vitamin B6 metabolic process	biological_process	0.12267	1	2	1444	19	38738	0.105263	Rs232340,Rs148230
GO:0042819	vitamin B6 biosynthetic process	biological_process	0.12267	1	2	1444	19	38738	0.105263	Rs148230,Rs232340
GO:0030554	adenyl nucleotide binding	molecular_function	0.12397	1	174	1444	4993	38738	0.0348488	Rs302650,Rs132990,Rs181010,Rs025760,Rs299970,Rs300060,XLOC_018600,Rs460530,XLOC_096370,XLOC_081375,Rs445430,Rs470660,Rs460350,XLOC_082865,Rs504470,Rs259310,Rs148170,Rs061900,Rs434120,Rs072320,Rs259320,Rs210210,Rs223450,Rs460640,Rs382580,Rs306370,Rs345030,Rs496550,Rs305520,Rs306180,Rs305490,Rs113770,Rs152860,Rs061930,Rs232850,Rs267030,Rs386460,Rs486440,Rs470600,Rs504930,Rs460440,XLOC_037309,Rs3862…
GO:0046148	pigment biosynthetic process	biological_process	0.12471	1	10	1444	205	38738	0.0487805	Rs504830,Rs386330,Rs478320,Rs088300,Rs232730,Rs356440,Rs299930,Rs488590,Rs478330,Rs068620
GO:0044459	plasma membrane part	cellular_component	0.12509	1	13	1444	283	38738	0.0459364	Rs025610,Rs463800,Rs232860,XLOC_022949,XLOC_063480,Rs230090,Rs049500,XLOC_040394,XLOC_077792,XLOC_063331,Rs246370,Rs232320,Rs304130
GO:0006753	nucleoside phosphate metabolic process	biological_process	0.12525	1	20	1444	471	38738	0.0424628	Rs113880,Rs305680,Rs460470,Rs125050,Rs486400,Rs508050,XLOC_096369,Rs459880,XLOC_043460,Rs460650,Rs076910,Rs341800,Rs232970,Rs259520,Rs124940,Rs345010,Rs265170,Rs460640,Rs356280,XLOC_054813
GO:0004565	beta-galactosidase activity	molecular_function	0.12868	1	3	1444	39	38738	0.0769231	Rs508010,Rs403110,Rs058410
GO:0046933	proton-transporting ATP synthase activity, rotational mechanism	molecular_function	0.12868	1	3	1444	39	38738	0.0769231	Rs259520,XLOC_096369,Rs356280
GO:0016491	oxidoreductase activity	molecular_function	0.13017	1	123	1444	3473	38738	0.0354161	Rs061910,Rs062190,Rs113880,Rs478320,Rs058430,Rs460390,Rs232730,Rs068780,Rs403420,Rs364420,Rs488590,Rs148230,Rs208640,Rs152690,Rs341810,XLOC_037294,XLOC_096369,Rs504470,Rs463870,Rs076910,Rs108310,Rs167620,Rs434140,Rs061980,Rs504860,XLOC_096370,Rs223560,XLOC_037289,Rs167630,Rs265340,XLOC_040247,XLOC_036695,Rs559520,XLOC_054813,Rs460410,Rs403300,Rs496540,XLOC_046257,Rs265350,Rs321650,Rs124990,Rs5209…
GO:0019538	protein metabolic process	biological_process	0.13114	1	220	1444	6397	38738	0.0343911	Rs364430,Rs167290,Rs463900,Rs061940,Rs121740,Rs223480,Rs148120,XLOC_066905,Rs486190,Rs382680,Rs460850,Rs489740,Rs232890,Rs208530,Rs113820,Rs307170,Rs364330,XLOC_043474,Rs496500,Rs386240,Rs210290,Rs591290,Rs520970,Rs232960,Rs470670,Rs505020,Rs302630,Rs265280,Rs478370,XLOC_072670,XLOC_067342,Rs148160,Rs223510,Rs433870,Rs259560,Rs123050,Rs022860,Rs299870,Rs433890,Rs341820,Rs210310,Rs148370,Rs232860,…
GO:0065008	regulation of biological quality	biological_process	0.13115	1	42	1444	1093	38738	0.0384263	Rs459750,Rs068660,Rs210310,Rs123060,Rs223530,Rs380710,Rs129170,Rs344860,Rs459860,Rs058260,Rs246410,Rs022310,Rs381380,Rs459710,Rs230320,Rs223570,Rs062050,Rs058230,Rs470540,Rs058330,Rs060220,XLOC_096369,Rs470660,Rs552510,Rs058430,Rs061940,Rs232730,Rs108170,Rs108130,Rs504970,Rs504840,Rs152920,Rs148330,Rs232150,Rs124800,Rs025760,XLOC_096370,Rs299660,Rs232320,Rs223560,Rs591290,Rs504860
GO:0019354	siroheme biosynthetic process	biological_process	0.13257	1	5	1444	84	38738	0.0595238	Rs088300,Rs068620,Rs488590,Rs478320,Rs478330
GO:0043115	precorrin-2 dehydrogenase activity	molecular_function	0.13257	1	5	1444	84	38738	0.0595238	Rs478330,Rs478320,Rs488590,Rs068620,Rs088300
GO:0046156	siroheme metabolic process	biological_process	0.13257	1	5	1444	84	38738	0.0595238	Rs488590,Rs478320,Rs478330,Rs068620,Rs088300
[truncated: 1,928 more rows]

## Sheet: NA_3_vs_CK
GO_accession	Description	Term_type	Over_represented_pValue	Corrected_pValue	CAD_item	CAD_list	Bg_item	Bg_list	Rich factor	Gene_names
[truncated: 2,282 more rows]

[truncated: 3 more sheets: NA_4_vs_CK, NA_5_vs_CK, sum up]
